# Supplementary material for: Genome-Wide Promoter Methylome of Small Renal Masses
Source: PLoS One. 2013 Oct 24;8(10):e77309. doi: 10.1371/journal.pone.0077309 (PMC3811999; doi:10.1371/journal.pone.0077309)
Supplement: Table S3 — Genes hypermethylated in renal tumors compared to NRP. Column F Mean b-value_meth = mean of b-values from tumors with hypermethylation only. Column G Delta b-value = difference between mean b-value of tumors with hypermethylation only and mean b-value of 4 NRP. (XLS) [file pone.0077309.s005.xls]

## Sheet: All RCC vs NRP
TargetID	SYMBOL	Wilcoxon p-value	Mean b- value_all RCC	Mean b-value_NRP	Mean b-value_meth	Delta b-value	# of tumors w/ hypermethylation	Distance to TSS (bp)	CpG island	ccRCC	ccRCC	ccRCC	ccRCC	ccRCC	ccRCC	ccRCC	ccRCC	ccRCC	ccRCC	ccRCC	ccRCC	ccRCC	ccRCC	ccRCC	ccRCC	ccRCC	ccRCC	ccRCC	ccRCC	ccRCC	ccRCC	ccRCC	ccRCC	ccRCC	pRCC	pRCC	pRCC	pRCC	pRCC	pRCC	pRCC	pRCC	pRCC	pRCC	pRCC	pRCC	pRCC	pRCC	chrRCC
cg04598121	PENK	0.00882438	0.288718	0.0999861	0.436197	-0.336211	23	84	TRUE	0.540119	0.0883668	0.248998	0.191794	0.378392	0.488553	0.405028	0.36832	0.369591	0.429145	0.445089	0.303115	0.542102	0.349605	0.262157	0.552904	0.4369	0.350592	0.621638	0.55044	0.283037	0.172052	0.291506	0.211573	0.579346	0.127135	0.350906	0.324394	0.178345	0.0757557	0.198547	0.0770747	0.150864	0.191633	0.178347	0.20303	0.38949	0.1859	0.118922	0.350293
cg09643544	ZNF177	0.0315957	0.283531	0.135631	0.458341	-0.32271	20	0	TRUE	0.511263	0.138296	0.374219	0.406789	0.152267	0.322959	0.457058	0.194978	0.344771	0.264409	0.618913	0.1519	0.616534	0.456201	0.152049	0.467972	0.658063	0.437131	0.447939	0.504327	0.380931	0.115923	0.0918386	0.16036	0.435672	0.159043	0.179564	0.415046	0.351923	0.168664	0.0923081	0.0828931	0.156813	0.133455	0.0606567	0.135565	0.477625	0.137322	0.136583	0.206823
cg00911351	PCDHGB4	0.0130317	0.277117	0.111599	0.41667	-0.30507	19	197	TRUE	0.334168	0.107643	0.315807	0.273085	0.304699	0.360297	0.29332	0.268456	0.452093	0.318036	0.451127	0.260383	0.389958	0.394076	0.227898	0.537045	0.300071	0.33234	0.488368	0.462941	0.291604	0.158537	0.360078	0.433063	0.549706	0.285143	0.133601	0.356684	0.281039	0.0983875	0.0463712	0.127511	0.192582	0.213722	0.22403	0.46331	0.493096	0.198837	0.0995475	0.424533
cg03975694	ZNF540	0.0421139	0.230455	0.113807	0.406323	-0.292516	16	164	TRUE	0.351929	0.112977	0.134451	0.156562	0.337388	0.320757	0.520628	0.125187	0.199852	0.137245	0.383836	0.359158	0.317412	0.451693	0.125315	0.466667	0.258893	0.470544	0.488468	0.490301	0.14849	0.249011	0.394506	0.116773	0.200978	0.0944398	0.162687	0.225846	0.146707	0.115429	0.0474229	0.086629	0.175609	0.164162	0.0520438	0.141063	0.112389	0.102362	0.48625	0.338929
cg24130010	CHODL	0.0147323	0.25415	0.0907832	0.494625	-0.403842	15	26	TRUE	0.100201	0.239057	0.38829	0.200579	0.552509	0.621441	0.551165	0.111714	0.349019	0.371882	0.622714	0.319429	0.546896	0.236213	0.215063	0.533107	0.686794	0.435864	0.461149	0.56412	0.241818	0.167183	0.193484	0.167913	0.273677	0.0983624	0.166188	0.415	0.172425	0.0979808	0.055776	0.0929717	0.147326	0.122796	0.0999623	0.156247	0.119235	0.143713	0.267476	0.146987
cg13870866	TBX20	0.0257765	0.212025	0.0765898	0.417753	-0.341163	14	112	TRUE	0.132327	0.142945	0.0901982	0.101079	0.122799	0.158063	0.0901986	0.12	0.115478	0.231376	0.167455	0.243495	0.594443	0.263529	0.0830334	0.208227	0.144679	0.0849007	0.533246	0.369	0.068529	0.0416722	0.069067	0.234071	0.420528	0.469907	0.156067	0.618339	0.219267	0.318581	0.0629529	0.0596095	0.117092	0.177189	0.139734	0.102446	0.36913	0.454483	0.478488	0.0464409
cg05221167	ZNF560	0.00489712	0.184917	0.0449267	0.400897	-0.35597	13	118	TRUE	0.196298	0.033139	0.116525	0.166287	0.0498699	0.075347	0.317939	0.180342	0.414165	0.115282	0.215838	0.19921	0.470322	0.491322	0.148878	0.300654	0.644751	0.136448	0.47311	0.293418	0.114648	0.268044	0.114662	0.225252	0.446636	0.0758486	0.103642	0.305815	0.0598456	0.0611995	0.0203878	0.104057	0.0420165	0.121437	0.469598	0.0726238	0.0206455	0.110214	0.0960097	0.244924
cg09068492	CALCA	0.000642022	0.181033	0.0552763	0.352015	-0.296738	12	174	TRUE	0.176031	0.0791336	0.274524	0.134525	0.447867	0.340417	0.195664	0.172553	0.1774	0.293054	0.416753	0.0983444	0.452067	0.347862	0.13645	0.21031	0.307939	0.0952935	0.14954	0.327677	0.096124	0.0703526	0.193903	0.109129	0.150909	0.14198	0.279343	0.463122	0.182317	0.086676	0.129034	0.0313423	0.228919	0.13924	0.059243	0.0668371	0.108141	0.134371	0.137371	0.150672
cg20366906	PCDH8	0.0383506	0.219557	0.11086	0.415801	-0.304941	10	393	TRUE	0.0965977	0.0970722	0.155158	0.213051	0.262397	0.432654	0.410987	0.0811328	0.360162	0.282522	0.503143	0.298382	0.303474	0.30019	0.117825	0.314532	0.138166	0.163626	0.542368	0.361356	0.150783	0.133777	0.245261	0.210219	0.458147	0.171809	0.365845	0.22198	0.163385	0.121971	0.161798	0.0893349	0.116818	0.166696	0.200239	0.235021	0.0730071	0.129926	0.202112	0.0957577
cg17586860	SSTR4	0.0100879	0.189915	0.0834774	0.407	-0.323522	9	215	TRUE	0.257432	0.0958225	0.115944	0.332548	0.0856944	0.310757	0.348548	0.190353	0.164419	0.149153	0.230241	0.15089	0.554249	0.301384	0.105382	0.292995	0.399007	0.1079	0.224265	0.120535	0.0969319	0.118624	0.124826	0.0716023	0.197031	0.205385	0.143802	0.211407	0.157942	0.0764257	0.0365023	0.273226	0.222326	0.11918	0.173785	0.191788	0.092803	0.118181	0.147068	0.684567
cg21410991	ISL1	0.00664561	0.161892	0.0581165	0.353944	-0.295828	9	818	TRUE	0.278211	0.175632	0.177036	0.137755	0.210019	0.127668	0.15139	0.172026	0.0791173	0.0597899	0.453902	0.110642	0.344191	0.426956	0.0967009	0.348016	0.0782493	0.068244	0.262348	0.453971	0.113031	0.0807237	0.082831	0.069342	0.264877	0.102578	0.181055	0.353025	0.162176	0.116082	0.0610298	0.0526097	0.11106	0.250762	0.121056	0.0856028	0.0436164	0.207841	0.246673	0.154778
cg03160135	VGLL2	0.0348604	0.185126	0.0948805	0.364409	-0.269529	9	197	TRUE	0.430016	0.0689875	0.162048	0.316682	0.124889	0.205886	0.322012	0.101278	0.301189	0.165087	0.372417	0.163735	0.246802	0.467684	0.145959	0.456417	0.279993	0.257988	0.299858	0.313409	0.154567	0.117446	0.138315	0.100539	0.120194	0.0892158	0.121657	0.237168	0.0848134	0.049111	0.0538438	0.0812643	0.0910559	0.115582	0.095057	0.118642	0.108256	0.119156	0.071831	0.258545
cg16483916	PLAC2	0.018605	0.174085	0.0795717	0.39706	-0.317488	8	207	TRUE	0.16212	0.0607424	0.113323	0.130036	0.21593	0.311605	0.180842	0.402844	0.209162	0.307786	0.0730773	0.124342	0.226059	0.44936	0.149486	0.265437	0.459813	0.187064	0.251285	0.427312	0.0916985	0.110971	0.111093	0.132181	0.44428	0.102579	0.136526	0.0962806	0.231977	0.055761	0.0512773	0.056726	0.143869	0.139302	0.0403533	0.13257	0.0952494	0.119159	0.128048	0.373481
cg25938646	SLITRK1	0.00351746	0.179946	0.0786688	0.346894	-0.268226	8	153	TRUE	0.445227	0.17826	0.137342	0.123764	0.192371	0.256234	0.169107	0.0890984	0.285043	0.189519	0.31842	0.156367	0.174857	0.116182	0.146245	0.168074	0.137885	0.471729	0.196163	0.28201	0.0775181	0.167095	0.157737	0.309652	0.223541	0.111332	0.146265	0.171657	0.146595	0.154842	0.106239	0.0733104	0.0540311	0.140274	0.150985	0.13954	0.199324	0.122291	0.0374842	0.281214
cg23303408	POU4F3	0.00882438	0.147055	0.0542233	0.408529	-0.354306	7	79	TRUE	0.0916274	0.0773257	0.0825889	0.116062	0.0807914	0.0663042	0.101831	0.141098	0.124977	0.0670128	0.074307	0.0849505	0.39235	0.359805	0.153391	0.139916	0.189688	0.0562234	0.36325	0.189332	0.082897	0.0644679	0.0721591	0.0625576	0.273057	0.116226	0.104737	0.182141	0.115511	0.0957613	0.0220805	0.0598343	0.106149	0.102861	0.0381037	0.354815	0.415212	0.0994098	0.229832	0.196529
cg16254309	CNTNAP2	0.0383506	0.134779	0.0590924	0.38212	-0.323028	7	323	TRUE	0.102665	0.0571208	0.107098	0.119883	0.127	0.285813	0.12394	0.402396	0.082098	0.0843763	0.123053	0.0523994	0.206794	0.144599	0.0593229	0.377998	0.49166	0.26681	0.209282	0.0849616	0.0685257	0.0575177	0.0717582	0.0569151	0.135232	0.068538	0.0677404	0.576163	0.146156	0.132681	0.0382252	0.0505019	0.0578128	0.0875801	0.0697824	0.0601896	0.0302566	0.073537	0.122797	0.17276
cg08572611	ACTL6B	0.0421139	0.143743	0.0490664	0.405773	-0.356707	6	136	TRUE	0.139337	0.0407365	0.0530617	0.0632575	0.0747094	0.1457	0.200305	0.228459	0.20674	0.0927166	0.186829	0.0592328	0.362843	0.232356	0.0438611	0.242612	0.578686	0.258631	0.190575	0.505444	0.317736	0.0444821	0.0426595	0.0472587	0.247278	0.411299	0.0660072	0.0803598	0.10767	0.0737851	0.0194775	0.0420942	0.108616	0.0491342	0.0251195	0.161179	0.0817023	0.0862955	0.161658	0.234998
cg19721889	HAND1	0.0461299	0.11778	0.0446564	0.312	-0.267343	6	35	TRUE	0.161657	0.0511078	0.0693649	0.0808389	0.0846165	0.216753	0.215189	0.0439536	0.118577	0.0563504	0.0396092	0.149872	0.274338	0.272694	0.159239	0.178417	0.0645664	0.0847907	0.16335	0.3171	0.195529	0.0883442	0.270169	0.0701096	0.420368	0.0690521	0.0984355	0.137403	0.0635963	0.0546884	0.202065	0.0413304	0.0894085	0.124301	0.0345275	0.0740506	0.317329	0.105323	0.0374622	0.0496489
cg24528447	NR2F1	0.0461299	0.0870077	0.0641569	0.52555	-0.461393	5	526	TRUE	0.025	0.0450271	0.0362973	0.0251886	0.0241962	0.0326776	0.0536787	0.0337542	0.0326552	0.021837	0.0299427	0.474532	0.136364	0.0308625	0.0198192	0.0519481	0.0375743	0.0156525	0.0182565	0.0297355	0.0276741	0.0267023	0.0136086	0.0134238	0.0312264	0.0467172	0.0300053	0.0143523	0.0674064	0.595612	0.735313	0.201977	0.0362488	0.0412297	0.331713	0.030548	0.0289769	0.0513887	0.490579	0.0168388
cg14323109	KDR	0.0147323	0.0859454	0.0312909	0.345932	-0.314641	5	181	TRUE	0.316718	0.0483481	0.0364986	0.0348077	0.075651	0.280289	0.141914	0.0496162	0.0622248	0.0696973	0.0398189	0.0589104	0.0503688	0.1139	0.055265	0.376626	0.0493955	0.0700329	0.333391	0.0935994	0.100887	0.029793	0.0458202	0.0446222	0.0389833	0.0622127	0.0727966	0.135134	0.0972881	0.0519944	0.0648713	0.0207738	0.0486686	0.0470313	0.0293948	0.0413417	0.0361177	0.0563862	0.0896972	0.020804
cg23736819	ZNF493	0.0207974	0.165635	0.0791635	0.364635	-0.285472	5	112	TRUE	0.171969	0.129496	0.15613	0.166538	0.175955	0.167486	0.155827	0.118723	0.260237	0.0890202	0.157246	0.147402	0.106203	0.0619932	0.170816	0.17645	0.0651895	0.143826	0.166354	0.484982	0.0698771	0.127944	0.16993	0.166297	0.137787	0.128479	0.178486	0.147055	0.17006	0.149034	0.0760812	0.159081	0.0284818	0.200388	0.125348	0.0630108	0.206053	0.284158	0.0358543	0.119028
cg21453677	HIST1H1C	0.0421139	0.159036	0.0769044	0.323004	-0.246099	5	249	TRUE	0.109837	0.178835	0.227748	0.090466	0.155346	0.288967	0.172608	0.0835883	0.309053	0.112782	0.151982	0.127474	0.0529003	0.111034	0.162946	0.158231	0.0750967	0.098755	0.0926708	0.228738	0.112621	0.122402	0.230607	0.284637	0.206396	0.118364	0.235027	0.23482	0.210331	0.179947	0.142906	0.0662561	0.048253	0.228586	0.0527929	0.0951387	0.264723	0.216312	0.0133574	0.0598009
cg08977371	CDH13	0.0231947	0.137421	0.0705578	0.295965	-0.225407	5	88	TRUE	0.0789607	0.0725307	0.0937433	0.0792445	0.0863943	0.11997	0.106642	0.0881149	0.103972	0.181592	0.0583261	0.154761	0.264002	0.232694	0.0854354	0.112299	0.127943	0.114452	0.289086	0.103834	0.270984	0.0604524	0.106363	0.0813551	0.226998	0.138376	0.22904	0.148729	0.231823	0.152234	0.0846119	0.133008	0.198697	0.13986	0.295954	0.0891084	0.312046	0.203039	0.311755	0.0964537
cg15692239	ALDOC	0.0383506	0.0597372	0.0516277	0.440338	-0.388711	4	4	TRUE	0.00711881	0.0987544	0.00823065	0.0090978	0.0253432	0.224855	0.00544094	0.00689057	0.0100814	0.0100022	0.00782081	0.00602257	0.0130699	0.00798212	0.0104538	0.00766217	0.00847692	0.36306	0.00746017	0.0083282	0.0113853	0.0140099	0.00666741	0.00428938	0.0422831	0.494047	0.0265005	0.00471112	0.273244	0.0118722	0.0486792	0.0268909	0.00492988	0.0287225	0.0237703	0.00665213	0.631003	0.0595814	0.053839	0.00700854
cg16042149	NEFH	0.0231947	0.115864	0.0479418	0.358586	-0.310644	4	272	TRUE	0.23029	0.0384912	0.0714581	0.0493017	0.188234	0.375148	0.200117	0.0484841	0.0761406	0.12536	0.0366277	0.0714772	0.188431	0.265556	0.132229	0.0845328	0.0773201	0.222108	0.128632	0.21078	0.0783517	0.0596064	0.109812	0.0809152	0.0519037	0.181096	0.0895167	0.115992	0.114681	0.314041	0.0366153	0.122726	0.062069	0.0627515	0.0320586	0.110276	0.0519557	0.0559978	0.0528987	0.4796
cg10729531	TCFL5	0.0421139	0.075346	0.0942061	0.399019	-0.304813	4	446	TRUE	0.180132	0.0331566	0.0349797	0.0230839	0.0957901	0.473296	0.0713709	0.0156448	0.0183869	0.0641667	0.0332912	0.0132431	0.0639053	0.399819	0.0268761	0.0783918	0.0481436	0.0226177	0.326501	0.396462	0.0370907	0.0504021	0.0402099	0.0214249	0.243307	0.026642	0.0360883	0.0365757	0.0221691	0.0199115	0.0225789	0.0192402	0.0168759	0.0317697	0.0226014	0.0221376	0.0594245	0.0220831	0.0151287	0.14325
cg02008154	TBX20	0.0285836	0.114757	0.0373263	0.341351	-0.304025	4	295	TRUE	0.169744	0.102549	0.207919	0.0647581	0.197433	0.27144	0.1407	0.0340601	0.0536459	0.197854	0.210244	0.055531	0.21661	0.251973	0.0696047	0.359153	0.169278	0.0703667	0.224093	0.482839	0.139424	0.0492068	0.090119	0.038213	0.147334	0.0388833	0.0630514	0.136336	0.120114	0.0365576	0.0574566	0.0195102	0.0577249	0.0800618	0.0314147	0.055109	0.0241922	0.0834228	0.0791221	0.112957
cg12181621	HIST1H3I	0.0383506	0.0807478	0.0869802	0.388509	-0.301529	4	31	TRUE	0.0653156	0.038961	0.037211	0.0495305	0.0682378	0.0320093	0.0365297	0.0269453	0.0487856	0.0653933	0.438484	0.0265024	0.0667461	0.0268513	0.0327465	0.20226	0.329466	0.426096	0.0390337	0.359991	0.0323206	0.0448	0.027936	0.0358559	0.0266994	0.0463698	0.12223	0.0250461	0.0371244	0.0268609	0.0265575	0.0305879	0.0158563	0.0479591	0.114212	0.0591423	0.0482775	0.037037	0.201006	0.0278317
cg17183546	D4S234E	0.0207974	0.0901179	0.0428642	0.297534	-0.25467	4	873	TRUE	0.249218	0.0373275	0.0469968	0.0417089	0.0931287	0.0698109	0.0448177	0.0266939	0.0495709	0.039658	0.0370572	0.0354404	0.28229	0.0780024	0.0947776	0.0771142	0.359098	0.054634	0.1562	0.29953	0.0608643	0.0588605	0.0760589	0.047763	0.101858	0.0759947	0.141701	0.0624505	0.219882	0.119262	0.0574786	0.0630833	0.0815759	0.0799661	0.0425582	0.0799352	0.0517626	0.0683252	0.109437	0.109192
cg00708598	LECT1	0.0383506	0.174704	0.110495	0.362977	-0.252482	4	52	TRUE	0.20452	0.0870995	0.205245	0.183373	0.111439	0.231044	0.242527	0.0920512	0.312593	0.190436	0.384866	0.299775	0.173532	0.247482	0.131006	0.139854	0.147647	0.287445	0.40076	0.230917	0.14237	0.110686	0.353689	0.108957	0.221835	0.197078	0.16927	0.219434	0.197101	0.145474	0.0893446	0.156606	0.149744	0.146951	0.0950899	0.160966	0.102156	0.14728	0.0912955	0.128886
cg10217445	OLIG2	0.00571672	0.135866	0.0717942	0.315312	-0.243518	4	455	TRUE	0.107338	0.120447	0.288499	0.0890923	0.296251	0.0918081	0.0955744	0.139706	0.0966021	0.0893023	0.115773	0.102896	0.169806	0.191301	0.115275	0.201722	0.108502	0.101331	0.24188	0.287905	0.0901458	0.0817514	0.117499	0.117165	0.238788	0.162653	0.0962853	0.255948	0.194304	0.112027	0.0899541	0.0592852	0.150726	0.111445	0.0471104	0.388595	0.0904403	0.212244	0.167242	0.0970071
cg17328659	STUB1	0.0421139	0.0787582	0.0938548	0.331577	-0.237723	4	617	TRUE	0.298698	0.0461706	0.108725	0.0921053	0.0474277	0.0624517	0.111902	0.0277207	0.0553923	0.0576254	0.0360217	0.0432428	0.045934	0.0364299	0.0342967	0.0579167	0.319382	0.273242	0.155163	0.0545183	0.0447009	0.0625294	0.0469142	0.0535538	0.377348	0.0340233	0.0307119	0.330882	0.0287826	0.0214644	0.0196578	0.0202343	0.020619	0.0541132	0.044462	0.0358061	0.0345238	0.0503894	0.0246459	0.0405172
cg11285843	TMEM41A	0.0461299	0.169833	0.110991	0.346062	-0.235071	4	328	TRUE	0.179027	0.157454	0.233497	0.120986	0.283663	0.300485	0.135337	0.193669	0.160122	0.13789	0.2735	0.145449	0.168539	0.291886	0.179513	0.132091	0.140649	0.136652	0.12895	0.185638	0.137821	0.146736	0.166921	0.130061	0.127571	0.191522	0.228282	0.102126	0.222267	0.142063	0.0869227	0.164419	0.092207	0.216381	0.116558	0.357221	0.0884939	0.201216	0.167876	0.0361944
cg25174591	DNAH9	0.00664561	0.188937	0.114064	0.337102	-0.223038	4	191	TRUE	0.160693	0.153685	0.210131	0.199132	0.173333	0.318431	0.221891	0.135673	0.276295	0.379707	0.146637	0.129143	0.143219	0.166272	0.181432	0.169884	0.119804	0.162016	0.12644	0.326629	0.158636	0.227515	0.251697	0.248071	0.248028	0.154225	0.21143	0.177197	0.217351	0.249277	0.128765	0.125153	0.131583	0.243055	0.141714	0.239563	0.256636	0.150998	0.0352513	0.0290155
cg12506373	CAD	0.00489712	0.0690244	0.0861057	0.527962	-0.441856	3	290	TRUE	0.0225164	0.223002	0.0273867	0.0339937	0.0253747	0.0282694	0.0173124	0.0135028	0.0298744	0.0273399	0.027049	0.0214996	0.0125915	0.0189469	0.0293427	0.0263147	0.0263831	0.0280049	0.0518058	0.0375887	0.0375321	0.0388221	0.0253227	0.0334151	0.0366847	0.0329212	0.0329181	0.0416999	0.47861	0.0365507	0.562345	0.0297561	0.0235558	0.0571886	0.0236386	0.0281337	0.542931	0.0382827	0.0277682	0.0259225
cg23696886	PDLIM2	0.0231947	0.0736494	0.0841974	0.520091	-0.435894	3	550	TRUE	0.0319423	0.16879	0.0241904	0.0196797	0.0378236	0.0281282	0.0298013	0.0262978	0.0405655	0.0291971	0.019941	0.0297323	0.0995066	0.0287823	0.0180929	0.0383044	0.0166364	0.0597365	0.0583106	0.0248541	0.0256191	0.0223008	0.0196012	0.0187928	0.0126767	0.0257314	0.0114249	0.0536295	0.0272815	0.0137253	0.0400308	0.0215755	0.0183882	0.0216891	0.0230656	0.0403135	0.0258418	0.051951	0.0231511	0.104464
cg15565872	PTX3	0.0130317	0.0740075	0.0954767	0.480473	-0.384996	3	595	TRUE	0.0256904	0.0801094	0.0371725	0.0291071	0.0236653	0.022393	0.0188641	0.0165119	0.039121	0.0421826	0.0294981	0.0294347	0.0707008	0.0380238	0.0303605	0.0324254	0.0346889	0.0283581	0.0276053	0.022248	0.0265497	0.0395425	0.022614	0.0186685	0.0281041	0.027642	0.0306956	0.221659	0.0267458	0.0728284	0.0665216	0.043421	0.0240277	0.041484	0.018523	0.0278224	0.0271822	0.0358574	0.544771	0.0284266
cg01186777	TNFSF9	0.0383506	0.0776936	0.0718498	0.451329	-0.379479	3	21	TRUE	0.0681633	0.0455423	0.030003	0.0311696	0.0358376	0.0396597	0.029959	0.0243314	0.0582487	0.0545439	0.0365577	0.0484059	0.113735	0.0353403	0.0354727	0.0339626	0.0313634	0.134381	0.0560215	0.0595575	0.0269273	0.0434706	0.0206122	0.0307086	0.0346396	0.0631072	0.0455502	0.0408587	0.0638017	0.0308877	0.0417049	0.0376201	0.041256	0.06455	0.0946339	0.0563984	0.0542715	0.0581076	0.0321847	0.0705565
cg15309006	CHP2	0.0231947	0.0917661	0.0313814	0.391174	-0.359792	3	168	TRUE	0.321664	0.075107	0.0680391	0.0530185	0.113767	0.0647858	0.0611639	0.130943	0.0569918	0.0389118	0.0274952	0.0448817	0.527272	0.324584	0.0470592	0.0834576	0.0755352	0.0494888	0.170654	0.142637	0.0473154	0.0255571	0.0906249	0.0525786	0.0686047	0.0490704	0.0756491	0.100466	0.0974801	0.0231838	0.0114823	0.0284267	0.192293	0.0795455	0.0391723	0.115769	0.030317	0.0753693	0.0250373	0.0932821
cg02233559	SLC46A3	0.00664561	0.0406293	0.0271804	0.360668	-0.333488	3	363	TRUE	0.0138928	0.012413	0.0114936	0.0108331	0.0149186	0.0119527	0.0151661	0.00954077	0.0143589	0.205417	0.0198492	0.0165178	0.0268789	0.0216982	0.0131748	0.235268	0.0116435	0.309367	0.0149133	0.537369	0.0164429	0.0117454	0.0127603	0.0173943	0.0124755	0.0143774	0.0134515	0.0159727	0.0176737	0.0114617	0.0114737	0.0180726	0.00948072	0.0152884	0.024803	0.0149797	0.0149116	0.014863	0.0139234	0.0141995
cg13140267	SNRNP200	0.0207974	0.0750704	0.0899473	0.402166	-0.312219	3	443	TRUE	0.364231	0.12539	0.0356723	0.0317807	0.0355804	0.0275862	0.430396	0.0216463	0.0417604	0.224002	0.032291	0.0474129	0.0248372	0.0229451	0.0597625	0.0468886	0.0506232	0.0442122	0.0873904	0.056058	0.411871	0.0477842	0.0509022	0.0880176	0.0342495	0.0159261	0.2295	0.0554288	0.0558052	0.0973023	0.0268203	0.0315668	0.0201164	0.0576745	0.0351391	0.0391678	0.0346894	0.0584077	0.0434954	0.0498929
cg20947775	SCD5	0.0315957	0.0497173	0.0385075	0.337525	-0.299018	3	315	TRUE	0.0148444	0.0254486	0.0195632	0.0341319	0.0221862	0.0245735	0.167734	0.0172489	0.029354	0.0284927	0.0266893	0.0178495	0.0751283	0.029703	0.021358	0.427501	0.0242562	0.0439732	0.336228	0.248846	0.0318013	0.0299807	0.0247986	0.0260588	0.0923398	0.0201731	0.0200955	0.0212219	0.025371	0.020969	0.0209304	0.0302648	0.018062	0.0389323	0.0253051	0.0186061	0.0430226	0.0216251	0.0164536	0.0221244
cg25512587	SLC2A6	0.0147323	0.0904292	0.109904	0.396575	-0.286671	3	192	TRUE	0.385982	0.0660401	0.0695641	0.0608773	0.0651057	0.0666218	0.0491095	0.0313336	0.102045	0.252364	0.101685	0.0720742	0.111193	0.0807891	0.0791346	0.115777	0.0684553	0.0931941	0.0545019	0.0492748	0.036013	0.0403397	0.0526296	0.0510168	0.0625483	0.0769553	0.0772012	0.105981	0.0914454	0.0666013	0.058862	0.0699545	0.0649357	0.0537148	0.0398627	0.0401859	0.0693565	0.0523675	0.029013	0.075041
cg18335068	ZNF677	0.0285836	0.0714971	0.0357288	0.316253	-0.280524	3	201	TRUE	0.0545402	0.0325776	0.0581144	0.0472113	0.0437999	0.0666849	0.0823714	0.0335653	0.0497508	0.0538696	0.322556	0.0627032	0.304821	0.321381	0.0581127	0.0792222	0.0600637	0.0567816	0.0864564	0.154721	0.0325289	0.0283286	0.0734106	0.0522153	0.122225	0.0563116	0.0502647	0.0401019	0.0572537	0.0578901	0.0161369	0.0346478	0.031258	0.052974	0.042618	0.0454032	0.0421189	0.0665521	0.0181683	0.0143852
cg09306675	EYA2	0.0315957	0.113345	0.0680202	0.347943	-0.279923	3	487	TRUE	0.120329	0.06001	0.0896282	0.0793353	0.0698636	0.0921916	0.0837525	0.0555577	0.113076	0.0799437	0.0942324	0.107883	0.168027	0.35616	0.121417	0.342021	0.0874131	0.115791	0.19061	0.345648	0.0645547	0.0866507	0.120403	0.12132	0.0833202	0.11685	0.10959	0.124007	0.0897077	0.0829649	0.0487127	0.0990896	0.091511	0.114797	0.0535926	0.0896009	0.160192	0.126068	0.0638496	0.0557911
cg05467918	ACADM	0.0285836	0.0394065	0.0260056	0.301564	-0.275559	3	337	TRUE	0.0143664	0.0155124	0.0202429	0.014787	0.0205679	0.0201937	0.0243766	0.0122962	0.0249396	0.0166741	0.256471	0.0178359	0.0381166	0.0164687	0.0143076	0.0171779	0.0149484	0.0119743	0.0192234	0.0196008	0.022211	0.0277706	0.0212337	0.0171434	0.0148058	0.0169963	0.0158183	0.0151445	0.0119186	0.0110372	0.297917	0.0124103	0.00767388	0.0196435	0.0638456	0.0172699	0.011009	0.0152488	0.0112716	0.0161338
cg12880658	CDO1	0.0231947	0.0593394	0.0212681	0.289514	-0.268246	3	19	TRUE	0.0753176	0.0465452	0.0567912	0.241218	0.0224839	0.0289567	0.0400042	0.0176856	0.0645768	0.0209048	0.0439189	0.0197161	0.256744	0.0790888	0.0279815	0.0612916	0.370579	0.0293752	0.0656755	0.109994	0.0229449	0.035054	0.0499958	0.0370605	0.0475517	0.198524	0.0179707	0.0448455	0.028022	0.076178	0.0302717	0.0272576	0.0353992	0.0267333	0.0136497	0.0168841	0.0696979	0.0420442	0.00642062	0.0542584
cg23749760	ZNF467	0.0130317	0.113314	0.0537822	0.319058	-0.265276	3	749	TRUE	0.102374	0.0972434	0.0901046	0.131165	0.0671206	0.096191	0.140157	0.139046	0.199694	0.0564467	0.0868219	0.135243	0.0423655	0.139983	0.141527	0.119715	0.0808085	0.129873	0.112708	0.160372	0.0446957	0.0320609	0.0973331	0.0885012	0.18317	0.149498	0.287291	0.410535	0.12646	0.0650343	0.126885	0.0721188	0.0651019	0.0507188	0.0474792	0.0494182	0.104022	0.121815	0.0123858	0.0595285
cg06981182	RNLS	0.0461299	0.0579476	0.0540939	0.306262	-0.252168	3	200	TRUE	0.0450385	0.0427827	0.185289	0.0328828	0.0204216	0.0497522	0.0243181	0.0252765	0.197386	0.0296056	0.0396704	0.0522202	0.0460492	0.0374637	0.0383778	0.028052	0.0302586	0.0295203	0.0377782	0.336357	0.0492958	0.0305482	0.0299247	0.0394086	0.0278281	0.313608	0.0267595	0.0209624	0.0334798	0.0267149	0.0220113	0.025885	0.0247348	0.0364524	0.0413953	0.0448122	0.0393797	0.0455361	0.268821	0.0231887
cg24832140	ZNF114	0.0130317	0.0710217	0.0956042	0.333628	-0.238023	3	243	TRUE	0.0346232	0.0848228	0.0362886	0.0401745	0.300961	0.379834	0.0343365	0.0400729	0.067035	0.0264939	0.0534254	0.0538514	0.0691906	0.118326	0.0242813	0.320087	0.0262401	0.0588762	0.0477612	0.0698657	0.035788	0.0904685	0.0222112	0.085542	0.0350777	0.0254363	0.0699806	0.023146	0.0465502	0.0345524	0.0533961	0.0721954	0.0273212	0.035673	0.141193	0.0433416	0.0548845	0.0437415	0.0492008	0.168212
cg07271264	MYOD1	0.018605	0.117736	0.0520656	0.289871	-0.237806	3	182	TRUE	0.215567	0.063023	0.142409	0.0536858	0.13845	0.14665	0.132375	0.105496	0.135007	0.071661	0.0487696	0.111569	0.302977	0.194999	0.067066	0.283643	0.157279	0.170374	0.118651	0.239782	0.0813345	0.0907249	0.200223	0.0586879	0.14499	0.0459818	0.0715049	0.0878143	0.110566	0.127704	0.0248926	0.0491372	0.110109	0.0651023	0.282994	0.131413	0.142693	0.0817911	0.0587456	0.145245
cg08614481	HTR1B	0.0461299	0.100391	0.0532696	0.290891	-0.237622	3	130	TRUE	0.0417033	0.0353937	0.0762765	0.0626841	0.0646605	0.174207	0.101885	0.0666364	0.130689	0.0931219	0.321357	0.0988813	0.170087	0.0791381	0.0925737	0.207694	0.0804637	0.280876	0.18685	0.270441	0.0650607	0.086528	0.0759234	0.083132	0.0806462	0.0569778	0.101502	0.104129	0.127319	0.055517	0.0317625	0.0977324	0.0702592	0.11917	0.0360918	0.0627852	0.156643	0.0541685	0.089143	0.036288
cg01357116	ATOH1	0.0207974	0.0661011	0.0847218	0.314304	-0.229582	3	582	TRUE	0.287497	0.0657596	0.130582	0.0495244	0.0278183	0.0440128	0.0462428	0.0443759	0.0533762	0.0606332	0.044633	0.0468159	0.0987581	0.318886	0.0550848	0.0433168	0.336529	0.0350678	0.04139	0.0875611	0.0448682	0.0612807	0.0431428	0.058099	0.0638496	0.0432143	0.0688506	0.0442964	0.0395333	0.0269098	0.0326424	0.0226001	0.0741137	0.0929804	0.0319098	0.0377023	0.0366486	0.105292	0.0246817	0.0364297
cg02659086	GSTP1	0.0285836	0.0524658	0.0375578	0.660964	-0.623406	2	138	TRUE	0.018188	0.0169272	0.0179573	0.0193833	0.01707	0.026066	0.0168184	0.0139109	0.026921	0.026147	0.0241661	0.0144559	0.0917759	0.0286882	0.0201562	0.0584398	0.0206995	0.0235032	0.0814948	0.0217432	0.0289232	0.0204858	0.0220584	0.0412169	0.0226607	0.693437	0.0218388	0.0373812	0.0253741	0.0231852	0.0201643	0.0154996	0.0149792	0.0230784	0.0318391	0.0277816	0.0307824	0.0187104	0.62849	0.0182337
cg17965019	HIST1H3J	0.0100879	0.0746395	0.0995378	0.555552	-0.456014	2	25	TRUE	0.252263	0.0592905	0.0283767	0.0243015	0.024506	0.028251	0.0154946	0.0162893	0.0331842	0.298992	0.025645	0.0179305	0.153466	0.0811144	0.0222888	0.0364587	0.0226205	0.0365134	0.0330669	0.0256664	0.033275	0.028872	0.033294	0.034966	0.031712	0.200302	0.0256666	0.0296301	0.043701	0.0725849	0.065751	0.0589694	0.0138211	0.0960828	0.0358138	0.0319475	0.547461	0.0615054	0.563642	0.0290667
cg12620499	MREG	0.0257765	0.0507016	0.0559968	0.50542	-0.449423	2	331	TRUE	0.0203089	0.0206031	0.0232578	0.0200304	0.0252322	0.0259904	0.0192612	0.0179119	0.0422331	0.0294275	0.0332108	0.0185459	0.0461715	0.574754	0.0322785	0.0373175	0.436086	0.0189608	0.0331482	0.0322259	0.0133845	0.0332774	0.0596854	0.0128008	0.024877	0.0536437	0.0396464	0.0312882	0.0313737	0.0241323	0.0193521	0.0206257	0.0220277	0.0420739	0.0461357	0.0519705	0.0485437	0.047877	0.0318877	0.0180041
cg19379303	RNASEH2C	0.00164603	0.0246029	0.0106948	0.457291	-0.446596	2	219	TRUE	0.0049978	0.407251	0.00479069	0.00535865	0.00652565	0.0066313	0.00478555	0.00525012	0.0105963	0.00625	0.00783117	0.00950154	0.0147929	0.00508704	0.00675443	0.00533906	0.00662058	0.00484088	0.00575598	0.00500338	0.00472338	0.00691824	0.00549741	0.00553121	0.00584605	0.00775512	0.00826916	0.00905586	0.00622065	0.00508494	0.00440339	0.00540346	0.00509909	0.00502424	0.00751011	0.00434991	0.00503415	0.00489686	0.00467045	0.00637876
cg16639637	TUBGCP5	0.0207974	0.0397237	0.0437749	0.472529	-0.428754	2	192	TRUE	0.0197692	0.017526	0.0146838	0.0148261	0.0119877	0.0185537	0.0363185	0.0440682	0.022776	0.0126069	0.012913	0.0432053	0.045412	0.00532748	0.0157432	0.012269	0.471982	0.0147356	0.0127079	0.0159549	0.014295	0.00971503	0.0190213	0.0164576	0.0323223	0.0172724	0.0126658	0.0163631	0.0168926	0.0112393	0.0124169	0.0150008	0.015215	0.15371	0.0291986	0.0145369	0.0157153	0.00994794	0.0133735	0.0393366
cg01626227	TRIM4	0.0257765	0.0603089	0.0712469	0.495266	-0.424019	2	135	TRUE	0.0317727	0.044232	0.0290523	0.0404757	0.0354764	0.0420097	0.022433	0.0148961	0.0500994	0.0565333	0.0408574	0.0546439	0.0515925	0.0429602	0.0413205	0.0323329	0.0406528	0.0800546	0.0314038	0.0377781	0.0330649	0.0649561	0.036661	0.0392185	0.0269335	0.0356508	0.0496347	0.0370738	0.0350343	0.404491	0.0299001	0.0192536	0.0433233	0.0242985	0.023247	0.0446171	0.58604	0.0291974	0.0143707	0.0539211
cg25886284	ZFP82	0.00882438	0.0369972	0.0252672	0.426043	-0.400776	2	132	TRUE	0.0162008	0.0157832	0.0122873	0.0149219	0.0149982	0.0141078	0.014826	0.0145045	0.020358	0.0154205	0.016586	0.0143147	0.0399403	0.252086	0.0146881	0.0127314	0.0125389	0.00872663	0.0167114	0.0144578	0.0157396	0.0242692	0.0093752	0.0173208	0.202167	0.0174953	0.0256115	0.6	0.0165571	0.0116706	0.0115997	0.00941176	0.0126598	0.0140367	0.0246142	0.0154881	0.0196726	0.0121951	0.0103444	0.00813472
cg22559669	TSPAN5	0.0348604	0.0356352	0.0209972	0.389418	-0.368421	2	394	TRUE	0.0171879	0.0073455	0.00863372	0.0126315	0.0109943	0.386884	0.0104964	0.00737193	0.391952	0.183455	0.0106202	0.0108748	0.0194757	0.012193	0.011377	0.076496	0.00894303	0.0252437	0.00893609	0.174651	0.0127418	0.021226	0.00918695	0.0124852	0.0807498	0.0117817	0.00758808	0.0100804	0.00874188	0.00849645	0.00658161	0.00482514	0.00782392	0.0112948	0.0193947	0.00875198	0.019814	0.0100921	0.00748086	0.0063575
cg18244915	ZNF569	0.0285836	0.0624519	0.0718206	0.432002	-0.360181	2	114	TRUE	0.0235553	0.0309401	0.0440725	0.0262278	0.0244432	0.0335074	0.0332835	0.026971	0.0617125	0.0377379	0.0471907	0.0396345	0.47581	0.388194	0.0370875	0.0394009	0.0414084	0.0494049	0.0286969	0.0539082	0.0145047	0.0330769	0.0262206	0.0331469	0.0458845	0.0517099	0.0776456	0.0649927	0.0332853	0.0382489	0.0264345	0.0402963	0.0156318	0.0475993	0.147882	0.0427888	0.0816624	0.0740654	0.0315306	0.0354346
cg04017769	TACC1	0.0257765	0.0221762	0.011742	0.370676	-0.358934	2	158	TRUE	0.00795892	0.00818668	0.00866417	0.00611075	0.00849167	0.00854754	0.00650912	0.00514302	0.00749928	0.00916968	0.0078637	0.0078125	0.0226663	0.00747175	0.00623182	0.00638955	0.00762542	0.00499871	0.00613614	0.00751393	0.493046	0.0155968	0.00534451	0.00905282	0.00729352	0.00648382	0.00553722	0.00595766	0.0102507	0.00732933	0.0058383	0.00615037	0.00523914	0.00564148	0.0075412	0.00475531	0.00536078	0.0118946	0.007835	0.00484785
cg06023257	GAB2	0.0461299	0.039052	0.02734	0.384778	-0.357438	2	630	TRUE	0.0119727	0.0174664	0.113886	0.0266693	0.0183874	0.0209487	0.0220194	0.0108136	0.17483	0.0166943	0.0108506	0.0186027	0.0524896	0.266402	0.0166654	0.0206217	0.503154	0.0430829	0.017519	0.0250135	0.0227405	0.0229161	0.0187514	0.0246014	0.0245376	0.0159961	0.0174507	0.0152827	0.0243173	0.0169206	0.0107423	0.0102307	0.0179702	0.0224401	0.0165023	0.0155894	0.0093874	0.0192475	0.0263947	0.00798722
cg10167296	RASSF5	0.0114949	0.0431292	0.0520497	0.405476	-0.353426	2	251	TRUE	0.0204082	0.0509085	0.0238733	0.0209142	0.0107967	0.014001	0.0236475	0.0117754	0.0166286	0.0695663	0.0236623	0.021649	0.0187786	0.0136816	0.0357698	0.0619209	0.0321789	0.0168682	0.0460233	0.0310966	0.0223515	0.0181426	0.0219893	0.0252797	0.0157343	0.0223158	0.028643	0.0123259	0.0780421	0.0203968	0.0190064	0.0184163	0.0118853	0.0251992	0.307042	0.0128579	0.0245157	0.0219078	0.0171834	0.0316462
cg23178308	C21orf124	0.00415948	0.0556038	0.103881	0.457164	-0.353283	2	4	TRUE	0.0491788	0.0948427	0.0173544	0.0181751	0.0109013	0.0196574	0.0136309	0.0120457	0.0235876	0.0208809	0.0173229	0.0205332	0.0420717	0.0180114	0.0183207	0.0234612	0.0232581	0.0163122	0.0194055	0.0206417	0.0241957	0.0198861	0.0245129	0.0167246	0.0226732	0.0358761	0.0328353	0.0829156	0.0454726	0.0524101	0.219529	0.0326074	0.0523635	0.0916406	0.0329131	0.0188121	0.0287614	0.0500669	0.0191137	0.026414
cg24794433	DAB2IP	0.000484931	0.0540855	0.112051	0.464583	-0.352532	2	523	TRUE	0.0401369	0.41554	0.0633364	0.0531856	0.0278865	0.0296433	0.0331255	0.0190282	0.0389972	0.0870251	0.0367017	0.0321706	0.0498546	0.513627	0.0531525	0.0547258	0.0363373	0.0341408	0.0236667	0.0399847	0.0354211	0.0211839	0.0271998	0.0353889	0.0253254	0.0320997	0.0480009	0.0261319	0.0560336	0.0442538	0.0304062	0.0318701	0.0236423	0.0597915	0.0406097	0.0315722	0.0230869	0.0344545	0.0172687	0.0267759
cg03167763	UBXN10	0.0147323	0.069408	0.0754237	0.395915	-0.320492	2	181	TRUE	0.0589337	0.0916128	0.0479734	0.190749	0.0306621	0.0489572	0.0353403	0.0496974	0.0470129	0.0869872	0.0441982	0.0503844	0.0868233	0.0770948	0.0621602	0.295714	0.0544856	0.0579056	0.0607023	0.0449558	0.0534905	0.058055	0.0502876	0.0639886	0.0335911	0.0577181	0.0518801	0.0481289	0.0539777	0.0331564	0.0294627	0.0322892	0.061198	0.0573814	0.0557705	0.0460935	0.0553474	0.0668248	0.0246136	0.496116
cg26979012	PSMC6	0.00351746	0.123569	0.0414121	0.360331	-0.318919	2	146	TRUE	0.109787	0.106556	0.103997	0.11731	0.0836495	0.161003	0.102924	0.024932	0.113565	0.107956	0.102212	0.0560757	0.0305764	0.0879127	0.134436	0.13866	0.118794	0.0889314	0.0472903	0.113623	0.100848	0.0470097	0.154118	0.153332	0.16274	0.115759	0.130993	0.123531	0.197962	0.0877487	0.0931254	0.139046	0.0844668	0.136096	0.454999	0.203052	0.206182	0.265663	0.0105362	0.0398071
cg12790134	VCPIP1	0.0130317	0.0796946	0.026455	0.343844	-0.317389	2	665	TRUE	0.0585452	0.163415	0.064782	0.0913454	0.0593085	0.130365	0.0571391	0.0551772	0.0752078	0.0431371	0.0911835	0.0351329	0.0357526	0.0328447	0.0649684	0.0438581	0.0261845	0.0523847	0.157409	0.35371	0.0427296	0.0265947	0.090108	0.11192	0.0845204	0.0644903	0.182466	0.0680282	0.11279	0.0977276	0.0668756	0.0275418	0.0339814	0.151781	0.0220766	0.0334226	0.333977	0.063547	0.0130694	0.0201283
cg13958426	C1orf114	0.0285836	0.0545567	0.0604143	0.371899	-0.311485	2	33	TRUE	0.0676618	0.0366752	0.0347826	0.0318235	0.0325056	0.065234	0.0408231	0.0329942	0.047846	0.0603251	0.0397112	0.0580569	0.424033	0.0340557	0.0339926	0.0793444	0.0250319	0.0368485	0.0643812	0.319765	0.0440847	0.0802761	0.0310118	0.0398365	0.0448148	0.0341137	0.0280622	0.0291163	0.0293963	0.0218696	0.0141031	0.0328603	0.0371715	0.0369331	0.100159	0.040133	0.0308795	0.0402763	0.0205564	0.0342957
cg18587364	ZNF562	0.00415948	0.0381951	0.0553865	0.359723	-0.304337	2	45	TRUE	0.0186657	0.041486	0.0530528	0.0184469	0.022115	0.031085	0.414575	0.304871	0.0484881	0.0562791	0.0244861	0.0361775	0.0489856	0.0256946	0.0234394	0.0293346	0.025392	0.0145303	0.0223187	0.017206	0.0452345	0.0308179	0.0118125	0.0171645	0.0163714	0.0213423	0.0185919	0.0176082	0.0277025	0.0159701	0.0151215	0.0279649	0.0140664	0.016495	0.0339847	0.0168483	0.0134737	0.0196292	0.01549	0.0181397
cg22991148	TSPEAR	0.0383506	0.0683409	0.0727168	0.374679	-0.301962	2	396	TRUE	0.0368961	0.0422225	0.0662003	0.0402382	0.0460062	0.0494066	0.0377577	0.0350696	0.052134	0.0518874	0.0495754	0.0484143	0.0937651	0.447237	0.0603815	0.0760481	0.178848	0.0693004	0.049099	0.0370067	0.0859619	0.0386731	0.0292937	0.0356715	0.179042	0.0541131	0.0777235	0.0367878	0.0522388	0.0363349	0.0265241	0.0416948	0.0278452	0.302121	0.036841	0.0364615	0.0196231	0.0404105	0.0293174	0.0381693
cg10723020	CREB1	0.018605	0.0762558	0.106403	0.405355	-0.298952	2	857	TRUE	0.0611521	0.0688769	0.157412	0.142928	0.0248656	0.068513	0.0198764	0.023514	0.0677251	0.0464916	0.0363086	0.129857	0.0344591	0.0381851	0.0472942	0.0404527	0.0409785	0.0707915	0.0326988	0.0329371	0.0419643	0.0294433	0.184742	0.280855	0.0410636	0.0456227	0.0322298	0.0482626	0.0392852	0.0387034	0.0221023	0.0268385	0.0294174	0.0538635	0.0341207	0.112046	0.31021	0.0659002	0.0397975	0.0428279
cg13755070	FLI1	0.0348604	0.0602015	0.0673007	0.364055	-0.296755	2	275	TRUE	0.143875	0.03914	0.0306994	0.0342528	0.030334	0.0506478	0.0415533	0.0364622	0.0357682	0.0396434	0.0446009	0.0337745	0.0941176	0.0314265	0.0220425	0.280641	0.0320934	0.0359976	0.0441894	0.0995345	0.0445941	0.0833333	0.0261262	0.0239879	0.0388541	0.0198202	0.0436321	0.0332163	0.0450677	0.0280729	0.0238489	0.038835	0.0261009	0.0425074	0.0768033	0.0275992	0.447469	0.0346715	0.039521	0.055307
cg26991199	SRSF10	0.0348604	0.0638262	0.0685181	0.359053	-0.290535	2	332	TRUE	0.0332947	0.053933	0.0257085	0.239451	0.035583	0.20718	0.0706185	0.0409506	0.0660598	0.0521487	0.0366397	0.0350844	0.110645	0.0384317	0.0329787	0.298844	0.419262	0.0299939	0.0460117	0.0419351	0.0310769	0.0379965	0.0207492	0.0653573	0.0413223	0.0225251	0.0391402	0.0372862	0.030705	0.0314441	0.0291011	0.0422237	0.0691157	0.0311265	0.126925	0.032372	0.0431241	0.0392132	0.041397	0.0303426
cg21273125	ABHD2	0.00664561	0.0905678	0.0314462	0.317198	-0.285751	2	166	TRUE	0.0695528	0.049334	0.0572507	0.131456	0.0471788	0.149582	0.0557399	0.0277193	0.180953	0.033472	0.0844707	0.100373	0.0273216	0.0804058	0.0802353	0.0413034	0.0619964	0.0878176	0.13773	0.299513	0.117144	0.0613489	0.164096	0.104496	0.181779	0.129478	0.127254	0.0761499	0.0725676	0.0736373	0.0395515	0.0236241	0.0442414	0.0824154	0.0297446	0.0365441	0.0995201	0.0475297	0.0293599	0.0212853
cg11814446	LEMD3	0.00882438	0.0594559	0.0762391	0.351389	-0.27515	2	375	TRUE	0.0335724	0.0487848	0.0226962	0.0326561	0.0430328	0.0484273	0.0364165	0.0518672	0.0420395	0.0394137	0.0295093	0.0523416	0.0833333	0.0338673	0.0649327	0.0671592	0.0463613	0.0410295	0.0465136	0.059121	0.0325703	0.0224359	0.182964	0.0318541	0.0253102	0.0189267	0.0344467	0.318678	0.0181785	0.0360522	0.0499398	0.384101	0.016317	0.053819	0.160055	0.0329835	0.0521542	0.0420469	0.0557033	0.0245638
cg26620959	SYNE1	0.0348604	0.0663197	0.0877546	0.36258	-0.274826	2	45	TRUE	0.0272115	0.23816	0.0279246	0.032028	0.0406526	0.0347051	0.0323178	0.0254298	0.052332	0.0424271	0.0364401	0.0421177	0.136005	0.0333298	0.0387846	0.0650351	0.0285564	0.0293053	0.0896569	0.0695926	0.0346481	0.0549957	0.035193	0.0500655	0.0341056	0.0466352	0.0721687	0.0543648	0.134534	0.0901785	0.0276491	0.0453854	0.170107	0.0580541	0.024864	0.0443423	0.0187741	0.0853747	0.357081	0.0222994
cg13080465	MANSC1	0.0421139	0.0298416	0.0217616	0.294586	-0.272824	2	288	TRUE	0.0166009	0.0158346	0.013788	0.224187	0.0113195	0.0173763	0.0146031	0.105032	0.0190928	0.0177247	0.0155192	0.01776	0.0242277	0.0233297	0.0124758	0.100512	0.364984	0.0116109	0.0132968	0.0162068	0.0178106	0.0260538	0.0113407	0.00965651	0.0148844	0.00995459	0.00988217	0.0120265	0.00722525	0.00997348	0.008612	0.00971429	0.0147885	0.00862603	0.0275541	0.01613	0.00954587	0.0119153	0.00713078	0.035153
cg12572545	SC4MOL	0.0130317	0.128713	0.0483877	0.316223	-0.267835	2	599	TRUE	0.219754	0.231065	0.230732	0.148991	0.168834	0.291136	0.171746	0.0729971	0.124421	0.0507801	0.0966866	0.126351	0.109715	0.0358236	0.0780649	0.131768	0.0399312	0.0605611	0.0603913	0.13761	0.0872264	0.14187	0.204018	0.184525	0.191792	0.0822511	0.17793	0.103371	0.124896	0.123419	0.0894963	0.0339395	0.0707102	0.191443	0.0820144	0.059142	0.180157	0.235428	0.0105627	0.0127079
cg07952391	THNSL2	0.0130317	0.0831714	0.0342628	0.301351	-0.267088	2	256	TRUE	0.356292	0.0369346	0.0810872	0.0311399	0.0668667	0.0756903	0.0402526	0.0604072	0.0936607	0.0935877	0.0540625	0.0664979	0.0405186	0.0605522	0.0514194	0.0459029	0.0651087	0.0506935	0.0558499	0.0487519	0.0512505	0.0491335	0.083095	0.0629666	0.0779001	0.24641	0.107833	0.107778	0.170519	0.092333	0.0196339	0.21163	0.190735	0.121849	0.0488876	0.0702642	0.0544879	0.0977141	0.211811	0.148937
cg05022306	HOXC8	0.0207974	0.0364493	0.0395778	0.30226	-0.262682	2	364	TRUE	0.0215697	0.019793	0.02147	0.0196929	0.0204082	0.0193155	0.0205985	0.0373782	0.0175996	0.0176332	0.0144771	0.0143552	0.0478001	0.156801	0.0206228	0.0205541	0.0209992	0.0167806	0.0161812	0.0195309	0.00811137	0.0275584	0.0101581	0.0140151	0.00896043	0.0199808	0.0657728	0.00969082	0.272828	0.0206436	0.012302	0.0217367	0.0137068	0.0317628	0.0814388	0.0169668	0.331692	0.0192987	0.0119152	0.0182668
cg23158811	PBX4	0.0130317	0.0486244	0.0861403	0.348807	-0.262667	2	293	TRUE	0.122686	0.0521754	0.0545835	0.0150975	0.0297921	0.0198639	0.0146097	0.0819718	0.0234329	0.0277283	0.401256	0.0181399	0.296359	0.163812	0.0445592	0.0194868	0.0265996	0.08317	0.0347618	0.0381146	0.0258245	0.046843	0.0234473	0.0422688	0.0418313	0.0122785	0.0212753	0.0139852	0.0170538	0.0136385	0.0123219	0.0123328	0.00871937	0.0390152	0.0107785	0.0117104	0.00995641	0.0117938	0.00867903	0.0219828
cg26344532	PDX1	0.0231947	0.0553643	0.0688941	0.328447	-0.259553	2	3	TRUE	0.125564	0.0384946	0.0384057	0.0351192	0.0619663	0.033823	0.272461	0.0309031	0.0360866	0.0425992	0.0254463	0.0335149	0.0473745	0.175999	0.0516631	0.0356682	0.384433	0.0443967	0.0884372	0.0504275	0.0417568	0.0398896	0.0409619	0.039259	0.0517229	0.0180995	0.0820263	0.0888068	0.0292677	0.0125411	0.0138052	0.0260615	0.0563045	0.0650944	0.0319981	0.040366	0.0160007	0.0699392	0.00919938	0.0237469
cg08359956	TMEM176B	0.00664561	0.0893094	0.142771	0.398123	-0.255352	2	158	TRUE	0.0484274	0.0582291	0.157664	0.0506723	0.0830182	0.0576923	0.0526222	0.0339731	0.0681008	0.0815287	0.0424904	0.0647302	0.0249068	0.103541	0.076726	0.170648	0.0488545	0.06712	0.126932	0.101222	0.0569494	0.0994703	0.0930682	0.0953062	0.0523867	0.0561291	0.0578248	0.154234	0.0457251	0.0391584	0.0279951	0.0491715	0.0874202	0.0768434	0.038122	0.0815727	0.0578092	0.107816	0.0238413	0.130806
cg15923513	CD302	0.0348604	0.0781627	0.0861662	0.340647	-0.25448	2	585	TRUE	0.0396448	0.0457601	0.048169	0.0725033	0.0288523	0.0957295	0.0534991	0.244302	0.0868213	0.0678828	0.0271832	0.254692	0.0908391	0.333617	0.053713	0.0748436	0.0758889	0.0615108	0.113651	0.0618623	0.0457221	0.0425813	0.0880503	0.0472437	0.0511357	0.0564822	0.067851	0.0387936	0.0549871	0.0310036	0.152822	0.0670929	0.0670606	0.0525298	0.0520021	0.0652914	0.0637476	0.0472332	0.347676	0.0761195
cg05389335	TACR3	0.0231947	0.0929523	0.0508637	0.302986	-0.252122	2	346	TRUE	0.04793	0.0549823	0.0702467	0.0498409	0.0537978	0.177435	0.138796	0.0366706	0.0781525	0.141095	0.0698776	0.0729422	0.131452	0.15861	0.0882687	0.0683312	0.0715073	0.093338	0.122691	0.328651	0.0555734	0.0920198	0.125249	0.0852882	0.0628635	0.122689	0.0837189	0.0890164	0.127603	0.0702104	0.0377577	0.277321	0.0745528	0.0769062	0.0440898	0.0905499	0.0564049	0.164053	0.0660779	0.0632845
cg22874046	ICAM1	0.018605	0.020277	0.0146232	0.261148	-0.246525	2	16	TRUE	0.00848093	0.00897971	0.0381486	0.005261	0.00731538	0.0109432	0.00581163	0.00503453	0.0203117	0.00743442	0.00733841	0.00778419	0.0123733	0.00622073	0.00593232	0.00673563	0.00446183	0.00530223	0.00729552	0.00466975	0.00817458	0.0142966	0.0101555	0.0076265	0.00910188	0.00692612	0.00485954	0.00876479	0.00577938	0.00488314	0.00444812	0.00525604	0.00549877	0.00455807	0.0115821	0.00699405	0.00697337	0.00613366	0.00449421	0.00885769
cg01114088	CYTL1	0.0165765	0.0565418	0.0768465	0.322889	-0.246042	2	86	TRUE	0.0455059	0.0955771	0.0255599	0.0538644	0.025508	0.0264909	0.0356337	0.0221935	0.0482216	0.0219013	0.0239174	0.144286	0.293388	0.17272	0.0251028	0.0358136	0.0449025	0.0220679	0.0595478	0.0514674	0.031522	0.0310268	0.0280894	0.0308932	0.0826276	0.0325733	0.0376143	0.0303892	0.0472387	0.0173136	0.0284306	0.0547086	0.0226577	0.0717645	0.0582393	0.0830908	0.0237954	0.0766436	0.352389	0.0427807
cg02622316	ZNF96	0.0207974	0.034483	0.0361602	0.279303	-0.243143	2	98	TRUE	0.0194401	0.0881818	0.0183182	0.0178285	0.0201507	0.0182387	0.0165769	0.0118595	0.0189385	0.119647	0.0158506	0.04507	0.0240888	0.0139044	0.0375537	0.0199969	0.0249706	0.011952	0.269535	0.289071	0.0346087	0.0156639	0.0132063	0.0244058	0.0144202	0.0126791	0.0246966	0.0160435	0.0167185	0.0168785	0.0137452	0.0138667	0.00900864	0.0252962	0.0299127	0.0136134	0.0161136	0.0215691	0.0108838	0.012031
cg26964989	LAMC3	0.0130317	0.0801408	0.0963882	0.339014	-0.242626	2	210	TRUE	0.0769559	0.0735519	0.0568249	0.0592384	0.0624498	0.0594334	0.0492794	0.0976903	0.0669995	0.0874451	0.0732129	0.0793936	0.159592	0.319224	0.0762475	0.0742312	0.0889442	0.0672873	0.0441724	0.0513595	0.0298336	0.0685327	0.0344926	0.0374968	0.0418746	0.0828969	0.0774895	0.0707363	0.11059	0.0739479	0.069837	0.0670212	0.0503078	0.0661066	0.0546985	0.292963	0.0320931	0.0430862	0.0376596	0.0794234
cg03491478	MAPK8IP1	0.00882438	0.154803	0.0912901	0.331474	-0.240184	2	288	TRUE	0.0991863	0.207509	0.154319	0.106272	0.155904	0.138681	0.111596	0.116338	0.164887	0.1101	0.129425	0.182091	0.0973227	0.179619	0.149216	0.185395	0.224061	0.0905765	0.142343	0.0917997	0.13995	0.172515	0.128122	0.151851	0.142385	0.186973	0.30657	0.150981	0.229761	0.124427	0.157255	0.167559	0.133225	0.201337	0.162776	0.162162	0.356378	0.258074	0.0805062	0.0633286
cg25668368	KCNH7	0.018605	0.0824434	0.112293	0.352292	-0.239999	2	642	TRUE	0.33705	0.208189	0.052364	0.0672769	0.0550269	0.0456764	0.0844054	0.055163	0.126422	0.0714802	0.0409758	0.0679934	0.180117	0.154025	0.0636987	0.0740497	0.0408623	0.0656922	0.0902687	0.367535	0.0418146	0.055325	0.0564343	0.0888681	0.0698779	0.0691196	0.0569575	0.0614563	0.0890705	0.0351344	0.0389298	0.0865498	0.0461143	0.0819063	0.0359413	0.0579789	0.0394295	0.0683956	0.0185935	0.114729
cg25263140	AIM1	0.00164603	0.0345389	0.0424386	0.277181	-0.234743	2	79	TRUE	0.0200918	0.0203269	0.0208859	0.0185838	0.0207715	0.022299	0.0194777	0.0167315	0.0289601	0.0220562	0.0243507	0.0317414	0.0288342	0.0215493	0.0237189	0.0222783	0.0234902	0.024974	0.0523629	0.0215561	0.0325814	0.0405791	0.0289585	0.0278732	0.0248692	0.025886	0.021092	0.0182496	0.0204554	0.0208964	0.0221098	0.0218964	0.0169991	0.0237881	0.0225799	0.0183938	0.0239116	0.024743	0.0166342	0.0272947
cg18888520	ZSCAN18	0.0165765	0.0740259	0.0276219	0.26192	-0.234298	2	229	TRUE	0.0327639	0.0399005	0.062999	0.0653561	0.0561716	0.0833864	0.0207644	0.0252943	0.109026	0.0471087	0.0560379	0.0704929	0.240337	0.0930953	0.0661217	0.0945693	0.0410006	0.0390714	0.0777467	0.0506758	0.0253287	0.0296417	0.0630535	0.0741997	0.283502	0.0811866	0.0943226	0.200156	0.0750678	0.0850561	0.056003	0.0225792	0.0274128	0.0813594	0.0384154	0.0504112	0.102038	0.0967681	0.0138498	0.017779
cg11051158	C2orf3	0.0348604	0.0815478	0.0519255	0.280892	-0.228966	2	99	TRUE	0.0714584	0.0811011	0.0899461	0.0677117	0.0399518	0.0679655	0.0359602	0.0584179	0.0546916	0.0881057	0.0571763	0.062004	0.159786	0.123632	0.0588031	0.0530035	0.0606971	0.0569636	0.0659152	0.0408181	0.0645524	0.0830167	0.0808346	0.0700416	0.063911	0.24602	0.0990574	0.30358	0.0646772	0.0661006	0.0455887	0.0597503	0.0570254	0.0674969	0.0767606	0.130412	0.0412588	0.127232	0.258203	0.0277441
cg24654547	DUS2L	0.0231947	0.188873	0.116464	0.343443	-0.226979	2	39	TRUE	0.192766	0.153234	0.172054	0.182483	0.175074	0.23153	0.176786	0.11343	0.23353	0.0873503	0.173194	0.149275	0.0563387	0.110065	0.263829	0.208845	0.154721	0.190881	0.277136	0.193233	0.145775	0.126895	0.2911	0.328251	0.239332	0.213408	0.253003	0.228871	0.251741	0.212759	0.172941	0.234992	0.0773459	0.295225	0.0238291	0.165536	0.308648	0.235429	0.0353172	0.108955
cg24481163	POM121	0.00294374	0.140881	0.0765277	0.290976	-0.214448	2	306	TRUE	0.0998116	0.0992814	0.134671	0.0936545	0.0903998	0.19547	0.106297	0.100488	0.1916	0.115047	0.0890756	0.131923	0.156868	0.180119	0.155855	0.266682	0.120709	0.150679	0.0929466	0.113877	0.102253	0.10482	0.173366	0.1418	0.238498	0.191876	0.177591	0.141206	0.124017	0.0684638	0.0689996	0.0660828	0.116444	0.143884	0.0777989	0.115656	0.151255	0.117937	0.0370349	0.0987662
cg13901526	GYPC	0.0147323	0.0486506	0.0645106	0.275923	-0.211413	2	771	TRUE	0.05836	0.0358644	0.029199	0.0261842	0.0174902	0.0267453	0.0324742	0.0179746	0.0491057	0.0428947	0.0345501	0.0287869	0.0791599	0.031894	0.0275243	0.04176	0.0273893	0.0291091	0.0292972	0.0327775	0.0186266	0.0419895	0.0185848	0.0280926	0.0328506	0.0194515	0.0344318	0.0404247	0.0273442	0.0185915	0.0181284	0.0204552	0.0186177	0.0271869	0.084819	0.0289946	0.0368875	0.0250987	0.0192759	0.0647966
cg22339278	KIRREL2	0.0257765	0.0849127	0.110087	0.313723	-0.203636	2	548	TRUE	0.262101	0.0559572	0.0484269	0.316387	0.0557078	0.0592496	0.0385703	0.0379053	0.0705267	0.307232	0.060448	0.0748042	0.102633	0.0607702	0.0610702	0.0574741	0.0709802	0.202152	0.06998	0.0892587	0.0427961	0.0523172	0.0540843	0.045818	0.0538871	0.311057	0.110044	0.126944	0.161185	0.110628	0.047232	0.0573485	0.0884138	0.0794075	0.0474098	0.0508158	0.0399324	0.0656285	0.0412995	0.0674209
cg15900980	GPX1	0.0285836	0.0489782	0.0456922	0.788827	-0.743135	1	200	TRUE	0.0271077	0.0358253	0.0307334	0.0239657	0.032317	0.0307928	0.0364198	0.0193618	0.0366826	0.0393608	0.043034	0.031236	0.0543949	0.0476191	0.0259499	0.0271759	0.0374268	0.0305638	0.0326319	0.0280404	0.0161497	0.0379215	0.0237703	0.0220108	0.0222051	0.0300463	0.0460969	0.0277237	0.0316678	0.0328724	0.0218577	0.0309199	0.0240171	0.0604471	0.0465089	0.0255007	0.0221292	0.0271717	0.018999	0.788827
cg25282410	MRPL18	0.00664561	0.0580483	0.0866219	0.754394	-0.667772	1	143	TRUE	0.0317236	0.0312661	0.0277276	0.022404	0.0210305	0.0279151	0.0315627	0.0455943	0.0414345	0.0614035	0.0414453	0.0637019	0.217973	0.0757689	0.0502939	0.0253612	0.0214367	0.0138208	0.0211659	0.0387726	0.0175871	0.0408383	0.0104844	0.0103948	0.0258103	0.0194484	0.0388135	0.754394	0.0231151	0.0174458	0.0242909	0.032265	0.0219821	0.0463615	0.242326	0.0615271	0.0615537	0.057009	0.0533297	0.0322665
cg16545079	PER1	0.0207974	0.0325035	0.037325	0.675797	-0.638471	1	186	TRUE	0.0111717	0.0112947	0.0202033	0.0125154	0.0114181	0.0524444	0.0136244	0.0235492	0.0260475	0.0260821	0.0116349	0.0177179	0.0139816	0.0384256	0.0211694	0.0175487	0.0183155	0.0158007	0.0183574	0.0164643	0.0217705	0.0219892	0.0354827	0.0169459	0.0173309	0.013152	0.0160197	0.675797	0.0176383	0.0503173	0.00938625	0.0091283	0.00742887	0.0177333	0.0265931	0.0225724	0.0163425	0.0218357	0.012394	0.00999369
cg23844090	TMEM42	0.000361991	0.0433846	0.0570459	0.632564	-0.575518	1	209	TRUE	0.0355218	0.0299772	0.0346518	0.0304002	0.0379355	0.0333028	0.0320944	0.0229096	0.0308462	0.0359942	0.0312334	0.0344344	0.0492323	0.0261241	0.0229366	0.0245179	0.02563	0.0355134	0.632564	0.039266	0.0206181	0.0300402	0.0179999	0.0208062	0.0234957	0.0322857	0.0345923	0.0359719	0.0335447	0.0315658	0.0271837	0.0305411	0.0396333	0.0312908	0.0432617	0.0247442	0.0181461	0.0234702	0.018809	0.0412184
cg16786703	ADAM8	0.0130317	0.045243	0.0704913	0.634	-0.563509	1	117	TRUE	0.02052	0.196925	0.0220467	0.0231202	0.024282	0.0249069	0.0156563	0.0106128	0.0231557	0.0223691	0.0190427	0.0194966	0.0600901	0.177551	0.0240276	0.0227512	0.634	0.0288052	0.0174509	0.0119513	0.0177233	0.0261164	0.0131369	0.0235913	0.0820068	0.00842353	0.0167903	0.0198592	0.223641	0.0116212	0.0113715	0.0132447	0.0183095	0.0304943	0.018842	0.0125518	0.0154799	0.0165372	0.011265	0.0196459
cg05369142	ALS2CL	0.0285836	0.0175279	0.0093629	0.544646	-0.535283	1	162	TRUE	0.00644996	0.00554811	0.00731626	0.00669502	0.00613866	0.00832264	0.00761703	0.00390927	0.00745933	0.00822098	0.00703466	0.00538787	0.544646	0.00528512	0.00496444	0.00652138	0.00412581	0.00495284	0.0075803	0.0070899	0.0108243	0.0128346	0.0133491	0.00639907	0.00522128	0.0061143	0.0147217	0.00504554	0.00874881	0.00418706	0.00450593	0.00609289	0.00533714	0.00467917	0.00489439	0.00617379	0.00587188	0.00482283	0.00459305	0.00601437
cg24638647	TMEM101	0.00571672	0.058663	0.0782588	0.605385	-0.527126	1	98	TRUE	0.0322762	0.0652118	0.0366408	0.0369043	0.0408403	0.0413445	0.0352257	0.0253772	0.0475752	0.0395662	0.0384615	0.0411406	0.0545977	0.0435358	0.0479823	0.0361446	0.0305868	0.0366691	0.0522083	0.0404593	0.0372304	0.0538213	0.0586255	0.0436423	0.0459318	0.0313133	0.0385869	0.0343172	0.043361	0.041602	0.0339036	0.0368529	0.0320787	0.0332869	0.0883887	0.0484481	0.0443248	0.0345732	0.0322475	0.0771158
cg01794265	FAM105A	0.0348604	0.0409961	0.0431668	0.548154	-0.504987	1	617	TRUE	0.548154	0.0425077	0.0491763	0.0355494	0.044958	0.0233104	0.0262596	0.0105708	0.01993	0.0191	0.023069	0.0278719	0.0377216	0.0475059	0.0364146	0.0218231	0.013187	0.0257026	0.0341909	0.0505865	0.0376431	0.07393	0.0153465	0.0230084	0.0278346	0.0128464	0.0134895	0.0116358	0.0147044	0.0127446	0.0107807	0.0220016	0.0245354	0.0295337	0.0128693	0.201245	0.0200148	0.024219	0.0138916	0.0406206
cg25616762	CLPTM1L	0.00245198	0.0314734	0.0345702	0.527518	-0.492948	1	648	TRUE	0.0284545	0.0239581	0.0207088	0.0193118	0.0171008	0.0227745	0.0132685	0.0109481	0.0225106	0.0180043	0.0225002	0.0203603	0.0339386	0.0159157	0.0233074	0.0219706	0.0199464	0.0202674	0.0278912	0.0202083	0.0192901	0.0379332	0.0175421	0.0327187	0.0135563	0.0292729	0.019321	0.0247073	0.0275525	0.0244478	0.00845675	0.0170681	0.0106766	0.0194788	0.019516	0.0184422	0.0178286	0.0271077	0.0135211	0.015216
cg20744464	MFI2	0.0130317	0.0401492	0.0506371	0.542042	-0.491405	1	233	TRUE	0.0417884	0.0899578	0.0256299	0.0213656	0.0236414	0.0493039	0.0158503	0.00994194	0.196366	0.0253714	0.0191427	0.0186385	0.0614981	0.0107996	0.0200092	0.0248869	0.0175505	0.0253155	0.0624259	0.0172843	0.0209636	0.0161045	0.0143047	0.0244522	0.00847779	0.0472511	0.0286585	0.0188145	0.0383718	0.0386613	0.0218505	0.0120464	0.0125544	0.0439201	0.0213493	0.0217601	0.021402	0.0379168	0.00953087	0.542042
cg04482110	TMEM106A	0.0100879	0.0651369	0.0970622	0.573713	-0.476651	1	227	TRUE	0.0730851	0.0439933	0.0656837	0.0354459	0.0493498	0.0623001	0.0277087	0.0244822	0.0865456	0.0521279	0.0799261	0.0550045	0.0457982	0.0610426	0.0655306	0.0596314	0.0680424	0.0689838	0.0342953	0.0976994	0.0234372	0.0308976	0.0715238	0.0687628	0.131417	0.0645006	0.0780563	0.056385	0.0448055	0.0824281	0.0329749	0.0371876	0.0437882	0.0560946	0.0247664	0.0284122	0.0661376	0.0617413	0.0115352	0.047902
cg23137254	RBM38	0.0130317	0.0207009	0.0157767	0.478017	-0.46224	1	268	TRUE	0.0674524	0.0157468	0.0116449	0.00833134	0.00999403	0.008739	0.00845728	0.00612666	0.00926119	0.00917125	0.0111638	0.00821158	0.0281507	0.00684994	0.00655586	0.0163343	0.00458376	0.00535307	0.0119713	0.478017	0.0112586	0.0153846	0.00855943	0.00936632	0.00895041	0.00729015	0.00788504	0.00730264	0.0069176	0.00628826	0.00576543	0.00563403	0.00542618	0.00797956	0.0179084	0.00793683	0.00841596	0.00706671	0.00820006	0.0431907
cg04624659	SPAG17	0.00415948	0.0362067	0.0435226	0.491208	-0.447686	1	17	TRUE	0.0168227	0.0239262	0.0219878	0.0176887	0.0205719	0.0253359	0.0202899	0.0234748	0.0266299	0.0158985	0.015222	0.0333615	0.0579863	0.0543527	0.0162457	0.0208707	0.0180979	0.0317108	0.0268475	0.11616	0.0268305	0.0455013	0.0231858	0.0210906	0.0364742	0.00889373	0.0206013	0.0261033	0.0386481	0.0147732	0.012051	0.0186538	0.0226631	0.0266773	0.491208	0.0322543	0.0189671	0.0245201	0.0162228	0.0164563
cg22227689	SCPEP1	0.0348604	0.0275823	0.0244783	0.469423	-0.444944	1	50	TRUE	0.0585214	0.016134	0.0271631	0.0139629	0.0152217	0.0301014	0.022307	0.0192683	0.0162025	0.0240119	0.0239029	0.0218552	0.0264782	0.0181146	0.0207597	0.0234812	0.016021	0.469423	0.0178948	0.0171551	0.0175591	0.0246821	0.0147168	0.0141917	0.0179288	0.0192259	0.0117839	0.0120502	0.0110645	0.00879962	0.00843428	0.00819358	0.0124131	0.0147734	0.0359601	0.0127375	0.0121451	0.0164809	0.0092973	0.0142109
cg12434587	MGMT	0.0130317	0.017057	0.0106496	0.443115	-0.432466	1	287	TRUE	0.00750625	0.0069261	0.00618371	0.00835105	0.00710501	0.00895643	0.00626541	0.0108042	0.00885799	0.0108223	0.00840031	0.00648609	0.00868535	0.00659987	0.00445354	0.00945504	0.00788221	0.00542206	0.00956675	0.00650591	0.00893613	0.012486	0.00584678	0.0095153	0.0103667	0.0077893	0.00770389	0.0395681	0.00715131	0.00611139	0.00545078	0.0093461	0.00540608	0.00511375	0.00838122	0.00540669	0.00539492	0.00629609	0.00524359	0.00918899
cg20576597	TSPEAR	0.00664561	0.0524398	0.0669463	0.493224	-0.426278	1	173	TRUE	0.0224184	0.0324295	0.0265904	0.0297291	0.0190437	0.0325426	0.0245203	0.0220175	0.0613208	0.0425846	0.0229008	0.0325532	0.042839	0.038424	0.12855	0.186096	0.0275051	0.0251163	0.0466243	0.0537745	0.0501622	0.0455873	0.035265	0.175088	0.108491	0.0313849	0.0599857	0.0385821	0.049563	0.0321725	0.0177742	0.0223498	0.0244016	0.038459	0.019715	0.0510062	0.493224	0.032367	0.0518248	0.0139444
cg23186643	NPB	0.0147323	0.032692	0.0612931	0.48275	-0.421457	1	206	TRUE	0.0290312	0.0115956	0.0132454	0.0162872	0.0109677	0.012084	0.0117578	0.0112825	0.0134672	0.0134377	0.012011	0.0133212	0.0372947	0.0885791	0.0134731	0.0205172	0.48275	0.0111442	0.0142737	0.0151946	0.015188	0.0235975	0.0156174	0.0132123	0.0177361	0.0127434	0.0107358	0.0446625	0.0208021	0.0126791	0.0132359	0.0199177	0.00762667	0.0114411	0.00989504	0.0113097	0.0101966	0.0158784	0.0063596	0.0405431
cg03693601	SHCBP1	0.0231947	0.0220632	0.0192975	0.43836	-0.419062	1	65	TRUE	0.0166098	0.0206094	0.019557	0.0141643	0.0171538	0.0164392	0.0109682	0.00882683	0.0153206	0.0144551	0.0111957	0.0147447	0.0235479	0.0119093	0.0100919	0.0104155	0.0101098	0.0147405	0.0136314	0.0110913	0.0166874	0.0124392	0.0116028	0.0140613	0.00880633	0.0168263	0.0122653	0.0130934	0.0223275	0.0153341	0.00931782	0.00979256	0.0128746	0.0101164	0.0135611	0.0125499	0.00979883	0.0108052	0.00879433	0.0154749
cg26753137	SIRT5	0.0165765	0.0485127	0.0776282	0.492708	-0.41508	1	616	TRUE	0.0261041	0.0468206	0.0347685	0.0190221	0.0397026	0.0369935	0.0298425	0.0279252	0.0389372	0.0320789	0.0586998	0.0229817	0.0660036	0.020313	0.0248274	0.0419947	0.0257867	0.0211677	0.034104	0.0440347	0.0420378	0.0559322	0.0576055	0.0253532	0.088626	0.0248942	0.0274681	0.0286801	0.0436827	0.046707	0.0241884	0.055192	0.0279924	0.029558	0.161926	0.0416291	0.0288214	0.0329033	0.0250086	0.0332726
cg27153400	ISOC2	0.0348604	0.0282127	0.0314038	0.445945	-0.414541	1	308	TRUE	0.0336176	0.0109519	0.0090517	0.0086135	0.00955639	0.00921397	0.00700369	0.00624855	0.0130903	0.0128387	0.0164325	0.00969529	0.0579325	0.0264701	0.00907558	0.00800725	0.0584555	0.00508381	0.445945	0.00962033	0.00772797	0.00968456	0.00745514	0.00652748	0.00756284	0.00815229	0.0094583	0.00660103	0.0094402	0.0112544	0.00371824	0.0607365	0.0567702	0.0697674	0.027204	0.0312738	0.00871617	0.00898523	0.00748228	0.0133158
cg05843340	CCDC125	0.0130317	0.034021	0.0473764	0.455383	-0.408006	1	75	TRUE	0.0116824	0.0213544	0.0111074	0.0146399	0.0251725	0.0202875	0.0128435	0.00768076	0.0375313	0.0631229	0.0149673	0.0341944	0.0165289	0.0339108	0.023812	0.0139179	0.0170048	0.0202346	0.0208861	0.0112809	0.0179368	0.00952572	0.0275984	0.018695	0.00818506	0.0510947	0.0314361	0.0331692	0.0291262	0.0133741	0.010088	0.183194	0.0329036	0.0298755	0.0107679	0.0419416	0.0249911	0.0246269	0.00568182	0.0131565
cg09382850	SYPL1	0.0165765	0.0549897	0.0691974	0.473103	-0.403906	1	90	TRUE	0.106554	0.043771	0.0397216	0.0337911	0.0389177	0.0392802	0.0388624	0.041256	0.0483952	0.0365232	0.0382999	0.0615095	0.0820552	0.038294	0.0367121	0.0694532	0.0521668	0.039072	0.0366865	0.0352599	0.0456651	0.0775943	0.0297195	0.0380414	0.0513397	0.0386074	0.0493531	0.0401403	0.0602463	0.0331687	0.03295	0.0305949	0.0395559	0.0361778	0.0772741	0.040131	0.0358395	0.0464108	0.0260168	0.473103
cg14304761	SYK	0.000642022	0.0303973	0.0475057	0.449293	-0.401788	1	80	TRUE	0.0221859	0.0251253	0.0306715	0.0214536	0.0243662	0.025913	0.0405792	0.0108679	0.0233659	0.0268375	0.0245031	0.0132594	0.0367041	0.0156123	0.0229713	0.0808389	0.0165133	0.0148495	0.0251822	0.449293	0.0261805	0.0232969	0.021636	0.0298605	0.0261923	0.015187	0.0188127	0.0224312	0.0209115	0.0110896	0.0089525	0.010824	0.0124312	0.0328793	0.0138454	0.0106963	0.0145398	0.0118134	0.0107414	0.0166557
cg05339305	CCDC85B	0.0315957	0.0486453	0.058281	0.457262	-0.398981	1	53	TRUE	0.0423297	0.0720947	0.0220327	0.0208736	0.0205849	0.0444651	0.0175176	0.0346061	0.0364766	0.243228	0.0265997	0.0285785	0.0426426	0.238372	0.0285376	0.0457352	0.0288793	0.457262	0.0183701	0.0149492	0.166508	0.0173536	0.0116851	0.0226143	0.0125022	0.0294074	0.0399838	0.0722351	0.0246033	0.050019	0.029525	0.0429001	0.0157026	0.0261054	0.021905	0.0152639	0.0159889	0.0149654	0.0232509	0.0171853
cg17285325	TYMP	0.0348604	0.0341104	0.0358001	0.430385	-0.394584	1	112	TRUE	0.430385	0.0464103	0.0337662	0.0110084	0.0142205	0.0130507	0.0139612	0.00846303	0.0178383	0.0108059	0.0114561	0.0167746	0.0305043	0.016402	0.0173853	0.0189995	0.0176065	0.0110504	0.0198435	0.0111906	0.0220762	0.0251758	0.0177587	0.0128059	0.0193767	0.0113433	0.0238673	0.127357	0.0186383	0.0126796	0.00855047	0.0118693	0.00865318	0.0132754	0.0184098	0.0110317	0.0154974	0.0135218	0.0113481	0.161525
cg23376526	SLC27A3	0.00415948	0.0202367	0.0178196	0.410934	-0.393115	1	350	TRUE	0.0113312	0.012256	0.0105327	0.0120118	0.0131492	0.0116755	0.00879272	0.009987	0.0104826	0.0112768	0.00931528	0.0140279	0.0203077	0.410934	0.0122992	0.0104572	0.00813638	0.0121533	0.0114094	0.0119383	0.0132293	0.0218623	0.00946847	0.0110889	0.0129169	0.0094068	0.00877722	0.0114796	0.016657	0.0103192	0.00856458	0.0149609	0.00936633	0.0124243	0.0204494	0.0122032	0.0124869	0.00976471	0.0107979	0.0118769
cg21912241	C19orf40	0.0421139	0.0761542	0.0977342	0.47629	-0.378556	1	263	TRUE	0.0752725	0.083197	0.0820639	0.0667863	0.0689344	0.0751841	0.0746381	0.0361517	0.0526884	0.0614977	0.0529101	0.0619054	0.131805	0.0420697	0.029316	0.0441446	0.037677	0.0560032	0.0645647	0.122696	0.0348159	0.0516118	0.0271985	0.0293859	0.0240286	0.0795502	0.0708065	0.0589785	0.0616167	0.0445243	0.0583451	0.0896629	0.0695711	0.0749434	0.47629	0.0990759	0.0802585	0.0598644	0.0803789	0.0789002
cg08307816	DEGS2	0.0114949	0.0408328	0.0520104	0.427573	-0.375563	1	233	TRUE	0.0655124	0.048962	0.032408	0.0260192	0.427573	0.0200319	0.0233998	0.0201113	0.0359592	0.0275889	0.0216751	0.0336475	0.0316933	0.0901092	0.0218704	0.0309464	0.0293527	0.0345044	0.0800806	0.0404861	0.0305195	0.0260748	0.0365325	0.0333755	0.100465	0.0144062	0.025	0.0228294	0.0317846	0.0157467	0.0113879	0.0401991	0.0192685	0.0356924	0.0144605	0.0173985	0.0147528	0.0264669	0.0115681	0.0267362
cg00213714	TRIM32	0.00201485	0.0416862	0.0581973	0.431781	-0.373584	1	239	TRUE	0.0260632	0.0227598	0.023283	0.0292839	0.0254405	0.0211434	0.018595	0.016951	0.0400541	0.049517	0.0297491	0.0379979	0.0460269	0.0311627	0.0285814	0.0339494	0.0324921	0.0317743	0.431781	0.025974	0.051542	0.0426923	0.0446648	0.0272821	0.0304907	0.0393263	0.0336645	0.0326353	0.0346827	0.0314326	0.0219207	0.0399386	0.0345658	0.0312264	0.051412	0.0275378	0.0314744	0.0347074	0.0811549	0.0376539
cg09619786	RPP25	0.00882438	0.0543299	0.078152	0.447717	-0.369565	1	139	TRUE	0.0215974	0.0177719	0.0521118	0.0410123	0.0239195	0.0480892	0.0378389	0.0821903	0.0848868	0.0517374	0.0523701	0.0346528	0.172685	0.0604864	0.0672201	0.0446101	0.447717	0.0390667	0.0662667	0.0326822	0.0291199	0.101994	0.0564485	0.0468266	0.043517	0.0376628	0.0585244	0.0430911	0.0726453	0.0270982	0.012805	0.0436488	0.0203497	0.0655389	0.0185014	0.037517	0.0282119	0.061118	0.0112619	0.0171763
cg24499839	DISC1	0.0257765	0.0409155	0.0479656	0.416586	-0.368621	1	323	TRUE	0.02748	0.0300508	0.0180974	0.0271713	0.0142289	0.0205245	0.0179315	0.0223373	0.11039	0.0302419	0.0268942	0.0211921	0.0546763	0.0173748	0.020512	0.0229384	0.0166951	0.0258582	0.0213813	0.0183231	0.0297338	0.0340966	0.0204294	0.0217757	0.02369	0.0298415	0.0366168	0.0267229	0.0584368	0.069384	0.0426022	0.036903	0.0239774	0.0814528	0.039267	0.0249569	0.0540004	0.0691263	0.0545551	0.0238736
cg22808175	PHOSPHO1	0.0315957	0.0464976	0.0468503	0.411603	-0.364753	1	261	TRUE	0.037981	0.0309897	0.0291871	0.0407682	0.10888	0.0406922	0.0328746	0.0287417	0.124882	0.0359185	0.0434001	0.0399858	0.0536503	0.0333251	0.0308081	0.0296118	0.411603	0.0396431	0.0426444	0.041362	0.0197085	0.0207112	0.0225466	0.0210176	0.0162852	0.0308598	0.0374988	0.0353495	0.0323855	0.0234274	0.0236383	0.025612	0.0258469	0.0439748	0.0690332	0.0360027	0.0506875	0.0435292	0.0310358	0.0225667
cg22129364	GPX7	0.0165765	0.0577755	0.0892317	0.453738	-0.364506	1	150	TRUE	0.220451	0.0644714	0.0318996	0.106256	0.0157068	0.0281947	0.0839193	0.0646803	0.0271971	0.0798898	0.019489	0.0296674	0.0501785	0.0540358	0.0314903	0.0586409	0.453738	0.0272198	0.101775	0.0711278	0.0335065	0.0288166	0.0337238	0.0386936	0.0571175	0.027346	0.0367403	0.030331	0.042467	0.036128	0.109584	0.0156916	0.025312	0.0638251	0.0167361	0.0416067	0.0236718	0.0465105	0.0129321	0.0397155
cg08747889	PTK7	0.00164603	0.031167	0.0428041	0.403364	-0.36056	1	243	TRUE	0.0170977	0.036501	0.020345	0.019468	0.0167618	0.0325139	0.08442	0.0124388	0.0272388	0.0199161	0.021892	0.0183583	0.0388318	0.0246667	0.0233924	0.0462584	0.0164967	0.0217634	0.0189178	0.025577	0.0106805	0.0147021	0.0161971	0.0135892	0.028379	0.0150966	0.0294292	0.027405	0.0212917	0.0152132	0.00878445	0.0308504	0.0195878	0.0213452	0.0370501	0.0260435	0.403364	0.0250976	0.0154853	0.022673
cg11065385	B4GALNT3	0.0461299	0.0602134	0.074366	0.43457	-0.360204	1	745	TRUE	0.043837	0.0808073	0.0813954	0.0494642	0.104484	0.0573054	0.0476599	0.0548443	0.0614823	0.0812404	0.0622014	0.0601517	0.0961764	0.139054	0.113623	0.43457	0.0539819	0.0794486	0.0572447	0.0437201	0.0608893	0.0744054	0.0461633	0.0627056	0.0556569	0.0460704	0.059958	0.0357735	0.0609009	0.0186441	0.0179423	0.0243537	0.0209421	0.0436711	0.0254295	0.0480935	0.108692	0.0186554	0.0124869	0.0225381
cg07138512	RAP1GAP	0.00489712	0.0507877	0.0892036	0.447781	-0.358577	1	518	TRUE	0.0549255	0.0345937	0.0231767	0.0215899	0.02827	0.0354058	0.0189992	0.0205422	0.0417915	0.0263898	0.0235991	0.0251193	0.0184463	0.0454796	0.0330609	0.0331587	0.0238042	0.0280298	0.0347229	0.0278091	0.0236593	0.0238738	0.0303221	0.0297144	0.0293359	0.0212758	0.0363133	0.0453532	0.0255478	0.0168393	0.0116894	0.017531	0.0425653	0.046075	0.0231615	0.060872	0.0200284	0.0390058	0.0129698	0.141439
cg01267315	RNF220	0.00415948	0.0461891	0.0617282	0.419896	-0.358168	1	16	TRUE	0.0322214	0.027946	0.0393443	0.0269816	0.0247362	0.028788	0.0404899	0.019155	0.045234	0.0463557	0.0503373	0.0532444	0.07892	0.0342342	0.0395038	0.0457376	0.419896	0.0462494	0.0362004	0.0366546	0.0338007	0.0349254	0.028321	0.0323744	0.0212073	0.0406352	0.0417762	0.0356915	0.0368558	0.0303638	0.0254951	0.031687	0.0315442	0.0334443	0.0645161	0.0294039	0.034846	0.0374287	0.0291757	0.0287303
cg18677965	DDX27	0.0383506	0.0699018	0.0374509	0.384887	-0.347436	1	244	TRUE	0.0419052	0.0320529	0.044852	0.0396381	0.0740908	0.0628299	0.0754647	0.0546422	0.0462286	0.0456376	0.0443458	0.0377945	0.0207866	0.0511544	0.100886	0.0464066	0.0494747	0.089662	0.384887	0.220039	0.0488313	0.0302574	0.0686502	0.101037	0.0489977	0.0617451	0.0977467	0.0821273	0.0498765	0.0636379	0.0588392	0.0876352	0.0367817	0.100927	0.0493503	0.0328171	0.136453	0.0396884	0.0261963	0.0290105
cg08590939	OXCT1	0.00201485	0.0367822	0.0594754	0.404918	-0.345443	1	640	TRUE	0.0251671	0.0138287	0.0158904	0.0137364	0.0187117	0.0378509	0.0169841	0.0316869	0.0344691	0.0267805	0.0240139	0.0254245	0.0221062	0.0262287	0.0286515	0.0223926	0.404918	0.0165775	0.0305664	0.0304421	0.0423598	0.0284128	0.0249596	0.0264129	0.020307	0.0207426	0.0273552	0.0351676	0.0249887	0.0209777	0.0124612	0.0238261	0.0127917	0.0761067	0.0273136	0.0403235	0.0153691	0.0117497	0.0150663	0.0248628
cg14218343	ZNF32	0.0461299	0.0416961	0.0437158	0.386399	-0.342683	1	315	TRUE	0.142538	0.0215471	0.0272134	0.0160675	0.0220565	0.0391308	0.0220763	0.0196902	0.0510848	0.0298054	0.0137504	0.054732	0.0427242	0.0458206	0.0414694	0.0223162	0.0250581	0.035022	0.0940428	0.0164808	0.0206258	0.0372387	0.0416452	0.030246	0.0232359	0.0249622	0.0232042	0.0311134	0.0347476	0.0147666	0.0108162	0.0225103	0.039883	0.0301128	0.155539	0.0334713	0.0301456	0.0271615	0.0147893	0.0110069
cg05354432	LEF1	0.0315957	0.0335803	0.0293186	0.369207	-0.339889	1	312	TRUE	0.369207	0.0210763	0.0200689	0.0181263	0.151908	0.0289712	0.0199896	0.0136032	0.022701	0.0299064	0.0229837	0.0207568	0.0683962	0.0289658	0.0209693	0.0487071	0.0176717	0.105481	0.0150223	0.0200996	0.010584	0.0155224	0.0115845	0.0141545	0.021464	0.0187991	0.0202457	0.0290835	0.0177009	0.0202547	0.010905	0.0267446	0.0202346	0.0239405	0.0287266	0.0213168	0.0213489	0.0224203	0.013714	0.0196172
cg13927251	FLT4	0.0315957	0.0771363	0.0977826	0.437273	-0.339491	1	793	TRUE	0.0599408	0.076575	0.0593537	0.0498774	0.0363595	0.0394256	0.0458245	0.0593136	0.0690316	0.07617	0.0722453	0.0641225	0.105166	0.0754026	0.0771684	0.0611377	0.437273	0.0484407	0.0536265	0.0629713	0.0700269	0.126272	0.0554685	0.0477286	0.0609656	0.169563	0.0738413	0.0484773	0.093622	0.143368	0.063411	0.0762626	0.0773924	0.0728578	0.0709079	0.0632375	0.0496199	0.0966805	0.135278	0.0621164
cg14402472	HLA-F	0.00882438	0.0181218	0.0179781	0.357449	-0.339471	1	76	TRUE	0.0081283	0.00682548	0.0101463	0.0112533	0.00888466	0.0101162	0.00771431	0.0106687	0.00829061	0.0125145	0.00695361	0.0100645	0.0324347	0.00701433	0.0121418	0.00830718	0.00882877	0.00588649	0.00966273	0.00722175	0.00526316	0.0165073	0.00734897	0.0077174	0.00812946	0.00756943	0.012981	0.00920229	0.00794585	0.00463343	0.0102419	0.0115185	0.00661564	0.0105878	0.0393443	0.00864469	0.0131213	0.00956164	0.00839759	0.0170699
cg10081899	PPM1F	0.00132502	0.0340535	0.0611399	0.396209	-0.335069	1	265	TRUE	0.0163402	0.041566	0.0246685	0.0317539	0.0177477	0.0286015	0.020298	0.017336	0.0298798	0.018768	0.0135957	0.020872	0.0214162	0.0205848	0.027427	0.0465805	0.0137586	0.0210384	0.0299867	0.0160537	0.0282267	0.0628557	0.014582	0.168145	0.0268097	0.0138423	0.0173058	0.022215	0.0195543	0.0177285	0.00735693	0.022335	0.0177097	0.0237649	0.0333124	0.0121344	0.0118376	0.0266618	0.0197506	0.0147263
cg14847688	GPR135	0.00664561	0.0210113	0.0236116	0.358621	-0.335009	1	54	TRUE	0.0116722	0.0140444	0.0136892	0.00927416	0.0116353	0.0133538	0.0102339	0.00931064	0.0142487	0.013613	0.0110441	0.358621	0.0402062	0.00956836	0.0100487	0.0124667	0.0123457	0.0063306	0.0107429	0.015225	0.00893566	0.0340282	0.0100006	0.0146467	0.011108	0.007287	0.00865735	0.0119248	0.0153116	0.00590577	0.00761608	0.0156438	0.00742921	0.0268894	0.0367443	0.00840389	0.0117579	0.0187616	0.0101451	0.0363809
cg02668581	MREG	0.0285836	0.0231452	0.0236407	0.35594	-0.332299	1	25	TRUE	0.0137952	0.0155511	0.014489	0.0126282	0.0153067	0.0193116	0.0102208	0.0100146	0.0207897	0.0209024	0.0182623	0.0164813	0.0331349	0.0284492	0.0137635	0.0108848	0.35594	0.0132786	0.012969	0.0105445	0.0106546	0.010353	0.114187	0.009881	0.00786289	0.0116587	0.0124788	0.0151664	0.0153112	0.00962795	0.00858973	0.0102504	0.00568481	0.017275	0.0263847	0.00997462	0.0105876	0.0096943	0.00682651	0.00882479
cg07195282	ZNF563	0.0100879	0.0292265	0.0307964	0.362613	-0.331817	1	18	TRUE	0.0160689	0.0177491	0.0187671	0.0177916	0.0157224	0.0204931	0.0161569	0.0109368	0.0227461	0.0183988	0.0263777	0.0248954	0.0345717	0.0222222	0.0228405	0.0211549	0.0241407	0.0282302	0.0980937	0.021315	0.0181375	0.0268393	0.0162719	0.362613	0.0230279	0.0192577	0.0186989	0.0233515	0.024489	0.0160063	0.0163871	0.0141262	0.0129298	0.026217	0.040564	0.0172078	0.0228888	0.0240193	0.0181818	0.0127013
cg25000382	LOC124216	0.00245198	0.0269036	0.0266927	0.352417	-0.325724	1	150	TRUE	0.0175948	0.0193833	0.0172514	0.0180838	0.018111	0.0145972	0.0128096	0.00950089	0.0210294	0.0192711	0.0218475	0.0190044	0.0216873	0.0157945	0.0146601	0.0198298	0.0170112	0.0178526	0.02347	0.0197036	0.0252581	0.0216158	0.0196133	0.0205637	0.0267689	0.017249	0.0463019	0.0229811	0.0225053	0.023281	0.0203148	0.0209182	0.0130989	0.0177085	0.0285339	0.0174851	0.352417	0.0168408	0.0145519	0.0213401
cg06335889	CBFA2T2	0.00571672	0.0312311	0.0370178	0.362494	-0.325476	1	409	TRUE	0.0238045	0.0252971	0.0193132	0.0212617	0.0202581	0.0209116	0.0185919	0.0143719	0.0283429	0.0242524	0.0209676	0.0281782	0.027915	0.0203504	0.0296365	0.0289791	0.0300922	0.0274968	0.0303017	0.0208046	0.0348025	0.0303095	0.0287696	0.0327562	0.0202121	0.0219414	0.030368	0.0179313	0.0404837	0.0140252	0.0167848	0.0230595	0.0126141	0.0185235	0.0295647	0.0167045	0.019301	0.0194298	0.010297	0.0342663
cg18907029	SYNGR2	8.2e-05	0.0239504	0.0389936	0.35745	-0.318456	1	582	TRUE	0.0178365	0.0211565	0.0181243	0.0215586	0.0158296	0.0213662	0.0167239	0.00858987	0.0202276	0.0257691	0.0267451	0.0218071	0.0270023	0.0171437	0.0234414	0.0192411	0.0198584	0.0174138	0.0176589	0.0167262	0.0168802	0.0163434	0.0146291	0.0144425	0.0128788	0.0168458	0.0172476	0.0117613	0.0238929	0.0165578	0.0120777	0.0169945	0.0147995	0.0163369	0.0114228	0.0118598	0.0112298	0.0171925	0.00986717	0.35745
cg16334840	SCLY	0.0421139	0.0371879	0.0423514	0.360599	-0.318247	1	736	TRUE	0.0270322	0.0359366	0.0323066	0.0246266	0.0251103	0.0543743	0.0189864	0.0170421	0.0550936	0.0361848	0.0370158	0.0308713	0.0512141	0.0505395	0.0430586	0.0355928	0.0367154	0.0407472	0.025617	0.0202426	0.0341543	0.0370118	0.0313855	0.0205343	0.0262303	0.0369701	0.0369396	0.0480963	0.024801	0.030217	0.0236969	0.0247565	0.0236174	0.0211108	0.0248227	0.0217833	0.0215855	0.0184301	0.0120064	0.0229408
cg00497251	RNPEPL1	0.0100879	0.0432185	0.0516545	0.369702	-0.318048	1	621	TRUE	0.0339631	0.0555189	0.0395109	0.0250835	0.0307077	0.0315236	0.0313888	0.0292896	0.0502781	0.0528631	0.0435514	0.0343679	0.0372389	0.0536023	0.0472416	0.0402921	0.0294051	0.0505492	0.0385862	0.0236531	0.0402404	0.0527473	0.0347709	0.0367706	0.0370341	0.0613251	0.0356198	0.0345333	0.040193	0.033221	0.0274713	0.035837	0.0270786	0.0382796	0.034686	0.0294007	0.0299355	0.0346544	0.0113217	0.0396133
cg17720231	IGSF9	0.0315957	0.057346	0.071338	0.389288	-0.317949	1	12	TRUE	0.0327953	0.0439367	0.0378112	0.0343126	0.0580042	0.0290563	0.104846	0.0365448	0.0447026	0.0315508	0.0328198	0.0338089	0.145954	0.389288	0.0233246	0.0480132	0.0464396	0.0235401	0.0460728	0.0583379	0.0398641	0.0579216	0.0275696	0.0220213	0.0393215	0.0300463	0.0367635	0.0411985	0.0218996	0.0250871	0.0317187	0.0264077	0.0277731	0.0425532	0.137558	0.0305387	0.0465829	0.0525129	0.060241	0.0425408
cg09044743	PANK4	0.00767011	0.0571417	0.0874631	0.405402	-0.317939	1	203	TRUE	0.0413233	0.187645	0.0315298	0.0250978	0.071821	0.118473	0.0277438	0.017888	0.0304835	0.058619	0.0610174	0.0506569	0.0328394	0.0278983	0.0323926	0.405402	0.0555039	0.0393335	0.0294937	0.0357556	0.0425612	0.0464014	0.0431079	0.0443904	0.0615621	0.0450608	0.0392215	0.0915759	0.047853	0.0447221	0.0348917	0.0248631	0.0256104	0.050508	0.0268811	0.0586439	0.0577232	0.0494742	0.0401717	0.0316847
cg14424579	AGBL5	0.0114949	0.0368423	0.0449688	0.361533	-0.316564	1	240	TRUE	0.0444324	0.0293768	0.0188134	0.0208393	0.0198727	0.01451	0.0168283	0.0109625	0.0264978	0.0244145	0.0258565	0.0203657	0.0150184	0.0220954	0.0709303	0.0291307	0.0179853	0.021811	0.0343839	0.021771	0.0300449	0.0294456	0.0287598	0.0350852	0.0226082	0.0168464	0.0326834	0.0993784	0.0215012	0.0352027	0.0197238	0.0187125	0.0158132	0.0309897	0.0324884	0.023425	0.0203587	0.0275922	0.0165063	0.0210155
cg14679587	GLS2	0.0461299	0.0428236	0.0510515	0.365551	-0.314499	1	143	TRUE	0.0176152	0.0281404	0.0173855	0.0248346	0.0322701	0.0228344	0.0263158	0.0480455	0.0254403	0.0526449	0.0275781	0.0388417	0.105052	0.231739	0.0320641	0.365551	0.0224594	0.0376912	0.0241948	0.0472263	0.0220927	0.0507886	0.195317	0.0211177	0.0355276	0.0128388	0.0201742	0.0189462	0.0207866	0.0139402	0.0121292	0.0271817	0.0171374	0.0288761	0.0829694	0.0256006	0.0152992	0.0198429	0.0110886	0.0554711
cg20362772	PDLIM1	0.00571672	0.0175064	0.0168982	0.329736	-0.312838	1	91	TRUE	0.00703423	0.00895037	0.00838323	0.0078219	0.0152449	0.00895188	0.0103854	0.00682833	0.0311405	0.0124614	0.0134606	0.0135762	0.0135525	0.0107799	0.00810723	0.0106314	0.00886865	0.0210201	0.012251	0.00850489	0.00682642	0.00613497	0.00863355	0.00589661	0.0070749	0.00651933	0.00935515	0.00721068	0.0213815	0.00771888	0.00611963	0.00815038	0.00649048	0.00807651	0.0140453	0.00673366	0.0100895	0.00523165	0.00759579	0.0129604
cg13320626	ST8SIA4	0.0165765	0.0567805	0.0880377	0.400818	-0.31278	1	315	TRUE	0.0259796	0.0504474	0.0272304	0.0246259	0.0244393	0.0255769	0.0211468	0.0132748	0.0315689	0.0240496	0.0260127	0.0237836	0.0492676	0.0211772	0.031148	0.0360808	0.0285434	0.0155838	0.0239448	0.0248254	0.0327691	0.0306608	0.0240243	0.0221588	0.0390041	0.0576748	0.121398	0.0375042	0.177319	0.102306	0.0829754	0.0524027	0.0759097	0.0826681	0.0654612	0.0334226	0.0359172	0.177959	0.183203	0.0384645
cg25124636	HPCAL1	0.0383506	0.101117	0.0461016	0.354229	-0.308127	1	463	TRUE	0.113959	0.115185	0.153072	0.0394719	0.0320463	0.16184	0.095938	0.0254566	0.115725	0.0458387	0.11156	0.0892251	0.0606427	0.0905622	0.125351	0.0407039	0.0579563	0.121383	0.354229	0.0657913	0.0697081	0.0930777	0.127902	0.1739	0.0723758	0.134427	0.112149	0.1336	0.062008	0.146597	0.0273495	0.153158	0.0232472	0.0805925	0.0341699	0.146024	0.136439	0.169293	0.141613	0.030537
cg24874111	ZNF562	0.00489712	0.0399693	0.0583451	0.362815	-0.30447	1	7	TRUE	0.0224039	0.0326817	0.077192	0.0267366	0.0331715	0.0360187	0.362815	0.205782	0.0434496	0.0620972	0.0366786	0.0349443	0.0584703	0.0273858	0.0313212	0.0268609	0.0233003	0.0260245	0.0178923	0.0216733	0.0342052	0.0299676	0.0176227	0.0289235	0.0221229	0.0140147	0.0360434	0.027298	0.043859	0.0163361	0.0219588	0.0253631	0.0259297	0.0354906	0.0331765	0.0192419	0.0183969	0.0120496	0.0191103	0.0351708
cg00707317	NMNAT2	0.0147323	0.041233	0.0422253	0.346118	-0.303893	1	173	TRUE	0.0214472	0.0266305	0.0201268	0.0201035	0.0214929	0.0293638	0.0242612	0.0200916	0.057417	0.0243778	0.190053	0.0272692	0.133082	0.0381057	0.0252079	0.0398628	0.023674	0.0161098	0.0271574	0.0237075	0.0151687	0.0315646	0.0166545	0.0193174	0.0229885	0.0163051	0.0229848	0.0218419	0.0275926	0.0119109	0.0131438	0.0279783	0.0310229	0.0269889	0.045397	0.0218437	0.0189426	0.0182815	0.0271198	0.225137
cg22633722	CBS	0.0285836	0.058296	0.0590246	0.362054	-0.303029	1	322	TRUE	0.0302465	0.0396898	0.0357401	0.107001	0.134486	0.0337867	0.0292258	0.0459146	0.0475021	0.0345564	0.0257248	0.0514657	0.362054	0.0462936	0.0381466	0.0598983	0.202748	0.0294825	0.246704	0.0508833	0.0308703	0.0458798	0.0500362	0.0380891	0.0407692	0.0339855	0.0394482	0.0359219	0.0502473	0.0307661	0.0238046	0.0277565	0.0286368	0.048175	0.0449236	0.0427244	0.0375365	0.0373158	0.0324469	0.0448347
cg05362516	IRX5	0.0147323	0.0375397	0.0452394	0.347598	-0.302359	1	22	TRUE	0.029656	0.0216244	0.0202214	0.0181909	0.0280006	0.0305583	0.0339492	0.0266736	0.0204899	0.0225017	0.0166727	0.0264134	0.0369393	0.0546559	0.0272968	0.0183077	0.0191491	0.0219703	0.0257997	0.0167269	0.0206811	0.0199799	0.0292765	0.0197309	0.0243834	0.0254592	0.0340705	0.0530338	0.0317678	0.0163988	0.0119558	0.021653	0.0842205	0.0423794	0.0169477	0.110832	0.0165383	0.0331716	0.0106142	0.0375191
cg23196831	COL14A1	0.00767011	0.0796294	0.037146	0.337598	-0.300452	1	185	TRUE	0.088925	0.0545747	0.0389238	0.0525135	0.0887516	0.133313	0.16016	0.0419692	0.0938421	0.0467735	0.0750702	0.0657832	0.16264	0.121918	0.109527	0.337598	0.0639018	0.0975017	0.1998	0.057255	0.0595852	0.0668018	0.0733902	0.0623452	0.0934309	0.0499708	0.0680659	0.101514	0.0675697	0.0405916	0.0334514	0.0540905	0.0776049	0.0960134	0.00964302	0.0847075	0.0722484	0.079855	0.0386574	0.0302245
cg22560190	CNTN1	0.00201485	0.0536208	0.0715176	0.371741	-0.300224	1	160	TRUE	0.0383553	0.0378099	0.040107	0.0377042	0.0361578	0.0413675	0.0327037	0.0397901	0.0609259	0.0798072	0.0631431	0.0470588	0.0705394	0.055067	0.0498159	0.0577299	0.0458968	0.0420111	0.0507006	0.0543492	0.046282	0.0704512	0.0416667	0.0453686	0.0467938	0.0404722	0.0558701	0.0452134	0.0391746	0.0465899	0.0362103	0.0413657	0.0345446	0.0379728	0.0752325	0.0488613	0.0403427	0.0463815	0.371741	0.044438
cg25917510	HOXC8	0.00294374	0.0249686	0.0257091	0.323859	-0.29815	1	2	TRUE	0.0237746	0.0225724	0.0181715	0.016847	0.0203943	0.0203618	0.0200549	0.00944265	0.019918	0.0157488	0.013906	0.0158449	0.0378215	0.0186341	0.0120081	0.0140308	0.0157362	0.021135	0.023137	0.0158385	0.0162213	0.0148693	0.0127791	0.0110636	0.0136331	0.00932045	0.0167352	0.0182418	0.0380245	0.0165977	0.0125537	0.0226104	0.0132152	0.0213319	0.0474049	0.0151646	0.323859	0.019287	0.00898155	0.0213674
cg16896371	CAND1	0.0114949	0.048241	0.0710284	0.368098	-0.29707	1	560	TRUE	0.0349297	0.0410614	0.0433384	0.040043	0.0293683	0.0334358	0.0553078	0.0256086	0.0542701	0.0559815	0.0415816	0.0443269	0.0819954	0.0332637	0.036914	0.0381043	0.0363342	0.0283597	0.0356496	0.0760017	0.0477305	0.0598802	0.0216893	0.024939	0.0646049	0.0221466	0.0333035	0.0378464	0.0246101	0.0321778	0.0310831	0.0410397	0.0246461	0.0415359	0.368098	0.0502219	0.038342	0.0475996	0.0386081	0.0249939
cg16211684	CDHR1	0.0421139	0.0406073	0.0404781	0.334345	-0.293867	1	105	TRUE	0.0949451	0.0350548	0.0280906	0.0309266	0.144432	0.0322231	0.0265424	0.015427	0.0376508	0.0417277	0.0318871	0.0251301	0.0475827	0.0281703	0.0360247	0.0343401	0.0252505	0.0361819	0.0339604	0.0275047	0.030863	0.0345259	0.0306936	0.0387851	0.0243395	0.0272712	0.0346542	0.0498359	0.0528538	0.0192468	0.0193186	0.0173707	0.0238675	0.0340635	0.0299135	0.0279955	0.0274222	0.0327085	0.0176433	0.334345
cg24493940	MMP17	0.00767011	0.0776463	0.0970342	0.389562	-0.292528	1	737	TRUE	0.0665606	0.0612572	0.0723684	0.0506022	0.0579661	0.289161	0.0747452	0.052215	0.252418	0.0625803	0.389562	0.072686	0.127594	0.0938659	0.0698126	0.0825951	0.0462916	0.05302	0.0573924	0.0463346	0.0323503	0.169318	0.0441306	0.0499716	0.0479136	0.05572	0.0820982	0.0702134	0.0737177	0.0627131	0.0535524	0.049426	0.0410872	0.0627475	0.0533822	0.0389275	0.045827	0.0568104	0.0305276	0.0594969
cg08040428	PSD3	0.0421139	0.0804005	0.0990852	0.391352	-0.292267	1	283	TRUE	0.391352	0.058881	0.0765763	0.0563464	0.0772073	0.0891593	0.0570222	0.0386491	0.090484	0.059221	0.0745912	0.0663727	0.155299	0.0554032	0.0657184	0.163125	0.0566693	0.0785685	0.0849297	0.0942367	0.0496445	0.0468981	0.0472883	0.033473	0.0536483	0.0702557	0.0971827	0.0794809	0.05334	0.0577292	0.0434287	0.0495637	0.0437281	0.0984248	0.149583	0.103787	0.0925257	0.0930791	0.0900028	0.042928
cg08738269	ZFPM1	0.0285836	0.0327306	0.0404907	0.331881	-0.291391	1	503	TRUE	0.0439056	0.0452305	0.0217594	0.0132447	0.0489471	0.062183	0.0121295	0.0100337	0.0205929	0.0226574	0.0214599	0.0488647	0.0224994	0.0138164	0.0386375	0.0339511	0.0182893	0.331881	0.0197096	0.156633	0.0123398	0.0195665	0.01545	0.0182021	0.018173	0.0152911	0.0182293	0.0238154	0.0403263	0.0157092	0.0139878	0.0131929	0.0132396	0.0241068	0.026423	0.0153268	0.0152855	0.0215655	0.0165198	0.0138024
cg15836660	EDNRB	0.0348604	0.0664684	0.0302346	0.320478	-0.290244	1	232	TRUE	0.0328754	0.0349138	0.0592626	0.0401435	0.0435559	0.0508542	0.0909036	0.0358579	0.115343	0.0649536	0.0536603	0.0582407	0.0951603	0.0375866	0.0663968	0.0658028	0.0489713	0.320478	0.160059	0.0229842	0.0539275	0.0350497	0.0743835	0.0886776	0.203232	0.060956	0.0387097	0.0976484	0.0512613	0.0531159	0.0206746	0.022964	0.0512158	0.121369	0.0354055	0.0360615	0.083212	0.0488138	0.0186501	0.0167277
cg07070934	GJA4	0.0421139	0.0585306	0.065295	0.352002	-0.286707	1	164	TRUE	0.0480617	0.0609849	0.0527712	0.0469046	0.0610166	0.0419907	0.0466552	0.0280752	0.0572763	0.0643795	0.0517037	0.0627096	0.0612339	0.0503817	0.0495406	0.0693964	0.0665967	0.0423483	0.0560564	0.0523862	0.0518291	0.0599879	0.0413802	0.0408177	0.0414022	0.047389	0.0830894	0.0560548	0.0856798	0.0464874	0.0507668	0.0516241	0.0405241	0.352002	0.0519726	0.0465622	0.0843748	0.026225	0.0457786	0.0500513
cg26359204	NKX6-1	0.0165765	0.02466	0.0226405	0.309227	-0.286586	1	490	TRUE	0.0228609	0.0204114	0.00935046	0.0126937	0.0127677	0.0096958	0.013051	0.0114562	0.0145402	0.0143737	0.0133809	0.020169	0.0297718	0.0223302	0.014858	0.012473	0.0122061	0.0133703	0.0118247	0.0121032	0.0266054	0.022655	0.0138817	0.0146499	0.0213919	0.0182566	0.0241054	0.0147381	0.0175439	0.0137728	0.00933703	0.0177737	0.0206423	0.0198589	0.309227	0.152807	0.0117787	0.0204305	0.0108736	0.0183925
cg12370884	PAICS	0.0348604	0.039186	0.0401262	0.326048	-0.285922	1	821	TRUE	0.024264	0.0235773	0.0254414	0.0304955	0.0263077	0.0245485	0.0270883	0.0212092	0.0337455	0.0373535	0.0251874	0.0354325	0.0474576	0.0192308	0.0395616	0.0268336	0.0277066	0.0166047	0.0179282	0.0322329	0.0265385	0.0211678	0.0234414	0.0174223	0.0214698	0.0265812	0.0497639	0.0220754	0.0421838	0.149988	0.112772	0.0213413	0.0245672	0.0284263	0.0489146	0.0313387	0.025325	0.0362654	0.326048	0.0273147
cg00498604	TLL1	0.00767011	0.0574698	0.0880464	0.373941	-0.285895	1	621	TRUE	0.0481903	0.0438216	0.0507898	0.036298	0.0340152	0.0533917	0.0436225	0.0438433	0.0571895	0.0331604	0.04002	0.0619891	0.10179	0.050221	0.0343544	0.0504544	0.0417874	0.0374689	0.0475781	0.0607276	0.0448247	0.0909614	0.0352941	0.0228911	0.0553516	0.0368633	0.0535877	0.0623339	0.0255367	0.0243661	0.0254804	0.0865931	0.0261385	0.0383645	0.190076	0.0389397	0.0283214	0.0589113	0.0341317	0.373941
cg17740399	PDX1	0.0285836	0.0342019	0.0329652	0.313911	-0.280946	1	0	TRUE	0.313911	0.0173045	0.0314046	0.0223977	0.0244551	0.0271772	0.0725337	0.0253281	0.0235799	0.0212129	0.0118355	0.0249609	0.0329079	0.182963	0.0337405	0.0232309	0.115515	0.0213185	0.0276695	0.0255532	0.0138049	0.0141027	0.0134134	0.0101884	0.0246154	0.0173421	0.0310727	0.0556584	0.0178095	0.00921162	0.00973702	0.0173574	0.0428908	0.0202502	0.0106618	0.022569	0.0120023	0.0331361	0.00913992	0.0152742
cg06508934	TIMP2	0.0383506	0.0228562	0.0237611	0.303102	-0.279341	1	377	TRUE	0.0137307	0.0128491	0.011551	0.0128855	0.0273842	0.0233028	0.0150668	0.0178719	0.0314575	0.0214811	0.0736308	0.0185917	0.031746	0.0228006	0.0163579	0.0224366	0.016395	0.303102	0.0155665	0.029293	0.0162591	0.0298165	0.0102399	0.0158967	0.0110931	0.0120844	0.0110852	0.0088376	0.00985107	0.00588623	0.00591142	0.00768335	0.00890663	0.0139381	0.0176866	0.0109089	0.00916188	0.00888726	0.0131857	0.0163235
cg08504905	LENG1	0.0421139	0.0218113	0.0203335	0.299443	-0.279109	1	10	TRUE	0.0183818	0.0161587	0.0186399	0.0165266	0.0152334	0.0157696	0.0121313	0.0166667	0.0208982	0.0193573	0.0177972	0.0153584	0.299443	0.0153486	0.0154702	0.0184293	0.0302179	0.0160243	0.0138724	0.0118472	0.0148287	0.01758	0.0148159	0.0155107	0.0126909	0.0141662	0.0178645	0.0216518	0.0153433	0.0163056	0.0135215	0.0120327	0.0113783	0.0119149	0.0206461	0.0130135	0.0170988	0.0133856	0.0068717	0.0149599
cg24549507	C6orf145	0.0315957	0.0591073	0.0640554	0.341184	-0.277128	1	818	TRUE	0.028368	0.0903697	0.0426138	0.0240707	0.0302456	0.0321087	0.0181119	0.0184523	0.0568922	0.0522906	0.028303	0.034171	0.0372149	0.0354508	0.038035	0.179769	0.341184	0.122236	0.0587442	0.0302484	0.0467733	0.051618	0.0524623	0.0466579	0.0340766	0.0319214	0.0296277	0.0293019	0.0390551	0.0309753	0.0272329	0.0299061	0.0826524	0.0664037	0.0324319	0.0245285	0.0316706	0.0547065	0.0161619	0.0421266
cg03298413	ATF6B	0.00767011	0.0425699	0.0783097	0.354296	-0.275986	1	76	TRUE	0.0248132	0.0367033	0.0397576	0.0265306	0.028496	0.0265583	0.0346275	0.0260072	0.0242424	0.0274249	0.0877166	0.0240313	0.108392	0.019618	0.0150188	0.0534913	0.0254432	0.0163785	0.0350348	0.0467103	0.0158023	0.0518807	0.0166164	0.0154608	0.0308453	0.02147	0.0298107	0.028947	0.0218598	0.0232111	0.0260797	0.0641253	0.0334406	0.0257465	0.354296	0.0338251	0.0405819	0.037751	0.0447248	0.0463847
cg02494117	DNM1	0.0315957	0.0621401	0.0690026	0.343993	-0.274991	1	189	TRUE	0.242582	0.0423647	0.0455466	0.0415525	0.0454461	0.0547496	0.0347112	0.0307494	0.0556157	0.0531411	0.0497061	0.0459584	0.0455013	0.0577255	0.0531262	0.0463431	0.0417403	0.0551302	0.0561219	0.0580975	0.0511249	0.0517517	0.0579594	0.0678684	0.0467496	0.0598127	0.0630773	0.0863497	0.0769874	0.0517994	0.044548	0.0436335	0.051499	0.0649741	0.0444655	0.0522577	0.0572294	0.0488062	0.0538395	0.0456071
cg11389172	SLC18A3	0.0461299	0.0525782	0.0198038	0.291174	-0.27137	1	48	TRUE	0.0642238	0.0193353	0.0232058	0.0327214	0.0597545	0.174928	0.0262233	0.0185326	0.0335898	0.0243889	0.0111956	0.0295891	0.291174	0.0453205	0.0381138	0.0625032	0.0789847	0.0274335	0.0697357	0.190331	0.0141097	0.0211041	0.0269512	0.0357182	0.0896728	0.01949	0.0248297	0.0792756	0.0356735	0.0222698	0.00918453	0.0116431	0.149853	0.0362451	0.0115385	0.0933448	0.0792658	0.108415	0.0121325	0.0462215
cg10494773	SRP54	0.0383506	0.0784358	0.104056	0.374572	-0.270516	1	210	TRUE	0.057875	0.0746238	0.0627476	0.0791735	0.0774621	0.0724638	0.0722298	0.0762937	0.0922996	0.0555287	0.0684389	0.0604373	0.0912882	0.0519593	0.0403061	0.0720356	0.0455245	0.070462	0.0835629	0.115002	0.0464441	0.0578231	0.0308512	0.0311036	0.0384815	0.0523758	0.0859912	0.0838052	0.0525377	0.0656243	0.0597488	0.0813512	0.0567234	0.100286	0.374572	0.095756	0.0921618	0.109832	0.0900232	0.0609015
cg05334239	C15orf57	0.00489712	0.0663381	0.121552	0.389634	-0.268082	1	243	TRUE	0.0491831	0.0501606	0.0461781	0.0440457	0.0487805	0.0579077	0.0510511	0.0547074	0.0767494	0.0660461	0.0754098	0.0899588	0.1891	0.0397276	0.0464863	0.0576151	0.0572377	0.0346098	0.039895	0.0575564	0.0254198	0.0537863	0.0265156	0.0199029	0.028695	0.0573553	0.0650864	0.0463301	0.043662	0.0467334	0.035461	0.189553	0.0575548	0.0462331	0.389634	0.0678414	0.0649735	0.0883069	0.0512821	0.0552648
cg20315136	RGS2	0.00767011	0.0230181	0.0263297	0.292119	-0.265789	1	301	TRUE	0.0153795	0.0158078	0.0220386	0.0405348	0.0215802	0.0159126	0.0134376	0.0111139	0.0159062	0.0179492	0.0162353	0.0148595	0.04266	0.0132766	0.0104854	0.0160592	0.0105571	0.00900336	0.0167956	0.014494	0.0111927	0.022092	0.00971872	0.00928656	0.0105569	0.0202526	0.0141065	0.0116553	0.0169349	0.0179517	0.0117227	0.0136941	0.0126819	0.0147546	0.051675	0.0159352	0.0183751	0.0169502	0.0141429	0.0146361
cg26780404	COL12A1	0.0231947	0.0780522	0.0206993	0.283566	-0.262867	1	270	TRUE	0.103615	0.104178	0.0867162	0.137181	0.0316822	0.127012	0.0670921	0.0301741	0.141984	0.012501	0.0608151	0.0603173	0.0364783	0.0365112	0.142791	0.0334397	0.0305419	0.0744845	0.155904	0.0658731	0.0767062	0.0601555	0.0721245	0.130416	0.104938	0.0492044	0.0999559	0.11385	0.20895	0.0484853	0.0578928	0.0106532	0.0176958	0.115185	0.0163347	0.0131308	0.156965	0.0651761	0.0100181	0.014139
cg09276883	HHAT	0.00571672	0.0575173	0.0888643	0.351659	-0.262795	1	331	TRUE	0.0455662	0.0530892	0.0406989	0.0517241	0.0407512	0.0343174	0.0345352	0.0244115	0.0779641	0.0880476	0.0520108	0.0754322	0.0706179	0.0932648	0.0620704	0.351659	0.0424071	0.112207	0.0582501	0.0458504	0.0603575	0.0440932	0.0667176	0.075102	0.0987393	0.0266008	0.0322932	0.0453492	0.0297718	0.0231222	0.0242241	0.0310757	0.0178637	0.0503267	0.0358265	0.0546062	0.0313056	0.0396647	0.0169964	0.0470952
cg03920233	DOC2A	0.0147323	0.0184571	0.0199092	0.282661	-0.262752	1	298	TRUE	0.0711464	0.0205157	0.00997932	0.00685579	0.009243	0.00986171	0.00786325	0.0066347	0.0108885	0.00582735	0.0122152	0.00913242	0.0163023	0.0101386	0.00953101	0.00785507	0.00593771	0.00765126	0.0249638	0.0123852	0.00883801	0.0133559	0.00891403	0.00625996	0.0100877	0.006509	0.00642536	0.0057154	0.0104152	0.00696939	0.00504961	0.0061477	0.00571449	0.00863341	0.0115334	0.00649793	0.00672744	0.00898998	0.0060427	0.0472009
cg23639989	FAM105A	0.0348604	0.0329079	0.039379	0.302053	-0.262674	1	290	TRUE	0.302053	0.0461113	0.0190666	0.0217765	0.0231666	0.0231577	0.017731	0.00900038	0.0261032	0.0239765	0.0416438	0.0183256	0.0103256	0.0605964	0.0347877	0.0227747	0.0178066	0.0388807	0.031081	0.0287255	0.0286584	0.0168452	0.0239302	0.0318165	0.0399491	0.0137052	0.0199904	0.0242072	0.0184863	0.0119683	0.00756125	0.0122412	0.0154018	0.0167843	0.00828958	0.0267274	0.0156013	0.0248284	0.0169643	0.0181186
cg11214889	CLUL1	0.00351746	0.0605066	0.100078	0.362659	-0.26258	1	113	TRUE	0.10428	0.0634727	0.0395302	0.0469561	0.0672322	0.0334121	0.0419564	0.0717283	0.082246	0.0760091	0.125963	0.0490703	0.0479283	0.0355243	0.0676917	0.161197	0.0310071	0.0728301	0.0616704	0.0650856	0.0877327	0.0645736	0.0437637	0.0686476	0.0363817	0.0233424	0.0262298	0.0281006	0.0445963	0.0189835	0.0081835	0.0401758	0.0263117	0.0647572	0.0426587	0.101451	0.0157388	0.0696603	0.0130194	0.0239053
cg20175449	MPZL3	0.000826432	0.0631551	0.0935836	0.355882	-0.262299	1	88	TRUE	0.0534408	0.0584314	0.0515061	0.045636	0.0469769	0.0518199	0.0542803	0.0624753	0.0709141	0.0580521	0.0598626	0.0777974	0.157233	0.0421264	0.0549814	0.0688807	0.0456349	0.062636	0.0537399	0.0585917	0.0236952	0.0369748	0.0228536	0.0216195	0.0405587	0.0494268	0.0517426	0.0541764	0.0488594	0.0637743	0.0499951	0.0777778	0.0704397	0.0706292	0.355882	0.0649075	0.0640547	0.0648591	0.0606279	0.0545455
cg20649047	NUMB	0.0100879	0.0860064	0.130503	0.392704	-0.262201	1	125	TRUE	0.086279	0.0966348	0.0911812	0.0771144	0.110604	0.0781029	0.0797448	0.0895577	0.0841565	0.0789755	0.0431634	0.106811	0.181319	0.0979128	0.0368333	0.076555	0.0729474	0.0626998	0.0831065	0.116918	0.0501735	0.109806	0.0340437	0.0331058	0.0714444	0.0650532	0.107748	0.112488	0.0440291	0.048675	0.0534322	0.102897	0.0414486	0.0796575	0.392704	0.0723713	0.0578223	0.0868318	0.129226	0.0513174
cg18127732	USPL1	0.0114949	0.0573613	0.0963702	0.357735	-0.261365	1	588	TRUE	0.0477569	0.0560367	0.0359366	0.0401313	0.0416284	0.0415116	0.0410278	0.0443004	0.0661385	0.0516959	0.0539527	0.0651882	0.12601	0.0377472	0.0319613	0.0517827	0.0387615	0.0282996	0.0416369	0.0964379	0.0236591	0.0739507	0.0322487	0.0252956	0.0499292	0.02805	0.031823	0.0196868	0.0365535	0.0265899	0.0225311	0.0633971	0.0329457	0.0768839	0.357735	0.0358278	0.0696272	0.0571125	0.0924499	0.0569467
cg27567335	RAMP1	0.0165765	0.0971217	0.110574	0.371892	-0.261318	1	113	TRUE	0.0583976	0.0965389	0.0700751	0.0707798	0.0717292	0.0732627	0.0525663	0.0387687	0.105257	0.0845609	0.0993362	0.0950727	0.156656	0.0965299	0.0959953	0.076637	0.0866134	0.075151	0.102168	0.0994637	0.0884103	0.0915565	0.102734	0.0958264	0.0889216	0.371892	0.0966705	0.071154	0.0876843	0.10939	0.0776335	0.0759617	0.0873977	0.120739	0.134814	0.100294	0.101493	0.138159	0.236904	0.0667466
cg25662535	ART5	0.0348604	0.0392888	0.044048	0.305265	-0.261217	1	369	TRUE	0.305265	0.02946	0.0266286	0.0256252	0.0306636	0.158643	0.0916868	0.0146442	0.0411779	0.028237	0.0231388	0.0302306	0.019618	0.0350419	0.0241228	0.0397149	0.0262865	0.0489331	0.048526	0.0322011	0.036233	0.0307253	0.0271403	0.0302719	0.0400624	0.036053	0.02779	0.0363201	0.0409247	0.0205109	0.0199933	0.0171396	0.0280688	0.0434631	0.0158838	0.0284173	0.0255836	0.0277939	0.0183307	0.0212934
cg16745616	ANGPTL4	0.00489712	0.06562	0.0828293	0.341256	-0.258427	1	155	TRUE	0.0512562	0.0533007	0.0476434	0.0476135	0.0513396	0.0628071	0.0393439	0.0296999	0.0625121	0.058874	0.0555031	0.0628718	0.0637491	0.0575435	0.0492726	0.0590873	0.0646408	0.0550359	0.0535337	0.0614082	0.062651	0.0504705	0.0661557	0.0568883	0.0567906	0.0648637	0.0504156	0.0600666	0.071517	0.0683278	0.0507869	0.0425958	0.0479968	0.0794642	0.0670466	0.0603392	0.0540749	0.0519359	0.0402922	0.0768952
cg10777851	CD200	0.00489712	0.0434904	0.0685197	0.326383	-0.257863	1	166	TRUE	0.031644	0.0732802	0.0365928	0.0216675	0.0317313	0.0336135	0.0263798	0.023552	0.0335782	0.0224694	0.0264359	0.0263942	0.0387627	0.0270932	0.0366425	0.0309896	0.0240838	0.0301268	0.0284758	0.0341005	0.0575546	0.0486764	0.0207507	0.0466701	0.024056	0.031852	0.0336256	0.0248387	0.0291123	0.0176444	0.0156869	0.0390429	0.0174344	0.0696402	0.0513901	0.0325022	0.0417902	0.0607711	0.0185412	0.0461859
cg09076012	NOV	0.00245198	0.0766057	0.107871	0.363114	-0.255244	1	197	TRUE	0.0674328	0.0403789	0.061353	0.0509113	0.0637399	0.0544884	0.0625196	0.0465773	0.113934	0.0710479	0.0848382	0.0771218	0.0589784	0.0854718	0.084952	0.104179	0.0783387	0.0566431	0.0723928	0.0843311	0.0679001	0.104098	0.0534779	0.079352	0.0712178	0.0679164	0.0851512	0.0954128	0.0740953	0.0673438	0.0608225	0.0529889	0.0479555	0.069901	0.0864645	0.0724465	0.0725829	0.0917603	0.0377868	0.0719202
cg05347567	ZC3H10	0.0383506	0.0686298	0.105234	0.3602	-0.254966	1	378	TRUE	0.0414093	0.0418886	0.0476452	0.0463871	0.0379879	0.0473924	0.0303252	0.0405874	0.090845	0.0733996	0.0767614	0.0668551	0.176841	0.0461235	0.0423992	0.0479971	0.0447977	0.0612705	0.0893459	0.0635882	0.0136867	0.0323107	0.0171284	0.0215018	0.0193286	0.0570063	0.140719	0.064118	0.0414031	0.0429665	0.038245	0.0696572	0.0282657	0.127726	0.3602	0.0786245	0.108204	0.110842	0.0930055	0.042343
cg22367970	GON4L	0.0165765	0.0715287	0.104032	0.358065	-0.254032	1	18	TRUE	0.05729	0.0732293	0.0616946	0.0515831	0.0607064	0.0598377	0.0562771	0.0634328	0.0883534	0.0599793	0.065077	0.0633934	0.142674	0.0303586	0.0402389	0.0416348	0.0383775	0.0265177	0.0802701	0.0892857	0.040414	0.0938662	0.0311677	0.02424	0.073	0.0276149	0.0532453	0.0578223	0.0448788	0.0462296	0.0311166	0.109905	0.0488288	0.0635451	0.358065	0.0764873	0.0514109	0.0631704	0.100698	0.0753398
cg14590817	ADARB2	0.0348604	0.039682	0.0431783	0.297116	-0.253938	1	60	TRUE	0.0315667	0.0349372	0.0366288	0.0320982	0.0416693	0.0389721	0.0196652	0.0179814	0.0436563	0.0527842	0.297116	0.0376665	0.0533284	0.044112	0.0471812	0.0431132	0.0502552	0.130367	0.0317517	0.0344637	0.0235252	0.0315103	0.033109	0.0251157	0.0305635	0.0365534	0.0321869	0.0298405	0.0347615	0.022923	0.020074	0.033219	0.0165575	0.0241681	0.0289991	0.0247092	0.0269432	0.0247314	0.0137316	0.0370959
cg24793470	GOSR1	0.0130317	0.0604864	0.107594	0.360292	-0.252698	1	253	TRUE	0.0540682	0.056781	0.0505882	0.0393675	0.0460981	0.0389026	0.0492441	0.0469124	0.0447067	0.0421516	0.0564972	0.0513084	0.0855721	0.0478873	0.037829	0.0536723	0.0349776	0.0291794	0.0630477	0.0653367	0.0397042	0.0543545	0.0282137	0.030079	0.0676056	0.0404892	0.0289355	0.033509	0.0347915	0.0308909	0.032945	0.0748545	0.0409429	0.054027	0.220524	0.0292785	0.033968	0.360292	0.0564853	0.0681974
cg13479669	CDKN2A	0.00489712	0.0601889	0.103626	0.356246	-0.25262	1	382	TRUE	0.356246	0.0879799	0.0323317	0.0456007	0.144503	0.0407778	0.0321766	0.0219827	0.048105	0.070665	0.0372199	0.0375581	0.0309734	0.0424642	0.0537332	0.0340513	0.0273445	0.0244034	0.0616811	0.0464343	0.201653	0.0568885	0.0353179	0.0982734	0.0232824	0.0639841	0.058304	0.0622647	0.049195	0.0414011	0.0166614	0.0530303	0.0180667	0.0684577	0.0342307	0.0655923	0.02341	0.0503926	0.167654	0.0896037
cg10245048	TNFRSF10A	0.00664561	0.0327125	0.038337	0.290889	-0.252552	1	70	TRUE	0.0279417	0.036289	0.0185056	0.0206949	0.0317449	0.021441	0.0172718	0.0147942	0.0274344	0.0290621	0.0326569	0.0259997	0.0279398	0.0244893	0.0302217	0.0301301	0.0203935	0.0243364	0.0250203	0.0238505	0.0410838	0.0215517	0.0279289	0.0274272	0.0249851	0.015401	0.0181414	0.0269986	0.031869	0.0174202	0.0157827	0.0158006	0.0125555	0.0330918	0.0479728	0.0221523	0.046424	0.0278839	0.0113076	0.290889
cg25985778	RPL38	0.000259541	0.0427132	0.0821293	0.333492	-0.251363	1	444	TRUE	0.0274687	0.0324287	0.0329151	0.0583259	0.0320688	0.0258442	0.0229984	0.0206874	0.0573743	0.079467	0.0313338	0.0214519	0.0505683	0.0295969	0.0582424	0.0650912	0.0462722	0.0419923	0.0282841	0.0363272	0.0358958	0.0352276	0.0408031	0.0370141	0.0389396	0.0544059	0.0499323	0.333492	0.0393729	0.0283577	0.024188	0.0284589	0.024906	0.0349836	0.021466	0.0579435	0.0258679	0.0454148	0.0204672	0.0233821
cg16267059	MFAP1	0.0207974	0.122119	0.070952	0.321225	-0.250273	1	181	TRUE	0.20365	0.117251	0.136323	0.121243	0.180551	0.203803	0.119208	0.124178	0.19682	0.0987758	0.113899	0.0773103	0.111461	0.0769013	0.109259	0.0462062	0.0359592	0.116386	0.0869294	0.191218	0.0875893	0.106068	0.138892	0.124494	0.154859	0.0884669	0.12476	0.079647	0.1305	0.0873472	0.0440342	0.165285	0.0208718	0.10014	0.13094	0.186246	0.120589	0.089379	0.0129193	0.189899
cg20769774	CYLD	0.0114949	0.0479688	0.0641242	0.314348	-0.250224	1	509	TRUE	0.047509	0.0186438	0.0290954	0.0261095	0.039991	0.034276	0.0370883	0.0135703	0.0309089	0.0422097	0.0331307	0.0184144	0.0440678	0.0562014	0.0437113	0.0187399	0.0224648	0.0365127	0.0378461	0.0260184	0.0595289	0.0298121	0.0332964	0.0403009	0.0345347	0.0571624	0.0466929	0.0343306	0.0499964	0.0369361	0.0286421	0.0274046	0.0296386	0.0475477	0.0846587	0.0354	0.0506314	0.0737777	0.0336122	0.0481804
cg15059932	ZNF236	0.0383506	0.0458729	0.0539443	0.304018	-0.250073	1	883	TRUE	0.0309682	0.0524721	0.122167	0.0473817	0.0366785	0.0351396	0.0230999	0.0240535	0.0264495	0.0282246	0.0176132	0.0238491	0.0515695	0.0164576	0.0378567	0.0299038	0.0180398	0.0224658	0.0515851	0.0470383	0.0541441	0.0209738	0.0247225	0.066299	0.0200348	0.0505174	0.0212262	0.0222523	0.0315934	0.0234747	0.0111451	0.0165263	0.0331157	0.0382957	0.0215192	0.018583	0.0188902	0.0253252	0.0601492	0.304018
cg12529801	C16orf72	0.0315957	0.0209488	0.0231674	0.272731	-0.249564	1	832	TRUE	0.0171854	0.0158452	0.0181806	0.0131118	0.0135004	0.0205736	0.0148723	0.00779177	0.017105	0.0187283	0.0140258	0.0098902	0.022673	0.00804784	0.0132644	0.0105433	0.0109851	0.0116714	0.0156814	0.0132934	0.0184043	0.0119073	0.0105347	0.0160103	0.0122155	0.00801828	0.0089098	0.00939267	0.0120764	0.0115626	0.00908812	0.0127309	0.0101424	0.0133098	0.0248245	0.00892599	0.0128021	0.0177372	0.00860236	0.0268433
cg21145624	MEIS3	0.00664561	0.0537024	0.0688419	0.31728	-0.248438	1	114	TRUE	0.0444815	0.0538246	0.0334971	0.033174	0.0451758	0.0437803	0.0944018	0.0247001	0.0575444	0.0529117	0.041022	0.0489217	0.0516149	0.0425663	0.0670667	0.0577358	0.0493494	0.31728	0.0404045	0.0340893	0.161563	0.0236032	0.0317919	0.0255595	0.0226343	0.0408601	0.0390766	0.0550602	0.0573954	0.0393939	0.0335882	0.0340221	0.0249826	0.0458566	0.0537436	0.0447634	0.0381135	0.251377	0.0242743	0.0421767
cg21259253	PHLDA2	0.00571672	0.035639	0.0517373	0.299853	-0.248116	1	558	TRUE	0.0176775	0.027895	0.0268507	0.0198637	0.021512	0.0254311	0.0171147	0.0151796	0.0190414	0.0194163	0.0180398	0.0218738	0.0551763	0.0180083	0.0145741	0.027394	0.0164645	0.0227178	0.02395	0.0217713	0.0212064	0.0302618	0.0183221	0.0213498	0.0161599	0.0465439	0.0333743	0.0202169	0.0475254	0.053451	0.0181517	0.0170404	0.0250663	0.0227924	0.0314579	0.0206834	0.0212602	0.0327079	0.150437	0.111685
cg15796941	BTBD11	0.0207974	0.119822	0.0658159	0.31352	-0.247704	1	325	TRUE	0.0851293	0.149814	0.116765	0.0923691	0.113765	0.135828	0.079184	0.0299843	0.108805	0.0790041	0.105213	0.0697462	0.0876068	0.0931858	0.138985	0.0815736	0.082101	0.0746405	0.106254	0.31352	0.0970368	0.195198	0.126734	0.130047	0.12788	0.135089	0.170656	0.139721	0.113144	0.172801	0.146263	0.0691703	0.125495	0.200288	0.0360715	0.122209	0.22852	0.160865	0.038012	0.0526742
cg13055001	PPP1CA	0.0461299	0.0830482	0.115449	0.362624	-0.247175	1	437	TRUE	0.300272	0.129095	0.0625	0.0903279	0.038277	0.0757107	0.0403781	0.0314227	0.0756697	0.0744943	0.0405488	0.0841252	0.117433	0.0481206	0.10927	0.0788299	0.0705116	0.294453	0.0334781	0.0385593	0.0356751	0.0233151	0.151119	0.0484103	0.208115	0.0294921	0.0321128	0.119456	0.0323487	0.0258972	0.0245383	0.0238924	0.0171306	0.0537861	0.073954	0.0680936	0.0502227	0.0469345	0.0145039	0.161355
cg20772904	SHCBP1	0.0130317	0.0442184	0.0589601	0.30604	-0.24708	1	562	TRUE	0.0318862	0.0404925	0.0313439	0.0199435	0.0246863	0.0357073	0.0334347	0.0287958	0.0365892	0.0253731	0.0330778	0.0395917	0.0792997	0.0159292	0.0278309	0.0281095	0.0234375	0.0124145	0.0196485	0.0560676	0.032838	0.0270642	0.0182586	0.0254374	0.023705	0.0417021	0.0235801	0.0282454	0.0502674	0.0260256	0.0269179	0.0292933	0.042797	0.0393151	0.114848	0.161011	0.0290228	0.079045	0.0341851	0.0273774
cg18959478	PRKCDBP	0.00664561	0.053274	0.0801019	0.326594	-0.246492	1	391	TRUE	0.0367418	0.215431	0.0319086	0.0359276	0.0388691	0.0390489	0.0258585	0.0171523	0.0496673	0.0415005	0.0324518	0.0440511	0.0248255	0.326594	0.0331018	0.0355455	0.126244	0.0400661	0.0421124	0.0395854	0.0432037	0.0455309	0.0439474	0.039498	0.0338252	0.0406356	0.0382907	0.0684572	0.053792	0.0395039	0.0350615	0.0367932	0.0393751	0.0426513	0.0245352	0.0409228	0.0637705	0.0591166	0.0288973	0.0831641
cg15696781	MSTO1	0.0257765	0.140313	0.0763833	0.32265	-0.246267	1	390	TRUE	0.129034	0.109383	0.134838	0.121787	0.108944	0.216558	0.134726	0.0444898	0.189027	0.097489	0.123463	0.112909	0.0917539	0.101863	0.157184	0.104469	0.32265	0.127499	0.132998	0.182837	0.111088	0.112397	0.17682	0.197335	0.113063	0.141593	0.197737	0.154891	0.159638	0.18168	0.0977958	0.0917429	0.0313725	0.202781	0.125484	0.143278	0.217274	0.202731	0.0176981	0.0702006
cg20739510	PEX14	0.00245198	0.059502	0.0996005	0.344496	-0.244896	1	210	TRUE	0.0477997	0.0606796	0.0349724	0.0252741	0.0357016	0.0866245	0.0462436	0.0308998	0.0625411	0.344496	0.244982	0.0529474	0.06	0.0402512	0.047497	0.056124	0.0415694	0.0521299	0.0439417	0.0867804	0.029316	0.0443716	0.0327072	0.0314524	0.0378406	0.0440595	0.0664415	0.0384372	0.0465651	0.0438705	0.0228243	0.041314	0.0134676	0.0467595	0.168863	0.033726	0.0378254	0.0362094	0.0688824	0.0624748
cg13250711	ARNTL	0.00351746	0.0602101	0.0993627	0.342776	-0.243414	1	650	TRUE	0.0525269	0.0694184	0.0453822	0.0622176	0.051271	0.0511238	0.06	0.0869906	0.0347785	0.0413123	0.0564248	0.0472175	0.144509	0.0501859	0.0519576	0.0688924	0.0486829	0.022731	0.0449438	0.0864156	0.0395954	0.0694037	0.021715	0.022446	0.0314273	0.0305076	0.0335859	0.0283961	0.0432692	0.0356295	0.0296053	0.0494186	0.0447292	0.0681419	0.342776	0.0511676	0.0642101	0.0615836	0.0716912	0.0405694
cg15201635	SMPD3	0.0100879	0.0279744	0.0363085	0.279527	-0.243219	1	233	TRUE	0.193487	0.025687	0.0266172	0.00944035	0.0118292	0.0258494	0.0120218	0.0115739	0.0178725	0.012683	0.0209466	0.0114428	0.0189514	0.279527	0.0162914	0.0164048	0.0116083	0.0134626	0.0139713	0.0130295	0.0156838	0.0172535	0.0178781	0.0204166	0.0363758	0.0159618	0.0193342	0.0315452	0.0110666	0.0124774	0.00876427	0.0150625	0.00967733	0.0154	0.0167878	0.0101706	0.0133173	0.0112473	0.0448774	0.0111842
cg19523029	TLE4	0.00767011	0.0422311	0.0681447	0.31114	-0.242995	1	6	TRUE	0.0271079	0.0378077	0.035705	0.0242659	0.0320645	0.0319507	0.0275081	0.0352137	0.0366947	0.030687	0.0311021	0.0356157	0.112821	0.0197015	0.0451018	0.060276	0.0311231	0.0182552	0.0290497	0.0538028	0.0298664	0.0992874	0.01585	0.0159479	0.0239259	0.0116422	0.0227148	0.027992	0.0222141	0.0187619	0.0224318	0.0499452	0.0155495	0.0390244	0.31114	0.0476571	0.0309529	0.0446914	0.0282326	0.0526961
cg10482024	AK4	0.0348604	0.0541648	0.0697321	0.311642	-0.24191	1	190	TRUE	0.0627848	0.040667	0.0319718	0.0450101	0.0540446	0.0363466	0.0305718	0.0211643	0.050533	0.0412213	0.0657848	0.0266657	0.0274216	0.0373486	0.0538726	0.0472832	0.0319518	0.07094	0.05403	0.053841	0.0560526	0.0613632	0.050776	0.0395102	0.0354024	0.0281588	0.0303605	0.0310704	0.0502929	0.0298407	0.0221653	0.0195977	0.0258711	0.0498657	0.0691039	0.0348832	0.0292733	0.0416918	0.0213611	0.0588118
cg24723331	ST8SIA1	0.00201485	0.094999	0.0383714	0.279579	-0.241208	1	429	TRUE	0.0664322	0.143284	0.0657916	0.0562085	0.0532611	0.0959668	0.176454	0.0559773	0.0821346	0.0767663	0.088389	0.0542421	0.1441	0.157736	0.0718504	0.166541	0.0345584	0.279579	0.137344	0.177229	0.0568816	0.0233929	0.0867463	0.0986722	0.194611	0.067467	0.0959235	0.17988	0.103513	0.0997557	0.089026	0.0723691	0.0682154	0.127483	0.0503694	0.0462606	0.0871612	0.111145	0.0919861	0.0455322
cg23192899	CCDC104	0.00415948	0.0313772	0.0402389	0.279705	-0.239467	1	453	TRUE	0.0362402	0.0193144	0.0439054	0.0194037	0.0266693	0.0387942	0.0150841	0.00943659	0.0267452	0.0200021	0.042341	0.0186949	0.0151826	0.0169878	0.0319328	0.020084	0.0255735	0.0233083	0.0316447	0.0228231	0.0240639	0.0245374	0.0275747	0.0394944	0.018974	0.0214603	0.0322854	0.279705	0.0163077	0.0236439	0.0123033	0.0134849	0.0107703	0.0417397	0.0323893	0.0144572	0.0317866	0.0184671	0.0129487	0.125934
cg27094076	ZPBP	0.0383506	0.0688411	0.0985558	0.337079	-0.238523	1	285	TRUE	0.0446937	0.104573	0.241674	0.0622352	0.0436893	0.0449149	0.0541218	0.0714675	0.102681	0.0855742	0.0641385	0.0680733	0.337079	0.0522276	0.0515487	0.107729	0.0424537	0.0531577	0.0565895	0.0980176	0.0406687	0.120985	0.0427215	0.0428316	0.0737347	0.0433324	0.067864	0.0287634	0.040228	0.0299048	0.0281862	0.0756715	0.0252481	0.037895	0.121864	0.0342247	0.0357934	0.0607811	0.0392003	0.0504886
cg06993413	DPP8	0.0461299	0.0595763	0.0745213	0.31241	-0.237889	1	162	TRUE	0.197045	0.0807413	0.0804832	0.0561445	0.0263862	0.0521147	0.015625	0.0318833	0.0394211	0.0919247	0.0425432	0.0474635	0.0185091	0.0602024	0.0398315	0.11117	0.0409482	0.0368706	0.0388909	0.0225995	0.0513411	0.044176	0.0490355	0.055559	0.0602586	0.0497767	0.0230834	0.0262473	0.024984	0.015871	0.0208287	0.0166497	0.0151679	0.042868	0.0147626	0.0560218	0.0228619	0.0333358	0.00953784	0.132893
cg02026235	RHBDL1	0.0231947	0.0580563	0.0648281	0.301842	-0.237013	1	213	TRUE	0.301842	0.0489014	0.0519576	0.0368374	0.0411121	0.104795	0.031311	0.0235041	0.0631049	0.0534224	0.0469671	0.0437928	0.0515695	0.100557	0.0472159	0.0512685	0.0442628	0.0419876	0.0453043	0.0735468	0.0517503	0.0488979	0.0581868	0.0430769	0.0482199	0.039766	0.0361697	0.0760925	0.0330304	0.0337606	0.0274092	0.030188	0.0326595	0.0442421	0.0272854	0.0496547	0.0344711	0.0467675	0.0208344	0.0308021
cg22511947	FN1	0.0130317	0.0520087	0.0743596	0.310065	-0.235705	1	767	TRUE	0.310065	0.0460658	0.0366492	0.0292835	0.0360442	0.0692026	0.0341156	0.0401062	0.0268529	0.13325	0.0226291	0.0215385	0.100173	0.0289395	0.0390177	0.0401441	0.0251701	0.207345	0.0209294	0.0308327	0.0495809	0.0760338	0.0336951	0.0524702	0.0437717	0.0268635	0.0357709	0.0526121	0.0392293	0.0219216	0.0169799	0.0545244	0.0272963	0.0490211	0.105089	0.0341675	0.0217729	0.0312434	0.0288902	0.0387682
cg18273501	CALHM2	0.00767011	0.0363753	0.0479336	0.282641	-0.234707	1	19	TRUE	0.0208454	0.0581618	0.0187659	0.0280906	0.0194742	0.0265661	0.0230193	0.018903	0.0285772	0.0285521	0.0328701	0.0386491	0.0257738	0.0370162	0.0273501	0.0419051	0.282641	0.0353135	0.0378242	0.0252634	0.0300538	0.0347138	0.0394579	0.0206644	0.0277044	0.0344258	0.0373267	0.0229957	0.0494925	0.0717096	0.0209933	0.0296636	0.0218859	0.0328074	0.0297299	0.0249951	0.0617931	0.0282571	0.0197282	0.0211528
cg06940792	MEGF10	0.0421139	0.0474677	0.0483407	0.282748	-0.234407	1	58	TRUE	0.175762	0.0518154	0.0255359	0.0275756	0.0315796	0.0334211	0.0326402	0.0220107	0.0300745	0.0279977	0.0310044	0.0344672	0.282748	0.0476576	0.0287776	0.059499	0.031507	0.0754678	0.0585016	0.189283	0.0263808	0.0425128	0.0373726	0.0303002	0.0937732	0.0265814	0.0407841	0.058768	0.0389577	0.0246085	0.0159194	0.0209451	0.0359697	0.0341485	0.0199516	0.0354124	0.0234846	0.0439374	0.0291227	0.0437535
cg00763679	SEPT2	0.0421139	0.0429229	0.0498612	0.283676	-0.233815	1	525	TRUE	0.0347817	0.0359939	0.0290227	0.0341265	0.0302068	0.0403551	0.0319895	0.0182794	0.046873	0.0391482	0.0454331	0.0351171	0.0747126	0.03511	0.0464233	0.0322466	0.0340507	0.0291294	0.0255921	0.0434342	0.0335904	0.0313144	0.0288184	0.0323895	0.0341684	0.0261429	0.0329805	0.0324337	0.0262042	0.0266577	0.0297412	0.0279689	0.0199397	0.0435457	0.0954879	0.0340128	0.0525474	0.0463631	0.0195254	0.0460412
cg13640200	AMIGO2	0.0100879	0.0445559	0.0567596	0.29028	-0.23352	1	554	TRUE	0.0261931	0.0219674	0.0268434	0.0407012	0.0336809	0.0266071	0.0244259	0.0146251	0.0271019	0.0505383	0.0317525	0.0414981	0.0253177	0.29028	0.0299048	0.0504566	0.0336451	0.0504275	0.0617534	0.0382109	0.0464119	0.03086	0.0298975	0.0286112	0.0322925	0.16798	0.124156	0.0408014	0.0682025	0.0269205	0.0265184	0.0395399	0.0291534	0.0344949	0.0287683	0.0308027	0.0363165	0.101585	0.0341323	0.0255313
cg18170080	ESAM	0.0315957	0.063361	0.0801489	0.313547	-0.233398	1	196	TRUE	0.0462273	0.163928	0.0490966	0.0816943	0.063087	0.0409172	0.0423364	0.0336245	0.0982115	0.0996632	0.0655236	0.0521477	0.0468717	0.0570637	0.0581971	0.313547	0.0746229	0.117408	0.0462045	0.0371019	0.0514914	0.0363721	0.0313783	0.0371659	0.0371231	0.0640778	0.0579585	0.0649392	0.0561093	0.0550553	0.0420273	0.0586115	0.0438735	0.0438171	0.050563	0.0356328	0.0377347	0.0614957	0.0235611	0.0626656
cg18731789	FKBP2	0.00105865	0.0327543	0.0482312	0.28125	-0.233019	1	670	TRUE	0.0209845	0.042684	0.0338553	0.0171155	0.0193198	0.0223862	0.022512	0.0268914	0.0254552	0.0334222	0.0205458	0.0220019	0.0726496	0.0183111	0.0197259	0.0211365	0.0148461	0.0199346	0.0206748	0.0364749	0.0254259	0.0723347	0.0161841	0.0203554	0.0341062	0.0115602	0.0212766	0.016712	0.0240135	0.020317	0.0241482	0.0420956	0.0286022	0.0302385	0.28125	0.0191647	0.0415713	0.025237	0.0334055	0.0413705
cg27427207	ATP8A1	0.0383506	0.0286814	0.0338539	0.266807	-0.232953	1	280	TRUE	0.0234182	0.0288891	0.0176082	0.0199469	0.0171752	0.0218376	0.0161468	0.0126314	0.0438085	0.0187237	0.0348943	0.0190777	0.0409137	0.0168346	0.0306337	0.0224256	0.0331337	0.0198804	0.0351893	0.0174576	0.0355017	0.0265306	0.043365	0.0285193	0.0234522	0.0167203	0.0274831	0.0206476	0.022924	0.0171098	0.0288253	0.0199945	0.015731	0.018064	0.026452	0.0172388	0.0322046	0.0198182	0.0098626	0.0157716
cg19796273	MYO10	0.018605	0.0420765	0.0535059	0.286201	-0.232695	1	729	TRUE	0.0270751	0.0210961	0.0241338	0.0258929	0.0430732	0.0416769	0.0315315	0.0165262	0.0693757	0.135831	0.0328888	0.040181	0.041958	0.0943523	0.0567615	0.0879884	0.0405716	0.0803227	0.0301525	0.037261	0.0222715	0.018097	0.0319222	0.0348716	0.286201	0.033716	0.0513081	0.0315025	0.0397745	0.0238912	0.0163011	0.0225783	0.0338101	0.0296217	0.0455663	0.0271195	0.021423	0.0251597	0.0130691	0.0259831
cg15205507	ZNF331	0.00767011	0.0538256	0.0806164	0.312935	-0.232318	1	45	TRUE	0.0381924	0.0644974	0.0568361	0.0387772	0.0394984	0.0428336	0.047323	0.0538262	0.0522227	0.0398763	0.0574181	0.0411545	0.0847767	0.0271598	0.0301593	0.0452658	0.0340557	0.0311219	0.047419	0.0720489	0.0388202	0.0702204	0.0286424	0.0143779	0.0487166	0.0145625	0.0318504	0.0353223	0.0473766	0.0350596	0.0289948	0.127174	0.0470496	0.035868	0.312935	0.0411382	0.0541038	0.0808491	0.114152	0.0461282
cg19839588	TRERF1	0.0130317	0.0559813	0.0761008	0.308184	-0.232083	1	317	TRUE	0.0376553	0.034233	0.0409872	0.0360371	0.0292951	0.0300349	0.0223018	0.0204873	0.0396705	0.0395828	0.0407692	0.0231393	0.0159723	0.188352	0.0399411	0.0734664	0.0403624	0.0422884	0.0449033	0.0494954	0.0494759	0.048515	0.0388939	0.0281697	0.0515305	0.0846156	0.0553232	0.0378114	0.175567	0.050164	0.0299572	0.0338218	0.0315826	0.308184	0.0421413	0.0386838	0.153834	0.0760979	0.0300774	0.0575643
cg14696348	MC1R	0.00018441	0.0196533	0.0579009	0.287439	-0.229538	1	509	TRUE	0.011419	0.0409487	0.00898283	0.0112385	0.287439	0.0100591	0.0100673	0.00866798	0.0159726	0.0145183	0.0103713	0.0131838	0.0158285	0.0136759	0.0108443	0.0122194	0.0112425	0.00974043	0.0100953	0.0093612	0.0160303	0.0239894	0.00873608	0.00916244	0.00778538	0.0101853	0.00804641	0.00735022	0.00816727	0.00631416	0.00669449	0.00932953	0.00602382	0.0173107	0.0314592	0.00783455	0.00753275	0.0100942	0.00673549	0.026055
cg05492270	RNF121	0.0114949	0.0433083	0.0857862	0.31364	-0.227854	1	2	TRUE	0.0361476	0.058396	0.0385471	0.0280846	0.0506601	0.0365253	0.0312206	0.034134	0.0304251	0.0299758	0.028991	0.0308303	0.110018	0.0171238	0.0257489	0.0286811	0.023835	0.0233858	0.0309406	0.0696999	0.0295469	0.0268336	0.0151384	0.0155186	0.0274014	0.0247438	0.0273047	0.0191488	0.0301321	0.0304013	0.0203893	0.0485492	0.029557	0.0414613	0.31364	0.0571924	0.0580725	0.0453819	0.0467822	0.031846
cg17009433	GLDC	0.0421139	0.0458455	0.0553216	0.282655	-0.227333	1	36	TRUE	0.032957	0.032912	0.0243106	0.0324784	0.0423234	0.0360807	0.0284231	0.0200368	0.039428	0.0537943	0.0436335	0.0368294	0.0301963	0.0227605	0.048345	0.0267887	0.0294726	0.0259768	0.0565027	0.0611679	0.0445279	0.0343659	0.0392078	0.036073	0.0361993	0.0175671	0.0305661	0.0183158	0.0326142	0.0221178	0.0134177	0.0168179	0.0290939	0.032301	0.0426127	0.0207608	0.0175662	0.0241208	0.0174697	0.0624137
cg21685266	EHHADH	0.0147323	0.0959959	0.123852	0.351095	-0.227243	1	185	TRUE	0.096925	0.108522	0.100878	0.0842092	0.111128	0.12655	0.0902555	0.060083	0.116089	0.114162	0.0934985	0.114103	0.157055	0.121673	0.114188	0.085553	0.103878	0.351095	0.0753677	0.0696724	0.0352898	0.0477588	0.0394934	0.04405	0.0487269	0.11081	0.122457	0.107548	0.0977015	0.10974	0.0924695	0.088871	0.0819766	0.0596162	0.150767	0.0806979	0.0762347	0.0770772	0.0455125	0.116813
cg06540636	PLAUR	0.0383506	0.077252	0.0960627	0.322476	-0.226413	1	431	TRUE	0.0808436	0.0783603	0.144927	0.322476	0.0777489	0.220687	0.0474722	0.0800466	0.0615208	0.0798406	0.0707031	0.0396738	0.03295	0.107482	0.0601751	0.097404	0.0317997	0.194488	0.150037	0.0521407	0.0800199	0.0982694	0.0927014	0.27484	0.0450735	0.0329148	0.0375404	0.0443394	0.030376	0.0351672	0.0213289	0.0275147	0.0230866	0.0675713	0.181712	0.0281892	0.0357747	0.0493882	0.0160983	0.0474687
cg25657834	NTSR2	0.0114949	0.0948663	0.124875	0.351057	-0.226182	1	60	TRUE	0.351057	0.0721358	0.22064	0.078251	0.0900628	0.0630646	0.0800995	0.0697447	0.082909	0.0971885	0.0682411	0.0979804	0.283248	0.111739	0.108108	0.0700842	0.0583391	0.089348	0.0898826	0.0587631	0.0609334	0.050555	0.0808957	0.0976333	0.0874186	0.11842	0.111411	0.0733431	0.0926769	0.0432011	0.0407961	0.0646408	0.295287	0.0926575	0.0844581	0.0622911	0.0516692	0.0740094	0.069741	0.0525593
cg11271605	STEAP4	0.018605	0.0435238	0.062157	0.288035	-0.225878	1	76	TRUE	0.0187669	0.0249667	0.0191358	0.0261768	0.0210953	0.0305908	0.0181319	0.0159645	0.0522244	0.0295835	0.026253	0.0330168	0.0305484	0.0787752	0.044997	0.10636	0.0403943	0.0888986	0.0726381	0.0220985	0.031261	0.0423432	0.0424083	0.0362799	0.0523226	0.034567	0.0429053	0.0420356	0.0246643	0.0260585	0.0268919	0.0218456	0.0333572	0.0333826	0.0234003	0.0401762	0.0269153	0.032659	0.107753	0.0270192
cg01403114	PPWD1	0.0315957	0.0605565	0.0785345	0.303438	-0.224903	1	374	TRUE	0.0604853	0.0764706	0.0571217	0.0365188	0.0613971	0.0683594	0.0487265	0.0632737	0.0670415	0.044331	0.0434603	0.0371452	0.156704	0.0326029	0.0496838	0.0584016	0.046135	0.0340118	0.0620567	0.0851255	0.0315696	0.111025	0.0230929	0.0398116	0.0392003	0.0274029	0.030743	0.0419805	0.0423101	0.0318942	0.0305371	0.106521	0.0486089	0.0586963	0.303438	0.0536978	0.0475529	0.0416482	0.064736	0.0350917
cg15397506	LOC93622	0.000642022	0.0190451	0.0456732	0.270566	-0.224893	1	158	TRUE	0.00875365	0.0128	0.0104414	0.00832528	0.00945922	0.00871219	0.0185316	0.0073699	0.0113823	0.0128127	0.00909464	0.00832603	0.0146959	0.0137146	0.0106914	0.00639659	0.00896047	0.00679889	0.0167428	0.0101037	0.0118731	0.0292089	0.0151583	0.0110938	0.00664435	0.0174651	0.00972498	0.0111318	0.0105682	0.00887062	0.00915549	0.0170689	0.00508983	0.0421201	0.270566	0.0103175	0.0114648	0.0114931	0.0187791	0.00793982
cg05698090	CERK	0.00201485	0.0666796	0.0942517	0.317822	-0.22357	1	512	TRUE	0.0414815	0.0506688	0.0411358	0.0611938	0.0427792	0.0469124	0.0442238	0.0592349	0.0631912	0.165453	0.048772	0.0388831	0.0792992	0.0835258	0.0772462	0.0596157	0.0514816	0.0721698	0.0384195	0.0378342	0.0774732	0.0678502	0.0574157	0.0602853	0.0603092	0.0542993	0.058012	0.0560895	0.0911602	0.242952	0.0495195	0.0617383	0.0494477	0.0787604	0.0353345	0.0433583	0.0512912	0.050075	0.0354756	0.0407533
cg01919488	ZNF638	0.00767011	0.0393541	0.0486456	0.27219	-0.223545	1	300	TRUE	0.0280741	0.0978302	0.0334889	0.0267861	0.0203079	0.0324003	0.0186402	0.022987	0.0340248	0.0263424	0.0273169	0.030417	0.0187342	0.0428518	0.0479309	0.0760911	0.0300177	0.0400656	0.0260778	0.0328977	0.0484116	0.0482412	0.0345879	0.0342686	0.0375971	0.0522493	0.0390735	0.0290429	0.0495406	0.0450092	0.0209579	0.0189463	0.0228244	0.0323855	0.0230135	0.0389771	0.0261922	0.0383855	0.0437347	0.0201511
cg02733650	DCTPP1	0.00245198	0.0355867	0.0587469	0.281598	-0.222852	1	26	TRUE	0.0422467	0.0486644	0.0402498	0.022184	0.0441399	0.0348128	0.0326754	0.0310207	0.0424889	0.0277707	0.0240018	0.0323155	0.0265418	0.0251983	0.0245225	0.026439	0.0215882	0.0245216	0.0399298	0.0316447	0.027734	0.0369032	0.0162896	0.016113	0.0220691	0.0228528	0.0172057	0.0170798	0.0263863	0.0306155	0.032666	0.0707185	0.0289905	0.0293791	0.281598	0.0459202	0.0324617	0.0386963	0.0137466	0.046411
cg10174864	FANCL	0.0285836	0.0652546	0.086071	0.308863	-0.222792	1	117	TRUE	0.0475207	0.0479974	0.0507353	0.0544327	0.0498951	0.0498861	0.0540998	0.0554113	0.0649195	0.0447647	0.0500719	0.0612583	0.130435	0.0323144	0.042841	0.058319	0.0345654	0.0501748	0.0504587	0.0716832	0.0895229	0.0878661	0.0470252	0.0425406	0.0709042	0.0510623	0.0625681	0.0486945	0.0559683	0.0511707	0.0334734	0.0628533	0.0559959	0.0623965	0.308863	0.0623861	0.0643623	0.0580153	0.0416763	0.0610236
cg15415509	ADRB2	0.0285836	0.0566798	0.0912018	0.311454	-0.220252	1	562	TRUE	0.029146	0.0635978	0.0318193	0.0275414	0.0449062	0.033867	0.0359216	0.036869	0.0592223	0.0408602	0.030971	0.0820225	0.145251	0.019176	0.0409042	0.0407257	0.0349462	0.0233439	0.0735133	0.0699138	0.0203804	0.0868824	0.0139259	0.0164999	0.0523118	0.0309612	0.0472574	0.0263566	0.0251557	0.0229055	0.0214549	0.106016	0.0266667	0.045925	0.311454	0.0417031	0.0710195	0.0475177	0.0994648	0.0524841
cg17469978	CAV1	0.00351746	0.0405733	0.0986461	0.318497	-0.21985	1	135	TRUE	0.0218182	0.0230547	0.0231839	0.0254197	0.022294	0.0284501	0.0178211	0.0183147	0.0286661	0.020276	0.0186934	0.0249202	0.0396557	0.017582	0.0270177	0.0197968	0.0216324	0.025634	0.0297227	0.0155731	0.0307568	0.0203867	0.0230846	0.0248316	0.020244	0.0310653	0.024115	0.0170085	0.058028	0.0150761	0.0143704	0.0178337	0.0207257	0.0465737	0.0153344	0.0192217	0.0359649	0.0393087	0.0117965	0.0235209
cg10140638	PTPRN	0.0461299	0.0417061	0.0206685	0.239518	-0.218849	1	64	TRUE	0.0272665	0.0304322	0.0258466	0.0322224	0.0271137	0.0455349	0.0180383	0.0210848	0.0237552	0.0181171	0.0314012	0.030955	0.073502	0.0922619	0.0223074	0.0372205	0.160346	0.0186616	0.239518	0.107768	0.0240468	0.0318448	0.0350568	0.0272507	0.0216969	0.0228195	0.0256314	0.103889	0.0754414	0.0307965	0.0142115	0.0192504	0.0353151	0.0337097	0.0176519	0.0534906	0.0163081	0.0492172	0.0405069	0.069848
cg22395019	GALNT14	0.00664561	0.0552772	0.0764465	0.294414	-0.217967	1	121	TRUE	0.0524246	0.0510162	0.0507165	0.0590601	0.0712535	0.0411657	0.0360805	0.0304738	0.0671498	0.043083	0.0415079	0.0502273	0.0749591	0.0377307	0.0639535	0.0472184	0.0633907	0.0459497	0.0624808	0.0574126	0.076141	0.0556989	0.0478475	0.0457905	0.039335	0.0301175	0.050893	0.0288729	0.0342594	0.030785	0.0266457	0.038372	0.0250379	0.0718941	0.0264026	0.029405	0.0955919	0.0452489	0.0199146	0.0534136
cg16114640	THSD1	0.0285836	0.0547179	0.0688714	0.286648	-0.217777	1	320	TRUE	0.035083	0.046685	0.0340006	0.0439207	0.0268072	0.0339144	0.039686	0.05706	0.0598985	0.049712	0.0417299	0.0556483	0.250441	0.0604855	0.030186	0.0401743	0.286648	0.0142133	0.0586066	0.0747268	0.0280355	0.0731422	0.031314	0.0256791	0.0395002	0.0187298	0.0394119	0.0354044	0.0388503	0.0332253	0.0178743	0.047246	0.0436385	0.0446134	0.116344	0.0332734	0.0417357	0.059817	0.0578549	0.0349467
cg21712685	C6orf126	0.00132502	0.0397469	0.0604114	0.277799	-0.217387	1	213	TRUE	0.0314043	0.0537091	0.0301982	0.0521166	0.0287924	0.0291147	0.0664439	0.0227486	0.0387496	0.0413177	0.0462325	0.0325084	0.0336599	0.277799	0.0366553	0.10878	0.0419864	0.0343652	0.0474699	0.0370077	0.0354657	0.0183384	0.028375	0.0374717	0.030374	0.0297821	0.0333311	0.0299804	0.043054	0.0255949	0.0191932	0.0220846	0.0183905	0.0448688	0.0291988	0.0238456	0.0215272	0.0334429	0.019508	0.0280886
cg25361844	SIPA1	0.000826432	0.0297451	0.050657	0.267936	-0.217279	1	233	TRUE	0.0155722	0.0252416	0.0160753	0.0148684	0.267936	0.0202042	0.0155602	0.0169261	0.0301705	0.0159733	0.0209531	0.0168286	0.0325359	0.0155365	0.0201961	0.0140471	0.0173817	0.222559	0.0160998	0.0182763	0.0220921	0.0436827	0.0152407	0.0197931	0.0213108	0.0135571	0.0528629	0.0289532	0.0293959	0.0130105	0.0177781	0.0264381	0.0153465	0.0288636	0.0318309	0.015958	0.0157087	0.0204266	0.0127642	0.0109974
cg17050972	HIST1H2AJ	0.0348604	0.0816701	0.104189	0.321044	-0.216856	1	321	TRUE	0.0713287	0.075499	0.0638696	0.0513422	0.0746431	0.161212	0.0611836	0.169705	0.171809	0.063658	0.0648393	0.0712493	0.0906516	0.0434435	0.141599	0.0671498	0.121677	0.140247	0.0534015	0.0735856	0.0523917	0.194757	0.05686	0.0787932	0.0372549	0.084122	0.0700853	0.044796	0.0803669	0.0328639	0.105949	0.0373682	0.0241837	0.0693982	0.0438509	0.0397519	0.321044	0.0662665	0.0550596	0.0539813
cg16585682	SCGB3A1	0.0383506	0.0450514	0.0531723	0.269962	-0.21679	1	864	TRUE	0.0390158	0.110664	0.0270442	0.0308707	0.0335774	0.0256946	0.269962	0.021927	0.0998249	0.0276959	0.025691	0.0184721	0.0185225	0.0405321	0.0284938	0.0627552	0.0378899	0.0340052	0.126742	0.0175051	0.0276423	0.026024	0.0128793	0.024218	0.0575766	0.0311172	0.0764371	0.0364052	0.0486318	0.0471117	0.0369788	0.0245267	0.0298158	0.0244077	0.016051	0.22377	0.0222671	0.0346208	0.0158488	0.0402783
cg23271318	ZSWIM1	0.00351746	0.0451161	0.0780051	0.294268	-0.216262	1	260	TRUE	0.0379235	0.0428282	0.0298755	0.0253006	0.037019	0.0351288	0.0284453	0.0246803	0.0546767	0.0345222	0.0484091	0.0467863	0.113082	0.0327604	0.0447974	0.0478413	0.0461314	0.027554	0.0444657	0.0735679	0.0241313	0.047555	0.027916	0.0254983	0.0295858	0.0296466	0.044081	0.0378077	0.0418103	0.035905	0.024388	0.0351404	0.0253535	0.037079	0.294268	0.0359662	0.0306837	0.0469194	0.0215509	0.0309643
cg12126248	NDUFA5	0.0383506	0.113397	0.0599686	0.276131	-0.216162	1	201	TRUE	0.0721709	0.0874786	0.0967337	0.0776731	0.276131	0.113136	0.146294	0.0603283	0.138695	0.0759826	0.129346	0.0949041	0.0780998	0.076524	0.104876	0.133017	0.183875	0.0884898	0.106946	0.0182025	0.0962343	0.0754082	0.119967	0.140029	0.147282	0.124953	0.151651	0.163656	0.137173	0.120285	0.178813	0.174597	0.0816712	0.19667	0.114394	0.0505627	0.113664	0.102829	0.0265823	0.0517957
cg08707078	C7orf46	0.018605	0.0428882	0.0712053	0.286696	-0.215491	1	470	TRUE	0.0388975	0.0508529	0.0410723	0.0352467	0.0493006	0.0322239	0.0264614	0.0355145	0.0421564	0.0307866	0.0452142	0.0366171	0.0722175	0.0325425	0.0299565	0.0454792	0.286696	0.0689942	0.0377864	0.0425432	0.0354162	0.0549645	0.020413	0.0239087	0.0308461	0.0221914	0.0319635	0.0392534	0.0261468	0.0183011	0.0206897	0.0354238	0.0236871	0.0317154	0.121756	0.0221206	0.0248721	0.0385164	0.0243902	0.0385373
cg11062095	C5orf15	0.018605	0.0670093	0.0960148	0.310403	-0.214388	1	174	TRUE	0.103138	0.0932845	0.0548383	0.0449319	0.0565037	0.0694072	0.0510269	0.0483756	0.0740265	0.0340126	0.0373597	0.0427799	0.113755	0.0426525	0.0521395	0.0863866	0.0385509	0.0602695	0.0398075	0.0914881	0.0595557	0.0954759	0.0456292	0.0451481	0.054718	0.0373512	0.0627803	0.0666184	0.0505239	0.0800381	0.0264016	0.0512008	0.042213	0.0894777	0.310403	0.0593695	0.0562865	0.0550936	0.0430108	0.0544274
cg04384398	PMM1	0.0348604	0.0666261	0.0845281	0.296927	-0.212399	1	520	TRUE	0.232991	0.056677	0.0408842	0.0373607	0.0296122	0.149082	0.0589265	0.0393001	0.0432099	0.0369758	0.0356083	0.10052	0.0865546	0.0314193	0.0338673	0.259118	0.0280112	0.0230054	0.0358644	0.0344021	0.0350719	0.0922804	0.0412356	0.0233764	0.0550306	0.0786679	0.0519332	0.0554251	0.0687872	0.074933	0.0236195	0.0711144	0.0341567	0.0537355	0.176413	0.0356061	0.296927	0.0404945	0.091796	0.0643354
cg08332868	RBM19	0.0315957	0.0225377	0.0253125	0.237708	-0.212395	1	65	TRUE	0.0209982	0.0154486	0.018822	0.0180416	0.0177099	0.0177551	0.0121018	0.0108178	0.0292585	0.0200155	0.0274852	0.016222	0.0552577	0.02458	0.0254044	0.0174945	0.0192418	0.0177623	0.0231378	0.0136699	0.0154438	0.0225446	0.0168824	0.0185241	0.0116726	0.0224728	0.0162511	0.0195853	0.0205241	0.0132132	0.0185394	0.0145146	0.00991892	0.0118008	0.237708	0.0202164	0.0165549	0.013876	0.0101628	0.0155318
cg16127845	GPER	0.00294374	0.0333517	0.0613879	0.272213	-0.210825	1	89	TRUE	0.0196801	0.0363867	0.0291058	0.0282955	0.0234865	0.0220147	0.0247478	0.0193075	0.0323143	0.0228882	0.0235335	0.0311413	0.057009	0.0196952	0.0296207	0.0212101	0.0232854	0.0161491	0.0236078	0.0427896	0.0174449	0.0283401	0.0227562	0.0151664	0.0241659	0.0868667	0.0315119	0.0151053	0.0301648	0.0154767	0.00679389	0.0267326	0.0172218	0.0265114	0.0537579	0.019109	0.0248248	0.0205451	0.019698	0.060853
cg13828839	FXYD6	0.00105865	0.0275515	0.0449198	0.255145	-0.210225	1	201	TRUE	0.025035	0.0310134	0.0252321	0.0151311	0.0170388	0.0195958	0.024957	0.0224543	0.0236686	0.0866449	0.0184737	0.0160098	0.0945946	0.0223927	0.0180597	0.0234082	0.0198995	0.0171879	0.0153912	0.255145	0.020719	0.0274818	0.0137438	0.0122184	0.0174964	0.0156675	0.0206467	0.0199548	0.0181818	0.0084074	0.0111931	0.0161812	0.025328	0.0140017	0.0363685	0.0311397	0.0219657	0.0340866	0.0179715	0.0132159
cg03125090	ARPC5	0.00767011	0.0364442	0.0651359	0.275325	-0.210189	1	505	TRUE	0.0292171	0.0260999	0.0280306	0.0227656	0.024454	0.0315975	0.0275295	0.0353955	0.0323733	0.0286614	0.0210657	0.0280398	0.0853563	0.0273973	0.0249386	0.0254222	0.0228625	0.018221	0.0238635	0.0374722	0.0363213	0.0412991	0.0194998	0.0233364	0.0296884	0.0222286	0.0247106	0.0277677	0.0280578	0.0236697	0.0225174	0.0541259	0.0195392	0.0294029	0.275325	0.0253508	0.0368685	0.0260031	0.0276648	0.0371765
cg13425637	PRKCH	0.0207974	0.0211766	0.0243977	0.234264	-0.209867	1	187	TRUE	0.0109909	0.0135323	0.0133609	0.012097	0.019984	0.0305307	0.00946202	0.0111019	0.0150178	0.0177671	0.0183286	0.0164666	0.0249095	0.015855	0.017199	0.234264	0.0176319	0.017251	0.0204196	0.0257842	0.0245482	0.0194342	0.013949	0.0137823	0.0154681	0.00917488	0.0182778	0.0198369	0.015866	0.0106414	0.0103308	0.00975504	0.00929345	0.0173889	0.0230868	0.013446	0.0237394	0.0183533	0.010472	0.0257989
cg06583518	ZNF571	0.018605	0.024416	0.0392494	0.24866	-0.209411	1	235	TRUE	0.0107802	0.0249368	0.0140536	0.0138873	0.0131822	0.0250226	0.0183135	0.0222911	0.0211366	0.0149697	0.0199161	0.0221066	0.0852459	0.015025	0.0107998	0.0143643	0.0198184	0.00889635	0.0167415	0.0386702	0.0107408	0.0151844	0.00849482	0.00745867	0.0240087	0.0144507	0.0101326	0.00989956	0.0159733	0.00918814	0.00949203	0.0200878	0.0114953	0.0143181	0.24866	0.0271592	0.0268391	0.0292962	0.0258711	0.0155227
cg04228573	MAP2K6	0.0285836	0.0621521	0.113161	0.322264	-0.209102	1	40	TRUE	0.0429027	0.0712556	0.0517419	0.0404291	0.0416612	0.0569146	0.0521168	0.0442182	0.0569937	0.0391775	0.0451803	0.045045	0.156024	0.024417	0.0384496	0.0571833	0.0425	0.0542957	0.055112	0.107749	0.0200311	0.0424921	0.0106451	0.0147114	0.0393101	0.0461441	0.0468801	0.0402398	0.0550803	0.0316713	0.0280682	0.0698803	0.0444658	0.0600318	0.322264	0.0616915	0.0753057	0.0549207	0.0565708	0.0661522
cg21785536	C3orf64	0.0285836	0.0575806	0.0758224	0.284752	-0.20893	1	554	TRUE	0.0340718	0.0515179	0.0415842	0.036413	0.0347613	0.0394164	0.0379669	0.0417368	0.0685302	0.0457473	0.0526026	0.0613316	0.164527	0.0485105	0.0378218	0.043369	0.0487583	0.029595	0.0271243	0.0486094	0.0406634	0.0526106	0.0220049	0.0265537	0.0285275	0.0637148	0.0494656	0.0281086	0.0390396	0.021853	0.0205055	0.058281	0.0174227	0.0480391	0.131126	0.0460128	0.212131	0.0343056	0.0214506	0.0408201
cg02014107	DLX2	0.00571672	0.047436	0.0838599	0.292623	-0.208763	1	713	TRUE	0.0329723	0.0639205	0.0555653	0.0526471	0.0388589	0.0388922	0.0525618	0.0411164	0.0590435	0.0453658	0.0807992	0.0460225	0.0855978	0.0275281	0.0429038	0.044035	0.0319181	0.0385858	0.0198568	0.0371552	0.0172219	0.0676328	0.0243708	0.0300133	0.0244739	0.0190729	0.0585189	0.292623	0.042618	0.0258774	0.0399251	0.0542663	0.0172441	0.030799	0.112667	0.0281535	0.0394602	0.0351884	0.0309994	0.0336931
cg09000112	EFNA5	0.0207974	0.0276991	0.0318903	0.240528	-0.208638	1	969	TRUE	0.0136942	0.024047	0.0159128	0.0180131	0.0198789	0.0203886	0.0195617	0.0131525	0.0349296	0.0266475	0.0168179	0.0236498	0.0358209	0.0248581	0.0271437	0.0226574	0.0234419	0.240528	0.0190418	0.0236141	0.0166606	0.0259102	0.0495345	0.0240665	0.0281367	0.0239693	0.0224542	0.0301618	0.0172668	0.0163735	0.0167962	0.0230633	0.0157978	0.0209415	0.0368157	0.0178871	0.0286822	0.0236936	0.0226041	0.017113
cg00796728	FUT4	0.0421139	0.0238543	0.0241005	0.232445	-0.208344	1	229	TRUE	0.0339939	0.0256047	0.0155311	0.00957231	0.0129481	0.0168363	0.0136104	0.0093921	0.0214188	0.0191785	0.0151542	0.0134003	0.0348761	0.0163251	0.0203182	0.0166449	0.00923196	0.0112216	0.016835	0.010261	0.0125108	0.027705	0.0214188	0.0196673	0.019685	0.0127146	0.0126798	0.0183951	0.0172113	0.00988142	0.00755655	0.0113222	0.0077935	0.0129472	0.0257632	0.0104131	0.0169179	0.0161758	0.012327	0.0139281
cg00885506	WDR31	0.0130317	0.0455002	0.0739974	0.282051	-0.208054	1	225	TRUE	0.03819	0.048222	0.0452005	0.0442692	0.0376506	0.0389908	0.0451446	0.0338774	0.0745721	0.0468776	0.0320485	0.0523763	0.0791738	0.0307773	0.0503654	0.0419026	0.0381025	0.0322943	0.0519047	0.0798029	0.0223399	0.0284339	0.0245637	0.0327035	0.0273061	0.0375093	0.0351419	0.0221657	0.0447314	0.0224501	0.0253227	0.0281825	0.0225852	0.0265604	0.282051	0.0393523	0.039716	0.0365124	0.0328346	0.0318972
cg19222480	UBE2C	0.0207974	0.026031	0.0359001	0.243422	-0.207522	1	191	TRUE	0.0188476	0.0236165	0.0219378	0.0192906	0.0251159	0.0166504	0.0154347	0.00964983	0.0168941	0.0147941	0.0163395	0.0349673	0.0142995	0.0224006	0.0195638	0.0166511	0.0190925	0.0206174	0.017796	0.0215888	0.0195322	0.0255386	0.0185107	0.0179053	0.0255349	0.0279286	0.0392579	0.0245424	0.0329097	0.0238875	0.015287	0.011207	0.0159948	0.0202583	0.0180768	0.021606	0.0237735	0.0170302	0.0216067	0.0251568
cg05801648	SYK	0.0147323	0.0600999	0.0724398	0.2794	-0.20696	1	339	TRUE	0.0502252	0.0598859	0.0499356	0.0480437	0.0518897	0.0436959	0.0764474	0.141084	0.0454189	0.0546245	0.0526455	0.0559357	0.133089	0.0401973	0.0477002	0.217415	0.0360825	0.0415129	0.0411748	0.2794	0.0574148	0.0807102	0.0445733	0.0455861	0.0833659	0.0287256	0.0358803	0.0388796	0.075508	0.0487318	0.0246801	0.0453507	0.0373284	0.0459447	0.0622951	0.0335711	0.0401891	0.0474095	0.0394144	0.0463918
cg04251363	ST3GAL6	0.018605	0.0730351	0.0234636	0.230378	-0.206914	1	646	TRUE	0.0577331	0.0901939	0.034861	0.0688048	0.0989623	0.117903	0.0708084	0.0295957	0.109373	0.0249734	0.230378	0.039952	0.0286351	0.103593	0.0498691	0.0395578	0.023092	0.0387736	0.0786642	0.153053	0.0202135	0.0373432	0.105099	0.0730681	0.0808528	0.0832485	0.0718702	0.075011	0.0545435	0.133595	0.0342864	0.062547	0.0196415	0.0481782	0.0413118	0.0287927	0.205214	0.208106	0.0111238	0.00984218
cg14049461	GRID2	0.00105865	0.0309945	0.0422047	0.2486	-0.206396	1	821	TRUE	0.027066	0.0278961	0.0186813	0.0265826	0.0254771	0.0265354	0.0360693	0.0203299	0.0286629	0.0302126	0.0315275	0.0357251	0.0421988	0.0285023	0.020202	0.0352546	0.0230551	0.019305	0.025402	0.2486	0.0328052	0.0296703	0.02215	0.017265	0.0188237	0.0231549	0.0366949	0.029181	0.0431177	0.0190952	0.0183082	0.0271152	0.024768	0.0367177	0.0222345	0.0190064	0.0150158	0.0247596	0.0649762	0.0196679
cg24494556	ZNF33B	0.0165765	0.0185664	0.0194995	0.225691	-0.206191	1	108	TRUE	0.0151582	0.0118737	0.0144017	0.0138303	0.0153003	0.0197282	0.0103013	0.0116657	0.0129056	0.017327	0.0139406	0.00964658	0.0255443	0.0127811	0.0186662	0.0146824	0.0121272	0.0108956	0.0113068	0.00978184	0.0121575	0.0200109	0.0208422	0.0160315	0.0122879	0.0123319	0.0179205	0.0159128	0.0140973	0.0133972	0.0112205	0.0119851	0.0103223	0.0145055	0.0233723	0.0107306	0.0120823	0.0191697	0.00971883	0.225691
cg14817143	TTPA	0.0461299	0.0411449	0.0507804	0.256649	-0.205868	1	166	TRUE	0.0340977	0.0288721	0.0268203	0.0300052	0.0317219	0.0376734	0.0266713	0.0254176	0.055548	0.037563	0.0466096	0.051214	0.0884686	0.0353038	0.044242	0.0502307	0.0436841	0.0326265	0.0274281	0.256649	0.0286407	0.04816	0.0300068	0.0252725	0.0346432	0.0313967	0.0282657	0.0380309	0.0441511	0.0346217	0.0279749	0.0332385	0.0248166	0.0433804	0.0505352	0.0357464	0.0278819	0.0423381	0.0186726	0.0436162
cg19133618	CDKN2B	0.018605	0.0217761	0.0254412	0.230834	-0.205392	1	342	TRUE	0.0107751	0.0183908	0.016725	0.0138408	0.0107964	0.0247201	0.0156455	0.0177735	0.0417734	0.0170397	0.0111194	0.0217865	0.040367	0.230834	0.018225	0.0211338	0.0214645	0.0281182	0.0113936	0.0150015	0.0141164	0.032349	0.0276046	0.0170946	0.0344804	0.0106588	0.0188725	0.0132185	0.0259161	0.0078369	0.00603884	0.0140456	0.00992802	0.0109466	0.024055	0.0110428	0.0125168	0.0181539	0.00930797	0.0191791
cg27119451	BRD8	0.0114949	0.0467453	0.0742889	0.279242	-0.204953	1	253	TRUE	0.0311137	0.0399564	0.028061	0.0294518	0.0319382	0.0358281	0.0283242	0.037133	0.0463032	0.0379778	0.0330737	0.0253109	0.0533827	0.0355464	0.0469656	0.0356504	0.0237353	0.0508381	0.0392477	0.0547894	0.0275403	0.047302	0.0254507	0.0365846	0.0446963	0.0374082	0.0363493	0.0453195	0.0405392	0.0260609	0.0317382	0.0536903	0.0339456	0.0358016	0.279242	0.0390147	0.0531661	0.0442528	0.0359364	0.0281777
cg03000603	DHX34	0.0285836	0.0435959	0.0692904	0.274112	-0.204821	1	49	TRUE	0.0277866	0.0527859	0.0386233	0.0316218	0.0415522	0.0287318	0.0440404	0.0371788	0.0653292	0.0393674	0.0344519	0.0469409	0.12574	0.0275174	0.0219844	0.0304609	0.0285881	0.0151939	0.045591	0.0849328	0.0170774	0.0685631	0.0143109	0.0122087	0.0207888	0.00989385	0.0120962	0.00739784	0.0296135	0.03899	0.0171407	0.0391459	0.018655	0.0337136	0.274112	0.0492676	0.0361408	0.0593714	0.0586436	0.0259962
cg17814481	FBP1	0.00132502	0.0459036	0.101581	0.305345	-0.203764	1	363	TRUE	0.0591353	0.0481139	0.0392617	0.0322746	0.037037	0.043205	0.034084	0.0429471	0.0380524	0.0301954	0.0374384	0.0255293	0.0449367	0.0330409	0.0280749	0.0333572	0.0285317	0.0343856	0.0345763	0.0486815	0.0299365	0.0571992	0.0267068	0.0268778	0.0491994	0.0206228	0.0206097	0.0348526	0.0435093	0.0175753	0.0155392	0.0371253	0.0222549	0.0347743	0.102453	0.026176	0.0347622	0.0414841	0.0335003	0.0569566
cg19357849	ELAVL1	0.0165765	0.0597247	0.0837033	0.287345	-0.203642	1	564	TRUE	0.028225	0.0530635	0.0465896	0.036589	0.0302267	0.0887902	0.0308932	0.0432858	0.0968959	0.0548613	0.066363	0.0535402	0.0807601	0.066951	0.0616197	0.0369596	0.0316817	0.0656634	0.0365607	0.0410807	0.0455705	0.05874	0.0668737	0.0507479	0.0403278	0.0920659	0.0666605	0.0618966	0.104577	0.0430329	0.0980827	0.0627129	0.034499	0.0923729	0.0396905	0.0648624	0.0623187	0.0492946	0.125296	0.0174728
cg18306327	BFAR	0.0383506	0.0492607	0.0762523	0.279441	-0.203189	1	263	TRUE	0.0355571	0.0550122	0.040393	0.0354248	0.0362509	0.036843	0.0404494	0.0290711	0.0579802	0.0454987	0.0536369	0.0456323	0.0586042	0.0429604	0.0353576	0.0400844	0.0303091	0.0364052	0.0514669	0.0600259	0.0510395	0.0904179	0.0416366	0.0283466	0.0970699	0.0394588	0.0505421	0.0384885	0.0421528	0.0350396	0.0263004	0.0539	0.0359356	0.0413636	0.279441	0.0505733	0.0378532	0.0567389	0.0223881	0.0334426
cg22536398	NTN3	0.0231947	0.042072	0.0524616	0.254436	-0.201974	1	159	TRUE	0.0344619	0.0360779	0.0223388	0.0370849	0.0313396	0.0264808	0.0244072	0.0116701	0.043801	0.0303125	0.0328219	0.0246262	0.126195	0.0540451	0.0320158	0.0283222	0.0253847	0.0396132	0.0437738	0.0316573	0.0188392	0.0171201	0.0269407	0.0265193	0.0706	0.0327193	0.0449348	0.0522688	0.0408053	0.0157889	0.0131333	0.118592	0.0148805	0.0203639	0.0158147	0.0192643	0.0332005	0.0140911	0.0117723	0.118527
cg02491012	SPNS1	0.0147323	0.165847	0.0862702	0.287954	-0.201684	1	323	TRUE	0.217043	0.195286	0.23111	0.209004	0.135821	0.224467	0.204354	0.137815	0.205206	0.110622	0.196349	0.0920025	0.123569	0.129659	0.200881	0.163991	0.160088	0.171951	0.0643237	0.21702	0.150164	0.0881032	0.232277	0.214576	0.260275	0.13795	0.287954	0.19058	0.209524	0.241398	0.129185	0.0585154	0.103913	0.216779	0.0930233	0.172148	0.205112	0.153873	0.0178502	0.0623133
cg21824902	WDTC1	0.0207974	0.0647275	0.0212293	0.222909	-0.20168	1	327	TRUE	0.0326793	0.222909	0.0543857	0.0412072	0.0539228	0.114812	0.0446742	0.0129826	0.0601504	0.0334057	0.0794595	0.0329412	0.0274817	0.0306749	0.106894	0.0742436	0.0558592	0.0391674	0.163768	0.0501004	0.0340117	0.00903058	0.0937107	0.0984023	0.042207	0.0977352	0.186395	0.0655817	0.0964945	0.0898447	0.132793	0.00767299	0.0206342	0.0624498	0.0147375	0.0590657	0.0749744	0.0684004	0.00885583	0.0632075
cg25358938	TMEM66	0.0348604	0.026351	0.0413476	0.242767	-0.20142	1	237	TRUE	0.0223776	0.0223146	0.025534	0.0128523	0.0268599	0.0273353	0.0203119	0.0248115	0.0191977	0.0169624	0.0142747	0.0287958	0.0849176	0.0119372	0.0157791	0.0269231	0.0109575	0.00894321	0.0264937	0.0388327	0.00840925	0.0264848	0.00880178	0.00739854	0.0171654	0.00790678	0.00664837	0.0104119	0.0103634	0.0129104	0.0139639	0.0262649	0.0234554	0.0259407	0.242767	0.0198912	0.0232558	0.0225284	0.0202234	0.0138622
cg14831838	CDK5R2	0.0147323	0.0375384	0.0509086	0.252161	-0.201252	1	90	TRUE	0.100347	0.0404984	0.0266761	0.0300509	0.0197032	0.0314085	0.0162126	0.0112588	0.0254121	0.0404676	0.0282253	0.0390331	0.0189323	0.0189503	0.0296483	0.0198817	0.0196048	0.0185287	0.0285714	0.0494624	0.038434	0.0710035	0.0234348	0.0303807	0.106046	0.0163454	0.018537	0.0143066	0.252161	0.0203961	0.0130045	0.0219415	0.0127724	0.0418588	0.0189568	0.017634	0.0159779	0.0202051	0.0108058	0.0316059
cg05815906	RAB33B	0.0257765	0.0635512	0.0919111	0.292998	-0.201087	1	623	TRUE	0.0439608	0.0753817	0.0461991	0.0469688	0.0374951	0.051962	0.0595293	0.0575007	0.0599353	0.0622887	0.0759092	0.0806003	0.126794	0.0509144	0.0404661	0.05734	0.0432542	0.045977	0.0528481	0.0751384	0.0461923	0.0677705	0.0276958	0.0232779	0.0798462	0.0495272	0.0551516	0.0433243	0.0522262	0.0544593	0.0487546	0.0934315	0.0452668	0.0609015	0.292998	0.0837044	0.0725325	0.0790484	0.072731	0.0297518
cg02320454	GPR150	0.00882438	0.0361194	0.0403239	0.241276	-0.200952	1	37	TRUE	0.0301553	0.0250775	0.0242309	0.0241936	0.0236232	0.0397697	0.021464	0.0888481	0.0230216	0.0306597	0.0279374	0.0234388	0.0542839	0.0389033	0.0250388	0.0341082	0.0186346	0.0256564	0.0235186	0.241276	0.0197086	0.0233727	0.0187991	0.0260244	0.184281	0.0276801	0.0259664	0.029751	0.0268336	0.025058	0.0230741	0.0184666	0.0260878	0.0260821	0.0234863	0.0184258	0.0196802	0.0248292	0.0284134	0.02086
cg24182328	VMO1	0.0421139	0.0692189	0.0908836	0.291591	-0.200707	1	901	TRUE	0.0289038	0.0491477	0.0745245	0.0436459	0.0338569	0.0786337	0.061141	0.0508752	0.0757616	0.115666	0.0400085	0.043341	0.0596206	0.106291	0.0485592	0.291591	0.0652742	0.0924622	0.0376917	0.23017	0.0577066	0.101871	0.0492103	0.0376835	0.0662014	0.0416755	0.0629702	0.107733	0.0525649	0.197574	0.0186617	0.051553	0.0561224	0.0334869	0.0859054	0.0767991	0.0289183	0.0564912	0.055397	0.0555237
cg00297584	FLJ42957	0.0383506	0.0644774	0.0840247	0.284408	-0.200383	1	196	TRUE	0.0703456	0.0582922	0.0647044	0.0566249	0.0427298	0.0439123	0.0416536	0.0346079	0.0668433	0.191435	0.0459641	0.0511017	0.0541691	0.0986574	0.0718987	0.053852	0.0483211	0.0840628	0.0730584	0.0730406	0.0741085	0.0699391	0.064019	0.284408	0.107647	0.0431636	0.0438923	0.0308624	0.0429851	0.025663	0.0215013	0.0235097	0.0285986	0.0742223	0.0898356	0.0424193	0.0346535	0.0616377	0.0181567	0.0654545
cg15431576	MORN4	0.0348604	0.0773025	0.108274	0.308624	-0.20035	1	230	TRUE	0.0673166	0.0875521	0.055543	0.0563409	0.0649139	0.0640768	0.0818533	0.047045	0.0555379	0.0535397	0.0558572	0.0671243	0.160147	0.0502541	0.0456189	0.0462854	0.0495887	0.0470511	0.0777778	0.108536	0.0515748	0.067439	0.0403162	0.0562748	0.062159	0.0476287	0.0387413	0.0615635	0.0685259	0.0546411	0.0503883	0.068114	0.0532449	0.0684258	0.308624	0.104025	0.102791	0.103712	0.0676219	0.0910142
cg21091679	ELL2	0.0231947	0.0394887	0.0506057	0.250851	-0.200245	1	367	TRUE	0.049923	0.0350618	0.0406599	0.023373	0.0237357	0.0334044	0.0212786	0.0201763	0.0616014	0.0519031	0.0435934	0.0400673	0.089172	0.0637196	0.0549658	0.0352863	0.250851	0.0312808	0.0297047	0.0307111	0.0222859	0.0316794	0.0330441	0.0338515	0.0436252	0.0271639	0.0346198	0.0285214	0.0219085	0.0235348	0.0248179	0.0283428	0.0243313	0.021718	0.070331	0.0284262	0.0243675	0.0231008	0.0160391	0.0208534
[truncated: 13 more columns]

## Sheet: ccRCC vs NRP
TargetID	SYMBOL	Wilcoxon p-value	Mean b-value_ccRCC	Mean b-value_NRP	Mean b-value_meth	Delta b-value	# of tumors w/ hypermethylation	Distance to TSS (bp)	CpG island	ccRCC	ccRCC	ccRCC	ccRCC	ccRCC	ccRCC	ccRCC	ccRCC	ccRCC	ccRCC	ccRCC	ccRCC	ccRCC	ccRCC	ccRCC	ccRCC	ccRCC	ccRCC	ccRCC	ccRCC	ccRCC	ccRCC	ccRCC	ccRCC	ccRCC	NRP	NRP	NRP	NRP
cg04598121	PENK	0.000336828	0.378415	0.0999861	0.453581	-0.353595	17	84	TRUE	0.540119	0.0883668	0.248998	0.191794	0.378392	0.488553	0.405028	0.36832	0.369591	0.429145	0.445089	0.303115	0.542102	0.349605	0.262157	0.552904	0.4369	0.350592	0.621638	0.55044	0.283037	0.172052	0.291506	0.211573	0.579346	0.0653611	0.119393	0.0727071	0.142483
cg09643544	ZNF177	0.0059787	0.354511	0.135631	0.474519	-0.338888	15	0	TRUE	0.511263	0.138296	0.374219	0.406789	0.152267	0.322959	0.457058	0.194978	0.344771	0.264409	0.618913	0.1519	0.616534	0.456201	0.152049	0.467972	0.658063	0.437131	0.447939	0.504327	0.380931	0.115923	0.0918386	0.16036	0.435672	0.127379	0.137999	0.141461	0.135685
cg00911351	PCDHGB4	0.000589449	0.346592	0.111599	0.41194	-0.300341	15	197	TRUE	0.334168	0.107643	0.315807	0.273085	0.304699	0.360297	0.29332	0.268456	0.452093	0.318036	0.451127	0.260383	0.389958	0.394076	0.227898	0.537045	0.300071	0.33234	0.488368	0.462941	0.291604	0.158537	0.360078	0.433063	0.549706	0.102694	0.113805	0.111596	0.118302
cg24130010	CHODL	0.000336828	0.366051	0.0907832	0.500313	-0.40953	14	26	TRUE	0.100201	0.239057	0.38829	0.200579	0.552509	0.621441	0.551165	0.111714	0.349019	0.371882	0.622714	0.319429	0.546896	0.236213	0.215063	0.533107	0.686794	0.435864	0.461149	0.56412	0.241818	0.167183	0.193484	0.167913	0.273677	0.0739255	0.0994004	0.0676115	0.122195
cg21816539	GRIK1	0.00227359	0.292347	0.0543617	0.425845	-0.371483	14	46	TRUE	0.162735	0.0589757	0.461323	0.221953	0.162242	0.495434	0.376673	0.192542	0.130934	0.428711	0.393734	0.288492	0.322929	0.471397	0.0905576	0.474112	0.512104	0.360458	0.489838	0.508733	0.0969887	0.0546803	0.123527	0.0517168	0.377894	0.0382407	0.0598195	0.0375701	0.0818165
cg03975694	ZNF540	0.00446297	0.292761	0.113807	0.411791	-0.297985	13	164	TRUE	0.351929	0.112977	0.134451	0.156562	0.337388	0.320757	0.520628	0.125187	0.199852	0.137245	0.383836	0.359158	0.317412	0.451693	0.125315	0.466667	0.258893	0.470544	0.488468	0.490301	0.14849	0.249011	0.394506	0.116773	0.200978	0.0890236	0.147349	0.0985465	0.120307
cg07533148	TRIM58	0.0130521	0.234187	0.0381977	0.386899	-0.348702	12	311	TRUE	0.260319	0.0150412	0.101839	0.0705033	0.261026	0.347625	0.331984	0.161478	0.0470439	0.223095	0.271816	0.0958215	0.359121	0.339725	0.0577517	0.547135	0.341237	0.0513223	0.556299	0.50544	0.234535	0.0879554	0.0346739	0.030827	0.521063	0.0157376	0.0186858	0.0059865	0.112381
cg12374721	PRAC	0.0248411	0.269552	0.0871383	0.430701	-0.343563	12	242	TRUE	0.409718	0.236607	0.291368	0.102021	0.408197	0.358678	0.323903	0.291423	0.100188	0.10327	0.115795	0.151416	0.50342	0.435043	0.097929	0.190768	0.484511	0.0575851	0.534862	0.485611	0.0705925	0.169767	0.0954321	0.0790194	0.641675	0.0598557	0.111276	0.0887049	0.0887166
cg06498267	HCN1	0.00151573	0.253453	0.0735814	0.393259	-0.319678	12	298	TRUE	0.137208	0.0797626	0.11615	0.127724	0.139626	0.432271	0.317335	0.201732	0.13566	0.102953	0.443883	0.145996	0.160821	0.417179	0.3192	0.28471	0.447526	0.442347	0.445214	0.477514	0.087648	0.086135	0.300628	0.0958098	0.391301	0.0479597	0.0994988	0.0658754	0.0809918
cg25942450	TLX3	0.0059787	0.25769	0.0810709	0.405835	-0.324764	11	37	TRUE	0.394455	0.0768974	0.129881	0.169409	0.264313	0.366114	0.10406	0.10216	0.165372	0.165269	0.34424	0.130956	0.463051	0.386776	0.0851422	0.452849	0.367423	0.293059	0.240766	0.528317	0.185514	0.0914205	0.348011	0.0669085	0.51989	0.0579906	0.0705228	0.0474338	0.148336
cg02250594	ONECUT2	0.0362932	0.241341	0.0806281	0.39826	-0.317632	11	436	TRUE	0.302932	0.18193	0.142372	0.312119	0.299092	0.457762	0.310241	0.0738815	0.0980699	0.142985	0.197037	0.122352	0.289664	0.53096	0.085596	0.214331	0.768563	0.472056	0.333333	0.304137	0.086625	0.0534623	0.0651256	0.0438695	0.145024	0.0476846	0.118449	0.0666474	0.0897316
cg05221167	ZNF560	0.00151573	0.248336	0.0449267	0.412036	-0.367109	10	118	TRUE	0.196298	0.033139	0.116525	0.166287	0.0498699	0.075347	0.317939	0.180342	0.414165	0.115282	0.215838	0.19921	0.470322	0.491322	0.148878	0.300654	0.644751	0.136448	0.47311	0.293418	0.114648	0.268044	0.114662	0.225252	0.446636	0.0382639	0.0382424	0.0579073	0.0452931
cg26312150	TWIST1	0.0248411	0.232602	0.0765204	0.459727	-0.383207	9	745	TRUE	0.486424	0.070361	0.252301	0.106567	0.214731	0.140851	0.094435	0.0457707	0.0694128	0.0778952	0.0669251	0.0616535	0.587526	0.450736	0.067417	0.183225	0.458135	0.315968	0.558689	0.435462	0.0685107	0.36148	0.0759792	0.0814598	0.483126	0.0616176	0.142814	0.0444951	0.0571547
cg14166009	HKR1	0.0362932	0.274627	0.114642	0.467874	-0.353232	9	271	TRUE	0.0851255	0.0952913	0.201955	0.265379	0.137484	0.194968	0.152129	0.293354	0.208714	0.196622	0.0833124	0.219624	0.645371	0.638277	0.330901	0.123028	0.4582	0.43467	0.344397	0.39263	0.146914	0.115865	0.430615	0.135056	0.535803	0.0911607	0.147222	0.0764781	0.143708
cg02409351	ALX1	0.0202939	0.197988	0.0540179	0.386571	-0.332553	9	137	TRUE	0.213154	0.0519667	0.0618371	0.0458802	0.0522411	0.229678	0.138748	0.0401153	0.0690368	0.303939	0.312557	0.142782	0.511479	0.401044	0.0748381	0.353708	0.587703	0.29384	0.283299	0.431568	0.0585146	0.0881169	0.0668829	0.0643543	0.0724186	0.0468929	0.0583538	0.0488948	0.0619303
cg23037403	ZNF454	0.0433666	0.225841	0.0797589	0.411708	-0.331949	9	41	TRUE	0.0456648	0.0545083	0.251771	0.0989753	0.171881	0.164178	0.346001	0.109284	0.340975	0.0532422	0.39915	0.101279	0.401969	0.367777	0.0828722	0.372659	0.422361	0.129195	0.501675	0.249673	0.0638252	0.09932	0.134148	0.130839	0.552806	0.034252	0.106411	0.0902267	0.0881463
cg14681055	PITX3	0.0202939	0.173747	0.031306	0.351956	-0.32065	9	30	TRUE	0.0474667	0.0252736	0.0235001	0.109094	0.324362	0.243607	0.191317	0.0405387	0.0405908	0.245447	0.0631999	0.145202	0.25	0.0677642	0.0438342	0.373112	0.405999	0.492625	0.205743	0.383149	0.0630328	0.0372613	0.449304	0.0525617	0.019698	0.0250584	0.0249285	0.0291407	0.0460965
cg18674980	CA3	0.0302303	0.260271	0.103173	0.417879	-0.314706	9	123	TRUE	0.133408	0.245928	0.0472659	0.250164	0.176446	0.135313	0.297348	0.141287	0.338276	0.290966	0.0242621	0.33473	0.376338	0.407231	0.156638	0.255928	0.548143	0.268369	0.490318	0.456626	0.228111	0.0638353	0.389656	0.0306067	0.419592	0.0984105	0.119481	0.112999	0.0818028
cg09068492	CALCA	8.4207e-05	0.218153	0.0552763	0.356462	-0.301186	9	174	TRUE	0.176031	0.0791336	0.274524	0.134525	0.447867	0.340417	0.195664	0.172553	0.1774	0.293054	0.416753	0.0983444	0.452067	0.347862	0.13645	0.21031	0.307939	0.0952935	0.14954	0.327677	0.096124	0.0703526	0.193903	0.109129	0.150909	0.0515676	0.065202	0.0347512	0.0695843
cg13929328	FOXI2	0.010189	0.24895	0.0910817	0.38798	-0.296898	9	54	TRUE	0.37764	0.0886423	0.0983855	0.340924	0.191834	0.154016	0.253307	0.298992	0.284996	0.217614	0.0889986	0.0939282	0.389051	0.307915	0.114155	0.393392	0.279217	0.334184	0.568239	0.481482	0.278046	0.0683849	0.180082	0.195042	0.145291	0.0869593	0.113187	0.0615089	0.102672
cg25802093	SPAG6	0.0202939	0.248979	0.106303	0.386538	-0.280235	9	361	TRUE	0.338914	0.200796	0.225821	0.295511	0.38564	0.210169	0.271944	0.165341	0.370117	0.348325	0.246237	0.17369	0.341608	0.409813	0.144605	0.506631	0.402006	0.133211	0.235811	0.375787	0.0736152	0.0566879	0.0704714	0.102931	0.138783	0.0933389	0.117418	0.0964772	0.117978
cg03160135	VGLL2	0.00227359	0.233336	0.0948805	0.364409	-0.269529	9	197	TRUE	0.430016	0.0689875	0.162048	0.316682	0.124889	0.205886	0.322012	0.101278	0.301189	0.165087	0.372417	0.163735	0.246802	0.467684	0.145959	0.456417	0.279993	0.257988	0.299858	0.313409	0.154567	0.117446	0.138315	0.100539	0.120194	0.0894469	0.094512	0.0940677	0.101496
cg21303386	RGS7	0.000589449	0.202999	0.0471915	0.435532	-0.38834	8	167	TRUE	0.177097	0.0590683	0.551876	0.082512	0.165673	0.145955	0.382564	0.0520096	0.0850768	0.0618255	0.303978	0.112716	0.0433423	0.369141	0.0790956	0.344825	0.0841809	0.531639	0.538622	0.461608	0.0703838	0.131747	0.0525591	0.0913787	0.09611	0.0485846	0.0479071	0.0410713	0.0512031
cg20723355	FBXO39	0.0302303	0.191988	0.061333	0.433724	-0.372391	8	25	TRUE	0.291866	0.0601232	0.106398	0.0643585	0.0786541	0.0884998	0.0881499	0.06584	0.0635029	0.063082	0.536446	0.0910862	0.297967	0.505653	0.0824977	0.153751	0.502059	0.0628165	0.426888	0.301116	0.0653639	0.08839	0.0599937	0.0474111	0.607797	0.0473182	0.0567731	0.0441103	0.0971306
cg07103493	SLC27A6	0.000336828	0.217189	0.058942	0.37783	-0.318888	8	22	TRUE	0.22174	0.0610889	0.150998	0.266699	0.347736	0.0950629	0.251745	0.143827	0.0921224	0.172209	0.384832	0.12156	0.416991	0.202564	0.126708	0.382806	0.167161	0.382255	0.484953	0.356372	0.0627816	0.102752	0.120401	0.101471	0.212886	0.032554	0.0591009	0.0535525	0.0905607
cg02260587	PCDHB2	0.0248411	0.215649	0.0648468	0.382682	-0.317836	8	11	TRUE	0.106633	0.0517816	0.231278	0.175505	0.29645	0.408551	0.0483113	0.0441968	0.355243	0.239706	0.444341	0.0473858	0.340531	0.228544	0.148052	0.119627	0.459534	0.324825	0.238335	0.431984	0.0844127	0.0946938	0.0683978	0.14783	0.255074	0.0772161	0.0676867	0.0459405	0.0685438
cg20366906	PCDH8	0.010189	0.265319	0.11086	0.422919	-0.312058	8	393	TRUE	0.0965977	0.0970722	0.155158	0.213051	0.262397	0.432654	0.410987	0.0811328	0.360162	0.282522	0.503143	0.298382	0.303474	0.30019	0.117825	0.314532	0.138166	0.163626	0.542368	0.361356	0.150783	0.133777	0.245261	0.210219	0.458147	0.0899245	0.125543	0.0904555	0.137517
cg21410991	ISL1	0.000589449	0.192907	0.0581165	0.354059	-0.295943	8	818	TRUE	0.278211	0.175632	0.177036	0.137755	0.210019	0.127668	0.15139	0.172026	0.0791173	0.0597899	0.453902	0.110642	0.344191	0.426956	0.0967009	0.348016	0.0782493	0.068244	0.262348	0.453971	0.113031	0.0807237	0.082831	0.069342	0.264877	0.0555434	0.0693675	0.0498555	0.0576996
cg25720804	TLX3	0.0202939	0.232925	0.0547613	0.55659	-0.501828	7	101	TRUE	0.461017	0.0480681	0.0806359	0.108661	0.13048	0.513659	0.134401	0.1458	0.121636	0.126042	0.172453	0.151325	0.737519	0.226814	0.0434557	0.496659	0.0926304	0.0337175	0.397727	0.657066	0.0641959	0.100616	0.103093	0.0429713	0.63248	0.0513516	0.069547	0.0388799	0.0592665
cg17162024	FAM150A	0.00791546	0.181292	0.0403685	0.411136	-0.370768	7	433	TRUE	0.117997	0.045374	0.0730668	0.105781	0.228439	0.35587	0.317843	0.0835934	0.0264238	0.081195	0.0275615	0.0603251	0.707957	0.295316	0.052903	0.231476	0.189942	0.0873105	0.361004	0.406962	0.0487831	0.0797013	0.052361	0.062113	0.433004	0.0540083	0.0441878	0.0235353	0.0397426
cg16232126	SLC5A7	0.0302303	0.190874	0.0591207	0.42144	-0.36232	7	10	TRUE	0.207054	0.0507162	0.0590838	0.0910394	0.131771	0.215099	0.12898	0.115011	0.415072	0.10994	0.0329586	0.0808278	0.576118	0.262059	0.0660664	0.393877	0.548171	0.103098	0.282794	0.47199	0.0532508	0.0622502	0.181833	0.0468052	0.0859813	0.0432849	0.0805874	0.0368846	0.0757258
cg13234863	TMEM132D	0.0362932	0.218675	0.092003	0.440679	-0.348676	7	925	TRUE	0.377584	0.0848445	0.13756	0.10254	0.166785	0.1788	0.533438	0.111773	0.145848	0.210741	0.0958266	0.26816	0.453886	0.512074	0.121941	0.142749	0.420492	0.0977352	0.49011	0.297171	0.0713944	0.0703694	0.120975	0.0864168	0.167655	0.0620727	0.0862776	0.0987189	0.120943
cg23290344	NEFM	0.0130521	0.157685	0.0318713	0.368344	-0.336473	7	159	TRUE	0.462509	0.0304298	0.0233231	0.0712163	0.102576	0.0609904	0.0812777	0.0916051	0.0881816	0.031219	0.125673	0.0373307	0.422374	0.100458	0.0470617	0.362754	0.312802	0.246772	0.495472	0.186556	0.173724	0.0430434	0.0447404	0.0243057	0.275725	0.0207213	0.0361182	0.03947	0.0311756
cg25990647	OPRK1	0.0130521	0.166068	0.0358539	0.36633	-0.330476	7	113	TRUE	0.089289	0.0225947	0.136577	0.0405764	0.144172	0.277148	0.322934	0.0610638	0.0927924	0.0367855	0.262489	0.123523	0.456209	0.0973592	0.0613877	0.308527	0.213678	0.151908	0.507292	0.429708	0.0602076	0.0647989	0.040236	0.0325061	0.117947	0.0310118	0.0466838	0.0242248	0.0414954
cg16483916	PLAC2	0.00446297	0.223914	0.0795717	0.400429	-0.320857	7	207	TRUE	0.16212	0.0607424	0.113323	0.130036	0.21593	0.311605	0.180842	0.402844	0.209162	0.307786	0.0730773	0.124342	0.226059	0.44936	0.149486	0.265437	0.459813	0.187064	0.251285	0.427312	0.0916985	0.110971	0.111093	0.132181	0.44428	0.0922096	0.0693554	0.0751825	0.0815391
cg18239753	KHDRBS2	0.00227359	0.211888	0.0715369	0.3836	-0.312063	7	169	TRUE	0.371065	0.0502428	0.144277	0.142051	0.364443	0.320707	0.24696	0.0718934	0.309196	0.133377	0.153006	0.102676	0.239263	0.117707	0.0988022	0.426407	0.405168	0.23546	0.488215	0.212902	0.100322	0.105455	0.126859	0.121849	0.208903	0.0669178	0.0766713	0.0614497	0.0811086
cg17586860	SSTR4	0.00446297	0.205861	0.0834774	0.362784	-0.279307	7	215	TRUE	0.257432	0.0958225	0.115944	0.332548	0.0856944	0.310757	0.348548	0.190353	0.164419	0.149153	0.230241	0.15089	0.554249	0.301384	0.105382	0.292995	0.399007	0.1079	0.224265	0.120535	0.0969319	0.118624	0.124826	0.0716023	0.197031	0.0676437	0.0846614	0.0636353	0.117969
cg20855565	TRIM58	0.0302303	0.153187	0.0494822	0.317269	-0.267786	7	151	TRUE	0.0728012	0.0389308	0.0661161	0.0742872	0.0793	0.263806	0.372435	0.0937075	0.0474448	0.169555	0.293229	0.0435415	0.255847	0.194252	0.0914627	0.292753	0.301797	0.10196	0.102111	0.219753	0.0426384	0.0632002	0.043211	0.0645282	0.441013	0.0478398	0.0337246	0.0278205	0.0885438
cg09936561	DRD5	0.0302303	0.218356	0.0917771	0.44825	-0.356473	6	20	TRUE	0.22069	0.0590318	0.192022	0.441034	0.102592	0.155235	0.0901142	0.196844	0.0876079	0.126417	0.117679	0.335581	0.55299	0.42387	0.147881	0.187249	0.636749	0.218165	0.24417	0.299275	0.0903879	0.116958	0.143708	0.0852412	0.187409	0.0756213	0.0906716	0.0705639	0.130251
cg09025324	DSE	0.010189	0.201659	0.071177	0.376357	-0.30518	6	504	TRUE	0.0448799	0.0611454	0.0869111	0.186737	0.147362	0.227259	0.379039	0.159973	0.270239	0.354591	0.0647307	0.140589	0.0890146	0.313815	0.111173	0.56485	0.136508	0.338027	0.307823	0.201393	0.243691	0.0830104	0.198649	0.102338	0.227733	0.0556888	0.0562448	0.0552851	0.117489
cg03469054	TMEM132D	0.00446297	0.136155	0.0343777	0.33387	-0.299492	6	352	TRUE	0.258386	0.0997755	0.0448587	0.0568603	0.340508	0.150134	0.0800749	0.0603398	0.08	0.0343081	0.0968475	0.081184	0.239038	0.503899	0.0494186	0.0962305	0.240267	0.0557506	0.0888815	0.421122	0.0418936	0.0512606	0.0589632	0.0334288	0.140442	0.0259768	0.0387531	0.0181867	0.0545942
cg25938646	SLITRK1	0.00151573	0.206778	0.0786688	0.352014	-0.273345	6	153	TRUE	0.445227	0.17826	0.137342	0.123764	0.192371	0.256234	0.169107	0.0890984	0.285043	0.189519	0.31842	0.156367	0.174857	0.116182	0.146245	0.168074	0.137885	0.471729	0.196163	0.28201	0.0775181	0.167095	0.157737	0.309652	0.223541	0.0548919	0.0907192	0.118158	0.0509064
cg00910067	SLC7A10	0.0202939	0.224304	0.109921	0.381191	-0.271269	6	837	TRUE	0.345011	0.169291	0.10512	0.0717201	0.295227	0.265709	0.189188	0.163196	0.193683	0.140898	0.279943	0.0926817	0.440548	0.412415	0.164696	0.322956	0.376074	0.116952	0.159431	0.200404	0.171693	0.289151	0.145906	0.105568	0.39014	0.0989187	0.11575	0.108674	0.116341
cg08572611	ACTL6B	0.0130521	0.18422	0.0490664	0.404668	-0.355602	5	136	TRUE	0.139337	0.0407365	0.0530617	0.0632575	0.0747094	0.1457	0.200305	0.228459	0.20674	0.0927166	0.186829	0.0592328	0.362843	0.232356	0.0438611	0.242612	0.578686	0.258631	0.190575	0.505444	0.317736	0.0444821	0.0426595	0.0472587	0.247278	0.040699	0.0468395	0.0403263	0.0684007
cg00333226	VWC2	0.0433666	0.196316	0.0762805	0.39617	-0.31989	5	506	TRUE	0.0627473	0.0531707	0.0758251	0.062379	0.0705471	0.444746	0.245331	0.060872	0.109067	0.438881	0.187137	0.272797	0.235892	0.230251	0.248852	0.146278	0.199048	0.117307	0.368405	0.33511	0.166751	0.0851598	0.184055	0.113589	0.39371	0.0645955	0.0826674	0.0541065	0.103753
cg06295856	CALCA	0.0302303	0.162408	0.0606326	0.368182	-0.307549	5	190	TRUE	0.0880356	0.0475002	0.111575	0.0762163	0.344312	0.425295	0.179365	0.0694825	0.0986002	0.166788	0.354047	0.127472	0.305226	0.245178	0.0675658	0.142898	0.12536	0.0746651	0.102212	0.412028	0.04214	0.0563647	0.247837	0.0613515	0.0886872	0.0482928	0.0742516	0.0384015	0.0815845
cg16254309	CNTNAP2	0.0059787	0.155969	0.0590924	0.364936	-0.305843	5	323	TRUE	0.102665	0.0571208	0.107098	0.119883	0.127	0.285813	0.12394	0.402396	0.082098	0.0843763	0.123053	0.0523994	0.206794	0.144599	0.0593229	0.377998	0.49166	0.26681	0.209282	0.0849616	0.0685257	0.0575177	0.0717582	0.0569151	0.135232	0.0543166	0.0752187	0.0505589	0.0562752
cg20008332	SOX11	0.0302303	0.108132	0.0210416	0.325478	-0.304436	5	370	TRUE	0.1594	0.0187557	0.0237922	0.0149658	0.264588	0.18989	0.0879895	0.0501944	0.0213449	0.0215477	0.101387	0.037099	0.234515	0.493008	0.0284729	0.252609	0.0527898	0.0277992	0.0606457	0.382668	0.0803534	0.0192445	0.0305969	0.0187861	0.0308555	0.0162063	0.0234619	0.0163947	0.0281034
cg22179082	GPR12	0.00151573	0.181077	0.0753223	0.363725	-0.288403	5	295	TRUE	0.435267	0.0579195	0.09799	0.123048	0.112919	0.273698	0.150241	0.0857641	0.0986531	0.320748	0.268874	0.0839018	0.0838184	0.33622	0.0956244	0.145486	0.314951	0.18783	0.41144	0.242961	0.200312	0.0789375	0.0960823	0.109154	0.115096	0.0714709	0.0837949	0.0718968	0.0741265
cg24645221	PENK	0.0130521	0.108282	0.027027	0.302913	-0.275886	5	339	TRUE	0.0457371	0.0243092	0.0263694	0.0322378	0.0567116	0.144165	0.0365231	0.0369129	0.0388614	0.118124	0.299185	0.0347055	0.279057	0.0576923	0.101592	0.0813422	0.0363596	0.0976701	0.36508	0.235303	0.0520164	0.0664062	0.0720696	0.0326695	0.33594	0.0463815	0.0315958	0.0110773	0.0190533
cg07028533	CNTNAP2	0.0433666	0.138102	0.0479638	0.317598	-0.269634	5	390	TRUE	0.0484059	0.0345531	0.0320009	0.243693	0.0441259	0.0814999	0.152899	0.0737351	0.0795567	0.235327	0.0937425	0.0609502	0.0579279	0.183087	0.060416	0.258368	0.404561	0.160031	0.327285	0.0844635	0.0485858	0.0442283	0.0453347	0.262591	0.335183	0.0426304	0.0466091	0.0328552	0.0697605
cg10189695	GPR78	0.0433666	0.134397	0.0518661	0.321462	-0.269595	5	9	TRUE	0.103789	0.040377	0.058237	0.058593	0.277484	0.41065	0.105852	0.0484419	0.195348	0.0651306	0.0547626	0.069077	0.312307	0.282059	0.104128	0.111879	0.200316	0.0785959	0.0966094	0.324807	0.0665257	0.0472502	0.0626223	0.070491	0.114601	0.036872	0.0622739	0.0287369	0.0795817
cg19721889	HAND1	0.00151573	0.153876	0.0446564	0.310934	-0.266277	5	35	TRUE	0.161657	0.0511078	0.0693649	0.0808389	0.0846165	0.216753	0.215189	0.0439536	0.118577	0.0563504	0.0396092	0.149872	0.274338	0.272694	0.159239	0.178417	0.0645664	0.0847907	0.16335	0.3171	0.195529	0.0883442	0.270169	0.0701096	0.420368	0.0386144	0.0555459	0.0384631	0.0460024
cg16080552	TACSTD2	0.0130521	0.234971	0.134747	0.395669	-0.260922	5	246	TRUE	0.057697	0.262291	0.151112	0.156976	0.0442834	0.229155	0.322408	0.404589	0.263137	0.344163	0.100531	0.248277	0.238692	0.453622	0.269766	0.235809	0.412207	0.208091	0.289802	0.150698	0.180927	0.153826	0.363767	0.145167	0.187276	0.132918	0.136146	0.136327	0.133599
cg00489401	FLT4	0.0248411	0.162592	0.0454109	0.510895	-0.465484	4	691	TRUE	0.114617	0.0908153	0.0811918	0.214532	0.0672601	0.211274	0.0741132	0.175974	0.0712085	0.045088	0.0671366	0.0635919	0.751953	0.160967	0.0549434	0.0957098	0.45009	0.142621	0.579649	0.261887	0.0323079	0.032505	0.0480171	0.0288153	0.148534	0.0435104	0.0441603	0.0259229	0.0680501
cg13870866	TBX20	0.0163362	0.193214	0.0765898	0.479304	-0.402715	4	112	TRUE	0.132327	0.142945	0.0901982	0.101079	0.122799	0.158063	0.0901986	0.12	0.115478	0.231376	0.167455	0.243495	0.594443	0.263529	0.0830334	0.208227	0.144679	0.0849007	0.533246	0.369	0.068529	0.0416722	0.069067	0.234071	0.420528	0.0655434	0.0865379	0.0705385	0.0837396
cg13297960	NCAM2	0.00319987	0.163799	0.0495183	0.421275	-0.371756	4	396	TRUE	0.06382	0.0509998	0.0737938	0.0611861	0.0655833	0.199773	0.170294	0.0845492	0.0975658	0.208796	0.141345	0.0705746	0.238244	0.130908	0.0854817	0.503701	0.654258	0.186275	0.25685	0.240183	0.0415911	0.0544348	0.0696551	0.0748334	0.27029	0.0432606	0.0577333	0.0407505	0.0563288
cg01405761	CLVS1	0.0302303	0.138881	0.0520522	0.366051	-0.313999	4	139	TRUE	0.285545	0.0427527	0.0701037	0.0552547	0.0583024	0.225433	0.231707	0.0516401	0.0675689	0.0693302	0.0885984	0.0463823	0.0438692	0.194531	0.10353	0.217225	0.0631566	0.0856727	0.0484442	0.444768	0.265269	0.0683276	0.10875	0.0672374	0.468621	0.0390945	0.0430611	0.0360721	0.0899811
cg02008154	TBX20	0.00101048	0.160564	0.0373263	0.341351	-0.304025	4	295	TRUE	0.169744	0.102549	0.207919	0.0647581	0.197433	0.27144	0.1407	0.0340601	0.0536459	0.197854	0.210244	0.055531	0.21661	0.251973	0.0696047	0.359153	0.169278	0.0703667	0.224093	0.482839	0.139424	0.0492068	0.090119	0.038213	0.147334	0.0313329	0.0438533	0.0376127	0.0365062
cg14323109	KDR	0.00151573	0.104687	0.0312909	0.326756	-0.295465	4	181	TRUE	0.316718	0.0483481	0.0364986	0.0348077	0.075651	0.280289	0.141914	0.0496162	0.0622248	0.0696973	0.0398189	0.0589104	0.0503688	0.1139	0.055265	0.376626	0.0493955	0.0700329	0.333391	0.0935994	0.100887	0.029793	0.0458202	0.0446222	0.0389833	0.0290238	0.0217219	0.0364545	0.0379633
cg23303408	POU4F3	0.00101048	0.140319	0.0542233	0.347116	-0.292892	4	79	TRUE	0.0916274	0.0773257	0.0825889	0.116062	0.0807914	0.0663042	0.101831	0.141098	0.124977	0.0670128	0.074307	0.0849505	0.39235	0.359805	0.153391	0.139916	0.189688	0.0562234	0.36325	0.189332	0.082897	0.0644679	0.0721591	0.0625576	0.273057	0.0562865	0.0634246	0.0407341	0.0564478
cg10238818	CYYR1	0.0248411	0.132228	0.0349791	0.327332	-0.292353	4	27	TRUE	0.0631406	0.0193359	0.094975	0.0399574	0.0465516	0.0652005	0.226809	0.121209	0.200997	0.035113	0.359401	0.0425197	0.259228	0.140491	0.0464972	0.207632	0.0301754	0.204604	0.393063	0.297637	0.0634336	0.0386755	0.0538107	0.0296422	0.225599	0.0366371	0.0219061	0.0287179	0.0526553
cg18902090	PCDHAC1	0.0433666	0.154698	0.0607564	0.348789	-0.288032	4	53	TRUE	0.0325207	0.0400383	0.174646	0.0480318	0.209708	0.257815	0.132028	0.220063	0.0983718	0.0901337	0.0447111	0.0647262	0.300638	0.303371	0.103991	0.19508	0.374899	0.107126	0.108128	0.416247	0.0528333	0.171447	0.0576246	0.0527869	0.210476	0.0441828	0.0521536	0.04467	0.102019
cg11832722	DSC3	0.0362932	0.175904	0.086139	0.358242	-0.272103	4	371	TRUE	0.198105	0.0813336	0.138522	0.112118	0.219985	0.0986452	0.201853	0.112032	0.111147	0.200717	0.299839	0.104105	0.257455	0.245891	0.14974	0.447257	0.17258	0.131249	0.352116	0.333756	0.066729	0.143822	0.0708773	0.0665474	0.0811718	0.0583965	0.109839	0.0711414	0.105179
cg00708598	LECT1	0.0163362	0.209646	0.110495	0.362977	-0.252482	4	52	TRUE	0.20452	0.0870995	0.205245	0.183373	0.111439	0.231044	0.242527	0.0920512	0.312593	0.190436	0.384866	0.299775	0.173532	0.247482	0.131006	0.139854	0.147647	0.287445	0.40076	0.230917	0.14237	0.110686	0.353689	0.108957	0.221835	0.0993402	0.0918714	0.122791	0.127978
cg23850212	ZFP28	0.0202939	0.088396	0.0181612	0.266563	-0.248402	4	460	TRUE	0.0202654	0.0161097	0.0265716	0.155019	0.0210273	0.0188916	0.134276	0.117392	0.0296276	0.201311	0.0254944	0.0307735	0.23155	0.03767	0.0258118	0.0832457	0.249852	0.0118114	0.359738	0.225114	0.0418053	0.0159014	0.0262288	0.0391725	0.0652405	0.0205488	0.0167785	0.0109458	0.0243715
cg26282384	PCDHGB4	0.0433666	0.16392	0.073976	0.321583	-0.247607	4	252	TRUE	0.359298	0.0647597	0.111621	0.0937225	0.0590028	0.128904	0.0884852	0.13732	0.0751526	0.176723	0.341124	0.230701	0.206446	0.136455	0.0608199	0.289816	0.0584854	0.142188	0.270987	0.265272	0.0910155	0.0889462	0.126165	0.198484	0.296094	0.0435878	0.0997915	0.0729749	0.0795498
cg19014419	ZNF300	0.0302303	0.163043	0.0726571	0.317231	-0.244574	4	113	TRUE	0.0713316	0.0469881	0.223705	0.227293	0.0722613	0.31651	0.231918	0.179765	0.162074	0.30835	0.0598672	0.119279	0.0696245	0.197503	0.131536	0.317761	0.178974	0.17099	0.326304	0.0906725	0.110135	0.0935444	0.12477	0.0994775	0.145441	0.0433358	0.0749435	0.0441603	0.128189
cg15309006	CHP2	0.00319987	0.110486	0.0313814	0.391174	-0.359792	3	168	TRUE	0.321664	0.075107	0.0680391	0.0530185	0.113767	0.0647858	0.0611639	0.130943	0.0569918	0.0389118	0.0274952	0.0448817	0.527272	0.324584	0.0470592	0.0834576	0.0755352	0.0494888	0.170654	0.142637	0.0473154	0.0255571	0.0906249	0.0525786	0.0686047	0.0289466	0.0441993	0.0161732	0.0362063
cg09952204	RASGRF2	0.0163362	0.0714885	0.0154736	0.370844	-0.35537	3	106	TRUE	0.0197334	0.0254618	0.0488271	0.0206369	0.0187971	0.408878	0.0232604	0.012538	0.0122634	0.0235235	0.0218108	0.0347362	0.485366	0.218288	0.0180064	0.0633587	0.0108416	0.0320545	0.0206751	0.137041	0.0161014	0.0246995	0.0246998	0.0253494	0.0402635	0.0160512	0.00869688	0.01769	0.0194564
cg02233559	SLC46A3	0.0433666	0.0638994	0.0271804	0.360668	-0.333488	3	363	TRUE	0.0138928	0.012413	0.0114936	0.0108331	0.0149186	0.0119527	0.0151661	0.00954077	0.0143589	0.205417	0.0198492	0.0165178	0.0268789	0.0216982	0.0131748	0.235268	0.0116435	0.309367	0.0149133	0.537369	0.0164429	0.0117454	0.0127603	0.0173943	0.0124755	0.0261885	0.0229175	0.0287569	0.0308588
cg08849574	ZNF134	0.0433666	0.137176	0.0658079	0.360384	-0.294576	3	325	TRUE	0.32906	0.0440019	0.240387	0.0582806	0.0789697	0.0967648	0.175137	0.0740741	0.0838202	0.345826	0.0981253	0.093894	0.242276	0.124153	0.08688	0.0625169	0.406268	0.0623416	0.105167	0.0949885	0.0561392	0.0850695	0.100682	0.0548738	0.229694	0.0546238	0.0783501	0.07138	0.0588776
cg06533629	KLF14	0.0248411	0.165475	0.0869353	0.370743	-0.283808	3	510	TRUE	0.429729	0.143905	0.158273	0.259221	0.109354	0.139592	0.156184	0.159231	0.154097	0.239915	0.164313	0.0604991	0.354949	0.0951848	0.0932131	0.120465	0.189411	0.177469	0.0672136	0.327553	0.0555662	0.13252	0.123514	0.134701	0.09081	0.0879557	0.126033	0.0825083	0.0512443
cg02293044	GAS2L1	0.00791546	0.190113	0.106746	0.38908	-0.282334	3	546	TRUE	0.210201	0.0426968	0.163568	0.162232	0.137803	0.240338	0.204483	0.175072	0.314733	0.175915	0.116652	0.231145	0.160227	0.439672	0.215274	0.188592	0.158261	0.140193	0.155176	0.139844	0.161843	0.121708	0.412834	0.129604	0.154748	0.0822437	0.105533	0.0897455	0.149462
cg18335068	ZNF677	0.00791546	0.0935205	0.0357288	0.316253	-0.280524	3	201	TRUE	0.0545402	0.0325776	0.0581144	0.0472113	0.0437999	0.0666849	0.0823714	0.0335653	0.0497508	0.0538696	0.322556	0.0627032	0.304821	0.321381	0.0581127	0.0792222	0.0600637	0.0567816	0.0864564	0.154721	0.0325289	0.0283286	0.0734106	0.0522153	0.122225	0.0278422	0.0394858	0.0299246	0.0456625
cg09306675	EYA2	0.0130521	0.129965	0.0680202	0.347943	-0.279923	3	487	TRUE	0.120329	0.06001	0.0896282	0.0793353	0.0698636	0.0921916	0.0837525	0.0555577	0.113076	0.0799437	0.0942324	0.107883	0.168027	0.35616	0.121417	0.342021	0.0874131	0.115791	0.19061	0.345648	0.0645547	0.0866507	0.120403	0.12132	0.0833202	0.058359	0.0734304	0.0571865	0.0831047
cg11241627	FERD3L	0.010189	0.130649	0.0558563	0.335614	-0.279757	3	121	TRUE	0.0609065	0.0425883	0.0882267	0.0817792	0.06236	0.167426	0.105657	0.112863	0.0719452	0.0423866	0.0730612	0.0515789	0.165799	0.0732654	0.0611484	0.223204	0.353372	0.159196	0.26857	0.199892	0.200646	0.0682951	0.0659691	0.0811903	0.384899	0.046213	0.0604411	0.0569082	0.0598631
cg27243140	OTOP3	0.0163362	0.165632	0.0740607	0.352655	-0.278594	3	233	TRUE	0.0553044	0.100258	0.085303	0.103754	0.093982	0.221663	0.248349	0.0681088	0.144893	0.140103	0.0877784	0.328471	0.204635	0.427262	0.120355	0.251577	0.128098	0.141299	0.19689	0.302232	0.24979	0.0774957	0.117035	0.0897369	0.156431	0.0537591	0.12087	0.0488239	0.07279
cg23615676	KCNN2	0.0433666	0.0874928	0.0297425	0.30432	-0.274578	3	384	TRUE	0.057155	0.0328614	0.0277943	0.0258061	0.0275411	0.205479	0.0641229	0.016745	0.0302644	0.120077	0.060278	0.0681863	0.0846931	0.038844	0.08677	0.0708032	0.0345213	0.297258	0.370636	0.245068	0.0306462	0.0404331	0.0740577	0.0328754	0.0444056	0.0221342	0.0297826	0.0294881	0.0375653
cg12880658	CDO1	0.010189	0.0748583	0.0212681	0.289514	-0.268246	3	19	TRUE	0.0753176	0.0465452	0.0567912	0.241218	0.0224839	0.0289567	0.0400042	0.0176856	0.0645768	0.0209048	0.0439189	0.0197161	0.256744	0.0790888	0.0279815	0.0612916	0.370579	0.0293752	0.0656755	0.109994	0.0229449	0.035054	0.0499958	0.0370605	0.0475517	0.0186541	0.0242934	0.0167859	0.0253388
cg21591742	HOXD10	0.0433666	0.158463	0.0924912	0.341874	-0.249383	3	502	TRUE	0.06464	0.188807	0.134677	0.118994	0.080191	0.298282	0.136477	0.147133	0.208354	0.0554864	0.105351	0.109497	0.241984	0.383904	0.12978	0.103318	0.157836	0.102841	0.216417	0.343435	0.0556001	0.111702	0.14533	0.152716	0.168829	0.0811782	0.106684	0.0799768	0.102126
cg26780333	ACOT4	0.0302303	0.0954355	0.0374604	0.284447	-0.246986	3	562	TRUE	0.0807292	0.060437	0.150335	0.0648694	0.0600384	0.152985	0.0759044	0.0286951	0.0872123	0.0465566	0.0247934	0.110258	0.275862	0.140516	0.026406	0.0853299	0.0581535	0.242974	0.0537609	0.0569218	0.027319	0.0466263	0.052257	0.0424438	0.334504	0.0389399	0.0533843	0.0234174	0.0341001
cg08614481	HTR1B	0.0059787	0.121076	0.0532696	0.290891	-0.237622	3	130	TRUE	0.0417033	0.0353937	0.0762765	0.0626841	0.0646605	0.174207	0.101885	0.0666364	0.130689	0.0931219	0.321357	0.0988813	0.170087	0.0791381	0.0925737	0.207694	0.0804637	0.280876	0.18685	0.270441	0.0650607	0.086528	0.0759234	0.083132	0.0806462	0.0444639	0.0454591	0.0587082	0.0644474
cg02164046	SST	0.0302303	0.124588	0.0587085	0.294874	-0.236165	3	53	TRUE	0.0622844	0.0954381	0.0823336	0.0550585	0.081324	0.147111	0.0741979	0.0866419	0.162282	0.0646101	0.0465317	0.0650028	0.325113	0.215977	0.0545378	0.275341	0.0910851	0.228778	0.129958	0.284168	0.0737732	0.117314	0.071793	0.07049	0.153545	0.0485046	0.082275	0.0415179	0.0625364
cg25174591	DNAH9	0.00151573	0.201376	0.114064	0.341589	-0.227525	3	191	TRUE	0.160693	0.153685	0.210131	0.199132	0.173333	0.318431	0.221891	0.135673	0.276295	0.379707	0.146637	0.129143	0.143219	0.166272	0.181432	0.169884	0.119804	0.162016	0.12644	0.326629	0.158636	0.227515	0.251697	0.248071	0.248028	0.0961813	0.137822	0.124765	0.0974868
cg10217445	OLIG2	0.000589449	0.147854	0.0717942	0.290885	-0.219091	3	455	TRUE	0.107338	0.120447	0.288499	0.0890923	0.296251	0.0918081	0.0955744	0.139706	0.0966021	0.0893023	0.115773	0.102896	0.169806	0.191301	0.115275	0.201722	0.108502	0.101331	0.24188	0.287905	0.0901458	0.0817514	0.117499	0.117165	0.238788	0.0711143	0.0744706	0.0520523	0.0895397
cg21453677	HIST1H1C	0.0302303	0.157829	0.0769044	0.294219	-0.217315	3	249	TRUE	0.109837	0.178835	0.227748	0.090466	0.155346	0.288967	0.172608	0.0835883	0.309053	0.112782	0.151982	0.127474	0.0529003	0.111034	0.162946	0.158231	0.0750967	0.098755	0.0926708	0.228738	0.112621	0.122402	0.230607	0.284637	0.206396	0.0415937	0.143999	0.0923302	0.0296946
cg12620499	MREG	0.0248411	0.0660392	0.0559968	0.50542	-0.449423	2	331	TRUE	0.0203089	0.0206031	0.0232578	0.0200304	0.0252322	0.0259904	0.0192612	0.0179119	0.0422331	0.0294275	0.0332108	0.0185459	0.0461715	0.574754	0.0322785	0.0373175	0.436086	0.0189608	0.0331482	0.0322259	0.0133845	0.0332774	0.0596854	0.0128008	0.024877	0.0365207	0.0590258	0.0851129	0.0433279
cg21688264	SNAP91	0.0202939	0.0721118	0.014305	0.418452	-0.404147	2	52	TRUE	0.033518	0.0141378	0.0884936	0.0152102	0.176471	0.322339	0.0846927	0.0162581	0.0268577	0.0153105	0.0148221	0.0631185	0.0195537	0.0500938	0.035336	0.103983	0.0144004	0.0221197	0.514565	0.0453801	0.0204973	0.015119	0.0418556	0.0252684	0.0233933	0.0132533	0.0163763	0.0111591	0.0164311
cg14310034	BMP4	0.0202939	0.0602982	0.053065	0.45258	-0.399515	2	179	TRUE	0.0181976	0.0530873	0.0239004	0.0124056	0.022541	0.0213862	0.0191948	0.0749225	0.0231852	0.0212446	0.0186631	0.0154261	0.0473661	0.428797	0.0166708	0.0181712	0.476363	0.0194183	0.0418828	0.0324929	0.0180562	0.0267576	0.0186799	0.0166025	0.0220433	0.047456	0.0511589	0.0585443	0.0551007
cg18244915	ZNF569	0.00791546	0.0678408	0.0718206	0.432002	-0.360181	2	114	TRUE	0.0235553	0.0309401	0.0440725	0.0262278	0.0244432	0.0335074	0.0332835	0.026971	0.0617125	0.0377379	0.0471907	0.0396345	0.47581	0.388194	0.0370875	0.0394009	0.0414084	0.0494049	0.0286969	0.0539082	0.0145047	0.0330769	0.0262206	0.0331469	0.0458845	0.0529463	0.0714417	0.0635947	0.0992996
cg24794433	DAB2IP	0.0059787	0.0730714	0.112051	0.464583	-0.352532	2	523	TRUE	0.0401369	0.41554	0.0633364	0.0531856	0.0278865	0.0296433	0.0331255	0.0190282	0.0389972	0.0870251	0.0367017	0.0321706	0.0498546	0.513627	0.0531525	0.0547258	0.0363373	0.0341408	0.0236667	0.0399847	0.0354211	0.0211839	0.0271998	0.0353889	0.0253254	0.112928	0.108982	0.0804991	0.145795
cg05500015	NAALAD2	0.0433666	0.103268	0.0378606	0.369041	-0.331181	2	63	TRUE	0.046914	0.0388226	0.0578466	0.0287109	0.0483804	0.217325	0.0388628	0.0613492	0.0492328	0.0551402	0.0293559	0.0558725	0.15863	0.122704	0.0445291	0.229122	0.405733	0.0700609	0.193918	0.33235	0.0323558	0.0475007	0.126882	0.0524039	0.0377067	0.0386047	0.0483636	0.0298577	0.0346162
cg00902195	SYT10	0.00446297	0.100121	0.0352342	0.35367	-0.318436	2	254	TRUE	0.0731528	0.0373235	0.0781147	0.0473233	0.0482326	0.165887	0.0414816	0.0250847	0.0833094	0.0671688	0.0568229	0.0544049	0.209964	0.114931	0.0713341	0.11097	0.370594	0.0669947	0.336747	0.144576	0.0305659	0.04428	0.0580174	0.0630097	0.102746	0.0244136	0.0435473	0.0361195	0.0368564
cg21907579	TBX5	0.00791546	0.12455	0.0486272	0.354289	-0.305662	2	379	TRUE	0.178998	0.0635118	0.0315649	0.130781	0.236392	0.143269	0.0684636	0.0323092	0.129344	0.131096	0.0703993	0.0570319	0.213407	0.109743	0.0627919	0.115937	0.360681	0.0680911	0.188465	0.347898	0.0632611	0.0859649	0.0469746	0.0879313	0.08945	0.0452776	0.0449742	0.0485437	0.0557133
cg18587364	ZNF562	0.0433666	0.0559212	0.0553865	0.359723	-0.304337	2	45	TRUE	0.0186657	0.041486	0.0530528	0.0184469	0.022115	0.031085	0.414575	0.304871	0.0484881	0.0562791	0.0244861	0.0361775	0.0489856	0.0256946	0.0234394	0.0293346	0.025392	0.0145303	0.0223187	0.017206	0.0452345	0.0308179	0.0118125	0.0171645	0.0163714	0.0534689	0.0314142	0.087163	0.0494998
cg26202340	TIRAP	0.0163362	0.152501	0.0727127	0.367248	-0.294536	2	645	TRUE	0.0581352	0.0887183	0.116268	0.351998	0.193026	0.0881635	0.209339	0.195869	0.14989	0.106628	0.0339677	0.250451	0.210261	0.0953789	0.110362	0.158597	0.382499	0.0824983	0.183295	0.11262	0.069573	0.0955272	0.270083	0.0864204	0.112966	0.0883154	0.0807906	0.0609311	0.0608136
cg22411207	MOS	0.0248411	0.094549	0.0491923	0.3315	-0.282308	2	240	TRUE	0.133122	0.0522437	0.10077	0.0591484	0.0447666	0.0783446	0.0440733	0.0804026	0.0622183	0.0431007	0.0931411	0.102039	0.320999	0.073129	0.0646107	0.064856	0.0501004	0.0696627	0.342002	0.16095	0.063794	0.0546403	0.0543469	0.0593441	0.0919201	0.0431223	0.0561858	0.0390372	0.0584239
cg17296078	UBTD1	0.0433666	0.142948	0.0713109	0.343952	-0.272641	2	953	TRUE	0.0345031	0.0577145	0.103407	0.0954209	0.0878702	0.237318	0.129185	0.221263	0.225417	0.232346	0.0523879	0.168348	0.132027	0.297294	0.131223	0.390611	0.144865	0.113725	0.0841894	0.0879263	0.129961	0.0524926	0.167549	0.072342	0.124318	0.0511955	0.0872093	0.0376325	0.109206
cg16042149	NEFH	0.0202939	0.128052	0.0479418	0.320352	-0.27241	2	272	TRUE	0.23029	0.0384912	0.0714581	0.0493017	0.188234	0.375148	0.200117	0.0484841	0.0761406	0.12536	0.0366277	0.0714772	0.188431	0.265556	0.132229	0.0845328	0.0773201	0.222108	0.128632	0.21078	0.0783517	0.0596064	0.109812	0.0809152	0.0519037	0.0493423	0.04914	0.0390834	0.0542013
cg09542111	GRIK1	0.0202939	0.0779429	0.0303074	0.301589	-0.271282	2	191	TRUE	0.0808258	0.0335268	0.0524228	0.056592	0.0332559	0.0424463	0.0984027	0.0764152	0.237763	0.0387751	0.0249019	0.0346041	0.0730462	0.365415	0.0361833	0.0886722	0.0242785	0.0484298	0.169382	0.100834	0.0538973	0.0341615	0.0537445	0.0228479	0.0677497	0.0339105	0.0310737	0.0263309	0.0299145
cg22100821	SCRT2	0.0059787	0.0821014	0.0357359	0.297967	-0.262231	2	80	TRUE	0.0569148	0.157734	0.0477134	0.0519676	0.23849	0.0788145	0.0666581	0.0832767	0.0744499	0.0604334	0.357443	0.0421828	0.0566882	0.0699019	0.0591355	0.0967888	0.0590854	0.0420954	0.051774	0.0342878	0.0290077	0.0645985	0.0444459	0.0633665	0.0652809	0.029326	0.0497527	0.0263261	0.0375388
cg14859460	GRM6	0.0362932	0.0940946	0.0353489	0.294593	-0.259244	2	120	TRUE	0.0782507	0.0338946	0.130669	0.107116	0.0984935	0.203078	0.0692144	0.0822522	0.037425	0.024858	0.0270358	0.0596113	0.2447	0.181641	0.0477426	0.112111	0.0681076	0.067316	0.344485	0.104143	0.0400299	0.0332906	0.0526372	0.028723	0.0755405	0.0348867	0.0555618	0.0178505	0.0330965
cg11262815	CACNA1G	0.0248411	0.0554439	0.053992	0.303772	-0.24978	2	254	TRUE	0.0451535	0.0477088	0.026496	0.0279368	0.0237413	0.0309622	0.0250303	0.021921	0.0385198	0.0335826	0.0375299	0.0219067	0.0412029	0.0366046	0.0247337	0.0632662	0.0253651	0.0523856	0.0475655	0.0252219	0.261058	0.0283195	0.0254411	0.0279572	0.346487	0.0570928	0.0591497	0.0543503	0.0453751
cg07271264	MYOD1	0.00446297	0.139016	0.0520656	0.29331	-0.241244	2	182	TRUE	0.215567	0.063023	0.142409	0.0536858	0.13845	0.14665	0.132375	0.105496	0.135007	0.071661	0.0487696	0.111569	0.302977	0.194999	0.067066	0.283643	0.157279	0.170374	0.118651	0.239782	0.0813345	0.0907249	0.200223	0.0586879	0.14499	0.0542318	0.0555103	0.0330163	0.0655042
cg21815667	HOXD8	0.0130521	0.0604371	0.025526	0.263951	-0.238425	2	636	TRUE	0.0142537	0.0364089	0.0336786	0.0505972	0.0773478	0.037048	0.0324058	0.0412648	0.0629118	0.0305794	0.0608799	0.0280707	0.0594081	0.0849798	0.0539022	0.258428	0.269474	0.0211915	0.0371304	0.0328095	0.0240629	0.0351918	0.0597092	0.0396284	0.0295665	0.0261259	0.0283124	0.0194254	0.0282401
cg18888520	ZSCAN18	0.00791546	0.0739058	0.0276219	0.26192	-0.234298	2	229	TRUE	0.0327639	0.0399005	0.062999	0.0653561	0.0561716	0.0833864	0.0207644	0.0252943	0.109026	0.0471087	0.0560379	0.0704929	0.240337	0.0930953	0.0661217	0.0945693	0.0410006	0.0390714	0.0777467	0.0506758	0.0253287	0.0296417	0.0630535	0.0741997	0.283502	0.0237664	0.0242087	0.034404	0.0281084
cg00666746	SYDE1	0.0163362	0.129599	0.0633317	0.297053	-0.233721	2	433	TRUE	0.0330494	0.0688683	0.111298	0.105811	0.0641824	0.268746	0.0892549	0.122705	0.248235	0.162605	0.0459643	0.129553	0.109539	0.32536	0.127797	0.128527	0.162392	0.128948	0.106318	0.0809726	0.0995758	0.0861572	0.187515	0.0954175	0.151176	0.0509111	0.0856406	0.0278995	0.0888756
cg12699371	GALR1	0.00791546	0.10028	0.0405288	0.2667	-0.226171	2	309	TRUE	0.268812	0.0411685	0.0567391	0.0376544	0.0559888	0.147636	0.149797	0.0804819	0.0874795	0.0640213	0.0400815	0.0595391	0.10355	0.105526	0.049153	0.164222	0.167772	0.0460228	0.0744636	0.264588	0.155624	0.0540248	0.0678153	0.0575419	0.107292	0.0460616	0.0419958	0.0308928	0.043165
cg15647515	WNT2	0.0248411	0.0771612	0.0358359	0.257906	-0.222071	2	459	TRUE	0.0367807	0.0373756	0.0427096	0.0424296	0.0500891	0.0411051	0.0688012	0.016699	0.0647114	0.061297	0.0647526	0.0544635	0.0948048	0.243851	0.065691	0.271962	0.0368718	0.0440826	0.106383	0.204781	0.036093	0.0538515	0.0329463	0.0387277	0.11777	0.0285487	0.0490031	0.0320213	0.0337706
cg24435562	PCDHB13	0.010189	0.168733	0.0797546	0.294654	-0.214899	2	56	TRUE	0.271769	0.0714286	0.183296	0.0938519	0.232664	0.158048	0.067639	0.110074	0.154091	0.0836671	0.308238	0.226305	0.215604	0.168558	0.124493	0.143997	0.28107	0.169427	0.196371	0.123972	0.0749822	0.119297	0.250659	0.214332	0.174483	0.0677184	0.0959262	0.0611054	0.0942685
cg11460029	EFNB3	0.0433666	0.062385	0.0647355	0.275404	-0.210668	2	227	TRUE	0.0329953	0.0395699	0.041564	0.0328439	0.0312887	0.0413416	0.0479135	0.0233943	0.0498255	0.0377325	0.0355196	0.0361076	0.139317	0.0391726	0.0386238	0.269983	0.0405134	0.0477585	0.088847	0.280824	0.0235863	0.036196	0.0342749	0.0366083	0.0338232	0.04864	0.0477822	0.0553922	0.107128
cg08977371	CDH13	0.00791546	0.132006	0.0705578	0.280035	-0.209477	2	88	TRUE	0.0789607	0.0725307	0.0937433	0.0792445	0.0863943	0.11997	0.106642	0.0881149	0.103972	0.181592	0.0583261	0.154761	0.264002	0.232694	0.0854354	0.112299	0.127943	0.114452	0.289086	0.103834	0.270984	0.0604524	0.106363	0.0813551	0.226998	0.0743163	0.0686458	0.0641636	0.0751053
cg23844090	TMEM42	0.00101048	0.0543218	0.0570459	0.632564	-0.575518	1	209	TRUE	0.0355218	0.0299772	0.0346518	0.0304002	0.0379355	0.0333028	0.0320944	0.0229096	0.0308462	0.0359942	0.0312334	0.0344344	0.0492323	0.0261241	0.0229366	0.0245179	0.02563	0.0355134	0.632564	0.039266	0.0206181	0.0300402	0.0179999	0.0208062	0.0234957	0.056233	0.0653379	0.0509015	0.0557113
cg23137254	RBM38	0.0433666	0.0314254	0.0157767	0.478017	-0.46224	1	268	TRUE	0.0674524	0.0157468	0.0116449	0.00833134	0.00999403	0.008739	0.00845728	0.00612666	0.00926119	0.00917125	0.0111638	0.00821158	0.0281507	0.00684994	0.00655586	0.0163343	0.00458376	0.00535307	0.0119713	0.478017	0.0112586	0.0153846	0.00855943	0.00936632	0.00895041	0.0185012	0.0167912	0.0145203	0.0132942
cg16639637	TUBGCP5	0.0302303	0.0382071	0.0437749	0.471982	-0.428207	1	192	TRUE	0.0197692	0.017526	0.0146838	0.0148261	0.0119877	0.0185537	0.0363185	0.0440682	0.022776	0.0126069	0.012913	0.0432053	0.045412	0.00532748	0.0157432	0.012269	0.471982	0.0147356	0.0127079	0.0159549	0.014295	0.00971503	0.0190213	0.0164576	0.0323223	0.0728601	0.0585696	0.0209832	0.0226867
cg23186643	NPB	0.010189	0.0374827	0.0612931	0.48275	-0.421457	1	206	TRUE	0.0290312	0.0115956	0.0132454	0.0162872	0.0109677	0.012084	0.0117578	0.0112825	0.0134672	0.0134377	0.012011	0.0133212	0.0372947	0.0885791	0.0134731	0.0205172	0.48275	0.0111442	0.0142737	0.0151946	0.015188	0.0235975	0.0156174	0.0132123	0.0177361	0.0453218	0.0283708	0.146469	0.0250107
cg27153400	ISOC2	0.0362932	0.0322345	0.0314038	0.445945	-0.414541	1	308	TRUE	0.0336176	0.0109519	0.0090517	0.0086135	0.00955639	0.00921397	0.00700369	0.00624855	0.0130903	0.0128387	0.0164325	0.00969529	0.0579325	0.0264701	0.00907558	0.00800725	0.0584555	0.00508381	0.445945	0.00962033	0.00772797	0.00968456	0.00745514	0.00652748	0.00756284	0.0139206	0.0170429	0.0218992	0.0727523
cg24528447	NR2F1	0.0163362	0.0515053	0.0641569	0.474532	-0.410375	1	526	TRUE	0.025	0.0450271	0.0362973	0.0251886	0.0241962	0.0326776	0.0536787	0.0337542	0.0326552	0.021837	0.0299427	0.474532	0.136364	0.0308625	0.0198192	0.0519481	0.0375743	0.0156525	0.0182565	0.0297355	0.0276741	0.0267023	0.0136086	0.0134238	0.0312264	0.0356293	0.0741391	0.0783676	0.0684917
cg23736819	ZNF493	0.0130521	0.157747	0.0791635	0.484982	-0.405818	1	112	TRUE	0.171969	0.129496	0.15613	0.166538	0.175955	0.167486	0.155827	0.118723	0.260237	0.0890202	0.157246	0.147402	0.106203	0.0619932	0.170816	0.17645	0.0651895	0.143826	0.166354	0.484982	0.0698771	0.127944	0.16993	0.166297	0.137787	0.0758423	0.0805947	0.0801793	0.0800379
cg14304761	SYK	0.00791546	0.0431304	0.0475057	0.449293	-0.401788	1	80	TRUE	0.0221859	0.0251253	0.0306715	0.0214536	0.0243662	0.025913	0.0405792	0.0108679	0.0233659	0.0268375	0.0245031	0.0132594	0.0367041	0.0156123	0.0229713	0.0808389	0.0165133	0.0148495	0.0251822	0.449293	0.0261805	0.0232969	0.021636	0.0298605	0.0261923	0.0565533	0.0352431	0.0512546	0.0469718
cg19379303	RNASEH2C	0.00791546	0.0224992	0.0106948	0.407251	-0.396557	1	219	TRUE	0.0049978	0.407251	0.00479069	0.00535865	0.00652565	0.0066313	0.00478555	0.00525012	0.0105963	0.00625	0.00783117	0.00950154	0.0147929	0.00508704	0.00675443	0.00533906	0.00662058	0.00484088	0.00575598	0.00500338	0.00472338	0.00691824	0.00549741	0.00553121	0.00584605	0.0120022	0.011583	0.00958148	0.00961273
cg12744185	PCTP	0.0302303	0.0408495	0.0538326	0.450272	-0.396439	1	63	TRUE	0.0198149	0.0283454	0.0433933	0.0293893	0.0266221	0.0310296	0.0288387	0.0205587	0.0225675	0.0262836	0.0210234	0.0208991	0.450272	0.019996	0.0164694	0.0218928	0.0215116	0.0247098	0.0256572	0.0282074	0.0230987	0.0299696	0.0105138	0.0136588	0.0165155	0.0660046	0.0363701	0.089464	0.0234916
cg17285325	TYMP	0.0130521	0.0347326	0.0358001	0.430385	-0.394584	1	112	TRUE	0.430385	0.0464103	0.0337662	0.0110084	0.0142205	0.0130507	0.0139612	0.00846303	0.0178383	0.0108059	0.0114561	0.0167746	0.0305043	0.016402	0.0173853	0.0189995	0.0176065	0.0110504	0.0198435	0.0111906	0.0220762	0.0251758	0.0177587	0.0128059	0.0193767	0.0530881	0.0286768	0.0229273	0.0385082
cg23376526	SLC27A3	0.00791546	0.0280416	0.0178196	0.410934	-0.393115	1	350	TRUE	0.0113312	0.012256	0.0105327	0.0120118	0.0131492	0.0116755	0.00879272	0.009987	0.0104826	0.0112768	0.00931528	0.0140279	0.0203077	0.410934	0.0122992	0.0104572	0.00813638	0.0121533	0.0114094	0.0119383	0.0132293	0.0218623	0.00946847	0.0110889	0.0129169	0.0169281	0.0230955	0.0146406	0.0166143
cg00213714	TRIM32	0.0059787	0.0479701	0.0581973	0.431781	-0.373584	1	239	TRUE	0.0260632	0.0227598	0.023283	0.0292839	0.0254405	0.0211434	0.018595	0.016951	0.0400541	0.049517	0.0297491	0.0379979	0.0460269	0.0311627	0.0285814	0.0339494	0.0324921	0.0317743	0.431781	0.025974	0.051542	0.0426923	0.0446648	0.0272821	0.0304907	0.0463717	0.0745863	0.0447397	0.0670917
cg09619786	RPP25	0.0433666	0.0702727	0.078152	0.447717	-0.369565	1	139	TRUE	0.0215974	0.0177719	0.0521118	0.0410123	0.0239195	0.0480892	0.0378389	0.0821903	0.0848868	0.0517374	0.0523701	0.0346528	0.172685	0.0604864	0.0672201	0.0446101	0.447717	0.0390667	0.0662667	0.0326822	0.0291199	0.101994	0.0564485	0.0468266	0.043517	0.0638283	0.0749009	0.0881077	0.0857712
cg13523557	ADCY1	0.0433666	0.169863	0.10196	0.46833	-0.366371	1	396	TRUE	0.198993	0.134794	0.101314	0.284319	0.13299	0.115162	0.143986	0.0804154	0.0956424	0.120482	0.140394	0.10962	0.284514	0.112847	0.200379	0.266989	0.0738175	0.140023	0.297545	0.251435	0.10603	0.109607	0.46833	0.166918	0.11004	0.0942773	0.13109	0.0821665	0.100304
cg22808175	PHOSPHO1	0.0302303	0.0550887	0.0468503	0.411603	-0.364753	1	261	TRUE	0.037981	0.0309897	0.0291871	0.0407682	0.10888	0.0406922	0.0328746	0.0287417	0.124882	0.0359185	0.0434001	0.0399858	0.0536503	0.0333251	0.0308081	0.0296118	0.411603	0.0396431	0.0426444	0.041362	0.0197085	0.0207112	0.0225466	0.0210176	0.0162852	0.0446667	0.0443	0.0523867	0.0460479
cg01267315	RNF220	0.00791546	0.0529143	0.0617282	0.419896	-0.358168	1	16	TRUE	0.0322214	0.027946	0.0393443	0.0269816	0.0247362	0.028788	0.0404899	0.019155	0.045234	0.0463557	0.0503373	0.0532444	0.07892	0.0342342	0.0395038	0.0457376	0.419896	0.0462494	0.0362004	0.0366546	0.0338007	0.0349254	0.028321	0.0323744	0.0212073	0.0473288	0.0642428	0.0606121	0.0747292
cg12613383	PLD5	0.0302303	0.16278	0.103709	0.456037	-0.352328	1	683	TRUE	0.149614	0.105027	0.0983701	0.124314	0.170044	0.139635	0.189458	0.10649	0.127365	0.134337	0.0864041	0.125773	0.203697	0.300023	0.157995	0.277275	0.149899	0.117692	0.205204	0.456037	0.108591	0.0946364	0.18345	0.140479	0.1177	0.0922293	0.101485	0.0824119	0.13871
cg08590939	OXCT1	0.00101048	0.0403552	0.0594754	0.404918	-0.345443	1	640	TRUE	0.0251671	0.0138287	0.0158904	0.0137364	0.0187117	0.0378509	0.0169841	0.0316869	0.0344691	0.0267805	0.0240139	0.0254245	0.0221062	0.0262287	0.0286515	0.0223926	0.404918	0.0165775	0.0305664	0.0304421	0.0423598	0.0284128	0.0249596	0.0264129	0.020307	0.0861634	0.0452817	0.0556119	0.0508446
cg13927251	FLT4	0.0248411	0.0795955	0.0977826	0.437273	-0.339491	1	793	TRUE	0.0599408	0.076575	0.0593537	0.0498774	0.0363595	0.0394256	0.0458245	0.0593136	0.0690316	0.07617	0.0722453	0.0641225	0.105166	0.0754026	0.0771684	0.0611377	0.437273	0.0484407	0.0536265	0.0629713	0.0700269	0.126272	0.0554685	0.0477286	0.0609656	0.0716497	0.112207	0.0913399	0.115933
cg14847688	GPR135	0.010189	0.0274557	0.0236116	0.358621	-0.335009	1	54	TRUE	0.0116722	0.0140444	0.0136892	0.00927416	0.0116353	0.0133538	0.0102339	0.00931064	0.0142487	0.013613	0.0110441	0.358621	0.0402062	0.00956836	0.0100487	0.0124667	0.0123457	0.0063306	0.0107429	0.015225	0.00893566	0.0340282	0.0100006	0.0146467	0.011108	0.018819	0.0370873	0.0164982	0.0220418
cg07195282	ZNF563	0.0302303	0.0378225	0.0307964	0.362613	-0.331817	1	18	TRUE	0.0160689	0.0177491	0.0187671	0.0177916	0.0157224	0.0204931	0.0161569	0.0109368	0.0227461	0.0183988	0.0263777	0.0248954	0.0345717	0.0222222	0.0228405	0.0211549	0.0241407	0.0282302	0.0980937	0.021315	0.0181375	0.0268393	0.0162719	0.362613	0.0230279	0.0243769	0.0269728	0.0329395	0.0388964
cg12790134	VCPIP1	0.00151573	0.081909	0.026455	0.35371	-0.327255	1	665	TRUE	0.0585452	0.163415	0.064782	0.0913454	0.0593085	0.130365	0.0571391	0.0551772	0.0752078	0.0431371	0.0911835	0.0351329	0.0357526	0.0328447	0.0649684	0.0438581	0.0261845	0.0523847	0.157409	0.35371	0.0427296	0.0265947	0.090108	0.11192	0.0845204	0.0408451	0.0221699	0.0199766	0.0228284
cg07952391	THNSL2	0.00446297	0.0719849	0.0342628	0.356292	-0.322029	1	256	TRUE	0.356292	0.0369346	0.0810872	0.0311399	0.0668667	0.0756903	0.0402526	0.0604072	0.0936607	0.0935877	0.0540625	0.0664979	0.0405186	0.0605522	0.0514194	0.0459029	0.0651087	0.0506935	0.0558499	0.0487519	0.0512505	0.0491335	0.083095	0.0629666	0.0779001	0.0285953	0.0502108	0.0237992	0.0344458
cg05908775	ZNF211	0.0362932	0.0329417	0.0341044	0.353328	-0.319224	1	103	TRUE	0.0151515	0.0157883	0.0177773	0.0129225	0.0157852	0.017531	0.0186363	0.0327388	0.0204625	0.0173663	0.0201656	0.0227177	0.353328	0.0219619	0.0158632	0.0202457	0.0328082	0.0165071	0.027885	0.0285617	0.0236584	0.017962	0.00984318	0.0141897	0.013685	0.0197296	0.0285466	0.0471874	0.0409539
cg17720231	IGSF9	0.0248411	0.0595143	0.071338	0.389288	-0.317949	1	12	TRUE	0.0327953	0.0439367	0.0378112	0.0343126	0.0580042	0.0290563	0.104846	0.0365448	0.0447026	0.0315508	0.0328198	0.0338089	0.145954	0.389288	0.0233246	0.0480132	0.0464396	0.0235401	0.0460728	0.0583379	0.0398641	0.0579216	0.0275696	0.0220213	0.0393215	0.0557839	0.0869565	0.0597701	0.0828416
cg09044743	PANK4	0.0163362	0.0647576	0.0874631	0.405402	-0.317939	1	203	TRUE	0.0413233	0.187645	0.0315298	0.0250978	0.071821	0.118473	0.0277438	0.017888	0.0304835	0.058619	0.0610174	0.0506569	0.0328394	0.0278983	0.0323926	0.405402	0.0555039	0.0393335	0.0294937	0.0357556	0.0425612	0.0464014	0.0431079	0.0443904	0.0615621	0.0779721	0.108434	0.0680231	0.0954236
cg15692239	ALDOC	0.0163362	0.0369915	0.0516277	0.36306	-0.311432	1	4	TRUE	0.00711881	0.0987544	0.00823065	0.0090978	0.0253432	0.224855	0.00544094	0.00689057	0.0100814	0.0100022	0.00782081	0.00602257	0.0130699	0.00798212	0.0104538	0.00766217	0.00847692	0.36306	0.00746017	0.0083282	0.0113853	0.0140099	0.00666741	0.00428938	0.0422831	0.0469005	0.0702479	0.0298429	0.0595193
cg25124636	HPCAL1	0.0248411	0.102116	0.0461016	0.354229	-0.308127	1	463	TRUE	0.113959	0.115185	0.153072	0.0394719	0.0320463	0.16184	0.095938	0.0254566	0.115725	0.0458387	0.11156	0.0892251	0.0606427	0.0905622	0.125351	0.0407039	0.0579563	0.121383	0.354229	0.0657913	0.0697081	0.0930777	0.127902	0.1739	0.0723758	0.0298237	0.0827688	0.0357176	0.0360964
cg21360828	CENPA	0.0163362	0.0535747	0.0789357	0.38369	-0.304754	1	541	TRUE	0.128009	0.0823428	0.0278753	0.0205779	0.0192834	0.0261992	0.0306964	0.0219947	0.0622117	0.38369	0.0334008	0.0371408	0.0258366	0.0284533	0.0285039	0.0731672	0.0266777	0.0299283	0.0335921	0.022119	0.0261143	0.071309	0.0245908	0.0446554	0.0309984	0.0534351	0.0918728	0.0885417	0.0818932
cg24874111	ZNF562	0.0362932	0.0535897	0.0583451	0.362815	-0.30447	1	7	TRUE	0.0224039	0.0326817	0.077192	0.0267366	0.0331715	0.0360187	0.362815	0.205782	0.0434496	0.0620972	0.0366786	0.0349443	0.0584703	0.0273858	0.0313212	0.0268609	0.0233003	0.0260245	0.0178923	0.0216733	0.0342052	0.0299676	0.0176227	0.0289235	0.0221229	0.0662328	0.0369587	0.0758074	0.0543815
cg23196831	COL14A1	0.000589449	0.0978518	0.037146	0.337598	-0.300452	1	185	TRUE	0.088925	0.0545747	0.0389238	0.0525135	0.0887516	0.133313	0.16016	0.0419692	0.0938421	0.0467735	0.0750702	0.0657832	0.16264	0.121918	0.109527	0.337598	0.0639018	0.0975017	0.1998	0.057255	0.0595852	0.0668018	0.0733902	0.0623452	0.0934309	0.0335121	0.0287294	0.052128	0.0342146
cg12622986	BARHL1	0.0248411	0.100324	0.119963	0.410282	-0.290319	1	180	TRUE	0.0899988	0.0940964	0.0829978	0.0847109	0.0747415	0.0762342	0.0770224	0.0649361	0.112729	0.103874	0.109351	0.10764	0.0941905	0.139628	0.0994242	0.0792699	0.0921311	0.0964099	0.0659042	0.410282	0.0487552	0.0829794	0.100455	0.053853	0.0664936	0.125628	0.107882	0.149136	0.0972057
cg15836660	EDNRB	0.00791546	0.0781309	0.0302346	0.320478	-0.290244	1	232	TRUE	0.0328754	0.0349138	0.0592626	0.0401435	0.0435559	0.0508542	0.0909036	0.0358579	0.115343	0.0649536	0.0536603	0.0582407	0.0951603	0.0375866	0.0663968	0.0658028	0.0489713	0.320478	0.160059	0.0229842	0.0539275	0.0350497	0.0743835	0.0886776	0.203232	0.0253564	0.0287667	0.0407837	0.0260317
cg13168683	JAKMIP1	0.0362932	0.0769166	0.0878759	0.377198	-0.289323	1	97	TRUE	0.377198	0.0570723	0.055449	0.0547564	0.0795268	0.10879	0.0573791	0.0475245	0.0719789	0.0590765	0.0508637	0.0517254	0.13895	0.0551619	0.0783507	0.0577006	0.0496834	0.0749764	0.0614417	0.0677734	0.0454512	0.0615157	0.0451933	0.0609503	0.0544237	0.092771	0.0901862	0.0632713	0.105275
cg12025941	RFX4	0.0202939	0.0862205	0.106683	0.389543	-0.282859	1	41	TRUE	0.0563758	0.0857143	0.0691414	0.0823643	0.0480933	0.0726005	0.0615683	0.0471386	0.0636108	0.0412058	0.0390905	0.0726334	0.104972	0.0616181	0.0705096	0.249139	0.0400616	0.045533	0.0943434	0.389543	0.0636635	0.102759	0.0690198	0.0569091	0.0679044	0.101664	0.127549	0.0971631	0.100358
cg08570275	P2RY1	0.0302303	0.0702283	0.0349898	0.313475	-0.278485	1	353	TRUE	0.0434483	0.0543272	0.0684606	0.0885977	0.0322581	0.0708116	0.0405883	0.0196547	0.106772	0.0585506	0.0544293	0.044586	0.0505177	0.0529907	0.0783723	0.0963311	0.030521	0.313475	0.0527688	0.0839419	0.0276767	0.0979424	0.0644143	0.0874136	0.0368581	0.0396396	0.0504591	0.0282853	0.0215751
cg05389335	TACR3	0.010189	0.0990244	0.0508637	0.328651	-0.277787	1	346	TRUE	0.04793	0.0549823	0.0702467	0.0498409	0.0537978	0.177435	0.138796	0.0366706	0.0781525	0.141095	0.0698776	0.0729422	0.131452	0.15861	0.0882687	0.0683312	0.0715073	0.093338	0.122691	0.328651	0.0555734	0.0920198	0.125249	0.0852882	0.0628635	0.0484368	0.0551354	0.0462612	0.0536214
cg24549507	C6orf145	0.0302303	0.0612187	0.0640554	0.341184	-0.277128	1	818	TRUE	0.028368	0.0903697	0.0426138	0.0240707	0.0302456	0.0321087	0.0181119	0.0184523	0.0568922	0.0522906	0.028303	0.034171	0.0372149	0.0354508	0.038035	0.179769	0.341184	0.122236	0.0587442	0.0302484	0.0467733	0.051618	0.0524623	0.0466579	0.0340766	0.0688663	0.0626365	0.0634671	0.0612517
cg25512587	SLC2A6	0.0302303	0.0887068	0.109904	0.385982	-0.276078	1	192	TRUE	0.385982	0.0660401	0.0695641	0.0608773	0.0651057	0.0666218	0.0491095	0.0313336	0.102045	0.252364	0.101685	0.0720742	0.111193	0.0807891	0.0791346	0.115777	0.0684553	0.0931941	0.0545019	0.0492748	0.036013	0.0403397	0.0526296	0.0510168	0.0625483	0.108444	0.11069	0.0953265	0.125156
cg01410472	CRISPLD1	0.010189	0.101594	0.0353326	0.310071	-0.274738	1	1	TRUE	0.0337166	0.0271667	0.0684075	0.113456	0.310071	0.197826	0.0756945	0.0516626	0.193654	0.134493	0.104188	0.0773101	0.0343375	0.0440844	0.0453079	0.153961	0.0792911	0.0809391	0.178425	0.0948533	0.0415761	0.0482121	0.0746521	0.0490284	0.227525	0.0247422	0.0487748	0.0260701	0.0417434
cg11389172	SLC18A3	0.0248411	0.0603537	0.0198038	0.291174	-0.27137	1	48	TRUE	0.0642238	0.0193353	0.0232058	0.0327214	0.0597545	0.174928	0.0262233	0.0185326	0.0335898	0.0243889	0.0111956	0.0295891	0.291174	0.0453205	0.0381138	0.0625032	0.0789847	0.0274335	0.0697357	0.190331	0.0141097	0.0211041	0.0269512	0.0357182	0.0896728	0.0231555	0.0257189	0.0131712	0.0171695
cg21273125	ABHD2	0.00446297	0.0972907	0.0314462	0.299513	-0.268067	1	166	TRUE	0.0695528	0.049334	0.0572507	0.131456	0.0471788	0.149582	0.0557399	0.0277193	0.180953	0.033472	0.0844707	0.100373	0.0273216	0.0804058	0.0802353	0.0413034	0.0619964	0.0878176	0.13773	0.299513	0.117144	0.0613489	0.164096	0.104496	0.181779	0.036613	0.0297346	0.024111	0.0353263
cg24599739	DDT	0.0302303	0.0267642	0.022477	0.285963	-0.263486	1	289	TRUE	0.0142879	0.0145509	0.0167042	0.0161007	0.0135362	0.285963	0.0144626	0.00830873	0.0167802	0.0206114	0.0147864	0.00834591	0.0258201	0.0178107	0.0129695	0.0163067	0.00901817	0.00862403	0.014645	0.0142754	0.0107363	0.0192489	0.016122	0.0261074	0.0329818	0.0236506	0.0263721	0.0208333	0.0190519
cg09276883	HHAT	0.0362932	0.0719954	0.0888643	0.351659	-0.262795	1	331	TRUE	0.0455662	0.0530892	0.0406989	0.0517241	0.0407512	0.0343174	0.0345352	0.0244115	0.0779641	0.0880476	0.0520108	0.0754322	0.0706179	0.0932648	0.0620704	0.351659	0.0424071	0.112207	0.0582501	0.0458504	0.0603575	0.0440932	0.0667176	0.075102	0.0987393	0.0772201	0.100339	0.091344	0.0865537
cg04195127	WFDC1	0.0163362	0.0395657	0.0455568	0.304291	-0.258735	1	318	TRUE	0.0341094	0.0253729	0.0235302	0.0327512	0.0318134	0.0352765	0.0405981	0.0229226	0.0306838	0.0222535	0.0189156	0.0302898	0.0606162	0.0277051	0.0227313	0.0253458	0.304291	0.0173662	0.0355285	0.035361	0.0192791	0.024334	0.0179184	0.0240792	0.0260694	0.0553798	0.0475869	0.0329304	0.04633
cg00243313	IRX4	0.0362932	0.0545513	0.0221575	0.279751	-0.257594	1	533	TRUE	0.102072	0.0169624	0.0354319	0.0238275	0.0598813	0.0740974	0.0641323	0.0161034	0.0415824	0.0216014	0.0390813	0.0223676	0.279751	0.0838125	0.032027	0.0388168	0.0247359	0.0509303	0.0547686	0.104608	0.0223034	0.0438576	0.033841	0.0337104	0.0434783	0.0217455	0.0260831	0.0245323	0.0162691
cg13479669	CDKN2A	0.0248411	0.0676659	0.103626	0.356246	-0.25262	1	382	TRUE	0.356246	0.0879799	0.0323317	0.0456007	0.144503	0.0407778	0.0321766	0.0219827	0.048105	0.070665	0.0372199	0.0375581	0.0309734	0.0424642	0.0537332	0.0340513	0.0273445	0.0244034	0.0616811	0.0464343	0.201653	0.0568885	0.0353179	0.0982734	0.0232824	0.0848725	0.128973	0.0922653	0.108395
cg15001381	AXIN1	0.010189	0.121588	0.065369	0.317603	-0.252234	1	850	TRUE	0.0684832	0.136734	0.140513	0.104894	0.0673172	0.317603	0.0854093	0.116277	0.185532	0.0798741	0.0658049	0.0935475	0.109269	0.212176	0.170958	0.116139	0.152776	0.0894589	0.0787817	0.088089	0.106483	0.108074	0.146655	0.0939035	0.104956	0.0693356	0.0710173	0.0357668	0.0853563
cg07642638	CHGB	0.0130521	0.111989	0.0658433	0.317001	-0.251157	1	382	TRUE	0.119375	0.063456	0.079549	0.0911279	0.0999768	0.088497	0.0593312	0.0481078	0.177154	0.317001	0.093088	0.0990362	0.200312	0.0745809	0.087781	0.230208	0.0754843	0.155447	0.117614	0.0820952	0.0790232	0.0736006	0.0890611	0.131034	0.0677716	0.0675076	0.0578482	0.0635257	0.0744918
cg21145624	MEIS3	0.0302303	0.0599478	0.0688419	0.31728	-0.248438	1	114	TRUE	0.0444815	0.0538246	0.0334971	0.033174	0.0451758	0.0437803	0.0944018	0.0247001	0.0575444	0.0529117	0.041022	0.0489217	0.0516149	0.0425663	0.0670667	0.0577358	0.0493494	0.31728	0.0404045	0.0340893	0.161563	0.0236032	0.0317919	0.0255595	0.0226343	0.0618061	0.0738158	0.0571674	0.0825784
cg25415932	OGG1	0.0362932	0.155899	0.0840776	0.332475	-0.248397	1	346	TRUE	0.0626104	0.0833566	0.195223	0.136093	0.109306	0.261037	0.107733	0.145846	0.2401	0.201045	0.0813172	0.187198	0.332475	0.253387	0.174245	0.139617	0.157582	0.167642	0.0969551	0.116407	0.0978947	0.0934657	0.185525	0.106098	0.165327	0.0664944	0.100466	0.0423527	0.126997
cg11868900	EFCAB1	0.0202939	0.127769	0.0656669	0.313712	-0.248045	1	244	TRUE	0.124471	0.0846335	0.083771	0.0921249	0.0880024	0.313712	0.0666142	0.0356649	0.125741	0.0991493	0.0990268	0.118268	0.253928	0.18531	0.118277	0.102859	0.0732467	0.173395	0.0784218	0.252129	0.12529	0.119224	0.144235	0.115614	0.121107	0.0399207	0.0694454	0.0513339	0.101968
cg15796941	BTBD11	0.0163362	0.112815	0.0658159	0.31352	-0.247704	1	325	TRUE	0.0851293	0.149814	0.116765	0.0923691	0.113765	0.135828	0.079184	0.0299843	0.108805	0.0790041	0.105213	0.0697462	0.0876068	0.0931858	0.138985	0.0815736	0.082101	0.0746405	0.106254	0.31352	0.0970368	0.195198	0.126734	0.130047	0.12788	0.0634883	0.0911116	0.0382356	0.0704282
cg18959478	PRKCDBP	0.0130521	0.0593075	0.0801019	0.326594	-0.246492	1	391	TRUE	0.0367418	0.215431	0.0319086	0.0359276	0.0388691	0.0390489	0.0258585	0.0171523	0.0496673	0.0415005	0.0324518	0.0440511	0.0248255	0.326594	0.0331018	0.0355455	0.126244	0.0400661	0.0421124	0.0395854	0.0432037	0.0455309	0.0439474	0.039498	0.0338252	0.0832771	0.0994001	0.0509821	0.0867484
cg15696781	MSTO1	0.0130521	0.138184	0.0763833	0.32265	-0.246267	1	390	TRUE	0.129034	0.109383	0.134838	0.121787	0.108944	0.216558	0.134726	0.0444898	0.189027	0.097489	0.123463	0.112909	0.0917539	0.101863	0.157184	0.104469	0.32265	0.127499	0.132998	0.182837	0.111088	0.112397	0.17682	0.197335	0.113063	0.056855	0.1112	0.101469	0.0360092
cg19026260	CNIH2	0.0163362	0.0712047	0.0833641	0.328446	-0.245081	1	345	TRUE	0.141243	0.328446	0.0604336	0.04975	0.0504146	0.0446411	0.026854	0.0311397	0.0552788	0.036668	0.0468951	0.0374768	0.0159514	0.0533986	0.0579866	0.0545615	0.0241469	0.235847	0.0679609	0.079461	0.0614234	0.0517969	0.0675404	0.0583932	0.0424097	0.0833886	0.082232	0.0773782	0.0904576
cg20739510	PEX14	0.00791546	0.0670857	0.0996005	0.344496	-0.244896	1	210	TRUE	0.0477997	0.0606796	0.0349724	0.0252741	0.0357016	0.0866245	0.0462436	0.0308998	0.0625411	0.344496	0.244982	0.0529474	0.06	0.0402512	0.047497	0.056124	0.0415694	0.0521299	0.0439417	0.0867804	0.029316	0.0443716	0.0327072	0.0314524	0.0378406	0.0785943	0.118194	0.109267	0.0923469
cg17468440	PPP2R1B	0.0248411	0.108131	0.0572098	0.301416	-0.244207	1	444	TRUE	0.0787392	0.0516992	0.105721	0.0767572	0.0677408	0.174119	0.0682509	0.0513775	0.166387	0.0916379	0.0757554	0.0932719	0.0610919	0.301416	0.131285	0.111314	0.0663816	0.0794402	0.0999116	0.14187	0.0614447	0.104138	0.141116	0.121987	0.180414	0.0302075	0.0637122	0.0436706	0.0912487
cg15201635	SMPD3	0.010189	0.0348122	0.0363085	0.279527	-0.243219	1	233	TRUE	0.193487	0.025687	0.0266172	0.00944035	0.0118292	0.0258494	0.0120218	0.0115739	0.0178725	0.012683	0.0209466	0.0114428	0.0189514	0.279527	0.0162914	0.0164048	0.0116083	0.0134626	0.0139713	0.0130295	0.0156838	0.0172535	0.0178781	0.0204166	0.0363758	0.0290569	0.028106	0.0354945	0.0525765
cg12572545	SC4MOL	0.00791546	0.135872	0.0483877	0.291136	-0.242748	1	599	TRUE	0.219754	0.231065	0.230732	0.148991	0.168834	0.291136	0.171746	0.0729971	0.124421	0.0507801	0.0966866	0.126351	0.109715	0.0358236	0.0780649	0.131768	0.0399312	0.0605611	0.0603913	0.13761	0.0872264	0.14187	0.204018	0.184525	0.191792	0.0243559	0.0878378	0.0496109	0.031746
cg24723331	ST8SIA1	0.00227359	0.105766	0.0383714	0.279579	-0.241208	1	429	TRUE	0.0664322	0.143284	0.0657916	0.0562085	0.0532611	0.0959668	0.176454	0.0559773	0.0821346	0.0767663	0.088389	0.0542421	0.1441	0.157736	0.0718504	0.166541	0.0345584	0.279579	0.137344	0.177229	0.0568816	0.0233929	0.0867463	0.0986722	0.194611	0.0335008	0.0477512	0.0395475	0.0326862
cg02026235	RHBDL1	0.0433666	0.0621357	0.0648281	0.301842	-0.237013	1	213	TRUE	0.301842	0.0489014	0.0519576	0.0368374	0.0411121	0.104795	0.031311	0.0235041	0.0631049	0.0534224	0.0469671	0.0437928	0.0515695	0.100557	0.0472159	0.0512685	0.0442628	0.0419876	0.0453043	0.0735468	0.0517503	0.0488979	0.0581868	0.0430769	0.0482199	0.0572412	0.0588125	0.0650528	0.0782061
cg11847808	EPHA8	0.0130521	0.13366	0.080588	0.317205	-0.236617	1	393	TRUE	0.0961776	0.0796078	0.0793991	0.179972	0.0644452	0.110263	0.153828	0.14951	0.128681	0.0861703	0.0946737	0.0706248	0.203272	0.19455	0.0949337	0.317205	0.119831	0.104479	0.100436	0.147153	0.275316	0.111436	0.0996643	0.101842	0.178023	0.0639628	0.0945101	0.0759541	0.087925
cg18273501	CALHM2	0.00791546	0.0403262	0.0479336	0.282641	-0.234707	1	19	TRUE	0.0208454	0.0581618	0.0187659	0.0280906	0.0194742	0.0265661	0.0230193	0.018903	0.0285772	0.0285521	0.0328701	0.0386491	0.0257738	0.0370162	0.0273501	0.0419051	0.282641	0.0353135	0.0378242	0.0252634	0.0300538	0.0347138	0.0394579	0.0206644	0.0277044	0.0381519	0.0642385	0.0473038	0.0420401
cg13640200	AMIGO2	0.00791546	0.0445601	0.0567596	0.29028	-0.23352	1	554	TRUE	0.0261931	0.0219674	0.0268434	0.0407012	0.0336809	0.0266071	0.0244259	0.0146251	0.0271019	0.0505383	0.0317525	0.0414981	0.0253177	0.29028	0.0299048	0.0504566	0.0336451	0.0504275	0.0617534	0.0382109	0.0464119	0.03086	0.0298975	0.0286112	0.0322925	0.0645546	0.0506042	0.0682437	0.0436359
cg11154542	CTSL1	0.0433666	0.105887	0.0597893	0.293279	-0.23349	1	328	TRUE	0.0960737	0.0490743	0.0713216	0.0676322	0.0472896	0.117382	0.0699474	0.125063	0.141196	0.145548	0.0402721	0.100066	0.104552	0.293279	0.0928165	0.114402	0.0924104	0.176159	0.117268	0.0668616	0.0952437	0.0657066	0.112037	0.0824865	0.163097	0.044686	0.0747256	0.0411111	0.0786346
cg05467918	ACADM	0.0202939	0.0285298	0.0260056	0.256471	-0.230465	1	337	TRUE	0.0143664	0.0155124	0.0202429	0.014787	0.0205679	0.0201937	0.0243766	0.0122962	0.0249396	0.0166741	0.256471	0.0178359	0.0381166	0.0164687	0.0143076	0.0171779	0.0149484	0.0119743	0.0192234	0.0196008	0.022211	0.0277706	0.0212337	0.0171434	0.0148058	0.0268615	0.0269921	0.0272287	0.02294
cg16598810	DEPDC1	0.0302303	0.034778	0.0386741	0.268358	-0.229684	1	531	TRUE	0.0248175	0.0298469	0.029018	0.033234	0.0245734	0.0159516	0.0173634	0.0169393	0.0365106	0.0175805	0.0182927	0.0181912	0.0434924	0.0267162	0.0225405	0.0547366	0.02515	0.0128059	0.0214055	0.268358	0.0158563	0.0197097	0.019493	0.0178168	0.0390498	0.0331835	0.0450798	0.0351362	0.0412966
cg14696348	MC1R	0.00151573	0.0240632	0.0579009	0.287439	-0.229538	1	509	TRUE	0.011419	0.0409487	0.00898283	0.0112385	0.287439	0.0100591	0.0100673	0.00866798	0.0159726	0.0145183	0.0103713	0.0131838	0.0158285	0.0136759	0.0108443	0.0122194	0.0112425	0.00974043	0.0100953	0.0093612	0.0160303	0.0239894	0.00873608	0.00916244	0.00778538	0.0661321	0.0733935	0.0372313	0.0548466
cg25886284	ZFP82	0.0163362	0.0330024	0.0252672	0.252086	-0.226818	1	132	TRUE	0.0162008	0.0157832	0.0122873	0.0149219	0.0149982	0.0141078	0.014826	0.0145045	0.020358	0.0154205	0.016586	0.0143147	0.0399403	0.252086	0.0146881	0.0127314	0.0125389	0.00872663	0.0167114	0.0144578	0.0157396	0.0242692	0.0093752	0.0173208	0.202167	0.0270766	0.0270334	0.024881	0.0220778
cg21623671	ANXA6	0.010189	0.04936	0.0863154	0.31275	-0.226434	1	516	TRUE	0.31275	0.0252013	0.0455666	0.0940927	0.0263097	0.0408724	0.0174169	0.0625184	0.0658953	0.0326919	0.0299085	0.0116078	0.0300919	0.0278946	0.0508475	0.0376926	0.0400784	0.029405	0.0390532	0.0614202	0.0299262	0.0321987	0.024878	0.0407546	0.024927	0.0503339	0.065295	0.134116	0.0955171
cg25657834	NTSR2	0.0202939	0.104733	0.124875	0.351057	-0.226182	1	60	TRUE	0.351057	0.0721358	0.22064	0.078251	0.0900628	0.0630646	0.0800995	0.0697447	0.082909	0.0971885	0.0682411	0.0979804	0.283248	0.111739	0.108108	0.0700842	0.0583391	0.089348	0.0898826	0.0587631	0.0609334	0.050555	0.0808957	0.0976333	0.0874186	0.12207	0.138052	0.106583	0.132797
cg26964989	LAMC3	0.0202939	0.0774305	0.0963882	0.319224	-0.222836	1	210	TRUE	0.0769559	0.0735519	0.0568249	0.0592384	0.0624498	0.0594334	0.0492794	0.0976903	0.0669995	0.0874451	0.0732129	0.0793936	0.159592	0.319224	0.0762475	0.0742312	0.0889442	0.0672873	0.0441724	0.0513595	0.0298336	0.0685327	0.0344926	0.0374968	0.0418746	0.080646	0.116783	0.0811771	0.106947
cg10140638	PTPRN	0.0202939	0.0489299	0.0206685	0.239518	-0.218849	1	64	TRUE	0.0272665	0.0304322	0.0258466	0.0322224	0.0271137	0.0455349	0.0180383	0.0210848	0.0237552	0.0181171	0.0314012	0.030955	0.073502	0.0922619	0.0223074	0.0372205	0.160346	0.0186616	0.239518	0.107768	0.0240468	0.0318448	0.0350568	0.0272507	0.0216969	0.0226345	0.0208265	0.0186208	0.0205919
cg16114640	THSD1	0.0433666	0.0614919	0.0688714	0.286648	-0.217777	1	320	TRUE	0.035083	0.046685	0.0340006	0.0439207	0.0268072	0.0339144	0.039686	0.05706	0.0598985	0.049712	0.0417299	0.0556483	0.250441	0.0604855	0.030186	0.0401743	0.286648	0.0142133	0.0586066	0.0747268	0.0280355	0.0731422	0.031314	0.0256791	0.0395002	0.0483762	0.0790419	0.0605516	0.0875161
cg21712685	C6orf126	0.0163362	0.0496433	0.0604114	0.277799	-0.217387	1	213	TRUE	0.0314043	0.0537091	0.0301982	0.0521166	0.0287924	0.0291147	0.0664439	0.0227486	0.0387496	0.0413177	0.0462325	0.0325084	0.0336599	0.277799	0.0366553	0.10878	0.0419864	0.0343652	0.0474699	0.0370077	0.0354657	0.0183384	0.028375	0.0374717	0.030374	0.0630028	0.0710364	0.0588456	0.0487608
cg25361844	SIPA1	0.00446297	0.0382024	0.050657	0.267936	-0.217279	1	233	TRUE	0.0155722	0.0252416	0.0160753	0.0148684	0.267936	0.0202042	0.0155602	0.0169261	0.0301705	0.0159733	0.0209531	0.0168286	0.0325359	0.0155365	0.0201961	0.0140471	0.0173817	0.222559	0.0160998	0.0182763	0.0220921	0.0436827	0.0152407	0.0197931	0.0213108	0.0555556	0.0467144	0.0488241	0.0515342
cg01114088	CYTL1	0.0433666	0.0591131	0.0768465	0.293388	-0.216542	1	86	TRUE	0.0455059	0.0955771	0.0255599	0.0538644	0.025508	0.0264909	0.0356337	0.0221935	0.0482216	0.0219013	0.0239174	0.144286	0.293388	0.17272	0.0251028	0.0358136	0.0449025	0.0220679	0.0595478	0.0514674	0.031522	0.0310268	0.0280894	0.0308932	0.0826276	0.0991205	0.0642843	0.0550082	0.0889729
cg24654547	DUS2L	0.0202939	0.185084	0.116464	0.328251	-0.211787	1	39	TRUE	0.192766	0.153234	0.172054	0.182483	0.175074	0.23153	0.176786	0.11343	0.23353	0.0873503	0.173194	0.149275	0.0563387	0.110065	0.263829	0.208845	0.154721	0.190881	0.277136	0.193233	0.145775	0.126895	0.2911	0.328251	0.239332	0.100168	0.0999365	0.148661	0.11709
cg13828839	FXYD6	0.0130521	0.0353197	0.0449198	0.255145	-0.210225	1	201	TRUE	0.025035	0.0310134	0.0252321	0.0151311	0.0170388	0.0195958	0.024957	0.0224543	0.0236686	0.0866449	0.0184737	0.0160098	0.0945946	0.0223927	0.0180597	0.0234082	0.0198995	0.0171879	0.0153912	0.255145	0.020719	0.0274818	0.0137438	0.0122184	0.0174964	0.0404997	0.0371017	0.0485736	0.053504
cg27376271	CBLN2	0.0130521	0.0421206	0.0533135	0.260907	-0.207594	1	273	TRUE	0.0252554	0.0221609	0.0322533	0.0286965	0.0237916	0.260907	0.0192264	0.02405	0.0367865	0.036128	0.0295126	0.0479974	0.0614823	0.0286211	0.0348173	0.0395998	0.0260039	0.0349811	0.0479829	0.0374614	0.0352525	0.03612	0.0286524	0.0319004	0.0233753	0.0386561	0.0426869	0.0823697	0.0495411
cg04251363	ST3GAL6	0.00446297	0.0722141	0.0234636	0.230378	-0.206914	1	646	TRUE	0.0577331	0.0901939	0.034861	0.0688048	0.0989623	0.117903	0.0708084	0.0295957	0.109373	0.0249734	0.230378	0.039952	0.0286351	0.103593	0.0498691	0.0395578	0.023092	0.0387736	0.0786642	0.153053	0.0202135	0.0373432	0.105099	0.0730681	0.0808528	0.0202603	0.0250261	0.0222855	0.0262825
cg14049461	GRID2	0.00227359	0.03592	0.0422047	0.2486	-0.206396	1	821	TRUE	0.027066	0.0278961	0.0186813	0.0265826	0.0254771	0.0265354	0.0360693	0.0203299	0.0286629	0.0302126	0.0315275	0.0357251	0.0421988	0.0285023	0.020202	0.0352546	0.0230551	0.019305	0.025402	0.2486	0.0328052	0.0296703	0.02215	0.017265	0.0188237	0.0463611	0.0409706	0.0369292	0.0445578
cg22339278	KIRREL2	0.0433666	0.0940215	0.110087	0.316387	-0.206301	1	548	TRUE	0.262101	0.0559572	0.0484269	0.316387	0.0557078	0.0592496	0.0385703	0.0379053	0.0705267	0.307232	0.060448	0.0748042	0.102633	0.0607702	0.0610702	0.0574741	0.0709802	0.202152	0.06998	0.0892587	0.0427961	0.0523172	0.0540843	0.045818	0.0538871	0.110581	0.114846	0.0795506	0.13537
cg02748539	SLC9A3	0.0433666	0.0997231	0.0604505	0.263787	-0.203337	1	178	TRUE	0.19137	0.0630793	0.0690038	0.0748946	0.0872353	0.0971358	0.15349	0.0428675	0.0925083	0.0607114	0.0605973	0.0678116	0.15629	0.156495	0.0923509	0.263787	0.0740121	0.156538	0.0896595	0.0550208	0.0696458	0.0569432	0.08238	0.0831474	0.0961023	0.0542784	0.0602339	0.0437505	0.0835391
cg21824902	WDTC1	0.00446297	0.0643632	0.0212293	0.222909	-0.20168	1	327	TRUE	0.0326793	0.222909	0.0543857	0.0412072	0.0539228	0.114812	0.0446742	0.0129826	0.0601504	0.0334057	0.0794595	0.0329412	0.0274817	0.0306749	0.106894	0.0742436	0.0558592	0.0391674	0.163768	0.0501004	0.0340117	0.00903058	0.0937107	0.0984023	0.042207	0.0203613	0.0209029	0.0250698	0.0185831
cg06165395	GRIK3	0.00791546	0.190051	0.112962	0.313744	-0.200782	1	946	TRUE	0.153869	0.118134	0.176613	0.215601	0.141455	0.191285	0.270014	0.0793912	0.284358	0.138668	0.133319	0.186098	0.176033	0.313744	0.19091	0.181438	0.105843	0.178879	0.198433	0.232286	0.181283	0.252657	0.151697	0.226465	0.2728	0.109393	0.120921	0.0876221	0.133913

## Sheet: pRCC vs NRP
TargetID	SYMBOL	Wilcoxon p-value	Mean b-value_pRCC	Mean b-value_NRP	Mean b-value_meth	Delta b-value	# of tumors w/ hypermethylation	Distance to TSS (bp)	CpG island	pRCC	pRCC	pRCC	pRCC	pRCC	pRCC	pRCC	pRCC	pRCC	pRCC	pRCC	pRCC	pRCC	pRCC	NRP	NRP	NRP	NRP
cg21475402	BCAN	0.000653595	0.678208	0.067742	0.722654	-0.654912	13	400	TRUE	0.616103	0.659204	0.480268	0.694273	0.904228	0.933253	0.70944	0.654731	0.594371	0.899397	0.100404	0.849525	0.510062	0.88965	0.0477218	0.0758476	0.0772146	0.0701842
cg18674980	CA3	0.00784314	0.53095	0.103173	0.569557	-0.466384	13	123	TRUE	0.345556	0.462228	0.0290577	0.466269	0.819239	0.8968	0.402154	0.442079	0.399459	0.725458	0.327852	0.793943	0.576086	0.747121	0.0984105	0.119481	0.112999	0.0818028
cg02126753	AEBP1	0.0346405	0.424752	0.0907609	0.590965	-0.500204	9	38	TRUE	0.564837	0.643688	0.0504289	0.0438822	0.371869	0.5216	0.154736	0.23111	0.505554	0.14768	0.563564	0.861988	0.519286	0.766298	0.075	0.111028	0.102542	0.0744735
cg15443822	ATP2A3	0.0248366	0.355707	0.0470077	0.512789	-0.465781	8	722	TRUE	0.383388	0.58045	0.238386	0.550473	0.222934	0.302684	0.227889	0.353578	0.0405494	0.021501	0.291018	0.741705	0.12632	0.899017	0.0422116	0.0506387	0.0567655	0.0384152
cg03740216	ICAM4	0.000653595	0.350449	0.124052	0.45319	-0.329139	8	119	TRUE	0.334778	0.33539	0.361793	0.345218	0.3813	0.266282	0.191091	0.576422	0.195751	0.208024	0.158987	0.260628	0.575882	0.714741	0.124896	0.142155	0.125515	0.103639
cg21359747	ALDH1A3	0.0248366	0.326538	0.0765006	0.53755	-0.46105	7	575	TRUE	0.151584	0.492173	0.0443628	0.643775	0.533839	0.296799	0.235261	0.0478708	0.089693	0.0732563	0.166646	0.546174	0.366678	0.883415	0.0390062	0.141903	0.0438277	0.0812654
cg16340268	ITPKB	0.0248366	0.265908	0.0543082	0.45546	-0.401152	7	23	TRUE	0.288307	0.322093	0.107207	0.456304	0.419252	0.49491	0.0721353	0.114484	0.0753713	0.0413007	0.047079	0.585183	0.0769146	0.622172	0.0483404	0.0656498	0.0439169	0.0593258
cg08995424	ATP5G2	0.0346405	0.230292	0.0444623	0.371588	-0.327126	7	462	TRUE	0.307824	0.268543	0.0224883	0.499246	0.271571	0.200569	0.0802003	0.0313234	0.0795475	0.0447761	0.251697	0.164072	0.329099	0.673138	0.0380218	0.0734481	0.0304562	0.0359231
cg13870866	TBX20	0.0346405	0.267378	0.0765898	0.451488	-0.374898	6	112	TRUE	0.469907	0.156067	0.618339	0.219267	0.318581	0.0629529	0.0596095	0.117092	0.177189	0.139734	0.102446	0.36913	0.454483	0.478488	0.0655434	0.0865379	0.0705385	0.0837396
cg14672994	ACSF2	0.00784314	0.265915	0.0820996	0.416716	-0.334616	6	542	TRUE	0.449768	0.19329	0.0544427	0.139395	0.323147	0.569467	0.289118	0.231321	0.165281	0.0991276	0.185261	0.154392	0.427367	0.441429	0.0824149	0.0725969	0.084691	0.0886958
cg03633120	NDUFA7	0.0248366	0.28197	0.107217	0.437999	-0.330782	6	996	TRUE	0.47792	0.264091	0.179235	0.310026	0.483273	0.0966691	0.196711	0.0559528	0.250682	0.156608	0.33869	0.388012	0.119638	0.630072	0.0889355	0.139875	0.0811033	0.118955
cg09225321	OTOP2	0.00457516	0.252757	0.0857409	0.399671	-0.31393	6	92	TRUE	0.442226	0.28884	0.158983	0.352477	0.40423	0.131331	0.166293	0.10971	0.221318	0.1307	0.0780757	0.485507	0.144153	0.424748	0.0889281	0.100906	0.0731331	0.0799968
cg12317456	MMP2	0.00784314	0.242572	0.0719872	0.375634	-0.303647	5	220	TRUE	0.118585	0.233592	0.323665	0.292658	0.170984	0.214877	0.249953	0.346081	0.119515	0.0615238	0.20294	0.337052	0.145871	0.578716	0.0705337	0.0739289	0.0668844	0.0766017
cg12973651	CNFN	0.0176471	0.284015	0.0961495	0.558454	-0.462305	4	14	TRUE	0.198889	0.198904	0.360626	0.517689	0.651916	0.259544	0.148423	0.189481	0.0893038	0.0740046	0.159229	0.268494	0.156124	0.703585	0.082487	0.114913	0.0761625	0.111035
cg21604042	SCUBE3	0.0117647	0.202234	0.0549763	0.436976	-0.382	4	789	TRUE	0.0714951	0.383581	0.210267	0.154362	0.180927	0.136093	0.0588035	0.0492484	0.0922593	0.0669584	0.289374	0.726545	0.0629615	0.348405	0.0462094	0.0614555	0.0473712	0.064869
cg01580681	HAND2	0.0346405	0.232683	0.0987065	0.478864	-0.380158	4	578	TRUE	0.401617	0.105733	0.735022	0.234276	0.133493	0.438555	0.0807333	0.122733	0.128254	0.0665677	0.115871	0.121447	0.340262	0.232993	0.105532	0.109389	0.0782647	0.101641
cg03567830	NTSR1	0.0464052	0.186519	0.0464194	0.363807	-0.317387	4	318	TRUE	0.283872	0.161882	0.207391	0.400789	0.224144	0.120343	0.0540735	0.318493	0.0910575	0.0230475	0.136421	0.024864	0.112811	0.452072	0.0357275	0.0477062	0.0659211	0.0363229
cg26189983	TNFRSF1B	0.0248366	0.186308	0.0401187	0.486708	-0.446589	3	640	TRUE	0.26582	0.079678	0.106916	0.0860222	0.464031	0.223025	0.0452027	0.18848	0.112278	0.124578	0.0281295	0.122727	0.0311536	0.730274	0.0305723	0.0322471	0.0141281	0.0835272
cg25500444	CCDC81	0.00784314	0.244231	0.10907	0.504549	-0.395479	3	323	TRUE	0.217221	0.241698	0.0966812	0.207664	0.443717	0.170802	0.0995261	0.159776	0.165014	0.468762	0.151623	0.195397	0.200184	0.601168	0.0623516	0.129334	0.148324	0.0962718
cg09936561	DRD5	0.00784314	0.218412	0.0917771	0.446994	-0.355216	3	20	TRUE	0.0803821	0.460536	0.162704	0.574507	0.285204	0.139636	0.0943336	0.207694	0.14242	0.169963	0.161037	0.305937	0.172823	0.100596	0.0756213	0.0906716	0.0705639	0.130251
cg07185695	MOSC1	0.0248366	0.174571	0.0612069	0.387398	-0.326191	3	685	TRUE	0.0756236	0.149682	0.128884	0.331015	0.0721712	0.15728	0.0926906	0.134247	0.0678697	0.0251332	0.28797	0.543208	0.186735	0.191479	0.048318	0.0587258	0.0566765	0.0811073
cg22498251	TWIST1	0.00457516	0.232772	0.109302	0.403974	-0.294671	3	415	TRUE	0.401363	0.16131	0.293709	0.261766	0.24061	0.137349	0.134771	0.237934	0.193546	0.108206	0.124941	0.366194	0.152739	0.444364	0.115534	0.100974	0.0939179	0.126782
cg11319389	TOX2	0.0346405	0.221956	0.0996671	0.381697	-0.282029	3	159	TRUE	0.271469	0.20224	0.269982	0.274089	0.315805	0.081342	0.164581	0.150297	0.148928	0.0832246	0.172777	0.374871	0.14337	0.454414	0.0888639	0.102175	0.090353	0.117276
cg04598121	PENK	0.0248366	0.196453	0.0999861	0.35493	-0.254944	3	84	TRUE	0.127135	0.350906	0.324394	0.178345	0.0757557	0.198547	0.0770747	0.150864	0.191633	0.178347	0.20303	0.38949	0.1859	0.118922	0.0653611	0.119393	0.0727071	0.142483
cg08977371	CDH13	0.000653595	0.190592	0.0705578	0.306585	-0.236027	3	88	TRUE	0.138376	0.22904	0.148729	0.231823	0.152234	0.0846119	0.133008	0.198697	0.13986	0.295954	0.0891084	0.312046	0.203039	0.311755	0.0743163	0.0686458	0.0641636	0.0751053
cg12311132	RCN1	0.0117647	0.2095	0.107803	0.322422	-0.214619	3	537	TRUE	0.155222	0.221603	0.310635	0.316861	0.134675	0.11891	0.151786	0.305031	0.184275	0.114324	0.222332	0.132186	0.339769	0.22539	0.0847636	0.126705	0.0862452	0.133497
cg01129459	FLJ46156	0.0248366	0.265001	0.120031	0.661412	-0.541381	2	397	TRUE	0.191696	0.184522	0.572926	0.313234	0.237214	0.18932	0.0967873	0.291947	0.185666	0.127335	0.142762	0.192305	0.234406	0.749898	0.101092	0.147881	0.0875215	0.14363
cg01626227	TRIM4	0.0464052	0.0982952	0.0712469	0.495266	-0.424019	2	135	TRUE	0.0356508	0.0496347	0.0370738	0.0350343	0.404491	0.0299001	0.0192536	0.0433233	0.0242985	0.023247	0.0446171	0.58604	0.0291974	0.0143707	0.052706	0.0791598	0.1059	0.0472219
cg23303408	POU4F3	0.0464052	0.145905	0.0542233	0.385014	-0.33079	2	79	TRUE	0.116226	0.104737	0.182141	0.115511	0.0957613	0.0220805	0.0598343	0.106149	0.102861	0.0381037	0.354815	0.415212	0.0994098	0.229832	0.0562865	0.0634246	0.0407341	0.0564478
cg26979012	PSMC6	0.00784314	0.160654	0.0414121	0.360331	-0.318919	2	146	TRUE	0.115759	0.130993	0.123531	0.197962	0.0877487	0.0931254	0.139046	0.0844668	0.136096	0.454999	0.203052	0.206182	0.265663	0.0105362	0.0218263	0.0539745	0.0641318	0.0257156
cg09068492	CALCA	0.0248366	0.156281	0.0552763	0.371233	-0.315956	2	174	TRUE	0.14198	0.279343	0.463122	0.182317	0.086676	0.129034	0.0313423	0.228919	0.13924	0.059243	0.0668371	0.108141	0.134371	0.137371	0.0515676	0.065202	0.0347512	0.0695843
cg14882700	OTOP1	0.0346405	0.21425	0.130872	0.441496	-0.310624	2	50	TRUE	0.317336	0.167374	0.248986	0.166667	0.161124	0.250556	0.145022	0.157171	0.168404	0.0901843	0.514188	0.0811464	0.368804	0.162534	0.140098	0.142724	0.103259	0.137407
cg03755123	UTF1	0.0464052	0.187954	0.0962777	0.352779	-0.256501	2	270	TRUE	0.366309	0.199065	0.239246	0.234004	0.155782	0.125315	0.10091	0.266046	0.14217	0.0547394	0.120127	0.101626	0.186765	0.33925	0.0687881	0.113412	0.0825735	0.120338
cg03491478	MAPK8IP1	0.00457516	0.191285	0.0912901	0.331474	-0.240184	2	288	TRUE	0.186973	0.30657	0.150981	0.229761	0.124427	0.157255	0.167559	0.133225	0.201337	0.162776	0.162162	0.356378	0.258074	0.0805062	0.0727442	0.0945631	0.0662184	0.131635
cg11051158	C2orf3	0.0346405	0.117369	0.0519255	0.280892	-0.228966	2	99	TRUE	0.24602	0.0990574	0.30358	0.0646772	0.0661006	0.0455887	0.0597503	0.0570254	0.0674969	0.0767606	0.130412	0.0412588	0.127232	0.258203	0.0513171	0.0513956	0.0480564	0.0569329
cg19884262	FOXI2	0.0346405	0.130668	0.0419011	0.758461	-0.71656	1	16	TRUE	0.0585493	0.0651403	0.0700779	0.235166	0.0709838	0.0437197	0.0942676	0.0973385	0.0841203	0.0374655	0.113912	0.0289719	0.0711746	0.758461	0.0376163	0.0382161	0.034532	0.0572401
cg25886284	ZFP82	0.0248366	0.0572398	0.0252672	0.6	-0.574733	1	132	TRUE	0.0174953	0.0256115	0.6	0.0165571	0.0116706	0.0115997	0.00941176	0.0126598	0.0140367	0.0246142	0.0154881	0.0196726	0.0121951	0.0103444	0.0270766	0.0270334	0.024881	0.0220778
cg15565872	PTX3	0.0346405	0.08637	0.0954767	0.544771	-0.449294	1	595	TRUE	0.027642	0.0306956	0.221659	0.0267458	0.0728284	0.0665216	0.043421	0.0240277	0.041484	0.018523	0.0278224	0.0271822	0.0358574	0.544771	0.0822855	0.095832	0.0944359	0.109353
cg04624659	SPAG17	0.00784314	0.0551598	0.0435226	0.491208	-0.447686	1	17	TRUE	0.00889373	0.0206013	0.0261033	0.0386481	0.0147732	0.012051	0.0186538	0.0226631	0.0266773	0.491208	0.0322543	0.0189671	0.0245201	0.0162228	0.0394448	0.0449595	0.0409774	0.0487087
cg15337897	FGF3	0.0346405	0.0939904	0.0237964	0.460551	-0.436754	1	208	TRUE	0.0441429	0.0452575	0.0757367	0.077995	0.0411843	0.0134645	0.131213	0.0786923	0.0447659	0.460551	0.0743552	0.00940056	0.091193	0.127914	0.0239457	0.0201406	0.0161643	0.034935
cg20576597	TSPEAR	0.0117647	0.0687721	0.0669463	0.493224	-0.426278	1	173	TRUE	0.0313849	0.0599857	0.0385821	0.049563	0.0321725	0.0177742	0.0223498	0.0244016	0.038459	0.019715	0.0510062	0.493224	0.032367	0.0518248	0.0576393	0.0710676	0.0710173	0.0680609
cg13755070	FLI1	0.0248366	0.0662261	0.0673007	0.447469	-0.380169	1	275	TRUE	0.0198202	0.0436321	0.0332163	0.0450677	0.0280729	0.0238489	0.038835	0.0261009	0.0425074	0.0768033	0.0275992	0.447469	0.0346715	0.039521	0.0507568	0.0755634	0.0613432	0.0815393
cg08747889	PTK7	0.00784314	0.0497174	0.0428041	0.403364	-0.36056	1	243	TRUE	0.0150966	0.0294292	0.027405	0.0212917	0.0152132	0.00878445	0.0308504	0.0195878	0.0213452	0.0370501	0.0260435	0.403364	0.0250976	0.0154853	0.0423943	0.0504176	0.0388333	0.0395712
cg10217445	OLIG2	0.0248366	0.152733	0.0717942	0.388595	-0.316801	1	455	TRUE	0.162653	0.0962853	0.255948	0.194304	0.112027	0.0899541	0.0592852	0.150726	0.111445	0.0471104	0.388595	0.0904403	0.212244	0.167242	0.0711143	0.0744706	0.0520523	0.0895397
cg10486998	GALR1	0.0464052	0.0853846	0.047191	0.361915	-0.314724	1	54	TRUE	0.0487072	0.0984819	0.086809	0.0709363	0.054321	0.361915	0.0785813	0.0712382	0.0528144	0.0550233	0.0570728	0.0365658	0.0698824	0.0530357	0.0458858	0.0497903	0.0387058	0.054382
cg06815666	PRPF31	0.0346405	0.0824103	0.0990078	0.409657	-0.310649	1	293	TRUE	0.0296985	0.0341081	0.409657	0.0553391	0.0546033	0.0217484	0.0646766	0.0712083	0.0476704	0.190563	0.0454671	0.0386973	0.0394071	0.0509006	0.0790028	0.134432	0.0975369	0.0850595
cg20025656	ACTA1	0.0464052	0.129606	0.0703664	0.374894	-0.304528	1	387	TRUE	0.154618	0.0966787	0.13933	0.123612	0.115948	0.0808184	0.0571397	0.133016	0.106376	0.374894	0.0924312	0.0543059	0.10406	0.18126	0.0628755	0.0852021	0.0591304	0.0742574
cg21608192	XYLT1	0.0248366	0.128561	0.051257	0.353459	-0.302202	1	911	TRUE	0.182485	0.0500357	0.21527	0.0971136	0.134439	0.147485	0.129882	0.0796236	0.0642658	0.0888325	0.0590177	0.353459	0.0613571	0.136583	0.0405486	0.0634366	0.06778	0.0332628
cg22560190	CNTN1	0.0176471	0.0685695	0.0715176	0.371741	-0.300224	1	160	TRUE	0.0404722	0.0558701	0.0452134	0.0391746	0.0465899	0.0362103	0.0413657	0.0345446	0.0379728	0.0752325	0.0488613	0.0403427	0.0463815	0.371741	0.0551538	0.0765745	0.0790216	0.0753205
cg16896371	CAND1	0.0176471	0.0593756	0.0710284	0.368098	-0.29707	1	560	TRUE	0.0221466	0.0333035	0.0378464	0.0246101	0.0321778	0.0310831	0.0410397	0.0246461	0.0415359	0.368098	0.0502219	0.038342	0.0475996	0.0386081	0.0439468	0.0937306	0.0611783	0.085258
cg21410991	ISL1	0.0346405	0.149655	0.0581165	0.353025	-0.294908	1	818	TRUE	0.102578	0.181055	0.353025	0.162176	0.116082	0.0610298	0.0526097	0.11106	0.250762	0.121056	0.0856028	0.0436164	0.207841	0.246673	0.0555434	0.0693675	0.0498555	0.0576996
cg03298413	ATF6B	0.0248366	0.0561335	0.0783097	0.354296	-0.275986	1	76	TRUE	0.02147	0.0298107	0.028947	0.0218598	0.0232111	0.0260797	0.0641253	0.0334406	0.0257465	0.354296	0.0338251	0.0405819	0.037751	0.0447248	0.0393213	0.0999096	0.0930979	0.0809102
cg05467918	ACADM	0.0346405	0.0376574	0.0260056	0.297917	-0.271911	1	337	TRUE	0.0169963	0.0158183	0.0151445	0.0119186	0.0110372	0.297917	0.0124103	0.00767388	0.0196435	0.0638456	0.0172699	0.011009	0.0152488	0.0112716	0.0268615	0.0269921	0.0272287	0.02294
cg16891895	RGS16	0.0346405	0.0449983	0.034868	0.306762	-0.271894	1	88	TRUE	0.306762	0.0198924	0.0270621	0.0255711	0.0239022	0.0250732	0.0234002	0.0210638	0.019993	0.0345431	0.0219308	0.0352683	0.0255963	0.0199168	0.0436425	0.0353739	0.0315407	0.0289147
cg13492340	ITGA8	0.0248366	0.116315	0.0461119	0.317794	-0.271682	1	452	TRUE	0.195569	0.0808068	0.317794	0.150497	0.11159	0.0217238	0.0602951	0.111096	0.0569898	0.0490951	0.107421	0.124847	0.0686499	0.172031	0.041194	0.0613464	0.0345777	0.0473293
cg20175449	MPZL3	0.0117647	0.0819395	0.0935836	0.355882	-0.262299	1	88	TRUE	0.0494268	0.0517426	0.0541764	0.0488594	0.0637743	0.0499951	0.0777778	0.0704397	0.0706292	0.355882	0.0649075	0.0640547	0.0648591	0.0606279	0.0728992	0.118852	0.0878518	0.0947308
cg20649047	NUMB	0.0346405	0.0995989	0.130503	0.392704	-0.262201	1	125	TRUE	0.0650532	0.107748	0.112488	0.0440291	0.048675	0.0534322	0.102897	0.0414486	0.0796575	0.392704	0.0723713	0.0578223	0.0868318	0.129226	0.0878024	0.146357	0.149676	0.138178
cg15923513	CD302	0.0346405	0.0831838	0.0861662	0.347676	-0.26151	1	585	TRUE	0.0564822	0.067851	0.0387936	0.0549871	0.0310036	0.152822	0.0670929	0.0670606	0.0525298	0.0520021	0.0652914	0.0637476	0.0472332	0.347676	0.0932454	0.0984425	0.0745103	0.0784667
cg18127732	USPL1	0.0464052	0.0679438	0.0963702	0.357735	-0.261365	1	588	TRUE	0.02805	0.031823	0.0196868	0.0365535	0.0265899	0.0225311	0.0633971	0.0329457	0.0768839	0.357735	0.0358278	0.0696272	0.0571125	0.0924499	0.0601881	0.139324	0.101613	0.0843558
cg10167296	RASSF5	0.0346405	0.044267	0.0520497	0.307042	-0.254992	1	251	TRUE	0.0223158	0.028643	0.0123259	0.0780421	0.0203968	0.0190064	0.0184163	0.0118853	0.0251992	0.307042	0.0128579	0.0245157	0.0219078	0.0171834	0.0504363	0.0463921	0.0486374	0.062733
cg22367970	GON4L	0.0464052	0.0809299	0.104032	0.358065	-0.254032	1	18	TRUE	0.0276149	0.0532453	0.0578223	0.0448788	0.0462296	0.0311166	0.109905	0.0488288	0.0635451	0.358065	0.0764873	0.0514109	0.0631704	0.100698	0.0741494	0.12556	0.100228	0.116192
cg25985778	RPL38	0.00784314	0.0563755	0.0821293	0.333492	-0.251363	1	444	TRUE	0.0544059	0.0499323	0.333492	0.0393729	0.0283577	0.024188	0.0284589	0.024906	0.0349836	0.021466	0.0579435	0.0258679	0.0454148	0.0204672	0.0924815	0.0598101	0.0692658	0.10696
cg09328024	DYRK3	0.00457516	0.173751	0.0970702	0.343718	-0.246648	1	707	TRUE	0.232704	0.186725	0.111424	0.141342	0.125174	0.131452	0.16468	0.241494	0.096892	0.191866	0.219432	0.122516	0.123096	0.343718	0.0834826	0.116613	0.08726	0.100925
cg13250711	ARNTL	0.00784314	0.0681937	0.0993627	0.342776	-0.243414	1	650	TRUE	0.0305076	0.0335859	0.0283961	0.0432692	0.0356295	0.0296053	0.0494186	0.0447292	0.0681419	0.342776	0.0511676	0.0642101	0.0615836	0.0716912	0.0747779	0.141284	0.0948905	0.0864979
cg19523029	TLE4	0.0248366	0.0494964	0.0681447	0.31114	-0.242995	1	6	TRUE	0.0116422	0.0227148	0.027992	0.0222141	0.0187619	0.0224318	0.0499452	0.0155495	0.0390244	0.31114	0.0476571	0.0309529	0.0446914	0.0282326	0.0440259	0.0738383	0.0871404	0.067574
cg23192899	CCDC104	0.0176471	0.040125	0.0402389	0.279705	-0.239467	1	453	TRUE	0.0214603	0.0322854	0.279705	0.0163077	0.0236439	0.0123033	0.0134849	0.0107703	0.0417397	0.0323893	0.0144572	0.0317866	0.0184671	0.0129487	0.0449375	0.03459	0.0363292	0.0450991
cg17328659	STUB1	0.00784314	0.053594	0.0938548	0.330882	-0.237027	1	617	TRUE	0.0340233	0.0307119	0.330882	0.0287826	0.0214644	0.0196578	0.0202343	0.020619	0.0541132	0.044462	0.0358061	0.0345238	0.0503894	0.0246459	0.102289	0.107587	0.0766718	0.088871
cg18731789	FKBP2	0.00784314	0.0442566	0.0482312	0.28125	-0.233019	1	670	TRUE	0.0115602	0.0212766	0.016712	0.0240135	0.020317	0.0241482	0.0420956	0.0286022	0.0302385	0.28125	0.0191647	0.0415713	0.025237	0.0334055	0.0443474	0.0430108	0.0577762	0.0477904
cg22991148	TSPEAR	0.0248366	0.0584312	0.0727168	0.302121	-0.229404	1	396	TRUE	0.0541131	0.0777235	0.0367878	0.0522388	0.0363349	0.0265241	0.0416948	0.0278452	0.302121	0.036841	0.0364615	0.0196231	0.0404105	0.0293174	0.0726133	0.0736828	0.0786252	0.065946
cg08110559	KCTD9	0.0464052	0.0571141	0.0625535	0.2891	-0.226546	1	966	TRUE	0.0284365	0.0378496	0.0425075	0.0421468	0.031218	0.0218501	0.0548285	0.0266213	0.0416292	0.2891	0.0337216	0.0546256	0.0339829	0.0610801	0.0519667	0.0582248	0.0838531	0.0561694
cg05389335	TACR3	0.0346405	0.0986393	0.0508637	0.277321	-0.226457	1	346	TRUE	0.122689	0.0837189	0.0890164	0.127603	0.0702104	0.0377577	0.277321	0.0745528	0.0769062	0.0440898	0.0905499	0.0564049	0.164053	0.0660779	0.0484368	0.0551354	0.0462612	0.0536214
cg15397506	LOC93622	0.0176471	0.0324154	0.0456732	0.270566	-0.224893	1	158	TRUE	0.0174651	0.00972498	0.0111318	0.0105682	0.00887062	0.00915549	0.0170689	0.00508983	0.0421201	0.270566	0.0103175	0.0114648	0.0114931	0.0187791	0.0331251	0.0413474	0.059803	0.0484173
cg02733650	DCTPP1	0.0464052	0.0491655	0.0587469	0.281598	-0.222852	1	26	TRUE	0.0228528	0.0172057	0.0170798	0.0263863	0.0306155	0.032666	0.0707185	0.0289905	0.0293791	0.281598	0.0459202	0.0324617	0.0386963	0.0137466	0.0526824	0.0593529	0.0379081	0.085044
cg10174864	FANCL	0.0464052	0.0728204	0.086071	0.308863	-0.222792	1	117	TRUE	0.0510623	0.0625681	0.0486945	0.0559683	0.0511707	0.0334734	0.0628533	0.0559959	0.0623965	0.308863	0.0623861	0.0643623	0.0580153	0.0416763	0.0613304	0.10165	0.0729589	0.108345
cg17050972	HIST1H2AJ	0.0176471	0.0767933	0.104189	0.321044	-0.216856	1	321	TRUE	0.084122	0.0700853	0.044796	0.0803669	0.0328639	0.105949	0.0373682	0.0241837	0.0693982	0.0438509	0.0397519	0.321044	0.0662665	0.0550596	0.0961945	0.120537	0.0907154	0.109308
cg23271318	ZSWIM1	0.0117647	0.0529	0.0780051	0.294268	-0.216262	1	260	TRUE	0.0296466	0.044081	0.0378077	0.0418103	0.035905	0.024388	0.0351404	0.0253535	0.037079	0.294268	0.0359662	0.0306837	0.0469194	0.0215509	0.046403	0.0858325	0.0838794	0.0959056
cg11062095	C5orf15	0.0346405	0.0736263	0.0960148	0.310403	-0.214388	1	174	TRUE	0.0373512	0.0627803	0.0666184	0.0505239	0.0800381	0.0264016	0.0512008	0.042213	0.0894777	0.310403	0.0593695	0.0562865	0.0550936	0.0430108	0.0615222	0.115191	0.0947891	0.112557
cg06377278	RUNX3	0.0464052	0.0242051	0.02002	0.232607	-0.212587	1	2	TRUE	0.00724291	0.0112937	0.232607	0.0121932	0.00625284	0.00546608	0.00641506	0.00495209	0.0108663	0.0123603	0.00769943	0.0110304	0.00583806	0.00465432	0.0290368	0.0223344	0.00834749	0.0203612
cg08332868	RBM19	0.0464052	0.0318099	0.0253125	0.237708	-0.212395	1	65	TRUE	0.0224728	0.0162511	0.0195853	0.0205241	0.0132132	0.0185394	0.0145146	0.00991892	0.0118008	0.237708	0.0202164	0.0165549	0.013876	0.0101628	0.0235353	0.0377152	0.018622	0.0213777
cg07952391	THNSL2	0.0117647	0.125135	0.0342628	0.24641	-0.212147	1	256	TRUE	0.24641	0.107833	0.107778	0.170519	0.092333	0.0196339	0.21163	0.190735	0.121849	0.0488876	0.0702642	0.0544879	0.0977141	0.211811	0.0285953	0.0502108	0.0237992	0.0344458
cg03125090	ARPC5	0.0248366	0.0459451	0.0651359	0.275325	-0.210189	1	505	TRUE	0.0222286	0.0247106	0.0277677	0.0280578	0.0236697	0.0225174	0.0541259	0.0195392	0.0294029	0.275325	0.0253508	0.0368685	0.0260031	0.0276648	0.0348153	0.0996797	0.0482546	0.077794
cg15942481	CAPS2	0.0346405	0.0521438	0.073924	0.283913	-0.209989	1	528	TRUE	0.283913	0.0265462	0.0197757	0.017883	0.0177552	0.0149546	0.0218068	0.0637021	0.0318663	0.0957219	0.0446882	0.0319211	0.0371648	0.0223136	0.0726139	0.0653871	0.0837061	0.073989
cg06583518	ZNF571	0.0464052	0.033776	0.0392494	0.24866	-0.209411	1	235	TRUE	0.0144507	0.0101326	0.00989956	0.0159733	0.00918814	0.00949203	0.0200878	0.0114953	0.0143181	0.24866	0.0271592	0.0268391	0.0292962	0.0258711	0.0188619	0.0518576	0.0432191	0.0430589
cg00885506	WDR31	0.0117647	0.0496511	0.0739974	0.282051	-0.208054	1	225	TRUE	0.0375093	0.0351419	0.0221657	0.0447314	0.0224501	0.0253227	0.0281825	0.0225852	0.0265604	0.282051	0.0393523	0.039716	0.0365124	0.0328346	0.0416342	0.0840729	0.0687388	0.101544
cg10321208	CPT2	0.0464052	0.0526845	0.0681475	0.275654	-0.207506	1	142	TRUE	0.0246267	0.0314152	0.0328556	0.0369437	0.0296192	0.0114377	0.0319614	0.0192616	0.0502835	0.275654	0.0348086	0.0442945	0.0720453	0.0423762	0.0402282	0.102111	0.078478	0.0517731
cg19515518	TMEM80	0.0346405	0.0472485	0.0512606	0.258346	-0.207086	1	926	TRUE	0.0312868	0.0342561	0.258346	0.0459683	0.0150461	0.0165082	0.053317	0.0157132	0.0418825	0.0389776	0.0241988	0.0318188	0.0222482	0.0319113	0.04873	0.0572391	0.039836	0.0592373
cg27119451	BRD8	0.0346405	0.0566046	0.0742889	0.279242	-0.204953	1	253	TRUE	0.0374082	0.0363493	0.0453195	0.0405392	0.0260609	0.0317382	0.0536903	0.0339456	0.0358016	0.279242	0.0390147	0.0531661	0.0442528	0.0359364	0.0428466	0.0913405	0.0720595	0.0909091
cg10723020	CREB1	0.0176471	0.0641714	0.106403	0.31021	-0.203807	1	857	TRUE	0.0456227	0.0322298	0.0482626	0.0392852	0.0387034	0.0221023	0.0268385	0.0294174	0.0538635	0.0341207	0.112046	0.31021	0.0659002	0.0397975	0.102963	0.0817209	0.122106	0.118823
cg14831838	CDK5R2	0.00784314	0.0353502	0.0509086	0.252161	-0.201252	1	90	TRUE	0.0163454	0.018537	0.0143066	0.252161	0.0203961	0.0130045	0.0219415	0.0127724	0.0418588	0.0189568	0.017634	0.0159779	0.0202051	0.0108058	0.0527957	0.0534279	0.0547614	0.0426495

## Sheet: chrRCC vs NRP
TargetID	SYMBOL	Wilcoxon p-value	Mean b-value_chrRCC	Mean b-value_NRP	Mean b-value_meth	Delta b-value	# of tumors w/ hypermethylation	Distance to TSS (bp)	CpG island	chrRCC	chrRCC	chrRCC	chrRCC	chrRCC	chrRCC	chrRCC	chrRCC	chrRCC	chrRCC	NRP	NRP	NRP	NRP
cg16954341	SCGN	0.023976	0.277479	0.0946892	0.56231	-0.467621	3	48	TRUE	0.649803	0.383312	0.121559	0.174064	0.150471	0.220873	0.199356	0.653816	0.146724	0.0748077	0.0851527	0.095691	0.0901519	0.107761
cg23736819	ZNF493	0.023976	0.222088	0.0791635	0.351345	-0.272182	3	112	TRUE	0.119028	0.0527547	0.294273	0.308418	0.451344	0.104285	0.250287	0.209702	0.223681	0.207105	0.0758423	0.0805947	0.0801793	0.0800379
cg09440289	PTPRO	0.00799201	0.191874	0.0631483	0.387744	-0.324595	2	503	TRUE	0.104741	0.188271	0.115253	0.473362	0.0905007	0.132399	0.302125	0.116818	0.182307	0.212962	0.0429637	0.106475	0.0631698	0.0399851
cg09643544	ZNF177	0.023976	0.234282	0.135631	0.402218	-0.266587	2	0	TRUE	0.206823	0.199892	0.171372	0.367115	0.211115	0.201097	0.437322	0.280381	0.226405	0.0412961	0.127379	0.137999	0.141461	0.135685
cg25938646	SLITRK1	0.00799201	0.189374	0.0786688	0.331537	-0.252868	2	153	TRUE	0.281214	0.138048	0.140927	0.15102	0.0882124	0.125076	0.381859	0.144962	0.208609	0.233816	0.0548919	0.0907192	0.118158	0.0509064
cg24481163	POM121	0.001998	0.185873	0.0765277	0.290976	-0.214448	2	306	TRUE	0.0987662	0.231881	0.13159	0.16636	0.107954	0.301569	0.280383	0.133841	0.265884	0.140505	0.0681941	0.0970474	0.0538598	0.0870094
cg10957151	HOXD9	0.035964	0.111813	0.0908061	0.679036	-0.58823	1	132	TRUE	0.0716292	0.0527457	0.0856026	0.0442057	0.042854	0.0324535	0.0301882	0.679036	0.0316706	0.0477401	0.0901727	0.098538	0.0820724	0.0924411
cg11932564	TNFRSF13C	0.023976	0.177643	0.0502922	0.63645	-0.586158	1	636	TRUE	0.63645	0.198341	0.0900087	0.181139	0.238522	0.0756886	0.118187	0.0564683	0.139556	0.0420736	0.0490316	0.0491873	0.040437	0.062513
cg23496260	BASP1	0.035964	0.114738	0.0766143	0.645276	-0.568662	1	339	TRUE	0.0572681	0.0530418	0.0400849	0.0495491	0.0702023	0.645276	0.0655909	0.0433272	0.0683682	0.0546688	0.0695087	0.0912356	0.0733525	0.0723603
cg00194146	GFOD1	0.023976	0.118223	0.129513	0.687308	-0.557795	1	617	TRUE	0.687308	0.0558831	0.0501058	0.0516675	0.0722448	0.0457449	0.0424572	0.0404568	0.0489621	0.0873957	0.148649	0.115017	0.12369	0.130697
cg19379303	RNASEH2C	0.023976	0.0560282	0.0106948	0.507331	-0.496636	1	219	TRUE	0.00637876	0.00408792	0.0049285	0.00944643	0.507331	0.00520324	0.0075408	0.00467588	0.00580075	0.00488892	0.0120022	0.011583	0.00958148	0.00961273
cg20744464	MFI2	0.035964	0.073215	0.0506371	0.542042	-0.491405	1	233	TRUE	0.542042	0.0185241	0.0404682	0.0112766	0.0241102	0.0190456	0.0205706	0.0133729	0.0176344	0.0251057	0.0496902	0.0542761	0.0275579	0.0710243
cg26021627	FAM150A	0.023976	0.0886122	0.0739121	0.54683	-0.472918	1	685	TRUE	0.0310434	0.052416	0.0422397	0.54683	0.0510767	0.0360816	0.0280208	0.0311166	0.0258695	0.0414276	0.0611706	0.0870567	0.0566625	0.0907586
cg03167763	UBXN10	0.035964	0.0945387	0.0754237	0.496116	-0.420693	1	181	TRUE	0.496116	0.0519149	0.0559953	0.062267	0.044217	0.0539282	0.0531995	0.0419273	0.043839	0.0419826	0.0769356	0.0945211	0.0686797	0.0615586
cg10723020	CREB1	0.023976	0.107475	0.106403	0.5005	-0.394096	1	857	TRUE	0.0428279	0.0401955	0.0395879	0.0783916	0.0656251	0.0709973	0.5005	0.0754004	0.0807453	0.080476	0.102963	0.0817209	0.122106	0.118823
cg24499839	DISC1	0.023976	0.0662993	0.0479656	0.416586	-0.368621	1	323	TRUE	0.0238736	0.0180818	0.0329136	0.0236817	0.0340059	0.0269886	0.416586	0.0236413	0.0289747	0.0342453	0.043178	0.0558568	0.0490547	0.0437728
cg03027037	NAPB	0.023976	0.0704106	0.0571222	0.412984	-0.355862	1	323	TRUE	0.0212416	0.0330464	0.0399885	0.412984	0.0283958	0.0233284	0.0284326	0.032589	0.0408914	0.0432079	0.0613012	0.0651728	0.0520103	0.0500045
cg21330703	DRD2	0.023976	0.0905965	0.0911032	0.437724	-0.34662	1	507	TRUE	0.0443463	0.0636748	0.0387927	0.437724	0.0648481	0.0567108	0.0490013	0.0352193	0.0535987	0.0620498	0.0707592	0.10317	0.104589	0.0858952
cg08785534	GAL	0.035964	0.147853	0.0714452	0.412412	-0.340967	1	200	TRUE	0.0699294	0.0866539	0.109188	0.159078	0.412412	0.256828	0.0967771	0.0960272	0.0856686	0.105966	0.0715798	0.0885819	0.0551555	0.0704634
cg10081899	PPM1F	0.035964	0.0624219	0.0611399	0.396209	-0.335069	1	265	TRUE	0.0147263	0.0457303	0.0321407	0.0211014	0.0158336	0.0183276	0.396209	0.0176031	0.0223163	0.0402308	0.0434258	0.0955766	0.0523154	0.0532416
cg25300386	COL1A2	0.035964	0.088134	0.104721	0.435805	-0.331084	1	115	TRUE	0.0369369	0.0503709	0.0378741	0.0473696	0.0852931	0.0559864	0.0589805	0.435805	0.0421766	0.0305467	0.123697	0.117456	0.0812301	0.0965026
cg18907029	SYNGR2	0.023976	0.0496088	0.0389936	0.35745	-0.318456	1	582	TRUE	0.35745	0.0219358	0.0185386	0.0200631	0.0115281	0.0138982	0.0144943	0.0157957	0.0108389	0.011546	0.030515	0.0288392	0.0277431	0.0688772
cg00497251	RNPEPL1	0.035964	0.0663969	0.0516545	0.369702	-0.318048	1	621	TRUE	0.0396133	0.0424254	0.0367912	0.369702	0.0328084	0.0281712	0.033238	0.0250553	0.0296472	0.0265165	0.0553707	0.0511187	0.0399811	0.0601474
cg13320626	ST8SIA4	0.023976	0.0798798	0.0880377	0.400818	-0.31278	1	315	TRUE	0.0384645	0.0321451	0.0278146	0.400818	0.0710263	0.0534654	0.0377197	0.0480757	0.0442847	0.0449843	0.0826829	0.076662	0.118559	0.0742473
cg07273415	CYBASC3	0.035964	0.077657	0.0301002	0.336819	-0.306718	1	338	TRUE	0.0263466	0.0541694	0.0357799	0.121435	0.0361995	0.0385127	0.336819	0.0315323	0.0467008	0.0490754	0.0331787	0.024506	0.0273075	0.0354087
cg19256236	KCNH3	0.035964	0.101518	0.110407	0.414947	-0.304541	1	724	TRUE	0.0911881	0.0589418	0.0783626	0.0536191	0.108283	0.055706	0.0457019	0.414947	0.0539638	0.0544675	0.110588	0.110032	0.120617	0.100389
cg21273125	ABHD2	0.023976	0.109394	0.0314462	0.334883	-0.303436	1	166	TRUE	0.0212853	0.116707	0.0400887	0.334883	0.0473661	0.0990319	0.127199	0.0395283	0.0907049	0.177142	0.036613	0.0297346	0.024111	0.0353263
cg21571937	FZD2	0.023976	0.0637304	0.051426	0.348743	-0.297317	1	509	TRUE	0.0324257	0.0253397	0.348743	0.0347688	0.0368722	0.0266185	0.0383884	0.036693	0.0331334	0.0243216	0.0615272	0.0437529	0.0528452	0.0475789
cg08918749	LPL	0.035964	0.0744955	0.0632421	0.351266	-0.288024	1	667	TRUE	0.049196	0.0466004	0.0513858	0.0446061	0.0399813	0.0429158	0.0385095	0.0459024	0.351266	0.0345922	0.054015	0.0696325	0.04929	0.0800309
cg26036443	EHD2	0.023976	0.0626214	0.0872855	0.370599	-0.283314	1	288	TRUE	0.0231242	0.0372305	0.0283601	0.0306209	0.03108	0.370599	0.0220079	0.0233298	0.0258576	0.0340036	0.122833	0.0850116	0.0593974	0.0819001
cg21180599	TLE6	0.023976	0.0779285	0.105813	0.385054	-0.279241	1	773	TRUE	0.0274178	0.0524151	0.0478027	0.385054	0.0605549	0.0315915	0.0276174	0.0355511	0.0539466	0.0573343	0.0694252	0.105078	0.119122	0.129625
cg05221167	ZNF560	0.035964	0.11892	0.0449267	0.315881	-0.270955	1	118	TRUE	0.244924	0.0689016	0.135749	0.0623205	0.315881	0.0639363	0.146861	0.0624962	0.0502139	0.037914	0.0382639	0.0382424	0.0579073	0.0452931
cg09126273	PTPRO	0.013986	0.138529	0.0624357	0.331757	-0.269321	1	388	TRUE	0.199212	0.331757	0.0604543	0.115607	0.0810471	0.163954	0.0783788	0.134155	0.163655	0.0570732	0.0551177	0.0602681	0.0565547	0.0778024
cg11214889	CLUL1	0.023976	0.0795723	0.100078	0.362659	-0.26258	1	113	TRUE	0.0239053	0.068682	0.0828345	0.362659	0.0321358	0.0371278	0.079318	0.0238733	0.0510576	0.0341297	0.111929	0.090482	0.100312	0.0975892
cg26964989	LAMC3	0.023976	0.0861703	0.0963882	0.358804	-0.262416	1	210	TRUE	0.0794234	0.067597	0.358804	0.0678347	0.0609013	0.0522124	0.0537729	0.0422081	0.0469506	0.0319989	0.080646	0.116783	0.0811771	0.106947
cg09076012	NOV	0.023976	0.0975376	0.107871	0.363114	-0.255244	1	197	TRUE	0.0719202	0.0672114	0.0552856	0.0669842	0.0647428	0.0667415	0.363114	0.0676768	0.0758675	0.0758314	0.0847639	0.108745	0.126271	0.111702
cg09461185	PTGS2	0.023976	0.0483636	0.0416589	0.267545	-0.225887	1	75	TRUE	0.0203397	0.0179629	0.0206358	0.0308546	0.267545	0.023237	0.0319652	0.0186519	0.0224605	0.029983	0.0442056	0.0454729	0.0373641	0.0395931
cg03928182	PTPRR	0.013986	0.113391	0.060686	0.285125	-0.224439	1	76	TRUE	0.0912831	0.101029	0.168646	0.0675721	0.0670474	0.285125	0.147827	0.0821903	0.0697274	0.0534579	0.0529548	0.0582329	0.0652222	0.0663342
cg05698090	CERK	0.035964	0.0782929	0.0942517	0.317822	-0.22357	1	512	TRUE	0.0407533	0.0519717	0.039714	0.0885028	0.0396529	0.0424159	0.317822	0.0422149	0.0447	0.0751822	0.0885377	0.0958847	0.0856147	0.10697
cg01919488	ZNF638	0.023976	0.0531629	0.0486456	0.27219	-0.223545	1	300	TRUE	0.0201511	0.036591	0.0240926	0.0340071	0.27219	0.0273893	0.0234259	0.0271194	0.0305493	0.0361133	0.0532121	0.0497853	0.0425077	0.0490773
cg09068492	CALCA	0.013986	0.122884	0.0552763	0.27355	-0.218274	1	174	TRUE	0.150672	0.0873959	0.0747227	0.148349	0.0895048	0.0411987	0.159579	0.097121	0.106743	0.27355	0.0515676	0.065202	0.0347512	0.0695843
cg07850604	INSM2	0.035964	0.0610656	0.0617413	0.268918	-0.207177	1	195	TRUE	0.0285764	0.0422541	0.045149	0.0363785	0.0310534	0.0582789	0.0267425	0.268918	0.0398074	0.0334972	0.0522226	0.0642224	0.0612245	0.0692958
cg23749760	ZNF467	0.013986	0.114891	0.0537822	0.259348	-0.205566	1	749	TRUE	0.0595285	0.0844741	0.0813652	0.259348	0.103025	0.115074	0.127295	0.100219	0.145812	0.0727699	0.0420411	0.0627301	0.0337611	0.0765966
cg19357849	ELAVL1	0.023976	0.0616287	0.0837033	0.287345	-0.203642	1	564	TRUE	0.0174728	0.0384445	0.287345	0.0576713	0.0382456	0.0221965	0.0249971	0.0223199	0.0378109	0.0697833	0.0753732	0.080938	0.100654	0.0778482

## Sheet: Onco vs NRP
TargetID	SYMBOL	Wilcoxon p-value	Mean b-value_Onco	Mean b-value_NRP	Mean b-value_meth	Delta b-value	# of tumors w/ hypermethylation	Distance to TSS (bp)	CpG island	onco	onco	onco	onco	onco	onco	onco	onco	onco	onco	onco	onco	onco	onco	onco	onco	onco	onco	onco	onco	onco	onco	onco	onco	onco	NRP	NRP	NRP	NRP
cg00462994	NAGS	0.0163362	0.277648	0.094347	0.494753	-0.400406	9	77	TRUE	0.0898652	0.211496	0.600493	0.0807638	0.159173	0.363902	0.278674	0.119657	0.194717	0.588366	0.617023	0.0773005	0.114975	0.117187	0.392689	0.104399	0.443113	0.124084	0.542416	0.33856	0.566214	0.263212	0.104378	0.227642	0.220896	0.0987038	0.0797148	0.0815114	0.117458
cg21604803	CPT1C	0.0433666	0.0874226	0.0553206	0.459027	-0.403707	3	255	TRUE	0.03379	0.0260157	0.0281837	0.0246428	0.0297947	0.332734	0.0244284	0.0217016	0.0291734	0.0303993	0.53547	0.248629	0.0184642	0.0383868	0.0227694	0.022966	0.0116925	0.0286458	0.0200554	0.508878	0.01794	0.0547874	0.028805	0.0301599	0.0170529	0.0469595	0.057842	0.0468543	0.0696267
cg06821993	CSMD3	0.0362932	0.0908065	0.0915576	0.402785	-0.311227	3	231	TRUE	0.027521	0.0532885	0.0361914	0.0415503	0.0403729	0.0511908	0.0622421	0.32408	0.0700157	0.0270407	0.0277319	0.0318241	0.0590525	0.0446171	0.0525965	0.101202	0.0310187	0.0461963	0.0326053	0.423642	0.460633	0.0899845	0.0745488	0.0335425	0.0274748	0.0996937	0.109695	0.0746184	0.0822236
cg12506373	CAD	0.0130521	0.0752087	0.0861057	0.396207	-0.310101	3	290	TRUE	0.0163934	0.0258793	0.0185992	0.0135299	0.0208673	0.0322762	0.022551	0.0392793	0.039366	0.0316529	0.029534	0.0301184	0.0222012	0.0653281	0.0338685	0.311685	0.338926	0.017203	0.0366504	0.538009	0.0304817	0.0490146	0.0426505	0.0528234	0.021328	0.0971065	0.0748143	0.0867789	0.0857232
cg16954341	SCGN	0.0362932	0.158596	0.0946892	0.315975	-0.221286	3	48	TRUE	0.0701103	0.237719	0.139012	0.312476	0.131948	0.0926784	0.32862	0.16102	0.174516	0.129361	0.0899568	0.0784091	0.250972	0.0941555	0.151975	0.106425	0.119416	0.160388	0.30683	0.129751	0.181426	0.148526	0.132271	0.132512	0.104417	0.0851527	0.095691	0.0901519	0.107761
cg06346081	ZMYND12	0.0362932	0.152624	0.0742438	0.481538	-0.407295	2	343	TRUE	0.140697	0.0794695	0.0948649	0.0476301	0.0710945	0.06805	0.113309	0.259333	0.177991	0.0649206	0.404956	0.0752572	0.197	0.0820304	0.256572	0.114941	0.185574	0.0992145	0.12485	0.128399	0.55812	0.105795	0.119436	0.154043	0.0920557	0.05756	0.10167	0.0620753	0.07567
cg04482110	TMEM106A	0.0130521	0.0829729	0.0970622	0.477901	-0.380839	2	227	TRUE	0.048914	0.0325223	0.0341161	0.0677324	0.0388209	0.0367912	0.0510537	0.0619142	0.0680501	0.0565332	0.0532926	0.0543876	0.0647535	0.0629591	0.0554759	0.0645473	0.0380838	0.0307477	0.052707	0.545953	0.0194212	0.0404679	0.0400043	0.0452224	0.40985	0.0889201	0.126774	0.0631586	0.109396
cg20744464	MFI2	0.0433666	0.0587411	0.0506371	0.39261	-0.341973	2	233	TRUE	0.0236717	0.0188299	0.0197472	0.0223987	0.0261936	0.0310734	0.0287064	0.013285	0.0134295	0.038364	0.0236172	0.012474	0.0468974	0.0230647	0.0359485	0.0188079	0.371793	0.014356	0.0134723	0.185458	0.0144989	0.413428	0.0155384	0.0363424	0.0071315	0.0496902	0.0542761	0.0275579	0.0710243
cg17965019	HIST1H3J	0.0130521	0.085128	0.0995378	0.422099	-0.322562	2	25	TRUE	0.0400769	0.0589397	0.0695672	0.0362694	0.0576871	0.0354311	0.0340382	0.0405046	0.0891382	0.0637523	0.0341453	0.464153	0.0384318	0.201854	0.0538557	0.0330436	0.0632111	0.0382414	0.380046	0.0697939	0.0380391	0.0396046	0.0506477	0.0758683	0.0218601	0.100262	0.101213	0.103112	0.093565
cg20769774	CYLD	0.0130521	0.0602951	0.0641242	0.367448	-0.303324	2	509	TRUE	0.0255998	0.0384131	0.0288784	0.029479	0.03256	0.0217074	0.0168623	0.0400359	0.0300945	0.0600204	0.0321829	0.0314681	0.0380578	0.0395968	0.0462259	0.0212406	0.0205151	0.0192551	0.429305	0.0276881	0.0260045	0.0498394	0.0462442	0.305592	0.0505102	0.0558982	0.0489231	0.0800814	0.0715941
cg21145624	MEIS3	0.0362932	0.0681679	0.0688419	0.34864	-0.279798	2	114	TRUE	0.0475096	0.035257	0.0384896	0.063823	0.0324045	0.0677446	0.0383572	0.0454546	0.0492974	0.0647919	0.0509313	0.0491963	0.0603762	0.0461088	0.0642633	0.0361142	0.0318652	0.0216986	0.422984	0.274295	0.0272519	0.0519109	0.0304897	0.0303718	0.023211	0.0618061	0.0738158	0.0571674	0.0825784
cg24481163	POM121	0.0059787	0.161978	0.0765277	0.349034	-0.272506	2	306	TRUE	0.0792951	0.164463	0.106211	0.08	0.0960321	0.0994368	0.0876139	0.201308	0.121084	0.174328	0.248763	0.188551	0.207025	0.104226	0.25641	0.111958	0.31963	0.117366	0.138809	0.063964	0.257595	0.121627	0.121446	0.378438	0.203872	0.0681941	0.0970474	0.0538598	0.0870094
cg00282347	CHD5	0.0433666	0.0732539	0.0622645	0.329549	-0.267284	2	857	TRUE	0.0366066	0.0374104	0.0363086	0.0365287	0.0395903	0.0519191	0.0499279	0.274673	0.044506	0.0331998	0.0391904	0.0553148	0.0392701	0.054878	0.0428359	0.0388953	0.0527931	0.0325359	0.0513621	0.0395098	0.384425	0.189295	0.0394348	0.105159	0.0257782	0.0723108	0.062076	0.0612416	0.0534297
cg17469978	CAV1	0.0202939	0.0774238	0.0986461	0.359766	-0.26112	2	135	TRUE	0.085147	0.0474197	0.0307501	0.0363436	0.0231963	0.0491754	0.0193012	0.0474569	0.329145	0.0388022	0.0285714	0.0387722	0.0432134	0.0658943	0.279492	0.0473584	0.0584817	0.0434844	0.0452222	0.390387	0.0183544	0.0330224	0.0844539	0.037513	0.0146371	0.110991	0.090709	0.118504	0.0743802
cg24719601	PHOX2B	0.0130521	0.0892265	0.109622	0.330473	-0.220852	2	521	TRUE	0.0563483	0.0435589	0.0521921	0.0439904	0.0544688	0.0523981	0.055551	0.0592879	0.040811	0.0695839	0.0514147	0.0526681	0.311333	0.0939783	0.0764618	0.247792	0.0450639	0.0604189	0.0644255	0.349613	0.0647783	0.0849762	0.084282	0.0632918	0.0519726	0.0994478	0.115985	0.116558	0.106495
cg04491089	MBTPS1	0.00791546	0.0948392	0.114654	0.7427	-0.628046	1	783	TRUE	0.0583185	0.0376011	0.0417044	0.0994021	0.06016	0.0657558	0.0573061	0.0719408	0.0962963	0.0861332	0.7427	0.0601698	0.0749113	0.0914087	0.0457505	0.0603322	0.0661662	0.0530348	0.0713978	0.0858803	0.0383113	0.152646	0.069133	0.0515409	0.0329791	0.111608	0.121483	0.0938665	0.13166
cg13263483	GJB3	0.00151573	0.0600423	0.0601098	0.661937	-0.601827	1	294	TRUE	0.039816	0.035883	0.0237236	0.0349586	0.0336475	0.0412129	0.0319726	0.0359958	0.0411108	0.0281114	0.0471283	0.661937	0.0504797	0.0507768	0.0292617	0.0329554	0.0319137	0.0200403	0.0571709	0.0367575	0.0219631	0.0454225	0.0258673	0.0285338	0.014418	0.0517603	0.0607245	0.0658954	0.0620591
cg26538349	DDX60	0.0433666	0.0445116	0.0334344	0.575092	-0.541658	1	53	TRUE	0.0277038	0.0220739	0.0204868	0.0299092	0.018635	0.0245421	0.0208901	0.0189862	0.0228996	0.575092	0.0305771	0.0374393	0.0128091	0.0229058	0.0223548	0.0202245	0.015799	0.0122191	0.0259423	0.0182015	0.0191869	0.0306904	0.0310759	0.0188453	0.0133003	0.0261375	0.0363711	0.0466467	0.0245823
cg12603043	EHD2	0.0130521	0.0460861	0.0505514	0.58162	-0.531068	1	240	TRUE	0.0218541	0.0291682	0.018594	0.027251	0.0252824	0.0179644	0.0193298	0.0354804	0.0174893	0.0233808	0.0179051	0.58162	0.0197815	0.0347369	0.0161433	0.0133431	0.0101166	0.0681974	0.0339245	0.0195903	0.0144303	0.0141854	0.0364221	0.0267329	0.00922766	0.0583671	0.0604388	0.0335769	0.0498229
cg25903497	TMBIM1	0.00227359	0.036165	0.0456259	0.557585	-0.511959	1	177	TRUE	0.0163627	0.0127589	0.00964835	0.0216607	0.016615	0.0108877	0.0111167	0.0135765	0.0111999	0.0110552	0.0126324	0.00940764	0.0449156	0.0138828	0.010541	0.00652243	0.00767772	0.012291	0.557585	0.00855786	0.0156446	0.023066	0.0240439	0.00752299	0.0149529	0.0496168	0.0277751	0.0659865	0.0391251
cg06423920	FEZF2	0.0433666	0.0616337	0.0478741	0.554395	-0.506521	1	399	TRUE	0.207288	0.0255597	0.0331654	0.04226	0.0294618	0.0296221	0.0250043	0.0382401	0.0294078	0.554395	0.0345045	0.0248325	0.0440368	0.0468079	0.0274174	0.0352724	0.0136416	0.0312006	0.0365753	0.0604608	0.0269344	0.0474147	0.0439539	0.0323891	0.0209969	0.0464445	0.0500537	0.0436508	0.0513475
cg01820777	MICAL-L2	0.0302303	0.0791728	0.110299	0.59946	-0.489161	1	625	TRUE	0.151502	0.0284418	0.0332615	0.0517705	0.0449488	0.0379859	0.0294206	0.0526634	0.13959	0.0757921	0.59946	0.0465098	0.0518259	0.0458877	0.056066	0.0480322	0.0250668	0.0178253	0.0660121	0.113396	0.025124	0.0815725	0.0910959	0.0345284	0.0315415	0.0852294	0.0888598	0.135069	0.132038
cg26781150	HPDL	0.0302303	0.034324	0.0283566	0.479556	-0.4512	1	3	TRUE	0.0166327	0.0167223	0.0148931	0.0133047	0.014449	0.0218798	0.0163142	0.0159207	0.0197551	0.0136228	0.0130545	0.016166	0.0110487	0.0125386	0.0096429	0.0101373	0.0122375	0.0105954	0.0168175	0.0184636	0.479556	0.0254239	0.0209645	0.0253994	0.0125583	0.0309912	0.0149846	0.029996	0.0374544
cg10164640	HPDL	0.0130521	0.035425	0.0344237	0.45515	-0.420726	1	12	TRUE	0.0144535	0.017336	0.0180491	0.0138078	0.0142908	0.0298163	0.0154979	0.02082	0.0167965	0.0192005	0.017487	0.0190708	0.0176913	0.017596	0.0147466	0.0132401	0.00871798	0.0124348	0.0230825	0.0231668	0.45515	0.0257192	0.0203425	0.0256701	0.0114422	0.0259131	0.0196745	0.0527723	0.0393349
cg04084172	CCNG1	0.0248411	0.034091	0.0230157	0.434733	-0.411717	1	247	TRUE	0.0192771	0.0135117	0.0230179	0.0231068	0.0136107	0.0163119	0.0173503	0.019235	0.0176524	0.0253246	0.0194672	0.0254709	0.0212255	0.434733	0.0141685	0.0163688	0.00959004	0.0164023	0.018259	0.014171	0.0188695	0.014733	0.0160753	0.0124466	0.0118975	0.0234018	0.0226579	0.0204559	0.0255472
cg20699736	VAX2	0.0163362	0.0487159	0.0439342	0.454133	-0.410199	1	494	TRUE	0.0348124	0.0237722	0.0280655	0.0270885	0.0275446	0.032566	0.025752	0.021826	0.0306878	0.029666	0.0553727	0.454133	0.0415114	0.0426781	0.035077	0.0228954	0.040355	0.0294801	0.0141538	0.0316823	0.0262661	0.0577548	0.0264809	0.0407102	0.0175649	0.041595	0.0446625	0.0430857	0.0463936
cg09548179	AMDHD2	0.0362932	0.0332669	0.0250574	0.41559	-0.390533	1	65	TRUE	0.0305381	0.0163865	0.0128233	0.0160902	0.0195194	0.0205733	0.0122524	0.0186042	0.0174508	0.0189523	0.0181952	0.0242633	0.0222356	0.0155172	0.0139863	0.0151889	0.00936029	0.00989591	0.0221766	0.0159367	0.0156903	0.41559	0.0173929	0.0196941	0.0133574	0.0240691	0.0343929	0.0185026	0.023265
cg17210604	HIC1	0.0163362	0.0484372	0.0396468	0.426517	-0.38687	1	146	TRUE	0.0351159	0.19941	0.0311565	0.039202	0.0294036	0.0339786	0.0297821	0.0144231	0.027227	0.0308763	0.0210596	0.0258829	0.0196254	0.0303189	0.0153721	0.0145676	0.018928	0.0233869	0.0258599	0.0484148	0.0164969	0.426517	0.0150845	0.0227077	0.0161327	0.0404583	0.0394718	0.039955	0.0387022
cg24516061	RGS19	0.0248411	0.0372987	0.0255312	0.410591	-0.38506	1	99	TRUE	0.0239141	0.0117325	0.410591	0.0127186	0.00974727	0.00833945	0.0120508	0.0114707	0.0103032	0.0117272	0.013984	0.0256935	0.00875337	0.0131812	0.0181862	0.0114809	0.00736648	0.0102807	0.21565	0.0180702	0.0107996	0.0153692	0.0175082	0.0156571	0.007892	0.0286601	0.0278021	0.0147332	0.0309292
cg02282237	PRKCH	0.0362932	0.0364772	0.0312578	0.414663	-0.383406	1	347	TRUE	0.0121867	0.0170933	0.0151776	0.00970737	0.0113694	0.0177996	0.0197436	0.0249119	0.0211648	0.0164795	0.023512	0.0318985	0.0197275	0.0134991	0.0175512	0.0138202	0.0228415	0.0148392	0.0713682	0.0132038	0.0226853	0.0228781	0.0241204	0.019688	0.414663	0.0475582	0.0263839	0.022055	0.0290339
cg21026663	HIST1H4D	0.00101048	0.0294086	0.0263579	0.408978	-0.38262	1	70	TRUE	0.0153399	0.0146404	0.0134221	0.408978	0.00986812	0.015308	0.0164138	0.0193522	0.0153189	0.01732	0.017412	0.0197335	0.00920245	0.0131999	0.0138103	0.00874556	0.0118799	0.0109123	0.00653954	0.0192292	0.0131434	0.0111478	0.0104155	0.0145885	0.00929409	0.0260878	0.0298889	0.0248619	0.0245931
cg14696396	TM6SF1	0.00446297	0.0384285	0.0420544	0.42001	-0.377955	1	66	TRUE	0.0118997	0.0245336	0.0154315	0.0163977	0.018071	0.0303932	0.022934	0.0218725	0.0107807	0.014718	0.012024	0.0241572	0.0176399	0.0188698	0.0285467	0.0102782	0.0140038	0.0197679	0.42001	0.0185164	0.0341456	0.031745	0.0261361	0.078699	0.0191402	0.039614	0.0406745	0.035021	0.0529083
cg18248891	PTK6	0.0302303	0.0445202	0.0544761	0.413358	-0.358882	1	765	TRUE	0.0411231	0.024306	0.0181037	0.0479254	0.0275229	0.0402538	0.0206231	0.0290011	0.413358	0.0256123	0.0152246	0.0210511	0.0229482	0.025227	0.0294446	0.0273033	0.0250112	0.0229641	0.0314057	0.0216052	0.0428128	0.0495084	0.0215054	0.0520236	0.0171392	0.0360775	0.0541596	0.0918943	0.0357731
cg16797831	KIAA1324	0.00319987	0.08664	0.130368	0.480473	-0.350105	1	502	TRUE	0.0785197	0.0392178	0.0544253	0.0388183	0.0699496	0.0801738	0.0820073	0.0514582	0.0703669	0.0835397	0.0436577	0.480473	0.0964088	0.0762534	0.103519	0.0668627	0.0549156	0.0617643	0.0307426	0.075306	0.0389351	0.133979	0.0893291	0.124321	0.0410569	0.12791	0.143292	0.112041	0.138228
cg16004226	B4GALNT4	0.0302303	0.0824187	0.106797	0.45315	-0.346353	1	71	TRUE	0.0432804	0.0828721	0.0586877	0.0318589	0.0646023	0.0773304	0.0667846	0.0659014	0.0680778	0.0509856	0.0358233	0.0485058	0.0800506	0.0651491	0.0739801	0.0544579	0.0777149	0.0601457	0.45315	0.107584	0.058468	0.0967237	0.0903397	0.0920894	0.0559036	0.14278	0.121475	0.0676892	0.0952442
cg05592398	LIMK1	0.0130521	0.0599635	0.0906045	0.434142	-0.343537	1	378	TRUE	0.0243216	0.0238735	0.0207983	0.0153385	0.0441311	0.0503585	0.036725	0.434142	0.0538509	0.0352572	0.0229153	0.0325709	0.0523641	0.0486233	0.0342906	0.0232423	0.0337579	0.0458418	0.0328641	0.102098	0.0369525	0.125096	0.0718359	0.0722266	0.0256118	0.0878096	0.0825076	0.09803	0.0940707
cg18145505	GREM1	0.00227359	0.0681021	0.0928951	0.43414	-0.341244	1	707	TRUE	0.0425078	0.0379003	0.0479983	0.0625352	0.0487627	0.063379	0.0443464	0.0555858	0.0605546	0.0631068	0.0522459	0.0849626	0.0509561	0.0583027	0.0628072	0.0564322	0.0401983	0.0539185	0.43414	0.0843959	0.0284245	0.0596974	0.0487574	0.034518	0.02612	0.0700536	0.0967258	0.0962627	0.108538
cg23684521	NPTN	0.0248411	0.0721897	0.0950687	0.435495	-0.340426	1	364	TRUE	0.278934	0.0500238	0.0238978	0.019619	0.0484102	0.0255102	0.0199837	0.027366	0.0864448	0.0895781	0.0325227	0.0144256	0.0353825	0.0567426	0.0562083	0.0214237	0.0133747	0.032656	0.07261	0.133419	0.0324961	0.0355628	0.0846627	0.0779927	0.435495	0.102916	0.0801169	0.0898331	0.107408
cg25923856	TMEM14A	0.0202939	0.0456151	0.0413763	0.376202	-0.334825	1	154	TRUE	0.0262959	0.0216574	0.0218273	0.0360399	0.0339272	0.0308458	0.0207078	0.0258446	0.376202	0.0391312	0.0351842	0.0356329	0.0321456	0.034016	0.0352941	0.0320563	0.017339	0.0332444	0.029739	0.0350577	0.0400939	0.041787	0.0427766	0.0389801	0.0245518	0.0383291	0.0464396	0.0363355	0.0444012
cg26344532	PDX1	0.0433666	0.0665888	0.0688941	0.401686	-0.332792	1	3	TRUE	0.0488394	0.0397261	0.0270412	0.0314547	0.0352266	0.0325223	0.24937	0.035884	0.0261574	0.0684658	0.0372164	0.401686	0.0482056	0.0516214	0.0309642	0.0385359	0.0154342	0.0355578	0.0240969	0.141999	0.0357454	0.0858725	0.0532924	0.0492454	0.0205593	0.0607285	0.093071	0.0563818	0.0653952
cg08132931	ADD2	0.0433666	0.0373519	0.031778	0.362775	-0.330997	1	367	TRUE	0.0223399	0.0184289	0.018584	0.0197398	0.0274185	0.0209189	0.0261219	0.0215312	0.0269549	0.0249247	0.0181481	0.0140734	0.0247114	0.0233253	0.0280979	0.0189516	0.0104834	0.0160162	0.0234464	0.0203565	0.0301187	0.0407292	0.0295018	0.0461	0.362775	0.0310949	0.0359563	0.0258274	0.0342331
cg11214889	CLUL1	0.00101048	0.0700735	0.100078	0.429522	-0.329444	1	113	TRUE	0.0793628	0.0291854	0.0407966	0.0489825	0.0312611	0.0471561	0.0620907	0.0706533	0.0592135	0.0520791	0.0367163	0.0460304	0.0666304	0.0695793	0.0806038	0.0603943	0.040874	0.0365297	0.0367106	0.0754984	0.429522	0.0581052	0.0865701	0.0772507	0.0300406	0.111929	0.090482	0.100312	0.0975892
cg04044684	CHFR	0.0202939	0.0378446	0.0542187	0.38246	-0.328241	1	722	TRUE	0.0221927	0.02663	0.0148241	0.0247461	0.0191944	0.0196934	0.0142632	0.0203098	0.0229073	0.0195116	0.38246	0.0340312	0.0342944	0.0243531	0.0398189	0.0200818	0.0203003	0.0222138	0.0176011	0.024318	0.0220198	0.0291745	0.0208053	0.0371837	0.0131868	0.0282646	0.0276528	0.0934553	0.0675022
cg22374901	TESC	0.0059787	0.0519826	0.0561877	0.384075	-0.327887	1	26	TRUE	0.047172	0.031152	0.0340541	0.027213	0.0313371	0.0325272	0.0295084	0.0403101	0.0450239	0.0477801	0.0546032	0.0450741	0.0405781	0.0392694	0.0426411	0.0355677	0.0237358	0.0266269	0.0873624	0.0436752	0.0317868	0.0340023	0.0233979	0.0210902	0.384075	0.0561857	0.0561666	0.0537019	0.0586966
cg09169283	GRIN2C	0.0302303	0.0701358	0.0866908	0.409315	-0.322625	1	445	TRUE	0.053702	0.0618741	0.0442364	0.0269791	0.0687088	0.0474787	0.0466372	0.0461007	0.0772132	0.0404599	0.036332	0.0449315	0.050516	0.0558668	0.0713227	0.0918583	0.0375691	0.0460149	0.0432403	0.132534	0.409315	0.0759603	0.0656068	0.0532888	0.0256482	0.0788333	0.0970937	0.0585247	0.112312
cg14261309	C1orf163	0.0302303	0.101177	0.12111	0.443111	-0.322001	1	249	TRUE	0.0504569	0.0356328	0.443111	0.11426	0.0438293	0.0521229	0.197957	0.0825036	0.092114	0.0804521	0.0832804	0.09375	0.0649437	0.0888099	0.0451521	0.059733	0.0435182	0.0545723	0.311578	0.193411	0.026763	0.103492	0.0704207	0.0365642	0.0609987	0.117934	0.115323	0.136786	0.114399
cg01920232	RFX4	0.00446297	0.0622649	0.087628	0.406135	-0.318507	1	365	TRUE	0.0399819	0.406135	0.0328571	0.0432197	0.0440929	0.0370834	0.0901453	0.044438	0.0398722	0.0349817	0.0801051	0.0441384	0.0692665	0.059719	0.0562738	0.0407593	0.0295488	0.0434022	0.0434526	0.056491	0.0336174	0.0431164	0.0626789	0.0456918	0.0355547	0.0889898	0.103892	0.0809194	0.0767114
cg05778847	PPP1R14A	0.00101048	0.0658864	0.100815	0.418821	-0.318007	1	634	TRUE	0.0918059	0.0347116	0.0329733	0.0488	0.0388082	0.0436187	0.0381446	0.0440747	0.0660343	0.0389208	0.0544935	0.0489192	0.0641993	0.0588235	0.0406197	0.0547521	0.0580808	0.0525104	0.418821	0.0771201	0.0261062	0.0925612	0.0579191	0.0368673	0.027473	0.0947029	0.0938231	0.106006	0.108727
cg25668368	KCNH7	0.00101048	0.0705417	0.112293	0.429288	-0.316995	1	642	TRUE	0.0636967	0.034077	0.0357628	0.0475378	0.0551569	0.0425125	0.07183	0.0451376	0.0585619	0.0467952	0.429288	0.0310048	0.0794713	0.0889477	0.0459038	0.0775759	0.0526162	0.0473313	0.0632981	0.0621654	0.053815	0.053091	0.0724667	0.0748724	0.0306254	0.102462	0.109487	0.0977278	0.139496
cg20739510	PEX14	0.0163362	0.0771333	0.0996005	0.414591	-0.31499	1	210	TRUE	0.054681	0.0366257	0.0230737	0.0674663	0.0422953	0.0487805	0.0439087	0.0470995	0.0616267	0.0821197	0.0752747	0.1109	0.0540434	0.0756396	0.0693743	0.0629428	0.0434585	0.0480432	0.207852	0.0379881	0.414591	0.0456242	0.0367564	0.049801	0.088366	0.0785943	0.118194	0.109267	0.0923469
cg01234133	COL1A1	0.00446297	0.0676231	0.115588	0.426277	-0.310689	1	79	TRUE	0.0399965	0.0309153	0.0318674	0.044487	0.0514089	0.0688442	0.0601687	0.0736504	0.0404025	0.0266857	0.021054	0.032905	0.0837989	0.0580165	0.206501	0.0476542	0.0356158	0.0599974	0.0275669	0.0390032	0.426277	0.039375	0.0714722	0.0380796	0.0348332	0.124657	0.105497	0.085362	0.146835
cg23192899	CCDC104	0.00446297	0.0365657	0.0402389	0.350821	-0.310582	1	453	TRUE	0.0180445	0.0214635	0.0211193	0.0203076	0.0302063	0.021754	0.0235674	0.0175815	0.03257	0.0191246	0.0140034	0.0261469	0.0224373	0.0273868	0.0159224	0.0158478	0.0138723	0.0158093	0.0239266	0.026704	0.0163806	0.026652	0.0661888	0.0263057	0.350821	0.0449375	0.03459	0.0363292	0.0450991
cg01485797	RPLP2	0.00101048	0.0821589	0.120489	0.429082	-0.308594	1	855	TRUE	0.0640422	0.0640126	0.0430615	0.0432771	0.0793739	0.0704169	0.0695628	0.0670664	0.076555	0.057664	0.0545967	0.0493587	0.096233	0.0916715	0.429082	0.0676943	0.0427332	0.0763565	0.0800373	0.0796876	0.0581575	0.0891549	0.104097	0.0741314	0.0259485	0.108933	0.142123	0.114764	0.116135
cg15861540	TBXA2R	0.0202939	0.0569771	0.0869805	0.39374	-0.30676	1	195	TRUE	0.0181818	0.0198164	0.0147076	0.0124958	0.193177	0.019718	0.0178402	0.0209144	0.0758064	0.0317871	0.205504	0.39374	0.0292183	0.0433468	0.0216407	0.0142801	0.0124772	0.0212834	0.0231864	0.0579622	0.0220169	0.054395	0.0396003	0.0488594	0.0124729	0.105639	0.113398	0.0693773	0.0595072
cg09529667	SSBP4	0.00791546	0.0492779	0.0758347	0.369137	-0.293302	1	975	TRUE	0.0294424	0.0301613	0.0508534	0.0216574	0.0214044	0.0476942	0.0243288	0.0395765	0.0605331	0.0397785	0.0373398	0.0415604	0.0380417	0.0311208	0.0216771	0.0299611	0.0235312	0.0163304	0.0558004	0.369137	0.0191955	0.08444	0.0304175	0.0471874	0.0207765	0.0642115	0.109958	0.0506564	0.0785129
cg22498251	TWIST1	0.00791546	0.0838499	0.109302	0.40101	-0.291708	1	415	TRUE	0.0418262	0.0430691	0.0416692	0.0517567	0.0594711	0.110837	0.0767561	0.0720878	0.0658968	0.08463	0.0608397	0.0645859	0.0997894	0.0582208	0.0992712	0.063718	0.0605252	0.0837482	0.0892828	0.082289	0.0602229	0.105839	0.0799513	0.40101	0.0389558	0.115534	0.100974	0.0939179	0.126782
cg15247144	PYCARD	0.0433666	0.0317257	0.0240686	0.31568	-0.291611	1	534	TRUE	0.0151334	0.0140408	0.0146213	0.025437	0.0127216	0.0141535	0.011238	0.0147744	0.0140247	0.0200321	0.0133964	0.020836	0.0142966	0.0219591	0.028757	0.0116415	0.0114802	0.00850847	0.0114249	0.31568	0.0145083	0.112326	0.0151872	0.0228723	0.0140926	0.0256276	0.0231198	0.0189729	0.028554
cg00194146	GFOD1	0.0248411	0.087576	0.129513	0.415433	-0.285919	1	617	TRUE	0.0443242	0.0369142	0.0369678	0.044613	0.0498364	0.0585653	0.0589583	0.047004	0.279037	0.0579983	0.0392566	0.415433	0.0746107	0.0947252	0.0456277	0.245269	0.0393595	0.0499645	0.0383353	0.0750936	0.0280494	0.133269	0.101489	0.0651845	0.0295137	0.148649	0.115017	0.12369	0.130697
cg19026260	CNIH2	0.0302303	0.0803779	0.0833641	0.368789	-0.285425	1	345	TRUE	0.0464316	0.0296758	0.0399375	0.0313227	0.0476817	0.050739	0.235942	0.0455265	0.0559148	0.0308575	0.0641806	0.0261372	0.048968	0.0771443	0.055497	0.0492172	0.0325855	0.168197	0.0383993	0.252606	0.0438096	0.368789	0.0660872	0.0680636	0.0357371	0.0833886	0.082232	0.0773782	0.0904576
cg25512587	SLC2A6	0.0433666	0.0958831	0.109904	0.393498	-0.283594	1	192	TRUE	0.271751	0.0648598	0.0477897	0.0354253	0.106363	0.0516429	0.0548644	0.0763478	0.0936644	0.0691548	0.0655294	0.0843454	0.0665758	0.101648	0.0767296	0.140119	0.0793772	0.0464065	0.097661	0.123241	0.063886	0.0616206	0.0364178	0.0881596	0.393498	0.108444	0.11069	0.0953265	0.125156
cg10273210	TRIM59	0.0248411	0.0442003	0.049833	0.33241	-0.282576	1	39	TRUE	0.0277607	0.0192254	0.0218924	0.0155528	0.019913	0.0256711	0.0476292	0.0503352	0.0224503	0.0310035	0.0224268	0.0232558	0.039677	0.0413558	0.060528	0.0235036	0.33241	0.0377834	0.0280754	0.0226888	0.0324884	0.03418	0.0323565	0.0744756	0.0183701	0.0493652	0.0456876	0.0517872	0.0524922
cg06856528	TMEFF2	0.0248411	0.0515562	0.0630226	0.343062	-0.280039	1	239	TRUE	0.0167775	0.0289037	0.154789	0.0143079	0.0201562	0.0399671	0.0294877	0.0311458	0.0247259	0.0379809	0.032963	0.0546367	0.0388427	0.0416528	0.0359488	0.0256952	0.0253431	0.0231338	0.0793869	0.0331179	0.343062	0.0565748	0.0387392	0.0373282	0.0242376	0.0437195	0.0522625	0.07383	0.0822786
cg23599843	JPH1	0.0433666	0.0952705	0.123197	0.402107	-0.278911	1	707	TRUE	0.100671	0.0837666	0.0832117	0.163706	0.0850714	0.0811209	0.0545145	0.0695415	0.0912017	0.112834	0.0625337	0.102549	0.0505742	0.0899297	0.0618256	0.188045	0.0693128	0.111173	0.054329	0.0541927	0.0525808	0.402107	0.0909783	0.0447354	0.0212572	0.0965555	0.142076	0.110555	0.1436
cg05057057	DDX56	0.0362932	0.0538011	0.0619593	0.339547	-0.277588	1	160	TRUE	0.0288499	0.0220717	0.0207848	0.0367944	0.0481594	0.0299539	0.126137	0.0335447	0.0256502	0.0898688	0.0342254	0.0411311	0.0442822	0.0456104	0.0434692	0.0240884	0.022542	0.0223434	0.0230025	0.0306496	0.339547	0.0888185	0.0597551	0.0336897	0.0300589	0.0705696	0.0620014	0.0545711	0.0606951
cg14702264	C7orf42	0.0433666	0.0590587	0.0636614	0.340489	-0.276827	1	405	TRUE	0.0357895	0.0332933	0.0237055	0.0345662	0.340489	0.0325801	0.040905	0.0306954	0.0364476	0.0280588	0.0293813	0.0374559	0.0508676	0.133214	0.0368187	0.0301157	0.0242183	0.0384931	0.0432192	0.0442155	0.0327751	0.0584523	0.0441017	0.202992	0.033617	0.0398227	0.0815229	0.0617017	0.0715982
cg03160135	VGLL2	0.0302303	0.16004	0.0948805	0.371622	-0.276742	1	197	TRUE	0.248515	0.0866382	0.112175	0.0561062	0.252293	0.139001	0.126459	0.371622	0.215087	0.118999	0.0866613	0.0825834	0.163387	0.103356	0.179448	0.1194	0.147381	0.195947	0.185318	0.129812	0.143161	0.143031	0.134105	0.275045	0.185458	0.0894469	0.094512	0.0940677	0.101496
cg00116838	FLJ40125	0.0302303	0.0739677	0.0839468	0.357868	-0.273921	1	119	TRUE	0.0492464	0.0450704	0.0469878	0.0524691	0.0443753	0.0691383	0.0546902	0.0534014	0.0741683	0.0388036	0.357868	0.0430164	0.0778034	0.0696728	0.0881838	0.0603671	0.0643212	0.0540452	0.0483424	0.0532148	0.0564619	0.146867	0.0610489	0.102917	0.0367114	0.0734667	0.0907784	0.0933628	0.0781792
cg01169726	DLX5	0.0248411	0.0924511	0.106405	0.38005	-0.273645	1	65	TRUE	0.0557215	0.0751519	0.049798	0.0492367	0.0657447	0.38005	0.0755659	0.0792359	0.100051	0.0705023	0.0623634	0.0648479	0.0935701	0.0859942	0.0922112	0.0662099	0.0635812	0.0520245	0.0767075	0.120127	0.0355933	0.29879	0.0604366	0.108948	0.0288141	0.0990288	0.111147	0.101468	0.113974
cg06521280	PLAU	0.0362932	0.0696086	0.0866711	0.360088	-0.273417	1	488	TRUE	0.0296383	0.0316757	0.0285587	0.0361807	0.0280166	0.0309647	0.0376785	0.0459612	0.0413098	0.0585753	0.0421122	0.0275078	0.0519657	0.0578758	0.0747692	0.212022	0.112402	0.089074	0.360088	0.0431279	0.0339812	0.0620205	0.081683	0.0518877	0.0711376	0.0847094	0.101002	0.0966219	0.0643508
cg11525285	VSX2	0.00446297	0.0601973	0.0881096	0.360845	-0.272735	1	161	TRUE	0.0487972	0.0573865	0.0292282	0.0299591	0.0406763	0.0627213	0.0274517	0.360845	0.0474106	0.060156	0.0436314	0.0541118	0.0881783	0.0515952	0.0538275	0.0428601	0.0376162	0.0553295	0.0241327	0.0651083	0.0256725	0.0502868	0.0796508	0.0397925	0.0285077	0.074263	0.0903147	0.0757346	0.112126
cg09429111	PTPDC1	0.00446297	0.0615058	0.088544	0.360897	-0.272353	1	514	TRUE	0.0429854	0.0289477	0.0408608	0.0443856	0.0287297	0.0350301	0.0325325	0.0373597	0.0506489	0.272559	0.0420704	0.0310926	0.0453638	0.0518973	0.0474706	0.0293023	0.0221457	0.019614	0.0576185	0.0598027	0.360897	0.0411575	0.0593528	0.0398584	0.0159611	0.0997919	0.0763078	0.0849747	0.0931018
cg03740216	ICAM4	0.0433666	0.107981	0.124052	0.396208	-0.272157	1	119	TRUE	0.0757501	0.086948	0.0917502	0.0676722	0.396208	0.0577303	0.0494094	0.0800926	0.101791	0.0855127	0.120091	0.0986745	0.0734111	0.112248	0.0811445	0.117635	0.077908	0.0502622	0.138359	0.195431	0.0905679	0.297754	0.0641431	0.0429526	0.0460716	0.124896	0.142155	0.125515	0.103639
cg11981631	ABCC8	0.0248411	0.0433839	0.0401033	0.312204	-0.272101	1	482	TRUE	0.0310047	0.0268453	0.0218992	0.0281505	0.0275728	0.0193101	0.0245996	0.0246177	0.0322193	0.105675	0.021805	0.0289563	0.0237226	0.0315435	0.0698346	0.0200926	0.0215491	0.0251915	0.0247171	0.0287762	0.043444	0.0305992	0.0315404	0.0287274	0.312204	0.0362902	0.0356829	0.0351544	0.053286
cg02255609	TTC4	0.0059787	0.0621798	0.0998504	0.371843	-0.271993	1	287	TRUE	0.0559947	0.371843	0.0279467	0.0269179	0.0321379	0.0475809	0.0478849	0.0532605	0.0448334	0.0352864	0.0260004	0.0388858	0.0482674	0.0683373	0.0388951	0.0389759	0.0383595	0.0289226	0.0575659	0.152201	0.0611784	0.0509114	0.0794334	0.0545586	0.0283162	0.1182	0.12227	0.0762543	0.0826779
cg12946225	HMG20B	0.0362932	0.0802025	0.0865178	0.355063	-0.268545	1	771	TRUE	0.0394865	0.0620058	0.0639497	0.0336553	0.0315071	0.241912	0.0720513	0.0450117	0.0844713	0.0484925	0.0233377	0.0982567	0.057293	0.0491398	0.0736434	0.0385509	0.355063	0.0291377	0.0799436	0.0346383	0.0322581	0.0750887	0.0656742	0.245945	0.0245508	0.082768	0.0918497	0.0856525	0.0858011
cg23186643	NPB	0.00446297	0.0304737	0.0612931	0.329121	-0.267828	1	206	TRUE	0.0203312	0.0170747	0.0171423	0.0192069	0.0132445	0.0129465	0.0123759	0.0137971	0.0148769	0.0179651	0.0202103	0.0190005	0.0144653	0.0147529	0.027324	0.0143659	0.0207968	0.0132103	0.0134987	0.329121	0.0137491	0.057776	0.0147245	0.0188705	0.0110144	0.0453218	0.0283708	0.146469	0.0250107
cg21818252	SEC24B	0.00446297	0.0614016	0.0870544	0.352598	-0.265544	1	517	TRUE	0.216225	0.0357531	0.0344086	0.0649762	0.0461824	0.0345273	0.0329909	0.0339947	0.0550098	0.0403587	0.352598	0.0360486	0.0484809	0.0632023	0.0380265	0.0302526	0.0300411	0.0487119	0.0272548	0.0490833	0.0274651	0.063529	0.0693687	0.0332781	0.0232719	0.079517	0.0979704	0.087386	0.0833441
cg01722994	GRIN2A	0.0248411	0.0356693	0.0360014	0.299657	-0.263655	1	706	TRUE	0.0262718	0.0315751	0.0312734	0.0208469	0.0194685	0.0181274	0.0270178	0.299657	0.0289483	0.038041	0.0213161	0.0186876	0.0226238	0.0187215	0.0231619	0.0150225	0.0156699	0.0158282	0.0343671	0.0201945	0.0225253	0.0422105	0.035026	0.0304684	0.0146828	0.0326442	0.0413237	0.0357759	0.0342618
cg11368946	GCAT	0.0433666	0.059134	0.0543141	0.317802	-0.263488	1	436	TRUE	0.0333058	0.198007	0.175323	0.0454141	0.0410803	0.0362267	0.0321182	0.0421807	0.0440367	0.03297	0.317802	0.0336771	0.0313209	0.0290698	0.0382724	0.0224004	0.0191038	0.0230571	0.0359014	0.0353487	0.0580012	0.0607865	0.0331483	0.035869	0.023927	0.0460025	0.0485368	0.0490864	0.0736307
cg08997253	GRIN3A	0.0433666	0.0441205	0.0557526	0.319033	-0.26328	1	133	TRUE	0.0195252	0.0403526	0.319033	0.018438	0.0330095	0.0308318	0.0267995	0.032017	0.0188294	0.0538519	0.024971	0.0285405	0.0323167	0.0264982	0.044305	0.0303674	0.0239799	0.0203101	0.0516624	0.0480192	0.0288823	0.02829	0.0555313	0.026114	0.0405372	0.0679756	0.0541765	0.0288028	0.0720555
cg27264345	REEP2	0.0248411	0.0463911	0.0558029	0.318046	-0.262243	1	265	TRUE	0.0347483	0.0282985	0.026729	0.0196232	0.0352695	0.047159	0.0272466	0.0236312	0.0244065	0.0245629	0.318046	0.0320844	0.0433457	0.117885	0.0394135	0.0288731	0.0234963	0.0230382	0.0219229	0.0461478	0.02243	0.0310407	0.0409311	0.0564599	0.0229874	0.0510368	0.0443583	0.0826354	0.0451809
cg19001794	HIC1	0.00446297	0.0337282	0.0389116	0.29595	-0.257038	1	101	TRUE	0.0172267	0.020993	0.0271349	0.0245314	0.0297682	0.0152727	0.0257464	0.0220634	0.0179197	0.0229959	0.0133154	0.018016	0.0244043	0.0198493	0.0324586	0.0306899	0.0113841	0.0184871	0.0246125	0.0170452	0.0191388	0.29595	0.0521872	0.0321353	0.00987904	0.0445247	0.0344919	0.042147	0.0344828
cg01078276	PLAU	0.00101048	0.0511434	0.10192	0.358883	-0.256963	1	213	TRUE	0.0273335	0.0281524	0.0547493	0.0247559	0.0263338	0.063133	0.0266007	0.0362019	0.0340358	0.0386916	0.0695744	0.358883	0.0396456	0.0366094	0.026811	0.0305066	0.0635149	0.0275382	0.0426179	0.0683644	0.013824	0.0424939	0.056038	0.0275735	0.0146026	0.1037	0.1162	0.0867347	0.101046
cg21330703	DRD2	0.00446297	0.061774	0.0911032	0.344605	-0.253502	1	507	TRUE	0.0330264	0.032048	0.344605	0.0352749	0.0384335	0.0505809	0.0790069	0.0372357	0.0427162	0.0248146	0.0514252	0.0254527	0.0659865	0.0662775	0.0457167	0.0476242	0.0421921	0.0530573	0.0535276	0.0432909	0.0624579	0.096893	0.061183	0.0805534	0.0309684	0.0707592	0.10317	0.104589	0.0858952
cg01357116	ATOH1	0.00791546	0.0601444	0.0847218	0.336906	-0.252184	1	582	TRUE	0.0393091	0.0267926	0.0480896	0.0702139	0.0354538	0.0418072	0.0464224	0.0327921	0.0575018	0.0979229	0.0379747	0.336906	0.0488048	0.0676435	0.0596569	0.0324389	0.0322436	0.0446143	0.0250496	0.0712775	0.0268212	0.0827452	0.0825734	0.0363496	0.0222063	0.0779221	0.0866813	0.0866399	0.0876439
cg24127989	IMPDH1	0.0130521	0.0986708	0.143061	0.393057	-0.249995	1	798	TRUE	0.102104	0.0733112	0.0682994	0.0566551	0.0365323	0.0944456	0.0707079	0.0410426	0.0592357	0.028421	0.0626721	0.0344828	0.0903637	0.0761297	0.0730526	0.0602503	0.0413822	0.0609714	0.131734	0.166997	0.393057	0.0931022	0.102692	0.125595	0.323533	0.138876	0.149917	0.148023	0.13543
cg25615963	EIF4G1	0.0362932	0.0371225	0.0383636	0.286895	-0.248531	1	250	TRUE	0.286895	0.016632	0.0230737	0.0262964	0.0301212	0.0225147	0.024252	0.0428665	0.0274358	0.0280319	0.016739	0.0265321	0.0333644	0.036823	0.0321794	0.0197413	0.0157619	0.0231235	0.035845	0.0221929	0.0259406	0.0391731	0.0209255	0.0343416	0.0172596	0.032108	0.0348359	0.0482954	0.038215
cg26964989	LAMC3	0.0130521	0.0804772	0.0963882	0.344859	-0.248471	1	210	TRUE	0.0605487	0.0571493	0.0533432	0.0508839	0.0578193	0.0749884	0.0710079	0.0613293	0.099821	0.0679047	0.0669034	0.0721629	0.248212	0.0869978	0.0547232	0.0669643	0.0476702	0.0491071	0.0762145	0.344859	0.0374073	0.0722393	0.0552161	0.0415563	0.0369009	0.080646	0.116783	0.0811771	0.106947
cg17982102	RAB31	0.0248411	0.0675401	0.0885719	0.3335	-0.244928	1	369	TRUE	0.0370737	0.22629	0.0760575	0.0560615	0.0432579	0.0343663	0.0702508	0.035692	0.0555782	0.0333394	0.0348182	0.0283968	0.0461628	0.0548735	0.0435692	0.0364704	0.0411892	0.0584119	0.3335	0.0687655	0.0282024	0.035436	0.0662573	0.0456452	0.0988368	0.063589	0.0820942	0.123139	0.0854658
cg02043070	ADSSL1	0.0362932	0.0369226	0.0454477	0.287809	-0.242361	1	376	TRUE	0.0358107	0.0187899	0.0288197	0.0265407	0.0238147	0.0312914	0.0380539	0.0263631	0.0169683	0.0114757	0.0130477	0.0208931	0.0190088	0.0198787	0.0264649	0.0172743	0.0183895	0.0148061	0.0218848	0.0517566	0.0247221	0.287809	0.076491	0.0321033	0.0206067	0.0609711	0.0611526	0.0267165	0.0329505
cg10081899	PPM1F	0.00227359	0.037706	0.0611399	0.301281	-0.240141	1	265	TRUE	0.0301016	0.301281	0.0216434	0.0432663	0.0291399	0.0343962	0.0280899	0.0239781	0.0290011	0.0436893	0.0234613	0.0241498	0.0225374	0.0195004	0.020021	0.019655	0.0130698	0.0237288	0.0255672	0.0300892	0.0158781	0.0449447	0.0334324	0.0291553	0.0128714	0.0434258	0.0955766	0.0523154	0.0532416
cg15923513	CD302	0.00227359	0.0540182	0.0861662	0.32357	-0.237403	1	585	TRUE	0.0190183	0.0286646	0.0332728	0.0423296	0.0665783	0.0206387	0.0227171	0.32357	0.0347241	0.0423995	0.0508986	0.0293882	0.0424204	0.0704613	0.0377125	0.0533986	0.0221481	0.0500396	0.087484	0.0619104	0.0352124	0.0431023	0.073859	0.0296917	0.028815	0.0932454	0.0984425	0.0745103	0.0784667
cg15786837	HOXB13	0.00227359	0.0418352	0.0548508	0.292198	-0.237348	1	847	TRUE	0.0222926	0.0478235	0.0256585	0.0162025	0.0293486	0.0250829	0.0419121	0.0267526	0.0309131	0.0322006	0.0170109	0.0267985	0.048455	0.0432546	0.0252002	0.0409777	0.018478	0.0252074	0.0219886	0.0435456	0.0304979	0.0442979	0.0389475	0.0308355	0.292198	0.0575258	0.0585207	0.057445	0.0459118
cg12011267	PPP1R13B	0.0362932	0.0584838	0.0750059	0.30932	-0.234314	1	781	TRUE	0.0480041	0.0243498	0.0310818	0.0391005	0.0431191	0.11121	0.0548675	0.0381014	0.0425593	0.0376675	0.30932	0.0503933	0.0663112	0.0669214	0.0382719	0.0381876	0.035603	0.0762769	0.0334879	0.0430813	0.0481215	0.074648	0.0561201	0.028036	0.0272533	0.0560207	0.103512	0.0617284	0.0787628
cg26620959	SYNE1	0.0248411	0.0600303	0.0877546	0.320884	-0.23313	1	45	TRUE	0.0298545	0.0241118	0.0286562	0.0256846	0.0261019	0.235288	0.0534497	0.0369436	0.0192423	0.0223091	0.0346397	0.0445912	0.0384854	0.0574963	0.031502	0.320884	0.0282468	0.106139	0.0252902	0.0537187	0.036191	0.123328	0.0461109	0.026271	0.026221	0.0714012	0.099584	0.064628	0.115405
cg02409282	ULBP1	0.00319987	0.048619	0.0644113	0.295755	-0.231344	1	12	TRUE	0.0414238	0.0508627	0.0343937	0.0376671	0.0388589	0.0395588	0.0343619	0.033752	0.0316646	0.0394649	0.032661	0.0400597	0.0393742	0.0337243	0.0317916	0.0283477	0.0264357	0.0321947	0.295755	0.0820152	0.0403393	0.0444704	0.0301282	0.0497341	0.0264359	0.0827826	0.0557259	0.0646995	0.0544372
cg21652958	THBS2	0.0202939	0.0598115	0.0860457	0.316635	-0.230589	1	176	TRUE	0.0394847	0.0469388	0.0426221	0.0962155	0.0502444	0.0466389	0.02552	0.0351438	0.0961282	0.316635	0.0731823	0.0658561	0.0400368	0.0699192	0.0355522	0.041811	0.030303	0.0531327	0.0435117	0.0461951	0.0304289	0.0577467	0.0408768	0.0371458	0.0340181	0.0615518	0.117081	0.0634409	0.102109
cg06374075	ADAM11	0.0130521	0.0555835	0.0784633	0.308989	-0.230526	1	363	TRUE	0.0302974	0.036008	0.0267333	0.0170594	0.0342916	0.0610165	0.0873475	0.0442275	0.0476707	0.0651035	0.0386734	0.0276852	0.051996	0.0657959	0.0404156	0.0351959	0.0267914	0.0291745	0.0448277	0.0530065	0.0457328	0.308989	0.0696319	0.0709443	0.0309707	0.0818222	0.0801482	0.0548763	0.0970066
cg07035740	SNCB	0.0433666	0.0418835	0.049558	0.272482	-0.222924	1	183	TRUE	0.0135759	0.0251347	0.0225782	0.0117433	0.0228664	0.0313318	0.0324421	0.0242427	0.0433453	0.0414195	0.0364196	0.0389302	0.0375992	0.0363447	0.035701	0.0274119	0.0319599	0.0295474	0.0557976	0.272482	0.0308333	0.0428694	0.0324622	0.0557682	0.014281	0.0497797	0.0678226	0.0354162	0.0452135
cg11368791	PFDN6	0.0433666	0.0349508	0.0347654	0.257256	-0.22249	1	283	TRUE	0.0372296	0.0252014	0.018236	0.0319345	0.0247256	0.0261088	0.0251704	0.0176685	0.0273828	0.0380522	0.0287145	0.0293233	0.0257058	0.0294715	0.0143885	0.0249621	0.0132029	0.0360691	0.0260336	0.257256	0.0222326	0.0329381	0.0201946	0.0172294	0.0243371	0.0268878	0.0410809	0.0347101	0.0363828
cg04384398	PMM1	0.0362932	0.0725824	0.0845281	0.306663	-0.222134	1	520	TRUE	0.0554522	0.0705496	0.0510046	0.124868	0.0615054	0.0494206	0.0669127	0.0526152	0.0726847	0.119931	0.0577331	0.0741858	0.0288941	0.0577717	0.0365168	0.0449242	0.0435467	0.0793756	0.0413035	0.306663	0.0591817	0.152513	0.0407573	0.0437406	0.0225086	0.0797368	0.102517	0.0816327	0.0742257
cg05056120	EBF1	0.0362932	0.0935792	0.121211	0.339189	-0.217978	1	933	TRUE	0.0624826	0.0849756	0.130038	0.0570047	0.0504587	0.0480546	0.0676024	0.339189	0.0814499	0.0581974	0.10212	0.0992185	0.0990224	0.0929201	0.113746	0.0660632	0.0677047	0.0704567	0.100907	0.0989831	0.0778226	0.074473	0.0926494	0.147906	0.0560334	0.118019	0.126491	0.145089	0.095245
cg14188232	ITGA11	0.00151573	0.0302791	0.0346661	0.25207	-0.217404	1	427	TRUE	0.0221737	0.25207	0.0274183	0.0270554	0.0152213	0.021488	0.0213242	0.0198238	0.0231183	0.0204108	0.0178086	0.0209954	0.0237946	0.0314757	0.0197656	0.0274929	0.0132818	0.0125248	0.0223058	0.0196124	0.0199046	0.0256947	0.0209963	0.0197292	0.0114901	0.0295409	0.0417165	0.0331591	0.0342479
cg05589246	HOXC12	0.0163362	0.091209	0.102117	0.319372	-0.217255	1	5	TRUE	0.0649909	0.0491608	0.0577608	0.0816586	0.0753232	0.0628957	0.0606201	0.0895785	0.319372	0.124973	0.0548943	0.0528605	0.0956752	0.0850787	0.0761098	0.273383	0.0633971	0.0610878	0.0688411	0.0820383	0.0748707	0.0975265	0.0842086	0.0846567	0.0392622	0.0992067	0.114546	0.0963187	0.0983977
cg10777851	CD200	0.0202939	0.0624061	0.0685197	0.279897	-0.211377	1	166	TRUE	0.192118	0.0589898	0.0477836	0.0507735	0.0334889	0.0499578	0.0352238	0.0352752	0.0444755	0.0509476	0.0322019	0.0418838	0.0390825	0.0625	0.0456585	0.0334608	0.0245854	0.0257031	0.0332036	0.279897	0.0368105	0.197803	0.0473851	0.0375146	0.0234287	0.0563701	0.0824561	0.0647572	0.0704954
cg26018901	CORIN	0.00227359	0.0637734	0.111213	0.322536	-0.211323	1	48	TRUE	0.0590889	0.0438667	0.0458242	0.0564482	0.0548425	0.0469519	0.0492544	0.037763	0.067883	0.0367659	0.0548351	0.0361488	0.0778443	0.0643631	0.0514762	0.0419364	0.0603037	0.0458054	0.0342808	0.322536	0.0376109	0.0984433	0.0712862	0.0690016	0.029775	0.0872672	0.138998	0.0921618	0.126424
cg04677227	LOXL4	0.0130521	0.0376656	0.039551	0.250456	-0.210905	1	313	TRUE	0.0298615	0.024047	0.0199507	0.0400334	0.0372013	0.0236339	0.0299244	0.0189385	0.0264208	0.0302131	0.0257757	0.0313208	0.0269951	0.0318956	0.0357843	0.0394444	0.0250136	0.0313395	0.024856	0.033552	0.0232246	0.250456	0.0363677	0.0247192	0.02067	0.0329504	0.0378469	0.0403106	0.0470962
cg10300684	FOXG1	0.0433666	0.060948	0.0769835	0.286449	-0.209465	1	36	TRUE	0.037037	0.0324017	0.0950376	0.0658183	0.0438228	0.05	0.0424621	0.0360405	0.110601	0.0390513	0.0570943	0.0421583	0.286449	0.0838917	0.0353319	0.0506311	0.0463576	0.061589	0.0446275	0.0460175	0.0330584	0.0461653	0.0566158	0.0420232	0.0394154	0.0534284	0.0833898	0.0852713	0.0858445
cg11538128	ZNF354C	0.0202939	0.0561083	0.0225435	0.23026	-0.207716	1	126	TRUE	0.0325801	0.0398478	0.0287532	0.0286894	0.0215367	0.0479588	0.0373668	0.0995724	0.0600755	0.100689	0.0448304	0.0915097	0.0486911	0.0484862	0.105306	0.0619058	0.0334372	0.0244682	0.0615776	0.0135173	0.23026	0.0276409	0.0161748	0.0706782	0.0271556	0.0153664	0.0244197	0.0292436	0.0211446
cg26163537	GRB10	0.0362932	0.0516403	0.0852291	0.291176	-0.205947	1	434	TRUE	0.0244325	0.0194491	0.0209642	0.0220118	0.0534901	0.0321559	0.0269506	0.0305809	0.291176	0.0306203	0.0242897	0.0197584	0.0502922	0.0503941	0.0545048	0.031646	0.021512	0.0576572	0.0438125	0.0847078	0.0216296	0.116704	0.0816358	0.0567656	0.023868	0.0603361	0.101628	0.0494488	0.129504
cg22334665	SLC22A16	0.0202939	0.054394	0.0898035	0.290996	-0.201193	1	347	TRUE	0.0611998	0.0263956	0.0277109	0.0242271	0.0613784	0.0567304	0.0225985	0.017946	0.0258177	0.0467215	0.040511	0.0511033	0.0293417	0.0488266	0.0384795	0.0341819	0.0146284	0.0550489	0.0460146	0.0959736	0.0668918	0.290996	0.0396323	0.0933375	0.0441571	0.0830772	0.142962	0.0566492	0.0765253
cg18896687	MAFK	0.0163362	0.0398858	0.0520767	0.253084	-0.201008	1	757	TRUE	0.0230118	0.0648327	0.0257208	0.0328794	0.0178571	0.018774	0.108061	0.0211257	0.0239058	0.0384182	0.0283495	0.0221623	0.0237658	0.0245073	0.0242343	0.0182359	0.0162389	0.0370926	0.0316505	0.0228633	0.0167874	0.0359575	0.0523653	0.253084	0.0152642	0.0559191	0.0578512	0.0403738	0.0541628
