# Supplementary material for: Genome-Wide Promoter Methylome of Small Renal Masses
Source: PLoS One. 2013 Oct 24;8(10):e77309. doi: 10.1371/journal.pone.0077309 (PMC3811999; doi:10.1371/journal.pone.0077309)
Supplement: Table S4 — Genes hypermethylated in RCC compared to oncocytoma. Column F Mean b-value_meth = mean of b-values from tumors with hypermethylation only. Column G Delta b-value = difference between mean b-value of tumors with hypermethylation only and mean b-value of 25 oncocytomas. (XLS) [file pone.0077309.s006.xls]

## Sheet: Sheet1
TargetID	SYMBOL	Wilcoxon.p	Mean b-value_all RCC	Mean b-value_Onco	Mean b-value_meth	Delta b	Meth.count	Distance to TSS	CpG island	ccRCC	ccRCC	ccRCC	ccRCC	ccRCC	ccRCC	ccRCC	ccRCC	ccRCC	ccRCC	ccRCC	ccRCC	ccRCC	ccRCC	ccRCC	ccRCC	ccRCC	ccRCC	ccRCC	ccRCC	ccRCC	ccRCC	ccRCC	ccRCC	ccRCC	pRCC	pRCC	pRCC	pRCC	pRCC	pRCC	pRCC	pRCC	pRCC	pRCC	pRCC	pRCC	pRCC	pRCC	chrRCC
cg16326979	OXR1	0.000519551	0.274967	0.0203137	0.535679	-0.515365	24	67	TRUE	0.0081536	0.0438085	0.0174199	0.407607	0.0102041	0.470985	0.0119091	0.345115	0.257307	0.0158461	0.0118018	0.451118	0.638507	0.495198	0.110549	0.452346	0.641883	0.386952	0.0135781	0.407669	0.408787	0.0192383	0.0148771	0.0173455	0.0125126	0.50822	0.346284	0.0279885	0.552889	0.785006	0.871781	0.518287	0.0404483	0.513766	0.612798	0.656766	0.771927	0.567398	0.787694	0.0100694
cg22646710	SYT6	4.98322e-08	0.235119	0.0439891	0.383282	-0.339293	24	326	TRUE	0.0741293	0.065087	0.149586	0.295797	0.315494	0.268839	0.289755	0.0623308	0.253644	0.0603487	0.332026	0.144654	0.206724	0.209417	0.194507	0.338379	0.465554	0.407018	0.232254	0.409406	0.251134	0.293583	0.303867	0.0558688	0.321844	0.384858	0.479116	0.0779491	0.41795	0.451334	0.287649	0.0304783	0.598664	0.276923	0.710012	0.206889	0.676516	0.155748	0.369398	0.0213219
cg27090216	TNFRSF10C	2.56375e-05	0.196153	0.0310496	0.38145	-0.350401	20	27	TRUE	0.0154767	0.2722	0.0493699	0.432818	0.338685	0.183195	0.181334	0.126036	0.257945	0.251795	0.606176	0.0387282	0.263232	0.253478	0.0489511	0.223935	0.231784	0.451143	0.4016	0.0359119	0.129245	0.0382394	0.19485	0.101783	0.507262	0.492658	0.358668	0.0191794	0.428185	0.138631	0.0125199	0.0648839	0.243761	0.110472	0.0436874	0.393687	0.771777	0.428964	0.243194	0.0130823
cg03623878	MCF2L	0.000132085	0.206468	0.0446818	0.39269	-0.348008	20	508	TRUE	0.0270137	0.0304282	0.152475	0.240092	0.0319506	0.257001	0.184638	0.0934414	0.248072	0.155707	0.0456908	0.134171	0.196392	0.280425	0.0334913	0.293923	0.383862	0.254039	0.136991	0.259575	0.176033	0.0432487	0.029655	0.0477438	0.257119	0.383397	0.462045	0.0487913	0.432968	0.17169	0.722857	0.360988	0.64237	0.375867	0.407202	0.514196	0.499593	0.493618	0.324673	0.0301037
cg17176732	OXR1	0.00883002	0.225797	0.0437541	0.513613	-0.469859	18	238	TRUE	0.0213915	0.0564566	0.023846	0.319774	0.0337749	0.336893	0.0254531	0.17049	0.155799	0.0238308	0.0287234	0.343794	0.377882	0.435248	0.112666	0.19292	0.540468	0.0740774	0.0302871	0.184796	0.120828	0.0658228	0.0211342	0.0201773	0.0291933	0.419709	0.26665	0.0277021	0.552326	0.750934	0.878765	0.382651	0.055106	0.335301	0.672768	0.568662	0.713058	0.589827	0.760325	0.029791
cg00634577	HIST1H4K	3.30614e-07	0.18415	0.0360869	0.379042	-0.342955	17	45	TRUE	0.170059	0.058597	0.0347608	0.0473566	0.233859	0.128591	0.122677	0.0986588	0.277817	0.152693	0.26118	0.442391	0.32508	0.215581	0.0723236	0.336814	0.170873	0.0823803	0.115608	0.272613	0.288903	0.0773379	0.0847856	0.0846852	0.423294	0.456664	0.514551	0.0679281	0.352335	0.418142	0.373019	0.0124098	0.0141092	0.392653	0.09781	0.0324777	0.496155	0.248305	0.563795	0.0166272
cg24901042	TMPRSS2	9.56697e-08	0.189344	0.0395805	0.418889	-0.379308	16	476	TRUE	0.0594667	0.28906	0.0429069	0.356917	0.130373	0.0387412	0.0850022	0.345035	0.0752835	0.168836	0.0344506	0.0444234	0.218038	0.0585536	0.0337812	0.105856	0.18871	0.624905	0.278934	0.366468	0.0529724	0.0447939	0.125916	0.053364	0.204351	0.557925	0.276599	0.0629531	0.544504	0.429571	0.490944	0.096736	0.341234	0.137777	0.0893382	0.372838	0.274201	0.402406	0.750678	0.0450366
cg11037148	HIST1H4J	1.39522e-06	0.167716	0.0325841	0.364667	-0.332083	16	44	TRUE	0.13227	0.0635726	0.0291645	0.0504806	0.198115	0.125723	0.0897574	0.0680778	0.244809	0.11544	0.24619	0.412478	0.350917	0.210042	0.0701615	0.32597	0.124506	0.0614729	0.0890458	0.231686	0.257972	0.0614478	0.0645759	0.0714286	0.388329	0.450224	0.445267	0.0664831	0.327837	0.402734	0.347084	0.0104433	0.011165	0.383851	0.0785268	0.0212289	0.461635	0.258455	0.53092	0.0142116
cg08203715	ST3GAL4	2.09685e-07	0.18543	0.0339654	0.412176	-0.378211	15	58	TRUE	0.140029	0.0279465	0.0307208	0.222323	0.0263482	0.0979822	0.168843	0.09212	0.240898	0.32247	0.310186	0.23092	0.0743636	0.377648	0.0421125	0.420332	0.571576	0.445294	0.100186	0.170371	0.280551	0.0523062	0.10317	0.0882978	0.0357539	0.0323756	0.126055	0.628916	0.166007	0.0337698	0.0429147	0.252223	0.522323	0.214313	0.108716	0.600137	0.242472	0.605559	0.0222716	0.0265892
cg21816539	GRIK1	1.4218e-05	0.181147	0.0445049	0.421518	-0.377013	15	46	TRUE	0.162735	0.0589757	0.461323	0.221953	0.162242	0.495434	0.376673	0.192542	0.130934	0.428711	0.393734	0.288492	0.322929	0.471397	0.0905576	0.474112	0.512104	0.360458	0.489838	0.508733	0.0969887	0.0546803	0.123527	0.0517168	0.377894	0.0396843	0.102552	0.360942	0.0884369	0.0568794	0.0231975	0.034259	0.0433928	0.0580696	0.0842271	0.0721897	0.0506908	0.0348709	0.0248288	0.0729761
cg15760840	HOXA11	3.41403e-05	0.156889	0.0394033	0.330959	-0.291555	15	392	TRUE	0.0353281	0.258591	0.14481	0.191648	0.264792	0.0426863	0.135292	0.0407046	0.286339	0.0431942	0.0579408	0.152091	0.0911965	0.403871	0.149221	0.376408	0.0310774	0.0636485	0.138848	0.200673	0.209677	0.0208645	0.0359033	0.337624	0.277941	0.295098	0.112563	0.0243347	0.297926	0.335454	0.193043	0.316185	0.386483	0.0478412	0.0277419	0.308003	0.423329	0.18267	0.396338	0.0244527
cg01344452	DGKE	0.000653516	0.142976	0.018382	0.382321	-0.363939	14	590	TRUE	0.023121	0.290543	0.0426296	0.282979	0.0149552	0.128121	0.169694	0.021264	0.0540318	0.0509889	0.25619	0.100956	0.510728	0.276745	0.0292072	0.326688	0.179555	0.0486048	0.266845	0.312558	0.0110663	0.0132201	0.0745743	0.0359772	0.00414991	0.196216	0.212704	0.00754089	0.44379	0.463152	0.40926	0.00960165	0.00512514	0.0184997	0.0342635	0.0152432	0.344227	0.702801	0.465984	0.00926941
cg16029760	OSTbeta	1.60263e-05	0.160035	0.0243791	0.368052	-0.343673	14	411	TRUE	0.0172095	0.0203852	0.0264937	0.133226	0.0720595	0.167103	0.101773	0.0919979	0.188457	0.249193	0.0195874	0.219229	0.23978	0.168089	0.0488807	0.0859024	0.482851	0.27817	0.259074	0.370641	0.275191	0.0473848	0.060191	0.0237311	0.169037	0.377181	0.029862	0.0179415	0.474704	0.337975	0.398614	0.19306	0.182941	0.207706	0.161261	0.356206	0.704712	0.348433	0.035546	0.0270671
cg02409351	CART1	7.7051e-06	0.15599	0.0491098	0.34958	-0.300471	14	137	TRUE	0.213154	0.0519667	0.0618371	0.0458802	0.0522411	0.229678	0.138748	0.0401153	0.0690368	0.303939	0.312557	0.142782	0.511479	0.401044	0.0748381	0.353708	0.587703	0.29384	0.283299	0.431568	0.0585146	0.0881169	0.0668829	0.0643543	0.0724186	0.308241	0.27524	0.0791093	0.0695214	0.0423792	0.0896928	0.0407732	0.0759923	0.0779138	0.289265	0.050105	0.0456808	0.0686959	0.257529	0.284714
cg06498267	HCN1	0.000146381	0.169894	0.0681466	0.387003	-0.318856	13	298	TRUE	0.137208	0.0797626	0.11615	0.127724	0.139626	0.432271	0.317335	0.201732	0.13566	0.102953	0.443883	0.145996	0.160821	0.417179	0.3192	0.28471	0.447526	0.442347	0.445214	0.477514	0.087648	0.086135	0.300628	0.0958098	0.391301	0.0704576	0.101521	0.17835	0.102796	0.0392046	0.0405089	0.0593247	0.0948419	0.0838163	0.030522	0.0823009	0.0183888	0.0787566	0.0311879	0.0788395
cg26420196	GAS6	2.03066e-05	0.153564	0.0164908	0.437718	-0.421228	12	964	TRUE	0.00871326	0.0149965	0.0195982	0.065456	0.19516	0.0195875	0.0596217	0.0122402	0.0189046	0.0528504	0.0164773	0.0347524	0.189829	0.55093	0.0148351	0.366895	0.445685	0.265023	0.204231	0.169866	0.0402932	0.0282535	0.533493	0.29334	0.0223989	0.500641	0.394757	0.0206034	0.112364	0.170656	0.0145124	0.178626	0.429507	0.15554	0.560571	0.111042	0.472812	0.184894	0.438967	0.00869244
cg01405107	HOXB5	4.21842e-08	0.21628	0.0678403	0.48808	-0.42024	12	517	TRUE	0.0525095	0.167255	0.108963	0.207498	0.0639816	0.188767	0.0866838	0.110257	0.202373	0.121163	0.399541	0.124107	0.192731	0.264346	0.13148	0.240013	0.158958	0.454307	0.112884	0.0901639	0.106489	0.115168	0.103561	0.0833059	0.160576	0.471899	0.474499	0.231135	0.61161	0.770437	0.188433	0.428256	0.165431	0.312842	0.312686	0.249791	0.284261	0.511021	0.8256	0.0364055
cg26270746	GSH1	0.000125432	0.159435	0.0695398	0.36519	-0.295651	12	282	TRUE	0.117403	0.0630033	0.0604971	0.0923858	0.0715766	0.437256	0.152332	0.0388696	0.0882542	0.139062	0.37949	0.0593157	0.0524355	0.345084	0.0919642	0.116326	0.419351	0.0950471	0.108174	0.0700164	0.0805379	0.0631148	0.10917	0.363392	0.421766	0.346987	0.290606	0.0991938	0.212802	0.283678	0.0848207	0.108365	0.0770954	0.111472	0.0822202	0.0745348	0.495584	0.235692	0.281596	0.0455491
cg18555440	MYOD1	5.27399e-06	0.161509	0.0572841	0.352531	-0.295247	12	528	TRUE	0.330336	0.0588977	0.0499948	0.186722	0.0584205	0.313801	0.166092	0.15285	0.0844743	0.0789252	0.219281	0.122821	0.466887	0.23032	0.0913938	0.278251	0.531694	0.0697491	0.262348	0.395031	0.0666301	0.106067	0.0723666	0.0573606	0.130618	0.0847901	0.109373	0.184796	0.301374	0.405636	0.0392549	0.0470617	0.144913	0.102238	0.0350855	0.112506	0.0422086	0.125685	0.329086	0.344985
cg15536490	TFAP2C	2.15324e-05	0.158735	0.0641171	0.355846	-0.291729	12	509	TRUE	0.341763	0.281679	0.282312	0.0705512	0.337104	0.312883	0.111472	0.0720075	0.302474	0.0769963	0.172244	0.0774397	0.358565	0.0819174	0.114029	0.0938395	0.0988847	0.40088	0.197679	0.0854187	0.367595	0.0835821	0.0759238	0.0770975	0.410501	0.0952403	0.1595	0.480778	0.180267	0.119745	0.0627255	0.082698	0.136573	0.107036	0.0449738	0.126565	0.133227	0.134098	0.0515034	0.0408602
cg21359747	ALDH1A3	0.000132085	0.178074	0.0504847	0.477604	-0.42712	11	575	TRUE	0.0783333	0.124353	0.079421	0.0980798	0.159012	0.171916	0.0428769	0.291111	0.0646842	0.211206	0.0393241	0.0398539	0.238328	0.0922939	0.0393204	0.060048	0.605744	0.320951	0.247229	0.272987	0.0532753	0.0306749	0.150611	0.038129	0.0362482	0.151584	0.492173	0.0443628	0.643775	0.533839	0.296799	0.235261	0.0478708	0.089693	0.0732563	0.166646	0.546174	0.366678	0.883415	0.0591382
cg23037403	ZNF454	3.81926e-06	0.186507	0.0767781	0.421954	-0.345176	11	41	TRUE	0.0456648	0.0545083	0.251771	0.0989753	0.171881	0.164178	0.346001	0.109284	0.340975	0.0532422	0.39915	0.101279	0.401969	0.367777	0.0828722	0.372659	0.422361	0.129195	0.501675	0.249673	0.0638252	0.09932	0.134148	0.130839	0.552806	0.372143	0.190697	0.155189	0.101156	0.120135	0.0485296	0.108696	0.097389	0.107993	0.0445665	0.150123	0.0783265	0.125267	0.0865697	0.143365
cg02919422	SOX17	1.07155e-09	0.197319	0.0742819	0.385788	-0.311506	11	49	TRUE	0.345164	0.137409	0.0934541	0.113611	0.167338	0.207996	0.15989	0.212127	0.192799	0.125115	0.0647101	0.155144	0.383157	0.217231	0.16616	0.281514	0.179845	0.359559	0.492355	0.340259	0.16399	0.0910247	0.146556	0.100388	0.448897	0.366453	0.2015	0.633844	0.281908	0.146134	0.0579342	0.0866538	0.246675	0.189399	0.0756594	0.166573	0.148214	0.178343	0.310556	0.247247
cg02126753	AEBP1	0.0267017	0.17677	0.0513473	0.569371	-0.518024	10	38	TRUE	0.0466053	0.375029	0.03926	0.186938	0.100546	0.0423798	0.0378727	0.0553968	0.0936416	0.0662154	0.0526175	0.0403948	0.0692498	0.043096	0.036549	0.107336	0.0790622	0.0337967	0.127053	0.223441	0.0539572	0.0444223	0.0234338	0.0398374	0.052416	0.564837	0.643688	0.0504289	0.0438822	0.371869	0.5216	0.154736	0.23111	0.505554	0.14768	0.563564	0.861988	0.519286	0.766298	0.123735
cg20645065	ALPL	0.00033992	0.161175	0.0312438	0.509575	-0.478332	10	269	TRUE	0.124943	0.0501031	0.0285025	0.099268	0.0193341	0.128793	0.109161	0.0235114	0.0268559	0.0231781	0.0153276	0.145875	0.227604	0.476844	0.0437732	0.0298871	0.443465	0.0244761	0.0684356	0.0657002	0.0220219	0.022401	0.0441249	0.0219602	0.0471881	0.45194	0.474431	0.220404	0.613202	0.229245	0.455639	0.379618	0.104896	0.200295	0.209008	0.446368	0.137924	0.439598	0.914648	0.0121365
cg18952647	BNC1	0.00236492	0.145591	0.0411353	0.454956	-0.413821	10	276	TRUE	0.129495	0.0490694	0.0360615	0.0521198	0.0541464	0.390221	0.163847	0.0419317	0.0492676	0.0468116	0.0566885	0.0191955	0.446215	0.246835	0.0477681	0.107719	0.165873	0.192887	0.166303	0.311673	0.0269192	0.026502	0.0493729	0.0189809	0.0809401	0.356005	0.200151	0.70979	0.461639	0.354766	0.0670592	0.0688921	0.0565853	0.0735971	0.0166142	0.0320497	0.426976	0.0478487	0.845441	0.0240624
cg14785479	SCARF2	0.000230227	0.143308	0.038197	0.423172	-0.384975	10	389	TRUE	0.0424845	0.0556603	0.0600232	0.198407	0.0370692	0.46838	0.383485	0.308787	0.075298	0.072861	0.0419998	0.0542183	0.498933	0.281409	0.0258203	0.0547487	0.696432	0.233878	0.174057	0.0482578	0.0640659	0.0297118	0.0538242	0.0734127	0.236034	0.629225	0.452636	0.0968753	0.171975	0.0427967	0.0875385	0.0504392	0.247608	0.100018	0.0844084	0.0613191	0.0426315	0.264824	0.173145	0.0316079
cg09936561	DRD5	4.21842e-08	0.190383	0.067415	0.431568	-0.364153	10	20	TRUE	0.22069	0.0590318	0.192022	0.441034	0.102592	0.155235	0.0901142	0.196844	0.0876079	0.126417	0.117679	0.335581	0.55299	0.42387	0.147881	0.187249	0.636749	0.218165	0.24417	0.299275	0.0903879	0.116958	0.143708	0.0852412	0.187409	0.0803821	0.460536	0.162704	0.574507	0.285204	0.139636	0.0943336	0.207694	0.14242	0.169963	0.161037	0.305937	0.172823	0.100596	0.0693431
cg13577076	PRKAR1B	3.41403e-05	0.15934	0.0628688	0.419451	-0.356582	10	323	TRUE	0.0497506	0.102602	0.061845	0.148912	0.356632	0.0604273	0.27542	0.0697457	0.101529	0.619883	0.0985249	0.0608643	0.222539	0.465392	0.0645004	0.446912	0.408284	0.192687	0.121685	0.609204	0.0850246	0.0574891	0.114896	0.0624608	0.0718834	0.21417	0.138359	0.0369458	0.27264	0.0691385	0.101302	0.137294	0.120881	0.0821577	0.135931	0.0885981	0.402915	0.0966275	0.0918742	0.337228
cg21238818	GAL3ST3	4.04362e-05	0.14942	0.0501261	0.403662	-0.353536	10	9	TRUE	0.035735	0.0393362	0.0593374	0.225143	0.12214	0.117116	0.081616	0.425385	0.108218	0.0821959	0.0342165	0.110015	0.548462	0.436776	0.0950962	0.36539	0.213218	0.337858	0.276408	0.475052	0.0660505	0.0585742	0.0998524	0.0555133	0.139411	0.0591831	0.0990214	0.0823297	0.418111	0.122847	0.109243	0.0675516	0.463887	0.0876944	0.0146099	0.164751	0.0937764	0.289288	0.16762	0.0616548
cg05368341	SYT6	0.000254068	0.120707	0.0346894	0.369584	-0.334895	10	7	TRUE	0.0383352	0.0240575	0.0265699	0.246143	0.110954	0.0568901	0.092512	0.105775	0.0416151	0.0344296	0.0494131	0.282395	0.392202	0.15158	0.0707965	0.506522	0.472556	0.0664328	0.0488061	0.289153	0.0353289	0.0295956	0.0584425	0.0235747	0.054255	0.37349	0.120738	0.0467645	0.372408	0.0624285	0.238541	0.0165201	0.12593	0.13046	0.522433	0.050823	0.167919	0.0265655	0.0370113	0.0275195
cg07499072	FST	6.38171e-06	0.134101	0.0420809	0.366653	-0.324572	10	99	TRUE	0.0567373	0.0426289	0.0631112	0.103676	0.0412336	0.0891248	0.231513	0.174314	0.0597	0.227053	0.4371	0.0544378	0.196116	0.34041	0.0727888	0.478477	0.417593	0.125229	0.328842	0.452365	0.329393	0.0571236	0.303929	0.0565125	0.161919	0.249164	0.0899187	0.329257	0.0827405	0.047326	0.0341963	0.0310907	0.0563156	0.0570547	0.0312571	0.0633542	0.0389645	0.0568295	0.0830668	0.0398191
cg22471346	GAS7	1.50416e-08	0.100057	0.0115856	0.329443	-0.317857	10	395	TRUE	0.053703	0.0108809	0.0144027	0.0224601	0.257628	0.330045	0.253062	0.190797	0.0138949	0.0442823	0.0301503	0.0266557	0.310205	0.441769	0.0150854	0.533098	0.269897	0.0517616	0.211399	0.33288	0.0250521	0.0319364	0.0185867	0.0125919	0.0292539	0.0108553	0.0204313	0.352188	0.0304335	0.213654	0.00541636	0.0336709	0.0276902	0.0285884	0.0249122	0.0805636	0.0434702	0.0756219	0.0623277	0.147254
cg02867079	KIAA1822	1.39522e-06	0.143343	0.0401655	0.355138	-0.314972	10	211	TRUE	0.425887	0.296928	0.109489	0.0669919	0.0370161	0.0779163	0.0518397	0.0258757	0.326131	0.0790539	0.118569	0.0410878	0.102653	0.127339	0.037559	0.198448	0.0263419	0.24905	0.141869	0.0708474	0.31064	0.023122	0.0488333	0.157512	0.0881712	0.482793	0.153809	0.0599042	0.339773	0.196774	0.0672943	0.0578201	0.414975	0.228916	0.0658298	0.0548287	0.27694	0.143895	0.428259	0.0905399
cg03755123	UTF1	0.000101806	0.162679	0.0734588	0.371025	-0.297566	10	270	TRUE	0.277981	0.0821789	0.0839425	0.36313	0.0747183	0.0780754	0.109476	0.0629725	0.413636	0.0701362	0.0443808	0.0848892	0.470066	0.169727	0.0726783	0.107044	0.168844	0.0796829	0.350044	0.382463	0.0759216	0.0478817	0.0718864	0.0868518	0.0999645	0.366309	0.199065	0.239246	0.234004	0.155782	0.125315	0.10091	0.266046	0.14217	0.0547394	0.120127	0.101626	0.186765	0.33925	0.288802
cg19616230	SLC34A2	5.63997e-05	0.131398	0.0220974	0.507428	-0.485331	9	44	TRUE	0.0164165	0.0324041	0.0477263	0.583529	0.104061	0.0428566	0.434192	0.608971	0.0445444	0.646556	0.0169966	0.0485258	0.20092	0.564165	0.0251273	0.57374	0.142466	0.444992	0.479449	0.0653597	0.0434105	0.0564489	0.0381113	0.101229	0.0683741	0.0100581	0.0252117	0.0442625	0.025188	0.00615132	0.00544838	0.00843189	0.119737	0.0462585	0.0523857	0.0564721	0.00627121	0.0332119	0.00495613	0.23126
cg05899618	GDF7	0.00121374	0.137127	0.0435643	0.420668	-0.377103	9	577	TRUE	0.244117	0.0654999	0.0344501	0.156731	0.0290977	0.0446058	0.0332423	0.0211398	0.0371917	0.219383	0.0210265	0.037268	0.391618	0.356305	0.0255201	0.118479	0.125326	0.0497474	0.167951	0.30409	0.0418531	0.0456259	0.0478826	0.0329009	0.0672149	0.44865	0.0838859	0.0343531	0.51976	0.22523	0.121454	0.0436604	0.244903	0.0869541	0.0868921	0.170575	0.0414485	0.131041	0.857888	0.107423
cg03963198	IRX4	1.50969e-05	0.142839	0.0443681	0.412228	-0.36786	9	9	TRUE	0.338453	0.0658849	0.0718541	0.0403339	0.250285	0.076809	0.137837	0.0398342	0.069207	0.174932	0.119046	0.0587392	0.766115	0.228633	0.0594256	0.273088	0.0553268	0.0542263	0.323179	0.54234	0.0454866	0.0385101	0.0366045	0.0296572	0.384639	0.452978	0.0602396	0.0941494	0.188027	0.0332989	0.019293	0.0569054	0.200932	0.0701541	0.034663	0.150933	0.0927166	0.114532	0.0958089	0.378975
cg16232126	SLC5A7	0.000162097	0.152008	0.0569201	0.418995	-0.362075	9	10	TRUE	0.207054	0.0507162	0.0590838	0.0910394	0.131771	0.215099	0.12898	0.115011	0.415072	0.10994	0.0329586	0.0808278	0.576118	0.262059	0.0660664	0.393877	0.548171	0.103098	0.282794	0.47199	0.0532508	0.0622502	0.181833	0.0468052	0.0859813	0.221249	0.0796283	0.454381	0.366488	0.0578275	0.056545	0.0447181	0.0839649	0.0834881	0.0706817	0.102738	0.0555735	0.157998	0.199433	0.0938482
cg03192551	CGI-69	0.00739932	0.133419	0.0554664	0.412324	-0.356858	9	968	TRUE	0.0637271	0.401154	0.0582587	0.0955122	0.312898	0.0361898	0.0333219	0.103245	0.0376849	0.255969	0.0631414	0.0586069	0.114079	0.0540465	0.0719444	0.103391	0.0754434	0.341632	0.20985	0.293532	0.0859758	0.0764961	0.0871577	0.0821946	0.154717	0.124553	0.0279024	0.0356306	0.0924614	0.0416434	0.205354	0.0185606	0.0465202	0.0552284	0.03465	0.384949	0.542453	0.478983	0.699346	0.0343358
cg07328579	GLT8D2	5.33853e-05	0.131552	0.0406719	0.37317	-0.332498	9	145	TRUE	0.0320417	0.10285	0.0555392	0.10966	0.0511347	0.340072	0.0739975	0.189869	0.103905	0.0652899	0.0662566	0.0594872	0.4001	0.328796	0.0729249	0.122351	0.399039	0.111916	0.189232	0.272441	0.0447221	0.0623516	0.0839464	0.0807051	0.0663243	0.320392	0.0873678	0.0359015	0.140201	0.378562	0.111366	0.0563839	0.129982	0.119641	0.0994202	0.378412	0.0332379	0.229968	0.540719	0.0181022
cg16444968	CPNE7	4.45114e-07	0.163329	0.0691042	0.38667	-0.317566	9	453	TRUE	0.0978479	0.0765964	0.06224	0.0823277	0.336809	0.0644287	0.161034	0.063064	0.0665837	0.382793	0.102984	0.089701	0.279614	0.188438	0.0698714	0.400056	0.487546	0.0881326	0.112474	0.0970948	0.209543	0.0653394	0.12388	0.143212	0.37105	0.523267	0.132846	0.0886901	0.258792	0.188728	0.0894428	0.110501	0.0861228	0.234048	0.214043	0.0665742	0.142695	0.228044	0.390847	0.0891175
cg08572611	ACTL6B	6.68442e-09	0.143743	0.0365257	0.351583	-0.315058	9	136	TRUE	0.139337	0.0407365	0.0530617	0.0632575	0.0747094	0.1457	0.200305	0.228459	0.20674	0.0927166	0.186829	0.0592328	0.362843	0.232356	0.0438611	0.242612	0.578686	0.258631	0.190575	0.505444	0.317736	0.0444821	0.0426595	0.0472587	0.247278	0.411299	0.0660072	0.0803598	0.10767	0.0737851	0.0194775	0.0420942	0.108616	0.0491342	0.0251195	0.161179	0.0817023	0.0862955	0.161658	0.234998
cg07103493	SLC27A6	3.22536e-05	0.143158	0.0491677	0.363821	-0.314653	9	22	TRUE	0.22174	0.0610889	0.150998	0.266699	0.347736	0.0950629	0.251745	0.143827	0.0921224	0.172209	0.384832	0.12156	0.416991	0.202564	0.126708	0.382806	0.167161	0.382255	0.484953	0.356372	0.0627816	0.102752	0.120401	0.101471	0.212886	0.0673318	0.0878271	0.196112	0.114626	0.0350315	0.0222978	0.0245842	0.0943912	0.066766	0.0297614	0.111423	0.0248844	0.0807502	0.0176049	0.143031
cg02909790	HIST1H3G	0.0437404	0.156689	0.084816	0.393767	-0.308951	9	25	TRUE	0.157267	0.106575	0.0718727	0.126581	0.099235	0.279936	0.0866776	0.296985	0.103031	0.285118	0.547326	0.0551628	0.137785	0.148363	0.0704469	0.172104	0.378511	0.380986	0.36727	0.533463	0.0701394	0.0649907	0.0681662	0.0548096	0.346648	0.0632332	0.147334	0.0810208	0.151795	0.0844539	0.0420248	0.0454065	0.0387086	0.156859	0.266787	0.087027	0.407599	0.0910906	0.159048	0.0519053
cg26282384	PCDHGB4	0.00533226	0.135602	0.0636949	0.342509	-0.278814	9	252	TRUE	0.359298	0.0647597	0.111621	0.0937225	0.0590028	0.128904	0.0884852	0.13732	0.0751526	0.176723	0.341124	0.230701	0.206446	0.136455	0.0608199	0.289816	0.0584854	0.142188	0.270987	0.265272	0.0910155	0.0889462	0.126165	0.198484	0.296094	0.0680509	0.0655477	0.0628189	0.0751041	0.0685477	0.0132658	0.052349	0.0790714	0.0553658	0.404871	0.0570565	0.0790034	0.0497317	0.0416726	0.571269
cg06675478	SOX1	1.39522e-06	0.160325	0.0737083	0.316015	-0.242307	9	127	TRUE	0.173583	0.0991391	0.0987532	0.213683	0.231666	0.130599	0.183993	0.150322	0.122364	0.0769442	0.0784158	0.153937	0.0651854	0.31732	0.155343	0.169382	0.104818	0.179729	0.323093	0.246579	0.084153	0.111449	0.162245	0.0840697	0.235444	0.111628	0.163689	0.28396	0.132417	0.0744284	0.0517951	0.0766266	0.289865	0.168361	0.0380495	0.289664	0.489962	0.280117	0.278465	0.0748027
cg25720804	TLX3	8.23652e-05	0.160047	0.0456713	0.543766	-0.498095	8	101	TRUE	0.461017	0.0480681	0.0806359	0.108661	0.13048	0.513659	0.134401	0.1458	0.121636	0.126042	0.172453	0.151325	0.737519	0.226814	0.0434557	0.496659	0.0926304	0.0337175	0.397727	0.657066	0.0641959	0.100616	0.103093	0.0429713	0.63248	0.0495081	0.0609493	0.12213	0.0750948	0.0286823	0.0130582	0.0256492	0.135001	0.0791342	0.0279186	0.134322	0.0252902	0.0648399	0.191005	0.454003
cg16340268	ITPKB	0.00126699	0.112252	0.0421489	0.429605	-0.387456	8	23	TRUE	0.0445429	0.0328851	0.0347512	0.0412985	0.0353112	0.0326001	0.0451282	0.0305573	0.044114	0.0687686	0.0426233	0.0356931	0.0414155	0.0383844	0.041162	0.0774648	0.0398139	0.0606107	0.0703594	0.248617	0.0434446	0.0436027	0.0411828	0.0413635	0.0498968	0.288307	0.322093	0.107207	0.456304	0.419252	0.49491	0.0721353	0.114484	0.0753713	0.0413007	0.047079	0.585183	0.0769146	0.622172	0.0333826
cg06817264	CTSF	3.13735e-06	0.169372	0.0754306	0.429215	-0.353784	8	398	TRUE	0.121395	0.0821962	0.122477	0.161081	0.0775565	0.155583	0.382562	0.387776	0.225371	0.127084	0.110267	0.114365	0.412637	0.165677	0.133687	0.19701	0.0938212	0.314961	0.141488	0.371287	0.0625902	0.058266	0.0853369	0.0626037	0.327985	0.501696	0.252006	0.216252	0.0986948	0.152416	0.0807147	0.086798	0.143955	0.154175	0.054359	0.103556	0.143223	0.156054	0.734814	0.0622076
cg21790626	ZNF154	0.00288819	0.0977499	0.0284698	0.374088	-0.345618	8	68	TRUE	0.0184248	0.0196032	0.0236643	0.035144	0.0258807	0.0259581	0.103989	0.163248	0.0471869	0.0889228	0.0141109	0.0362117	0.512678	0.246497	0.0218517	0.0586491	0.639168	0.181131	0.296688	0.0398323	0.00997822	0.025409	0.0264153	0.0100385	0.42469	0.0358917	0.0474982	0.250613	0.0459829	0.0158659	0.0153413	0.0457568	0.0371846	0.0259342	0.0855509	0.0237139	0.247368	0.0426535	0.056509	0.0131184
cg20387341	FGF10	1.94146e-07	0.147142	0.0596181	0.377414	-0.317796	8	498	TRUE	0.0896776	0.0469108	0.258462	0.0896945	0.0810216	0.118515	0.308971	0.109027	0.155512	0.140253	0.150121	0.329956	0.139684	0.143239	0.1187	0.319299	0.107401	0.433599	0.445906	0.357363	0.0888139	0.0887181	0.122523	0.110011	0.169687	0.0603102	0.122945	0.156173	0.0770238	0.052081	0.0401978	0.0544942	0.0803536	0.168572	0.0520259	0.0783984	0.129145	0.113578	0.118687	0.0664811
cg16652063	SLC13A5	8.54063e-07	0.139904	0.0574994	0.371107	-0.313607	8	11	TRUE	0.365196	0.0655763	0.0605969	0.0804825	0.0880214	0.329452	0.119369	0.0488685	0.333462	0.0612805	0.0543508	0.110287	0.309662	0.226745	0.0964722	0.25279	0.447266	0.0817443	0.476938	0.229473	0.126299	0.0629094	0.0682906	0.0715453	0.0799136	0.338773	0.0814681	0.0803903	0.0934903	0.219208	0.0284133	0.0437129	0.0695725	0.0923152	0.0661319	0.143051	0.368105	0.0695028	0.0584731	0.132149
cg04786857	SPDY1	0.00256301	0.117646	0.0453659	0.358542	-0.313176	8	180	TRUE	0.423348	0.171055	0.0808405	0.0425041	0.123342	0.0879762	0.0516744	0.0190501	0.0784113	0.214008	0.450655	0.039714	0.380981	0.188609	0.0579989	0.0814491	0.0477966	0.100493	0.258115	0.374495	0.0217366	0.0561639	0.076861	0.028786	0.124103	0.0394495	0.0784049	0.0591658	0.0653457	0.0438822	0.0281447	0.0151208	0.0878285	0.0518298	0.252612	0.085939	0.326234	0.184588	0.401893	0.0126531
cg19576304	RAX	7.8971e-10	0.140694	0.0479037	0.356465	-0.308561	8	603	TRUE	0.167484	0.0670302	0.0781931	0.262152	0.0607764	0.0921579	0.13511	0.0856017	0.0773559	0.0596201	0.0489924	0.244337	0.153079	0.127854	0.0831812	0.243634	0.318911	0.0533059	0.444384	0.11272	0.0734884	0.0608447	0.0617888	0.298666	0.27773	0.115711	0.169847	0.137778	0.119814	0.0888043	0.0444923	0.068681	0.0932788	0.088221	0.043824	0.124211	0.415151	0.134939	0.210118	0.0775112
cg06295856	CALCA	1.95668e-08	0.131513	0.0417202	0.340581	-0.298861	8	190	TRUE	0.0880356	0.0475002	0.111575	0.0762163	0.344312	0.425295	0.179365	0.0694825	0.0986002	0.166788	0.354047	0.127472	0.305226	0.245178	0.0675658	0.142898	0.12536	0.0746651	0.102212	0.412028	0.04214	0.0563647	0.247837	0.0613515	0.0886872	0.150902	0.221867	0.390728	0.109707	0.0668432	0.058196	0.0653276	0.206651	0.072721	0.0516802	0.0579109	0.0418293	0.0610426	0.178341	0.218291
cg03506489	KCNA4	0.00409772	0.115456	0.0547145	0.296359	-0.241644	8	300	TRUE	0.202796	0.0603464	0.149926	0.0800876	0.0741187	0.228556	0.0880387	0.0540236	0.0820787	0.0886695	0.302485	0.15726	0.317375	0.324662	0.0999873	0.144099	0.102412	0.0746959	0.259857	0.264911	0.0451262	0.0404802	0.087796	0.0445009	0.37747	0.0407179	0.0974133	0.188867	0.109113	0.0502332	0.0427611	0.0701857	0.059866	0.0949512	0.054618	0.26312	0.0357556	0.0566009	0.0490178	0.05673
cg18530716	SLC16A11	0.000198312	0.155734	0.0744546	0.481	-0.406545	7	161	TRUE	0.0602287	0.128946	0.0854223	0.197936	0.0663736	0.0822515	0.383222	0.0579139	0.15061	0.120172	0.0561161	0.0894279	0.178694	0.573291	0.0856694	0.137512	0.572718	0.157509	0.114794	0.440983	0.344303	0.0911134	0.0854379	0.0820772	0.0948751	0.548278	0.146471	0.0752327	0.504204	0.1165	0.0774782	0.0687394	0.148373	0.140902	0.0845322	0.0940055	0.0904462	0.0999444	0.253812	0.0544417
cg03158400	FAM3B	1.80481e-05	0.0970293	0.0228037	0.404239	-0.381435	7	225	TRUE	0.0193278	0.0237616	0.0232768	0.0131642	0.247046	0.0380033	0.146033	0.321502	0.0236978	0.0306555	0.0776365	0.0847674	0.248872	0.13311	0.017784	0.444837	0.52104	0.0381941	0.0552471	0.0559196	0.0157779	0.0224003	0.0306925	0.0582094	0.152139	0.118121	0.0418495	0.0293204	0.483587	0.0135855	0.0200337	0.038814	0.131322	0.0439376	0.0130234	0.0414656	0.014958	0.117459	0.562789	0.0367956
cg19774122	LAMA2	0.000323971	0.137344	0.0593085	0.425468	-0.36616	7	280	TRUE	0.157823	0.186546	0.3035	0.0651972	0.0547568	0.0929481	0.0832722	0.236711	0.211332	0.0625487	0.102863	0.0764517	0.407956	0.170958	0.05	0.194538	0.439885	0.0545433	0.441854	0.38468	0.0563589	0.0902802	0.0741413	0.0469819	0.162095	0.0509891	0.0745551	0.5538	0.102966	0.0404688	0.0508475	0.0508692	0.0893545	0.0674028	0.0707846	0.0866833	0.0537992	0.124675	0.068927	0.0657601
cg06230736	GATA3	0.00266754	0.129608	0.0423593	0.392839	-0.350479	7	17	TRUE	0.0124686	0.0419844	0.224676	0.0412331	0.235721	0.0429881	0.0738973	0.127051	0.0643493	0.202557	0.128397	0.294415	0.137175	0.330538	0.115316	0.356423	0.607372	0.129698	0.146293	0.0655295	0.0545542	0.318199	0.211226	0.197413	0.0319995	0.0280476	0.14416	0.170857	0.11015	0.0187151	0.0105604	0.0152181	0.30214	0.113946	0.0590755	0.0767586	0.540783	0.109711	0.151249	0.0833445
cg08995424	ATP5G2	1.0533e-08	0.105143	0.0223602	0.371588	-0.349228	7	462	TRUE	0.0223512	0.0839686	0.033924	0.0910592	0.0439101	0.0448499	0.0449262	0.0673647	0.0693707	0.034558	0.024468	0.0253248	0.0823948	0.0884887	0.0324627	0.0238095	0.210566	0.0725989	0.114307	0.0558673	0.0313859	0.0519182	0.0330544	0.0463937	0.0564925	0.307824	0.268543	0.0224883	0.499246	0.271571	0.200569	0.0802003	0.0313234	0.0795475	0.0447761	0.251697	0.164072	0.329099	0.673138	0.0149063
cg21604042	SCUBE3	5.27399e-06	0.125293	0.0382781	0.386377	-0.348099	7	789	TRUE	0.0460751	0.0280218	0.0497264	0.104208	0.0451384	0.128911	0.100989	0.135632	0.072703	0.0571095	0.102953	0.140551	0.195266	0.292895	0.0806775	0.185731	0.199189	0.0363449	0.0862189	0.305964	0.0532716	0.0471814	0.118323	0.0459502	0.357874	0.0714951	0.383581	0.210267	0.154362	0.180927	0.136093	0.0588035	0.0492484	0.0922593	0.0669584	0.289374	0.726545	0.0629615	0.348405	0.0195731
cg03289872	ZNF667	0.0120262	0.090324	0.0281594	0.367795	-0.339636	7	359	TRUE	0.0223637	0.0171947	0.0738742	0.0429316	0.107323	0.0284189	0.0313471	0.0951606	0.116247	0.117603	0.426348	0.0803021	0.357233	0.31216	0.0452294	0.270906	0.540408	0.0147419	0.384784	0.164544	0.0539616	0.0401241	0.0674749	0.0504575	0.282725	0.0119977	0.0460815	0.0652201	0.0310588	0.0163036	0.0267411	0.0470154	0.0394016	0.0251662	0.0501109	0.0358185	0.0359891	0.0228308	0.0145346	0.0107768
cg23290344	NEF3	2.03066e-05	0.109152	0.0309632	0.368344	-0.337381	7	159	TRUE	0.462509	0.0304298	0.0233231	0.0712163	0.102576	0.0609904	0.0812777	0.0916051	0.0881816	0.031219	0.125673	0.0373307	0.422374	0.100458	0.0470617	0.362754	0.312802	0.246772	0.495472	0.186556	0.173724	0.0430434	0.0447404	0.0243057	0.275725	0.0255428	0.0492362	0.0712551	0.0227741	0.0647999	0.010324	0.0163163	0.0769066	0.04975	0.0546264	0.0798882	0.0618999	0.130696	0.0493399	0.137428
cg19850348	PYGO1	0.00914372	0.0792715	0.02299	0.354976	-0.331986	7	53	TRUE	0.0947659	0.0186784	0.0310098	0.0511234	0.0772675	0.0857834	0.360962	0.0192534	0.0291718	0.0512315	0.290258	0.0235635	0.0663462	0.42868	0.0231985	0.079276	0.498166	0.300128	0.261431	0.345207	0.0110375	0.0427921	0.019333	0.0214462	0.041425	0.0238532	0.0181209	0.0250207	0.0275986	0.0075929	0.0100207	0.0183752	0.0326624	0.0207958	0.0319132	0.0223254	0.0139133	0.0255082	0.0163962	0.107145
cg16254309	CNTNAP2	7.40429e-07	0.134779	0.0562105	0.38212	-0.325909	7	323	TRUE	0.102665	0.0571208	0.107098	0.119883	0.127	0.285813	0.12394	0.402396	0.082098	0.0843763	0.123053	0.0523994	0.206794	0.144599	0.0593229	0.377998	0.49166	0.26681	0.209282	0.0849616	0.0685257	0.0575177	0.0717582	0.0569151	0.135232	0.068538	0.0677404	0.576163	0.146156	0.132681	0.0382252	0.0505019	0.0578128	0.0875801	0.0697824	0.0601896	0.0302566	0.073537	0.122797	0.17276
cg25691167	FERD3L	0.00494958	0.102795	0.0380035	0.355922	-0.317918	7	83	TRUE	0.22039	0.0252543	0.09985	0.0484397	0.0554586	0.0694057	0.174831	0.0539397	0.055176	0.0772177	0.272844	0.0409909	0.455938	0.124176	0.0311091	0.29677	0.0570461	0.362426	0.418035	0.439549	0.034922	0.041164	0.0279958	0.0636163	0.245891	0.0361463	0.0426019	0.0909254	0.0384966	0.0287955	0.014695	0.0223003	0.0585169	0.0199157	0.0323329	0.0438365	0.0969791	0.0293611	0.0259095	0.0468411
cg18239753	KHDRBS2	0.00177555	0.147911	0.0709233	0.3836	-0.312677	7	169	TRUE	0.371065	0.0502428	0.144277	0.142051	0.364443	0.320707	0.24696	0.0718934	0.309196	0.133377	0.153006	0.102676	0.239263	0.117707	0.0988022	0.426407	0.405168	0.23546	0.488215	0.212902	0.100322	0.105455	0.126859	0.121849	0.208903	0.0637403	0.0868783	0.215974	0.0706986	0.0442039	0.0467048	0.0424052	0.06468	0.0772722	0.033567	0.0567753	0.0764062	0.0629697	0.0378568	0.173057
cg00875272	TAL1	0.0283549	0.1485	0.081513	0.392797	-0.311284	7	122	TRUE	0.0567709	0.231438	0.0573624	0.0812062	0.287575	0.0666494	0.0940104	0.0951897	0.122099	0.307309	0.255547	0.221271	0.173875	0.274679	0.0731379	0.104265	0.358033	0.35203	0.113221	0.251124	0.0756667	0.0699709	0.0490622	0.0922759	0.100248	0.227888	0.106952	0.075856	0.343728	0.115145	0.0770541	0.0645824	0.0882561	0.102109	0.126272	0.0675791	0.31831	0.0834687	0.782593	0.0569691
cg03469054	KIAA1944	9.65821e-05	0.0974033	0.0318166	0.342261	-0.310444	7	352	TRUE	0.258386	0.0997755	0.0448587	0.0568603	0.340508	0.150134	0.0800749	0.0603398	0.08	0.0343081	0.0968475	0.081184	0.239038	0.503899	0.0494186	0.0962305	0.240267	0.0557506	0.0888815	0.421122	0.0418936	0.0512606	0.0589632	0.0334288	0.140442	0.0242458	0.0316067	0.059657	0.0582474	0.021109	0.0132156	0.0253244	0.0544764	0.0401254	0.0275229	0.0547986	0.015694	0.0840272	0.018981	0.392605
cg16638540	ZNF135	0.0013799	0.114657	0.0460718	0.354504	-0.308433	7	144	TRUE	0.0418642	0.0472153	0.10324	0.0456445	0.325279	0.11427	0.293885	0.0615303	0.0655819	0.0390381	0.019793	0.182552	0.593603	0.353031	0.0824046	0.0559608	0.122509	0.130891	0.201061	0.0402053	0.0276661	0.0295461	0.100359	0.0407926	0.198324	0.055658	0.112967	0.294596	0.0995873	0.0222366	0.0149226	0.120726	0.19367	0.115654	0.0700355	0.262563	0.0451253	0.151151	0.0281345	0.0131305
cg26599006	GSCL	5.99025e-06	0.0929264	0.0231318	0.319369	-0.296237	7	425	TRUE	0.0998581	0.026936	0.0312063	0.032744	0.0199075	0.181501	0.37468	0.197491	0.0161656	0.0301468	0.0267852	0.0698846	0.287797	0.0568695	0.0163923	0.18728	0.268663	0.0276827	0.337766	0.349964	0.0414117	0.0454867	0.023909	0.0188679	0.0413907	0.0495938	0.0367393	0.391524	0.0725345	0.0340609	0.0128395	0.0445055	0.111303	0.0420862	0.0149652	0.137119	0.026408	0.0263945	0.0547266	0.134556
cg22359606	NEUROD1	0.000125432	0.131636	0.0618096	0.337287	-0.275478	7	238	TRUE	0.365637	0.0500213	0.0527207	0.197269	0.0518886	0.0705219	0.409671	0.0493583	0.0771332	0.0850558	0.102152	0.0723404	0.34284	0.212354	0.0561491	0.0566819	0.128651	0.0869489	0.0980704	0.320889	0.0791984	0.0570795	0.275494	0.154952	0.0735089	0.162714	0.104772	0.162885	0.336382	0.159414	0.0822385	0.105648	0.246394	0.108988	0.0444037	0.134326	0.0667194	0.198914	0.310099	0.0351728
cg19751300	ST8SIA5	5.99025e-06	0.0994529	0.0368162	0.278114	-0.241298	7	640	TRUE	0.0809976	0.0880103	0.192548	0.075569	0.0439905	0.0660517	0.0394201	0.128965	0.0992831	0.29265	0.0356357	0.0537419	0.152955	0.0523925	0.0600063	0.277826	0.0732413	0.0413449	0.0987281	0.264118	0.238112	0.0393437	0.0399836	0.035729	0.0562931	0.266197	0.108997	0.0685016	0.139644	0.125641	0.0528224	0.0638111	0.110577	0.216387	0.0460017	0.0525097	0.269429	0.0601042	0.338468	0.0144178
cg26189983	TNFRSF1B	1.91462e-05	0.10181	0.0247139	0.429049	-0.404335	6	640	TRUE	0.0148098	0.102708	0.0291156	0.0623603	0.0110751	0.0447284	0.0324145	0.0607186	0.0173255	0.0270323	0.0391324	0.0113314	0.283411	0.0190666	0.0381424	0.0476583	0.117315	0.0238431	0.106918	0.0499819	0.0459288	0.0286604	0.0360271	0.0464523	0.053782	0.26582	0.079678	0.106916	0.0860222	0.464031	0.223025	0.0452027	0.18848	0.112278	0.124578	0.0281295	0.122727	0.0311536	0.730274	0.0141461
cg08118311	SALL3	1.60263e-05	0.102356	0.0301485	0.415495	-0.385347	6	126	TRUE	0.0305789	0.041836	0.0276531	0.0363682	0.0909684	0.159474	0.0649235	0.318059	0.0284768	0.0705889	0.427536	0.0591301	0.523727	0.293188	0.0365389	0.11843	0.046539	0.113474	0.186868	0.262764	0.029148	0.0360981	0.0335088	0.0252863	0.0891153	0.0451664	0.103628	0.667698	0.0467992	0.0339529	0.0300741	0.0314116	0.0826969	0.142916	0.0229573	0.0923659	0.0167434	0.0519977	0.0793376	0.109868
cg07703401	HBQ1	1.4218e-05	0.125345	0.0419668	0.427052	-0.385085	6	6	TRUE	0.560233	0.0810289	0.0496908	0.0406667	0.0854234	0.148508	0.0684848	0.0860747	0.0458255	0.0453861	0.0685172	0.040203	0.33727	0.0976486	0.0293523	0.113851	0.686211	0.118352	0.22971	0.164672	0.0463515	0.0302247	0.0482396	0.0372934	0.050621	0.0555304	0.178214	0.464624	0.266208	0.0544349	0.0208188	0.0264448	0.117326	0.0809096	0.0305308	0.123443	0.065128	0.0796701	0.128235	0.184159
cg19884262	FLJ46831	1.12224e-07	0.104614	0.0231832	0.39617	-0.372987	6	16	TRUE	0.18914	0.0348975	0.0262183	0.129217	0.0286811	0.183224	0.0437746	0.0707735	0.0501563	0.0794962	0.31362	0.0308176	0.178254	0.199589	0.0315171	0.319429	0.0604537	0.132336	0.266297	0.484045	0.030431	0.0241719	0.0303409	0.0628292	0.0530603	0.0585493	0.0651403	0.0700779	0.235166	0.0709838	0.0437197	0.0942676	0.0973385	0.0841203	0.0374655	0.113912	0.0289719	0.0711746	0.758461	0.0203352
cg15191648	SALL3	0.00379542	0.106137	0.0303104	0.387932	-0.357622	6	13	TRUE	0.0384838	0.0226614	0.0456611	0.0263094	0.0319982	0.486088	0.0610062	0.0804225	0.0317798	0.0426448	0.0402822	0.114662	0.476649	0.410723	0.0288786	0.111838	0.0886328	0.212529	0.373348	0.282948	0.0711561	0.0212642	0.0404283	0.0161508	0.114872	0.174605	0.0563123	0.218748	0.0263616	0.0201605	0.0194082	0.0171722	0.157231	0.166839	0.0116348	0.297836	0.0102376	0.168721	0.143377	0.11965
cg19779211	KCNQ1	0.0348417	0.128633	0.0678187	0.416573	-0.348754	6	730	TRUE	0.0927886	0.078632	0.0673401	0.0562201	0.12911	0.412168	0.0774174	0.136955	0.0856281	0.10396	0.414341	0.116045	0.22488	0.254932	0.0934164	0.445122	0.222034	0.0532762	0.305234	0.491164	0.0801746	0.0726392	0.10263	0.0703518	0.43141	0.12898	0.0782168	0.0633192	0.0751247	0.0796881	0.0392229	0.0726906	0.0979313	0.176447	0.047018	0.0593379	0.0515152	0.0734152	0.0811037	0.0582111
cg23211240	BTG4	0.00688703	0.12643	0.0594923	0.400047	-0.340555	6	560	TRUE	0.402735	0.0803712	0.0812368	0.0357487	0.174949	0.0572753	0.0597226	0.0410598	0.0723024	0.119749	0.394888	0.0745319	0.1073	0.200504	0.0391864	0.406058	0.184355	0.498666	0.115456	0.12723	0.0723033	0.101081	0.0476191	0.0568145	0.088596	0.0406886	0.0637383	0.119997	0.0817484	0.0388247	0.0205863	0.0292978	0.201422	0.0828965	0.0251735	0.127561	0.0158636	0.231715	0.352846	0.132858
cg08047907	C1orf114	0.00946717	0.0880676	0.0324074	0.368266	-0.335859	6	188	TRUE	0.105062	0.0205647	0.0384273	0.0313544	0.0475312	0.0409512	0.275765	0.191951	0.0499696	0.359128	0.0422844	0.0475935	0.369986	0.0263985	0.0457088	0.191254	0.0190699	0.10193	0.337365	0.471661	0.0497752	0.0338032	0.0462446	0.0409719	0.395693	0.0207434	0.0506896	0.0387609	0.0513586	0.0268732	0.0191019	0.0152572	0.0218073	0.0365182	0.0439815	0.0275243	0.0353134	0.0397516	0.0112449	0.0199009
cg05159188	HIST1H4F	0.00209359	0.125419	0.0599877	0.394071	-0.334083	6	75	TRUE	0.109306	0.104432	0.0616861	0.052424	0.294667	0.0899645	0.134126	0.111077	0.079919	0.067845	0.0847039	0.226209	0.249824	0.0664543	0.0705304	0.0800281	0.296832	0.344022	0.141633	0.180829	0.0871759	0.0680599	0.0771007	0.0341564	0.0252376	0.0845969	0.14506	0.0418927	0.163066	0.504608	0.288391	0.0950299	0.0923906	0.056196	0.18029	0.0341447	0.0672541	0.113434	0.635905	0.0358219
cg07536847	PAX7	2.5712e-06	0.147585	0.0661073	0.385253	-0.319145	6	268	TRUE	0.148291	0.103104	0.0463283	0.148439	0.0912545	0.318907	0.161445	0.0682751	0.12844	0.123342	0.28596	0.201632	0.403785	0.0814008	0.0826283	0.0521143	0.510321	0.0893789	0.446427	0.184734	0.081615	0.113522	0.173313	0.10489	0.0859035	0.123094	0.346116	0.108006	0.168071	0.107752	0.134656	0.045994	0.0803196	0.130351	0.0635556	0.21795	0.159853	0.21771	0.191287	0.0691385
cg04457979	KCNQ1DN	0.00143971	0.125636	0.0496041	0.36322	-0.313616	6	646	TRUE	0.579792	0.0776295	0.0549528	0.0305384	0.0657223	0.140258	0.239234	0.186715	0.155814	0.0644179	0.0829	0.313053	0.304516	0.102072	0.0378788	0.309657	0.0875674	0.0508929	0.170136	0.390221	0.223002	0.0330242	0.0715306	0.0489634	0.152626	0.0394492	0.115866	0.230029	0.169324	0.0410236	0.0224796	0.0226533	0.0318012	0.0518934	0.0227545	0.11448	0.0183356	0.203272	0.0738528	0.227265
cg27243140	OTOP3	2.24879e-06	0.150657	0.0635712	0.364342	-0.300771	6	233	TRUE	0.0553044	0.100258	0.085303	0.103754	0.093982	0.221663	0.248349	0.0681088	0.144893	0.140103	0.0877784	0.328471	0.204635	0.427262	0.120355	0.251577	0.128098	0.141299	0.19689	0.302232	0.24979	0.0774957	0.117035	0.0897369	0.156431	0.316985	0.146944	0.545291	0.265813	0.130348	0.0948669	0.0915463	0.155305	0.223323	0.0319295	0.0824853	0.0461835	0.143161	0.221234	0.0618107
cg20716209	STAT3	0.00513775	0.110713	0.0558248	0.34902	-0.293195	6	757	TRUE	0.0562319	0.125425	0.0654899	0.219617	0.0413423	0.100835	0.0404159	0.030644	0.085869	0.073977	0.0650482	0.0380423	0.0832025	0.169972	0.0484783	0.193308	0.262799	0.26739	0.0627526	0.0818468	0.141097	0.0865016	0.0481716	0.0533384	0.1475	0.0488211	0.0697341	0.0306994	0.0918671	0.0804386	0.0538447	0.0695625	0.0736965	0.0948399	0.310295	0.465533	0.519055	0.269047	0.0206792	0.063903
cg00930873	ALDH1A2	0.00365189	0.109146	0.053633	0.34672	-0.293087	6	67	TRUE	0.055398	0.0450601	0.0711132	0.351929	0.0740561	0.0538602	0.047664	0.0302631	0.086369	0.102493	0.0704292	0.157193	0.275836	0.351444	0.0663001	0.0879551	0.0968377	0.0873571	0.18487	0.0585521	0.0372903	0.0574312	0.0494301	0.0458099	0.0573278	0.476903	0.265852	0.046284	0.175065	0.0459509	0.109613	0.0785117	0.0942739	0.133924	0.0769852	0.0553026	0.0527607	0.149265	0.0390351	0.12499
cg20025656	ACTA1	1.05578e-06	0.130726	0.0538606	0.33928	-0.28542	6	387	TRUE	0.0623392	0.14106	0.0535389	0.23561	0.0472988	0.165739	0.120851	0.138104	0.0709934	0.0797638	0.280211	0.0731883	0.191139	0.101676	0.0801688	0.357243	0.276635	0.452903	0.240786	0.249952	0.0624016	0.059256	0.0837154	0.0499271	0.0865293	0.154618	0.0966787	0.13933	0.123612	0.115948	0.0808184	0.0571397	0.133016	0.106376	0.374894	0.0924312	0.0543059	0.10406	0.18126	0.0340874
cg22605063	DBN1	9.28273e-06	0.0771804	0.0300022	0.313654	-0.283651	6	864	TRUE	0.0346299	0.025283	0.0316126	0.223729	0.0426852	0.0573555	0.242086	0.028108	0.0452162	0.0659109	0.232099	0.0262002	0.0241679	0.292852	0.0367409	0.408997	0.0264645	0.454867	0.0769359	0.0462517	0.251021	0.0457399	0.0575918	0.0674157	0.0368768	0.0324363	0.0309141	0.0362358	0.0296665	0.033117	0.0322825	0.028777	0.0301614	0.0538924	0.04111	0.0430536	0.0364362	0.0371688	0.0241647	0.0733612
cg04062391	ZNF560	0.0292136	0.110951	0.0644427	0.341186	-0.276743	6	75	TRUE	0.0765188	0.0625063	0.0703667	0.0934201	0.251959	0.0812552	0.0815976	0.179946	0.0883757	0.170041	0.075461	0.059114	0.394133	0.379648	0.0678915	0.212571	0.0615385	0.382187	0.281786	0.0544317	0.0474532	0.0582728	0.0537912	0.0629777	0.0898136	0.055808	0.0957185	0.0793575	0.0844375	0.0797753	0.0251193	0.0577332	0.0494197	0.0779221	0.047232	0.0889419	0.0505003	0.314267	0.0508291	0.066675
cg07028533	CNTNAP2	0.0120262	0.0929696	0.0418185	0.30528	-0.263462	6	390	TRUE	0.0484059	0.0345531	0.0320009	0.243693	0.0441259	0.0814999	0.152899	0.0737351	0.0795567	0.235327	0.0937425	0.0609502	0.0579279	0.183087	0.060416	0.258368	0.404561	0.160031	0.327285	0.0844635	0.0485858	0.0442283	0.0453347	0.262591	0.335183	0.0224785	0.0439642	0.0557621	0.0455417	0.0227315	0.027327	0.026332	0.0506844	0.0499312	0.0227957	0.063182	0.0245128	0.0517489	0.0203823	0.0277242
cg00509616	Gcom1	6.64202e-05	0.117634	0.0491222	0.294802	-0.245679	6	301	TRUE	0.110755	0.144839	0.107523	0.303201	0.076658	0.148034	0.0700707	0.0652935	0.333018	0.14885	0.0312738	0.124651	0.287978	0.154889	0.172638	0.260919	0.100966	0.152246	0.0642882	0.317219	0.0914798	0.0859599	0.0913354	0.0656409	0.130144	0.144954	0.191888	0.077928	0.266474	0.103148	0.0378466	0.248285	0.212682	0.0988699	0.0587372	0.0926898	0.0249462	0.0613555	0.137031	0.0199032
cg11428724	PAX7	9.65821e-05	0.111933	0.0432329	0.43671	-0.393477	5	132	TRUE	0.190709	0.0581402	0.0381813	0.0561245	0.0993269	0.120641	0.244624	0.327121	0.160449	0.0443367	0.147292	0.0970001	0.51129	0.163543	0.0893282	0.0948604	0.0784235	0.0387743	0.110091	0.289504	0.0276881	0.0336892	0.0631589	0.0302375	0.0571244	0.0576733	0.0972945	0.81101	0.0602825	0.0740798	0.0411666	0.0240744	0.128321	0.0724597	0.0445069	0.0804909	0.032317	0.0634535	0.0281421	0.198013
cg23316360	EDNRB	1.13246e-06	0.112338	0.0452433	0.394272	-0.349029	5	28	TRUE	0.0825162	0.0579112	0.381219	0.118974	0.165393	0.0748021	0.202801	0.0668771	0.0639713	0.15676	0.0406571	0.135441	0.377026	0.089714	0.045695	0.334966	0.0769514	0.158665	0.498199	0.171252	0.0606904	0.0558494	0.0780451	0.0619028	0.379948	0.0481539	0.0655941	0.0997314	0.0566489	0.0443741	0.0381109	0.0303782	0.0889918	0.100784	0.0973331	0.111434	0.0697605	0.070995	0.0337987	0.0261135
cg21376883	ACTN2	0.000782671	0.128267	0.0703455	0.418153	-0.347808	5	433	TRUE	0.0791131	0.0796064	0.0651199	0.076724	0.0912784	0.0967287	0.201076	0.0786606	0.0715875	0.145064	0.0624262	0.0995213	0.286097	0.147772	0.098206	0.574061	0.081429	0.0790247	0.168567	0.173611	0.111085	0.0834818	0.102293	0.1264	0.099231	0.0891799	0.139459	0.47438	0.0828673	0.0611226	0.137192	0.056434	0.0663293	0.0994525	0.0389483	0.153645	0.0446667	0.10647	0.481427	0.0602968
cg19363546	POU2F3	0.000596535	0.0888785	0.0323528	0.376112	-0.34376	5	345	TRUE	0.018812	0.0331458	0.114515	0.0414261	0.0264677	0.0786652	0.0556208	0.0210368	0.0590893	0.0415279	0.119048	0.0351833	0.342079	0.0521294	0.0476622	0.0498008	0.219843	0.0866989	0.342404	0.148598	0.0382448	0.0606799	0.0291908	0.0344401	0.0352868	0.438599	0.075621	0.0944304	0.322761	0.0778631	0.027866	0.0379352	0.129198	0.0636943	0.0268945	0.0266176	0.0420256	0.061065	0.434719	0.0291224
cg00891278	CCDC37	0.000934742	0.123428	0.0632195	0.403009	-0.339789	5	2	TRUE	0.165912	0.0963392	0.0729645	0.171578	0.0559358	0.351095	0.157236	0.208475	0.0665239	0.0950448	0.424993	0.0863531	0.521188	0.179509	0.0596578	0.0849332	0.139219	0.0647352	0.387025	0.0960633	0.0618451	0.0538423	0.0713899	0.0962929	0.178787	0.0970712	0.0818722	0.0979152	0.330744	0.047938	0.058487	0.0355772	0.13215	0.0772706	0.0452594	0.130853	0.0417916	0.0910862	0.0973218	0.157762
cg10729531	TCFL5	0.00246217	0.075346	0.0309336	0.367877	-0.336943	5	446	TRUE	0.180132	0.0331566	0.0349797	0.0230839	0.0957901	0.473296	0.0713709	0.0156448	0.0183869	0.0641667	0.0332912	0.0132431	0.0639053	0.399819	0.0268761	0.0783918	0.0481436	0.0226177	0.326501	0.396462	0.0370907	0.0504021	0.0402099	0.0214249	0.243307	0.026642	0.0360883	0.0365757	0.0221691	0.0199115	0.0225789	0.0192402	0.0168759	0.0317697	0.0226014	0.0221376	0.0594245	0.0220831	0.0151287	0.14325
cg08107272	CTNNA2	0.0132959	0.0811574	0.02938	0.363636	-0.334256	5	184	TRUE	0.0526784	0.0283988	0.0146846	0.0247533	0.0431969	0.0773771	0.123776	0.284548	0.156615	0.0476811	0.542391	0.061229	0.0540977	0.119746	0.0384162	0.0828724	0.429561	0.286085	0.190019	0.275596	0.0333873	0.032478	0.0427893	0.0319386	0.111691	0.0185456	0.0431447	0.0436747	0.0425058	0.0154424	0.01546	0.0193255	0.0602294	0.0468152	0.0178782	0.0654978	0.017462	0.0678533	0.0162733	0.0187226
cg27403635	KCNN2	0.00300455	0.0827307	0.0326325	0.351962	-0.31933	5	275	TRUE	0.118048	0.028021	0.03899	0.0327184	0.0276933	0.337274	0.196641	0.0521443	0.0353341	0.131076	0.0222222	0.11387	0.235043	0.123918	0.0652715	0.107315	0.0401415	0.310479	0.554983	0.322032	0.0278485	0.0589135	0.0530585	0.045221	0.0884699	0.0160066	0.0385917	0.0577097	0.0544235	0.00977147	0.0139151	0.0332941	0.0414778	0.0430451	0.0219212	0.0549372	0.0232453	0.0444663	0.0218336	0.0840565
cg15439862	DSC3	0.0017032	0.127653	0.067022	0.376953	-0.309931	5	96	TRUE	0.368715	0.0596451	0.0683446	0.0695656	0.0851064	0.105448	0.0993736	0.0699821	0.116501	0.122431	0.0699205	0.142029	0.387621	0.223254	0.0993224	0.318021	0.176195	0.416799	0.139828	0.208583	0.0799753	0.0668404	0.0882757	0.0724207	0.121257	0.0532214	0.0995033	0.0973555	0.0865538	0.0349704	0.0279008	0.0440568	0.125659	0.110645	0.049675	0.16761	0.0303264	0.148502	0.0332569	0.39361
cg14323109	KDR	0.000119091	0.0859454	0.0373349	0.345932	-0.308597	5	181	TRUE	0.316718	0.0483481	0.0364986	0.0348077	0.075651	0.280289	0.141914	0.0496162	0.0622248	0.0696973	0.0398189	0.0589104	0.0503688	0.1139	0.055265	0.376626	0.0493955	0.0700329	0.333391	0.0935994	0.100887	0.029793	0.0458202	0.0446222	0.0389833	0.0622127	0.0727966	0.135134	0.0972881	0.0519944	0.0648713	0.0207738	0.0486686	0.0470313	0.0293948	0.0413417	0.0361177	0.0563862	0.0896972	0.020804
cg20008332	SOX11	1.91462e-05	0.0706129	0.0187641	0.325478	-0.306714	5	370	TRUE	0.1594	0.0187557	0.0237922	0.0149658	0.264588	0.18989	0.0879895	0.0501944	0.0213449	0.0215477	0.101387	0.037099	0.234515	0.493008	0.0284729	0.252609	0.0527898	0.0277992	0.0606457	0.382668	0.0803534	0.0192445	0.0305969	0.0187861	0.0308555	0.0177579	0.0342261	0.0753149	0.0346861	0.0128083	0.0111952	0.0201447	0.0531786	0.0323169	0.00715463	0.0648534	0.0248113	0.0534881	0.0292318	0.0594672
cg01705587	SV2A	0.00476757	0.0664683	0.0204764	0.325472	-0.304996	5	66	TRUE	0.01492	0.0178729	0.0199956	0.21913	0.014015	0.0183594	0.0723054	0.120801	0.0433414	0.0343137	0.0251004	0.0373629	0.139477	0.0379326	0.0256456	0.408646	0.0442131	0.0839134	0.0424062	0.344923	0.0517777	0.0180926	0.022462	0.0244908	0.325383	0.290538	0.0199081	0.020415	0.0502024	0.0143456	0.01257	0.0171246	0.257872	0.0340063	0.0595789	0.02013	0.0230119	0.0270502	0.010476	0.0269653
cg08694544	RTBDN	7.95333e-07	0.0890027	0.0277471	0.332648	-0.304901	5	2	TRUE	0.0620653	0.0323675	0.0310988	0.0280861	0.248354	0.214318	0.0646641	0.0985867	0.0328084	0.137431	0.292975	0.0872069	0.149277	0.0760471	0.0615428	0.0482523	0.325433	0.253747	0.073957	0.156968	0.0390937	0.0358704	0.0557218	0.0371629	0.0647041	0.0351009	0.0334133	0.0394061	0.0330563	0.0202247	0.00780248	0.0260732	0.0781884	0.0431815	0.050881	0.137332	0.0473181	0.0226942	0.0126868	0.542731
cg10647513	HBA1	1.53804e-07	0.105815	0.0359254	0.339566	-0.303641	5	524	TRUE	0.349919	0.0304633	0.0886296	0.144794	0.0849907	0.149339	0.100173	0.070256	0.055774	0.0293199	0.0376195	0.0464954	0.108095	0.103195	0.092525	0.0874227	0.0423677	0.0588194	0.163892	0.238123	0.0548664	0.0329453	0.0739792	0.0454674	0.0646715	0.11039	0.0918136	0.0827631	0.138434	0.11779	0.0257867	0.0321226	0.141978	0.0822132	0.0485104	0.121716	0.47289	0.118798	0.124705	0.0378053
cg10238818	CYYR1	0.000544137	0.0931213	0.0323788	0.327352	-0.294973	5	27	TRUE	0.0631406	0.0193359	0.094975	0.0399574	0.0465516	0.0652005	0.226809	0.121209	0.200997	0.035113	0.359401	0.0425197	0.259228	0.140491	0.0464972	0.207632	0.0301754	0.204604	0.393063	0.297637	0.0634336	0.0386755	0.0538107	0.0296422	0.225599	0.0246328	0.0359276	0.327429	0.0222956	0.0135122	0.0158384	0.0244212	0.0995902	0.0523364	0.0272388	0.0945561	0.0271706	0.0913493	0.0187881	0.0351678
cg09260089	NKX6-2	9.65821e-05	0.10843	0.0483524	0.333414	-0.285061	5	408	TRUE	0.173152	0.0448248	0.0552284	0.234163	0.104296	0.200479	0.147894	0.123372	0.0682722	0.0891695	0.291996	0.0973299	0.292517	0.168866	0.0610291	0.186701	0.0549369	0.353627	0.15842	0.336157	0.0486432	0.0473964	0.0831661	0.0504336	0.114598	0.0615235	0.0733949	0.0894685	0.0818317	0.0606358	0.0244878	0.0447623	0.0609244	0.0536985	0.0308903	0.0695141	0.0296152	0.0419701	0.0415586	0.392773
cg10189695	GPR78	1.26021e-05	0.0974231	0.0395585	0.321462	-0.281903	5	9	TRUE	0.103789	0.040377	0.058237	0.058593	0.277484	0.41065	0.105852	0.0484419	0.195348	0.0651306	0.0547626	0.069077	0.312307	0.282059	0.104128	0.111879	0.200316	0.0785959	0.0966094	0.324807	0.0665257	0.0472502	0.0626223	0.070491	0.114601	0.0550392	0.101855	0.133439	0.0921132	0.0258291	0.034675	0.0435533	0.128717	0.0675128	0.0312663	0.122655	0.0418161	0.0966639	0.0266876	0.0180026
cg24645221	PENK	2.93675e-06	0.0784293	0.0253928	0.302913	-0.27752	5	339	TRUE	0.0457371	0.0243092	0.0263694	0.0322378	0.0567116	0.144165	0.0365231	0.0369129	0.0388614	0.118124	0.299185	0.0347055	0.279057	0.0576923	0.101592	0.0813422	0.0363596	0.0976701	0.36508	0.235303	0.0520164	0.0664062	0.0720696	0.0326695	0.33594	0.170834	0.0337111	0.0373509	0.0330503	0.0496089	0.0108411	0.0307332	0.0376437	0.037798	0.120825	0.0309248	0.0388862	0.0370842	0.0666037	0.0335253
cg11304734	PRAF1	0.00163353	0.0778879	0.0385262	0.315366	-0.27684	5	353	TRUE	0.0959436	0.0530953	0.0478684	0.0731019	0.0287547	0.0624926	0.0278343	0.0473942	0.048031	0.0619738	0.03009	0.0580152	0.13	0.110761	0.0575177	0.0425405	0.417967	0.0549462	0.257804	0.307295	0.0484837	0.0288124	0.0660847	0.062831	0.0668838	0.101369	0.0488749	0.0553677	0.055081	0.0411164	0.0148301	0.0629503	0.29789	0.0472601	0.0294883	0.0686228	0.0235581	0.0372088	0.0429843	0.0198369
cg11323198	CDH8	0.00739932	0.12182	0.0699778	0.335941	-0.265964	5	230	TRUE	0.130533	0.0882266	0.121612	0.105907	0.0924027	0.412978	0.0958589	0.255732	0.133944	0.112686	0.155957	0.144084	0.289112	0.194373	0.124078	0.366714	0.0822778	0.324604	0.286299	0.0677623	0.0438795	0.0513125	0.0714463	0.102749	0.186089	0.0953062	0.0945825	0.198691	0.139252	0.0741607	0.0446329	0.0564247	0.0713772	0.0724489	0.035373	0.0936087	0.0934461	0.0634136	0.0307474	0.0444317
cg27096144	MSX2	0.000154054	0.11046	0.0455424	0.306227	-0.260684	5	177	TRUE	0.347403	0.0271218	0.0434226	0.0280354	0.0706934	0.205808	0.247573	0.128281	0.0513708	0.131873	0.035234	0.0818404	0.249633	0.330041	0.0665435	0.114243	0.165611	0.118641	0.0926372	0.14933	0.0453416	0.0759001	0.0615656	0.0523719	0.356484	0.0393887	0.0737868	0.178615	0.0708571	0.0266381	0.0185314	0.0297151	0.187475	0.0864777	0.233247	0.222297	0.0279712	0.129458	0.0187342	0.201118
cg13722123	GRM1	0.00126699	0.126007	0.0820854	0.338843	-0.256758	5	73	TRUE	0.0825149	0.0620855	0.113213	0.118349	0.0788027	0.0883511	0.166436	0.158081	0.106664	0.095275	0.0749204	0.0946941	0.147911	0.166012	0.0996649	0.116916	0.108046	0.31896	0.293418	0.108342	0.117284	0.10405	0.133698	0.113818	0.386477	0.345877	0.0954577	0.172917	0.0882255	0.0757614	0.120811	0.046549	0.0704022	0.103752	0.121124	0.140402	0.0784241	0.0930078	0.104915	0.0442632
cg15784332	COMP	3.13735e-06	0.112141	0.0506577	0.306961	-0.256303	5	58	TRUE	0.0620431	0.0854361	0.0505737	0.0570975	0.0533404	0.101251	0.0701097	0.0374056	0.169346	0.0604565	0.258414	0.0603263	0.242802	0.0859507	0.0597409	0.286833	0.0814699	0.0914312	0.0845354	0.261916	0.0640564	0.0617402	0.0545531	0.0718421	0.0824047	0.0948875	0.108185	0.181582	0.326764	0.147012	0.113501	0.0547171	0.0436007	0.169188	0.0302414	0.104281	0.239145	0.0795842	0.186913	0.0627948
cg09998229	TBXA2R	0.0236401	0.0793733	0.0416876	0.269943	-0.228256	5	99	TRUE	0.0409357	0.0811456	0.036361	0.232647	0.0363152	0.247623	0.0858247	0.0195129	0.0458672	0.246478	0.0427921	0.204903	0.1455	0.251302	0.037627	0.0419631	0.04073	0.0355109	0.14797	0.0390666	0.0404306	0.0435646	0.0400948	0.0343549	0.122207	0.0630706	0.0507741	0.108472	0.0362484	0.0718851	0.359062	0.0414542	0.245251	0.0430151	0.0250666	0.0276669	0.0332513	0.0314393	0.0498433	0.0659358
cg18592174	CHAT	3.13735e-06	0.106236	0.034061	0.419449	-0.385388	4	165	TRUE	0.0236576	0.211399	0.0653133	0.0401082	0.0546536	0.119196	0.0414135	0.039286	0.123261	0.0585723	0.0209641	0.0650739	0.103754	0.294658	0.0575427	0.0622858	0.365646	0.0448206	0.159414	0.226354	0.0364906	0.0334978	0.0608654	0.220704	0.070713	0.0562518	0.0547071	0.19546	0.105462	0.154011	0.0175972	0.0273667	0.0571021	0.0637846	0.027167	0.105458	0.44944	0.0981775	0.0575652	0.0152053
cg10957151	HOXD9	3.41403e-05	0.102752	0.0444527	0.420604	-0.376151	4	132	TRUE	0.0409538	0.0554475	0.0981682	0.0589397	0.0315709	0.0937239	0.0588428	0.0943946	0.115695	0.0730941	0.0531093	0.0602679	0.141352	0.135897	0.100913	0.147892	0.0711552	0.0480599	0.0577334	0.0625292	0.077614	0.0874336	0.0790367	0.0494651	0.0706603	0.147987	0.338719	0.40689	0.188372	0.25777	0.0279383	0.0452037	0.0435297	0.0684034	0.0830389	0.0802718	0.0414207	0.0812331	0.142002	0.0716292
cg00638514	OTOP3	0.00300455	0.0686387	0.0256319	0.395054	-0.369423	4	151	TRUE	0.0227436	0.020368	0.0277964	0.0234274	0.0180492	0.0339352	0.0586275	0.0141767	0.0426845	0.316737	0.0165281	0.0248494	0.140432	0.096594	0.0346924	0.0292989	0.330828	0.102919	0.327171	0.195234	0.0324153	0.038427	0.0329067	0.0279971	0.0343342	0.0472771	0.0680042	0.0475039	0.0451052	0.0563847	0.0139759	0.0149961	0.0222656	0.0224739	0.0139319	0.031797	0.605482	0.026638	0.0439712	0.0380676
cg05443740	CSEN	5.62142e-06	0.0746851	0.0247444	0.362331	-0.337586	4	39	TRUE	0.0292913	0.0303915	0.0300574	0.14831	0.024716	0.0436509	0.0664775	0.311938	0.0435903	0.0304316	0.0202806	0.0154915	0.14573	0.0679651	0.0287472	0.0357692	0.0349928	0.0389261	0.0871308	0.18298	0.0896101	0.0303633	0.0343229	0.0376233	0.0313827	0.0336182	0.0339172	0.162097	0.0613788	0.0250244	0.37883	0.0238101	0.404155	0.0720034	0.0608757	0.0497022	0.0304143	0.3544	0.0287896	0.0223047
cg02545192	TERT	0.000254068	0.0700608	0.0252271	0.341226	-0.315999	4	430	TRUE	0.0936721	0.0175272	0.0273168	0.0226594	0.0247318	0.0723731	0.0882216	0.0209447	0.031105	0.101265	0.352577	0.0236132	0.225885	0.109794	0.0283567	0.0274507	0.0611451	0.0437265	0.0437888	0.037895	0.0626451	0.0278449	0.0380726	0.0244181	0.0459641	0.0625071	0.0309066	0.174957	0.0431732	0.0265098	0.0144196	0.0774982	0.0870903	0.0325389	0.0162016	0.0291383	0.344732	0.0170669	0.0321829	0.44171
cg19703610	DSCAML1	0.00236492	0.081051	0.0436405	0.353809	-0.310168	4	239	TRUE	0.0398274	0.0273483	0.065403	0.0483848	0.0425368	0.0363721	0.0911047	0.0244783	0.0475455	0.0679875	0.0478702	0.0470344	0.0604118	0.348325	0.0526729	0.0527313	0.086436	0.0375504	0.122634	0.114344	0.0657747	0.0582187	0.056001	0.0549703	0.062135	0.340796	0.0406942	0.0552228	0.0819152	0.465356	0.0237141	0.101553	0.0573158	0.0690246	0.0162899	0.0706007	0.0417222	0.0395859	0.0784287	0.260758
cg26141626	GPR37	0.000934742	0.122925	0.0710854	0.37889	-0.307805	4	507	TRUE	0.0582319	0.0603315	0.0686887	0.0614082	0.0715064	0.289127	0.233655	0.0278024	0.073805	0.201742	0.115782	0.114343	0.134945	0.238789	0.0918486	0.112131	0.112353	0.178821	0.462345	0.376513	0.0786437	0.0839715	0.079203	0.0946416	0.0845425	0.387577	0.102809	0.115787	0.175694	0.0803314	0.0561938	0.0546045	0.0642049	0.127442	0.0624342	0.0759189	0.084353	0.0894699	0.15665	0.114587
cg02008154	TBX20	7.7051e-06	0.114757	0.0396696	0.341351	-0.301682	4	295	TRUE	0.169744	0.102549	0.207919	0.0647581	0.197433	0.27144	0.1407	0.0340601	0.0536459	0.197854	0.210244	0.055531	0.21661	0.251973	0.0696047	0.359153	0.169278	0.0703667	0.224093	0.482839	0.139424	0.0492068	0.090119	0.038213	0.147334	0.0388833	0.0630514	0.136336	0.120114	0.0365576	0.0574566	0.0195102	0.0577249	0.0800618	0.0314147	0.055109	0.0241922	0.0834228	0.0791221	0.112957
cg19674669	LOC112937	5.99025e-06	0.086078	0.0397899	0.333921	-0.294131	4	635	TRUE	0.0807098	0.0511789	0.115967	0.0676021	0.32381	0.0830579	0.0686288	0.0355347	0.0466095	0.0851087	0.0777183	0.0569445	0.0793703	0.0983503	0.0604616	0.372841	0.0697369	0.0617318	0.09776	0.314448	0.0310225	0.0387312	0.0456012	0.0478716	0.0699624	0.0542638	0.11989	0.324586	0.0619361	0.0477477	0.037751	0.0339154	0.128044	0.0552577	0.0391162	0.106796	0.0367293	0.0753745	0.0184365	0.0948416
cg05472874	SULT4A1	0.000596535	0.0613863	0.020317	0.312085	-0.291768	4	177	TRUE	0.142652	0.0216003	0.0512513	0.0140698	0.0225248	0.291858	0.128644	0.0207808	0.0329086	0.0275473	0.0212425	0.0318569	0.367266	0.15984	0.0200425	0.0677043	0.0233769	0.0221549	0.307914	0.13899	0.020133	0.0172811	0.0261451	0.0231455	0.035406	0.0143128	0.0254882	0.0350296	0.0354908	0.0135663	0.0131749	0.0344422	0.0313181	0.0282967	0.0308354	0.0716564	0.013595	0.0513744	0.0178184	0.281303
cg03086857	EDNRB	6.38171e-06	0.0827507	0.0361431	0.318156	-0.282013	4	376	TRUE	0.0572362	0.0407188	0.0799288	0.0424646	0.0532854	0.135359	0.0791111	0.0784336	0.106628	0.0698261	0.0452381	0.111424	0.448954	0.0814325	0.0678912	0.0873218	0.267129	0.0889782	0.125694	0.313558	0.0578854	0.0345101	0.067064	0.0538134	0.242984	0.074259	0.0699633	0.0725159	0.0507745	0.0337714	0.0170327	0.0717128	0.037669	0.0823117	0.0934977	0.0531061	0.0524598	0.0409568	0.0212413	0.0204498
cg24396745	HCN4	0.000544137	0.0724489	0.0277278	0.308646	-0.280918	4	563	TRUE	0.022089	0.0260976	0.0327822	0.029529	0.0375834	0.0938938	0.0429118	0.0361548	0.0270838	0.0343406	0.0308399	0.0620701	0.280801	0.139048	0.0490981	0.117347	0.0781031	0.0299475	0.307417	0.065676	0.0226511	0.0365097	0.044276	0.0487375	0.0692674	0.0265244	0.0622053	0.13377	0.0463727	0.0302906	0.0116785	0.0109394	0.311582	0.0662679	0.11657	0.334783	0.0120614	0.144034	0.0293853	0.0512253
cg12680609	ZFP41	0.00713911	0.127657	0.0736375	0.347491	-0.273854	4	609	TRUE	0.197457	0.0856536	0.0793863	0.0896861	0.0766314	0.221054	0.148654	0.099856	0.054438	0.349374	0.149986	0.241145	0.266976	0.0963687	0.0512404	0.275711	0.360935	0.112597	0.403945	0.204536	0.0848923	0.0523956	0.119716	0.0659625	0.145789	0.0925652	0.0738428	0.122998	0.155529	0.0763941	0.0323255	0.0364045	0.0697934	0.0649819	0.0425139	0.0362603	0.194592	0.0459089	0.187558	0.158654
cg10364513	RXRG	0.0402039	0.0607786	0.0244631	0.291684	-0.267221	4	51	TRUE	0.0887057	0.0206273	0.0211502	0.10568	0.0490766	0.0560155	0.239503	0.0772239	0.0246837	0.0891163	0.0133293	0.022067	0.388672	0.156667	0.0157646	0.273263	0.02318	0.0573572	0.0603332	0.265298	0.0263891	0.0266312	0.0267374	0.0243559	0.0269122	0.013197	0.018645	0.0589208	0.0835094	0.0142743	0.0165591	0.0165317	0.0223871	0.0434869	0.0242552	0.0365735	0.0993995	0.0417517	0.0126933	0.019358
cg23054883	FZD10	0.0027759	0.0693599	0.0347068	0.294585	-0.259878	4	548	TRUE	0.084984	0.0326668	0.0409534	0.0484025	0.0523246	0.127148	0.0593901	0.064237	0.0472035	0.0279885	0.0281384	0.0287708	0.288352	0.235579	0.0418385	0.0898612	0.0339001	0.0387001	0.328793	0.325616	0.0324309	0.027248	0.0276195	0.02467	0.114248	0.0479874	0.0480094	0.086317	0.0931704	0.049447	0.0255642	0.0384248	0.0674322	0.0341936	0.0399255	0.107313	0.0264229	0.0468406	0.0240923	0.0566294
cg17183546	D4S234E	2.76341e-08	0.0901179	0.0382647	0.297534	-0.259269	4	873	TRUE	0.249218	0.0373275	0.0469968	0.0417089	0.0931287	0.0698109	0.0448177	0.0266939	0.0495709	0.039658	0.0370572	0.0354404	0.28229	0.0780024	0.0947776	0.0771142	0.359098	0.054634	0.1562	0.29953	0.0608643	0.0588605	0.0760589	0.047763	0.101858	0.0759947	0.141701	0.0624505	0.219882	0.119262	0.0574786	0.0630833	0.0815759	0.0799661	0.0425582	0.0799352	0.0517626	0.0683252	0.109437	0.109192
cg12420104	DMRT3	0.0017032	0.0785786	0.0412614	0.297285	-0.256024	4	145	TRUE	0.109553	0.0640953	0.0349433	0.0676335	0.0390416	0.045907	0.0365865	0.0260894	0.044849	0.0501769	0.0955915	0.04721	0.338554	0.271874	0.0581681	0.115528	0.0761517	0.0407652	0.259388	0.319324	0.143747	0.0372772	0.0571726	0.0668601	0.0736727	0.0430088	0.0424926	0.0699916	0.0416919	0.0495314	0.0195361	0.0265496	0.0804421	0.0717894	0.0286458	0.131965	0.0517969	0.136827	0.0290152	0.0585017
cg24889366	GNG13	0.000162097	0.070094	0.0337756	0.281605	-0.247829	4	53	TRUE	0.057667	0.0405431	0.0274064	0.048343	0.258057	0.0464745	0.0242236	0.0204843	0.0363534	0.0665002	0.0371815	0.0450035	0.0897521	0.317817	0.0390361	0.0324389	0.0348125	0.0328702	0.035512	0.0658422	0.0244529	0.0734534	0.047495	0.05828	0.310522	0.0937819	0.121578	0.126937	0.240022	0.10502	0.0492726	0.0611056	0.0394586	0.161614	0.0595854	0.0421863	0.0316845	0.0524973	0.0611414	0.0470636
cg07572341	FOXA2	0.00883002	0.0855783	0.0506984	0.29812	-0.247421	4	221	TRUE	0.31962	0.0494267	0.0486562	0.0436417	0.281957	0.0734959	0.0845163	0.0482634	0.0620721	0.059451	0.0266129	0.0649286	0.176502	0.0864085	0.068268	0.050974	0.066519	0.0904284	0.0708896	0.0523935	0.0455119	0.0491341	0.0737015	0.0511509	0.336297	0.254605	0.084517	0.141216	0.0785273	0.0262015	0.027223	0.056836	0.058066	0.080217	0.0634288	0.0885798	0.0217063	0.0638206	0.0294692	0.173813
cg23850212	ZFP28	0.00739932	0.0568239	0.0197823	0.266563	-0.246781	4	460	TRUE	0.0202654	0.0161097	0.0265716	0.155019	0.0210273	0.0188916	0.134276	0.117392	0.0296276	0.201311	0.0254944	0.0307735	0.23155	0.03767	0.0258118	0.0832457	0.249852	0.0118114	0.359738	0.225114	0.0418053	0.0159014	0.0262288	0.0391725	0.0652405	0.013966	0.0260881	0.033396	0.0212909	0.00822659	0.00970946	0.0152008	0.0348469	0.034148	0.014095	0.0577636	0.0123413	0.0463308	0.00959943	0.0134437
cg26780333	ACOT4	0.000308715	0.072075	0.0300654	0.272108	-0.242043	4	562	TRUE	0.0807292	0.060437	0.150335	0.0648694	0.0600384	0.152985	0.0759044	0.0286951	0.0872123	0.0465566	0.0247934	0.110258	0.275862	0.140516	0.026406	0.0853299	0.0581535	0.242974	0.0537609	0.0569218	0.027319	0.0466263	0.052257	0.0424438	0.334504	0.235093	0.0436577	0.100934	0.104745	0.0252298	0.0163808	0.0344909	0.0266347	0.0304304	0.0140661	0.0379516	0.0650598	0.0704337	0.0495019	0.0271225
cg09350274	GFRA3	0.00409772	0.0961335	0.0484521	0.290193	-0.241741	4	143	TRUE	0.0401635	0.0727515	0.0373319	0.0885891	0.217123	0.0734434	0.0669735	0.060335	0.0504978	0.0421656	0.0324818	0.0280596	0.192713	0.274102	0.0381036	0.204876	0.297789	0.311899	0.181132	0.204222	0.0393409	0.086855	0.211152	0.0364452	0.103327	0.140452	0.0474164	0.0588575	0.0523226	0.0640931	0.0460993	0.0784983	0.0544437	0.135836	0.0630078	0.0348708	0.276981	0.0767159	0.0691244	0.0322996
cg13121699	C2orf10	0.0178299	0.0727134	0.0392704	0.261631	-0.22236	4	696	TRUE	0.0711932	0.0326072	0.0184649	0.0883847	0.0415208	0.0430151	0.0317917	0.109341	0.0580862	0.0467239	0.0333941	0.0287945	0.0573321	0.0211703	0.0559853	0.0904445	0.273218	0.0350254	0.0419015	0.0783345	0.0446614	0.0325789	0.0211653	0.0669185	0.243862	0.0601687	0.0378196	0.0356178	0.124981	0.0768539	0.0494805	0.0385162	0.0648909	0.0666259	0.0159473	0.0423817	0.0282773	0.0922407	0.256802	0.0643105
cg13337865	TEKT1	0.00595564	0.113308	0.0708614	0.289121	-0.21826	4	69	TRUE	0.106458	0.156562	0.0859907	0.133019	0.075166	0.146465	0.279767	0.0603553	0.106478	0.192497	0.161656	0.0979181	0.136868	0.057966	0.120154	0.0964311	0.0686729	0.0612834	0.0693767	0.288223	0.0697177	0.20948	0.273386	0.121787	0.157311	0.0623187	0.114518	0.0856612	0.0667925	0.113908	0.0622244	0.0223933	0.0532282	0.193676	0.0315534	0.0626988	0.1057	0.0821718	0.017738	0.165254
cg13398291	SFRP1	0.00617736	0.0926522	0.0396158	0.53163	-0.492014	3	846	TRUE	0.0341317	0.0505931	0.0328781	0.0359292	0.0888583	0.0511258	0.0977504	0.178336	0.104005	0.0514719	0.0243802	0.0600917	0.157228	0.0720433	0.0501013	0.576693	0.493078	0.0492294	0.0997752	0.0759834	0.0260055	0.0225636	0.0645228	0.02176	0.119308	0.141109	0.0901298	0.525119	0.232795	0.0471352	0.0245417	0.0306881	0.0593007	0.0460271	0.0190515	0.0485643	0.0431044	0.0736408	0.0949023	0.105622
cg18001427	C21orf6	0.00794498	0.10673	0.0628532	0.512956	-0.450103	3	92	TRUE	0.0512639	0.0422679	0.100248	0.074296	0.101613	0.105517	0.0690608	0.0415774	0.153761	0.0639301	0.0743403	0.0757686	0.126512	0.068527	0.108071	0.0500865	0.381187	0.113587	0.0847843	0.0510106	0.0580163	0.0795264	0.0880785	0.071496	0.0423138	0.123961	0.116973	0.0849014	0.0692221	0.0861148	0.0499806	0.0732508	0.067881	0.0993953	0.100991	0.0472035	0.062172	0.0496692	0.0356694	0.0428774
cg10604168	RASL12	4.52176e-05	0.118784	0.0566064	0.496781	-0.440174	3	18	TRUE	0.0553074	0.0727297	0.0589816	0.148793	0.150596	0.0612899	0.0786213	0.109794	0.0853329	0.132415	0.0523801	0.0855518	0.512418	0.244165	0.0622857	0.102388	0.669445	0.163548	0.11456	0.203926	0.180529	0.0628099	0.171405	0.0528231	0.0717978	0.0607891	0.0657362	0.092834	0.0627369	0.0442002	0.0385071	0.0499563	0.0867221	0.0962194	0.0714746	0.106397	0.245511	0.0830747	0.0418227	0.30848
cg21530890	SOX8	0.000188617	0.0709157	0.0288646	0.422754	-0.393889	3	452	TRUE	0.111733	0.0359596	0.0613224	0.0898738	0.0278714	0.127777	0.0604907	0.0211599	0.0341493	0.0506851	0.0297581	0.0214332	0.587282	0.086158	0.0289183	0.101086	0.0277838	0.0644798	0.134076	0.440219	0.0339591	0.0257796	0.042841	0.0307443	0.0295514	0.031327	0.0273913	0.160817	0.0379638	0.0156967	0.0138899	0.0121167	0.0447339	0.0429774	0.0218025	0.0446749	0.0123308	0.0427183	0.0215996	0.24076
cg13984181	ABHD7	0.00425678	0.0905976	0.0493824	0.427431	-0.378049	3	162	TRUE	0.0262708	0.035	0.083398	0.187652	0.0936725	0.166422	0.372731	0.361635	0.0567536	0.0662784	0.0600169	0.0463628	0.053368	0.0720336	0.164871	0.103842	0.0801456	0.13913	0.0974213	0.547928	0.0843451	0.111119	0.0643222	0.0599065	0.0464104	0.0342804	0.0554681	0.0667962	0.0473392	0.0320035	0.0323797	0.0323669	0.0816299	0.0562244	0.0396887	0.0809983	0.0336783	0.0614226	0.0214032	0.129176
cg03425110	NEUROG3	0.000219097	0.056973	0.0191092	0.378498	-0.359389	3	85	TRUE	0.0229837	0.0195471	0.0162902	0.11392	0.0185417	0.0291587	0.14994	0.0398124	0.0209176	0.0157263	0.0121009	0.0244416	0.0331523	0.268795	0.0171192	0.423347	0.0696545	0.0125739	0.0659109	0.443352	0.015717	0.0200978	0.0269467	0.0119009	0.134374	0.0360172	0.035075	0.0525889	0.0595251	0.0197379	0.00987981	0.0130311	0.0417877	0.0261331	0.0914422	0.0148356	0.011989	0.0211377	0.0389062	0.0410477
cg22100821	SCRT2	0.00085563	0.0745781	0.0369771	0.395692	-0.358715	3	80	TRUE	0.0569148	0.157734	0.0477134	0.0519676	0.23849	0.0788145	0.0666581	0.0832767	0.0744499	0.0604334	0.357443	0.0421828	0.0566882	0.0699019	0.0591355	0.0967888	0.0590854	0.0420954	0.051774	0.0342878	0.0290077	0.0645985	0.0444459	0.0633665	0.0652809	0.0876605	0.0734716	0.0709223	0.0729182	0.0613723	0.0404369	0.0389309	0.591143	0.0402753	0.0490749	0.0267495	0.0753171	0.0230889	0.0228094	0.0214444
cg09952204	RASGRF2	2.10225e-06	0.0540005	0.013989	0.370844	-0.356855	3	106	TRUE	0.0197334	0.0254618	0.0488271	0.0206369	0.0187971	0.408878	0.0232604	0.012538	0.0122634	0.0235235	0.0218108	0.0347362	0.485366	0.218288	0.0180064	0.0633587	0.0108416	0.0320545	0.0206751	0.137041	0.0161014	0.0246995	0.0246998	0.0253494	0.0402635	0.0446334	0.0203156	0.0849514	0.0399485	0.0275053	0.0122344	0.0131968	0.118583	0.0246543	0.0177056	0.130203	0.0172885	0.0939586	0.0154699	0.00863499
cg03382304	JAM2	0.00640636	0.0810938	0.04555	0.372612	-0.327062	3	587	TRUE	0.0841605	0.0506861	0.0400402	0.037399	0.0400265	0.0692787	0.112926	0.0204298	0.0499793	0.0907892	0.0374245	0.0644666	0.0218847	0.304047	0.0474234	0.458661	0.03713	0.355127	0.0802954	0.0986719	0.044707	0.093564	0.0415774	0.161936	0.0405499	0.0373006	0.0606074	0.0706618	0.106152	0.0575312	0.0329757	0.0440152	0.0437896	0.101941	0.0350458	0.0426634	0.0349147	0.0504412	0.0314764	0.115261
cg23410627	CH25H	0.0251311	0.0691138	0.0320799	0.351904	-0.319824	3	264	TRUE	0.0287212	0.0163803	0.0235192	0.0212587	0.0884201	0.0134469	0.017876	0.0668915	0.0357097	0.0592251	0.0315198	0.0230495	0.0406472	0.0474375	0.0307067	0.167635	0.0181614	0.345219	0.0397831	0.029861	0.0536506	0.0257091	0.0423188	0.040819	0.126516	0.0463486	0.053644	0.0779207	0.176004	0.0310441	0.0446042	0.0265797	0.0238147	0.03746	0.151536	0.0198824	0.465404	0.245087	0.117455	0.0299496
cg00625653	WNT7A	0.000170528	0.0768047	0.0353988	0.353458	-0.318059	3	391	TRUE	0.0316686	0.0318372	0.0385765	0.0446766	0.0615068	0.0348259	0.112922	0.0234197	0.0407398	0.0457067	0.0314582	0.0665061	0.0546448	0.0796842	0.0312463	0.133596	0.0411545	0.03578	0.121398	0.151743	0.0337035	0.0533812	0.0363993	0.0307038	0.123484	0.0428766	0.0588088	0.246709	0.053108	0.0422304	0.0237262	0.0378742	0.0604694	0.0592822	0.430109	0.0730349	0.0387314	0.057914	0.0226798	0.214335
cg25554036	WFS1	0.00111329	0.0889554	0.0442446	0.360112	-0.315868	3	441	TRUE	0.0417182	0.115093	0.111156	0.0920904	0.0972316	0.039897	0.0635512	0.156543	0.127953	0.119044	0.0311471	0.0922131	0.0277778	0.446908	0.108377	0.291597	0.0370469	0.171384	0.102012	0.0833574	0.0875284	0.0558835	0.341832	0.113562	0.0818821	0.0753906	0.0804434	0.0695003	0.15814	0.0338761	0.034289	0.0523244	0.0713211	0.0481995	0.0347305	0.0494201	0.0114052	0.102571	0.0754026	0.0426263
cg19461621	COLEC12	0.000596535	0.0701297	0.0364497	0.349956	-0.313506	3	294	TRUE	0.0587648	0.0343857	0.0474757	0.0253437	0.0339925	0.0487805	0.0440744	0.0746427	0.0431235	0.0362957	0.0335301	0.0544978	0.336316	0.0847707	0.044144	0.0679385	0.0411868	0.0458243	0.0627885	0.463423	0.0435771	0.0316706	0.0640152	0.0432976	0.0506151	0.0272545	0.050864	0.0589582	0.0462237	0.0317416	0.0275338	0.0457075	0.0560754	0.0414906	0.0172803	0.134126	0.0304984	0.0785916	0.0320326	0.23164
cg19162106	GPC5	0.0251311	0.0526683	0.0446713	0.357236	-0.312565	3	62	TRUE	0.0766439	0.0313882	0.0171135	0.0513546	0.330248	0.287144	0.169657	0.0211395	0.0305042	0.0289894	0.0333244	0.0286647	0.054718	0.0468316	0.0340241	0.0392803	0.0220255	0.454316	0.0267965	0.0476443	0.021366	0.0344258	0.0154607	0.0170844	0.0235022	0.0180354	0.0255477	0.0174193	0.0114463	0.0155278	0.0101125	0.0249936	0.0181492	0.0265058	0.0399585	0.0228711	0.0219976	0.0251825	0.0204856	0.046538
cg15539420	HOXB8	0.00946717	0.105425	0.0692786	0.379946	-0.310667	3	53	TRUE	0.0563331	0.088882	0.0543171	0.0796273	0.0855653	0.0760746	0.153989	0.0759773	0.28594	0.12359	0.222814	0.104845	0.0888684	0.144591	0.11621	0.0915196	0.117203	0.577911	0.119854	0.114892	0.128533	0.097963	0.100638	0.111586	0.0916221	0.130381	0.0842499	0.038094	0.0660004	0.0864628	0.0147916	0.0645945	0.275986	0.099914	0.0880449	0.0662686	0.0389703	0.0680267	0.0243701	0.047371
cg24322623	MYOD1	0.000198312	0.0867368	0.0400038	0.348373	-0.308369	3	729	TRUE	0.0350923	0.0590333	0.0603712	0.140512	0.0395468	0.0587057	0.0554176	0.0571944	0.0543848	0.0625577	0.0719222	0.0414251	0.177324	0.491625	0.0601635	0.0486616	0.090111	0.0860061	0.135979	0.272033	0.0365455	0.0343067	0.0895042	0.0316004	0.108344	0.0905428	0.086527	0.11254	0.143363	0.145649	0.0268305	0.026673	0.067766	0.0769988	0.0307142	0.035808	0.0982682	0.0794452	0.226024	0.0514321
cg19635712	EPB41L4B	0.000782671	0.0829065	0.0501836	0.356057	-0.305873	3	637	TRUE	0.0634938	0.054298	0.0492588	0.0605304	0.0558857	0.149603	0.101737	0.0393404	0.0807453	0.0807571	0.0579793	0.0630977	0.0538791	0.364247	0.0769322	0.383246	0.0631797	0.320678	0.164103	0.0643805	0.0636892	0.0639786	0.0595074	0.0703028	0.0740526	0.0703419	0.0696624	0.0462511	0.078882	0.054342	0.0494909	0.0645835	0.0416397	0.0806704	0.0558481	0.0662553	0.0551666	0.0640967	0.0522188	0.0425518
cg03116238	GNG8	0.00150187	0.0574484	0.0266605	0.332065	-0.305404	3	9	TRUE	0.0376316	0.036878	0.0360134	0.0341914	0.0249008	0.0429607	0.0379961	0.0262285	0.132973	0.0250488	0.0582254	0.0550949	0.0629679	0.104692	0.0295741	0.0568676	0.0277799	0.0306863	0.0348049	0.115049	0.0269779	0.0193548	0.0459235	0.0332109	0.024319	0.0922871	0.0408207	0.0291863	0.283549	0.0294685	0.0605796	0.0487513	0.0255779	0.0253045	0.0155327	0.0323982	0.01324	0.348678	0.041026	0.0217501
cg19063972	SOX21	0.00425678	0.0528466	0.0189935	0.315044	-0.29605	3	519	TRUE	0.0702999	0.0400681	0.0233681	0.013215	0.0254832	0.106258	0.0206491	0.0112345	0.0236033	0.012786	0.0106375	0.0170532	0.0966941	0.0997984	0.0110495	0.334727	0.0116413	0.0181406	0.0309543	0.305098	0.0159933	0.0207809	0.0166489	0.00941357	0.0384919	0.01892	0.0383322	0.0594104	0.0191761	0.0155138	0.00998944	0.0110742	0.0721115	0.0313638	0.0193499	0.03548	0.0302481	0.060676	0.089535	0.182819
cg01009664	TRH	0.00337931	0.0759747	0.0392929	0.333995	-0.294702	3	50	TRUE	0.0479109	0.0501342	0.0464785	0.0348259	0.0629051	0.155588	0.139343	0.0241417	0.0452522	0.0444634	0.0209044	0.0335563	0.36478	0.0527706	0.0325456	0.0353161	0.0346886	0.0488739	0.183219	0.0788448	0.0365504	0.0343345	0.0436641	0.0454651	0.0583793	0.297766	0.0480995	0.102558	0.0800521	0.0575374	0.023098	0.0348435	0.0949425	0.0551499	0.0434555	0.0469987	0.0664749	0.0606933	0.144093	0.0386455
cg06139836	EBF3	0.000596535	0.0695449	0.0307547	0.324549	-0.293794	3	870	TRUE	0.312842	0.0443902	0.0263575	0.0246143	0.0584406	0.226353	0.0276076	0.0171216	0.055157	0.024156	0.0440052	0.0704889	0.0763507	0.110943	0.0404134	0.0491499	0.303585	0.0313532	0.0387922	0.357219	0.018018	0.0326599	0.0360893	0.025568	0.0357022	0.0479884	0.0922648	0.0910535	0.186407	0.049784	0.0359215	0.0334259	0.164798	0.0421835	0.0258073	0.0377014	0.0257447	0.0567586	0.106066	0.0262192
cg12893143	UNC5A	0.00185067	0.0610243	0.0290081	0.322417	-0.293408	3	436	TRUE	0.319222	0.0219562	0.0447944	0.0273547	0.022664	0.0322602	0.0413887	0.021706	0.0416705	0.0248981	0.0571956	0.0322845	0.0470953	0.299093	0.0341004	0.100565	0.0233554	0.0659233	0.0343105	0.183249	0.0311492	0.0646724	0.0306027	0.024553	0.0477638	0.0436829	0.0348814	0.060614	0.052602	0.0233576	0.0135449	0.0192092	0.0736005	0.0366915	0.0224532	0.0548581	0.0111466	0.0675639	0.023242	0.178598
cg21296230	GREM1	0.00033992	0.124559	0.0670831	0.359113	-0.29203	3	331	TRUE	0.381012	0.117203	0.164219	0.0572974	0.0826268	0.151263	0.202586	0.0397459	0.0562213	0.0422823	0.0705719	0.0705387	0.202512	0.177449	0.0889639	0.0719173	0.108762	0.0666054	0.213111	0.217336	0.0656186	0.12016	0.0817624	0.0568982	0.221072	0.331099	0.100147	0.106711	0.109623	0.0837063	0.042196	0.0693383	0.0747891	0.129718	0.063542	0.15541	0.0296252	0.0751477	0.163915	0.253195
cg08044694	BRD4	0.000294121	0.125138	0.0669564	0.358822	-0.291866	3	665	TRUE	0.040516	0.0685858	0.143336	0.0708533	0.0783605	0.318199	0.109371	0.232459	0.318805	0.166189	0.0479709	0.232742	0.197663	0.439462	0.169824	0.151141	0.172852	0.12645	0.11052	0.110567	0.0874282	0.127833	0.214651	0.101149	0.153793	0.0911805	0.140178	0.0946212	0.183006	0.0458885	0.0440716	0.143683	0.0851179	0.118423	0.152027	0.145739	0.0702775	0.120788	0.0457429	0.0198113
cg10453365	RHCG	5.99025e-06	0.0704729	0.0251888	0.316889	-0.2917	3	110	TRUE	0.0744147	0.0278776	0.036114	0.0479404	0.068934	0.0325266	0.0560514	0.161742	0.0450396	0.0319876	0.0354614	0.0433502	0.433398	0.0645505	0.036149	0.190465	0.203935	0.0504272	0.0638735	0.280994	0.046946	0.192649	0.0336839	0.0448226	0.0384424	0.0295103	0.0388475	0.10042	0.0447327	0.0427337	0.0308029	0.0426336	0.0579301	0.0473178	0.0842471	0.236274	0.0129628	0.0702218	0.0259829	0.00999237
cg18722841	PHOX2A	0.0104986	0.0687009	0.0332618	0.321628	-0.288366	3	222	TRUE	0.0269167	0.0398804	0.0334829	0.0555777	0.036063	0.0466276	0.0345596	0.0389144	0.0299558	0.0406181	0.0302928	0.0472136	0.279529	0.0581761	0.0342368	0.111149	0.0285007	0.0405378	0.207634	0.188383	0.0209871	0.0626283	0.0548478	0.0762099	0.146955	0.0284878	0.040779	0.449868	0.0422989	0.0251063	0.0205355	0.0204805	0.0458848	0.0482494	0.0246347	0.0659052	0.235486	0.0848922	0.0971444	0.0227355
cg18335068	ZNF677	1.94146e-07	0.0714971	0.028683	0.316253	-0.28757	3	201	TRUE	0.0545402	0.0325776	0.0581144	0.0472113	0.0437999	0.0666849	0.0823714	0.0335653	0.0497508	0.0538696	0.322556	0.0627032	0.304821	0.321381	0.0581127	0.0792222	0.0600637	0.0567816	0.0864564	0.154721	0.0325289	0.0283286	0.0734106	0.0522153	0.122225	0.0563116	0.0502647	0.0401019	0.0572537	0.0578901	0.0161369	0.0346478	0.031258	0.052974	0.042618	0.0454032	0.0421189	0.0665521	0.0181683	0.0143852
cg15839448	SFRP1	0.000139063	0.0664384	0.0304197	0.317302	-0.286882	3	450	TRUE	0.02969	0.0353222	0.0250712	0.0242725	0.0395257	0.112782	0.0502946	0.137857	0.0375035	0.0255518	0.062982	0.0417824	0.244033	0.0701464	0.0271677	0.110866	0.387831	0.0170846	0.320041	0.0506871	0.0334594	0.0423118	0.10732	0.0254516	0.0762892	0.0626336	0.0471232	0.0695379	0.0657545	0.0307215	0.0153122	0.0319119	0.0828411	0.0821739	0.0513852	0.0639824	0.0400283	0.0684597	0.0595639	0.0377549
cg16263182	HBA2	1.25973e-08	0.0891727	0.0312257	0.317847	-0.286622	3	524	TRUE	0.368187	0.0329514	0.119252	0.20368	0.0597157	0.103898	0.0925278	0.0805145	0.0446509	0.022401	0.0300959	0.0482933	0.10603	0.0776076	0.0787313	0.0590585	0.0326382	0.0629825	0.159655	0.0849021	0.0409894	0.0264258	0.0761104	0.0541464	0.0848577	0.0920091	0.083152	0.0760301	0.119895	0.0960123	0.037332	0.0324442	0.110148	0.0494324	0.0546393	0.0929928	0.237802	0.107873	0.12046	0.0405417
cg20804555	GSC	0.000934742	0.0991931	0.0554137	0.334071	-0.278657	3	630	TRUE	0.0670308	0.0350051	0.0983922	0.0504694	0.0345167	0.0475986	0.0381362	0.0295413	0.0595546	0.0804199	0.0589003	0.0505145	0.077233	0.0599126	0.0523894	0.0649648	0.395675	0.0620004	0.111973	0.160346	0.059806	0.0598153	0.0769486	0.222833	0.0445535	0.0621779	0.0746432	0.0970835	0.118405	0.0604863	0.0860137	0.0554883	0.137931	0.105236	0.149135	0.0605682	0.294187	0.104596	0.253842	0.31235
cg23097681	ARHGAP24	0.0156721	0.0564229	0.025237	0.303869	-0.278632	3	130	TRUE	0.0245222	0.0166348	0.0252923	0.0175716	0.0250317	0.0773176	0.0226846	0.0118282	0.0259319	0.0177826	0.0216704	0.031321	0.048279	0.312581	0.0334224	0.0874711	0.267923	0.331104	0.095704	0.0305277	0.0376787	0.0291726	0.0311974	0.0291575	0.0221281	0.0407073	0.0425739	0.0288564	0.158339	0.0623281	0.0387416	0.0229469	0.103111	0.0382379	0.027292	0.0262992	0.0209607	0.0695136	0.17071	0.0116558
cg23695504	FLJ45717	2.24879e-06	0.0728893	0.027931	0.305515	-0.277584	3	375	TRUE	0.0427943	0.0328377	0.0433908	0.0293447	0.0995169	0.0975514	0.0438399	0.0530899	0.0505013	0.0315419	0.0164578	0.0914998	0.103818	0.135739	0.0482244	0.0686408	0.0570449	0.0458169	0.141359	0.100602	0.0613175	0.0809121	0.0913882	0.0287003	0.1028	0.0599674	0.0786785	0.142606	0.0413107	0.039541	0.0167631	0.0428642	0.311885	0.090935	0.0378559	0.28038	0.0168432	0.324279	0.0233171	0.0257258
cg05675373	KCNC4	0.000976748	0.0711722	0.0292452	0.305801	-0.276556	3	280	TRUE	0.0892589	0.0846366	0.0376041	0.0494585	0.0498504	0.0497499	0.135723	0.017677	0.0176551	0.0317953	0.0831253	0.02452	0.0741308	0.270286	0.0312115	0.399286	0.0836874	0.0256146	0.172289	0.0890033	0.11314	0.0357034	0.0216599	0.0248251	0.043327	0.247832	0.0711113	0.0154974	0.195786	0.0338471	0.021573	0.0293863	0.0155548	0.0548464	0.0990362	0.0646269	0.0705711	0.0198521	0.164488	0.0151556
cg23615676	KCNN2	0.00459155	0.0615982	0.0281538	0.30432	-0.276167	3	384	TRUE	0.057155	0.0328614	0.0277943	0.0258061	0.0275411	0.205479	0.0641229	0.016745	0.0302644	0.120077	0.060278	0.0681863	0.0846931	0.038844	0.08677	0.0708032	0.0345213	0.297258	0.370636	0.245068	0.0306462	0.0404331	0.0740577	0.0328754	0.0444056	0.0225461	0.0444986	0.0315518	0.0536052	0.0122721	0.0150466	0.0182472	0.0244611	0.0375332	0.0249414	0.0314824	0.0214074	0.0290902	0.0141426	0.157592
cg16530429	LIN28	0.0390795	0.115717	0.0844198	0.357467	-0.273047	3	201	TRUE	0.0781787	0.0929494	0.0891114	0.0762843	0.293393	0.128511	0.0858768	0.0876203	0.10802	0.0738689	0.0877509	0.0903282	0.320234	0.0981672	0.0635893	0.126579	0.0619347	0.129991	0.0964728	0.224125	0.0508329	0.0497194	0.0698812	0.0466839	0.14375	0.12921	0.104737	0.119277	0.0990471	0.0859841	0.0579222	0.0971726	0.0843591	0.0940817	0.153227	0.0852221	0.116134	0.458774	0.147782	0.114381
cg23428445	GPR37	0.00218074	0.0900444	0.0390943	0.311482	-0.272388	3	214	TRUE	0.0262593	0.0316196	0.0480032	0.0450288	0.0490518	0.0893979	0.0761067	0.0162247	0.0497638	0.0495818	0.280415	0.130062	0.309631	0.236567	0.0369831	0.155929	0.044317	0.3444	0.17367	0.145796	0.0341887	0.0418035	0.027688	0.053666	0.0619057	0.177041	0.0494866	0.238655	0.21841	0.0595464	0.0157525	0.039303	0.0571924	0.126859	0.0608172	0.0206242	0.119007	0.0296907	0.0641253	0.0980234
cg22750254	CCDC3	0.031923	0.0660928	0.038629	0.310294	-0.271665	3	283	TRUE	0.0447524	0.0429918	0.0319188	0.0503829	0.0652931	0.106926	0.050791	0.0346323	0.0269381	0.0426227	0.0189545	0.0294787	0.0919081	0.0853148	0.0391139	0.395184	0.0210526	0.0235687	0.0592751	0.0432035	0.0708531	0.0437194	0.0950875	0.070412	0.253924	0.0249678	0.0591153	0.0350311	0.0783895	0.0506313	0.0169872	0.124713	0.118264	0.0335203	0.0171489	0.281774	0.0245199	0.0468334	0.0549036	0.0684136
cg09516965	PTGDR	0.0390795	0.0636806	0.028417	0.298764	-0.270347	3	98	TRUE	0.151124	0.0196438	0.01781	0.0209594	0.0224348	0.0219386	0.036866	0.0551153	0.0230969	0.0437312	0.0143572	0.0388997	0.347222	0.123224	0.0352341	0.0345075	0.27691	0.0252814	0.136573	0.114588	0.0208047	0.0166161	0.0437287	0.0134601	0.0132376	0.0476564	0.0434826	0.0601051	0.0943949	0.0273316	0.0132015	0.0188578	0.0895022	0.0221719	0.0135271	0.0727863	0.197693	0.0504032	0.0549162	0.0242408
cg14614901	LOC401498	1.30184e-06	0.0597586	0.0241959	0.294522	-0.270326	3	34	TRUE	0.115088	0.0186287	0.03419	0.0385872	0.0556596	0.0515171	0.0414417	0.0269939	0.229413	0.0371686	0.0296187	0.0681994	0.0867568	0.103414	0.0378416	0.0843445	0.0416886	0.351412	0.114197	0.30274	0.0306995	0.037155	0.0400448	0.0336425	0.0341146	0.0250289	0.0322228	0.0586651	0.0593985	0.028892	0.0253869	0.0397277	0.0542681	0.0744162	0.024799	0.0451468	0.0229008	0.042846	0.0170226	0.0720077
cg01837719	FUT9	0.0142058	0.0690936	0.0424687	0.311388	-0.268919	3	684	TRUE	0.0536205	0.0256255	0.043051	0.0454351	0.0284656	0.0454894	0.0362369	0.030971	0.0607307	0.0549537	0.0424433	0.0493525	0.22782	0.0753307	0.050101	0.253038	0.0490066	0.0382082	0.0398044	0.0830888	0.0593504	0.0341801	0.0616881	0.0491905	0.30136	0.062732	0.0591697	0.0636916	0.0535729	0.0479915	0.0333123	0.03266	0.0445333	0.0580072	0.0477144	0.07012	0.0663553	0.0438538	0.0692771	0.0355145
cg12880658	CDO1	1.4218e-05	0.0593394	0.0234623	0.289514	-0.266052	3	19	TRUE	0.0753176	0.0465452	0.0567912	0.241218	0.0224839	0.0289567	0.0400042	0.0176856	0.0645768	0.0209048	0.0439189	0.0197161	0.256744	0.0790888	0.0279815	0.0612916	0.370579	0.0293752	0.0656755	0.109994	0.0229449	0.035054	0.0499958	0.0370605	0.0475517	0.198524	0.0179707	0.0448455	0.028022	0.076178	0.0302717	0.0272576	0.0353992	0.0267333	0.0136497	0.0168841	0.0696979	0.0420442	0.00642062	0.0542584
cg13163729	SIX3	0.0142058	0.0756678	0.0406817	0.306692	-0.26601	3	586	TRUE	0.0718813	0.0357197	0.0345126	0.0338018	0.240017	0.063673	0.0263103	0.0346538	0.0519581	0.0363364	0.348795	0.041259	0.140789	0.183141	0.0427963	0.059695	0.314719	0.0503413	0.209943	0.256562	0.0793087	0.0362982	0.045563	0.0474853	0.0487999	0.0468348	0.0661134	0.0665926	0.0525815	0.0443522	0.0293794	0.0344049	0.0394451	0.0458173	0.0450539	0.0551425	0.0435278	0.0645914	0.0190004	0.0368622
cg02681442	FOXG1B	0.00595564	0.0953654	0.0489244	0.313383	-0.264458	3	279	TRUE	0.20406	0.0467345	0.029394	0.0533997	0.122243	0.227648	0.0430402	0.0532422	0.107291	0.160567	0.150357	0.057254	0.0935252	0.0753706	0.0370604	0.101984	0.298996	0.113595	0.271887	0.216809	0.0429037	0.0527489	0.0473	0.0877728	0.0460971	0.0919355	0.0570316	0.369266	0.0490348	0.0467748	0.0180702	0.0291038	0.0418911	0.0736905	0.230319	0.0633994	0.0211429	0.0772232	0.140914	0.0255119
cg14116122	CART1	0.00425678	0.0463865	0.0183529	0.282591	-0.264238	3	1	TRUE	0.0228758	0.0234171	0.0180366	0.0122655	0.0573412	0.129559	0.014919	0.00992218	0.0326535	0.0263281	0.0228458	0.0299992	0.247347	0.273462	0.0166762	0.0599503	0.0592548	0.050018	0.112553	0.326964	0.00900187	0.0209947	0.0226822	0.012995	0.0271289	0.0309239	0.0286966	0.03879	0.023678	0.0126497	0.0435391	0.0289613	0.0532864	0.0181653	0.0576641	0.0232251	0.0133386	0.0285568	0.0541225	0.0332105
cg11896271	PANX2	0.000208466	0.0808368	0.0383647	0.300367	-0.262002	3	137	TRUE	0.0496393	0.0663531	0.0462404	0.063263	0.0689306	0.218478	0.389531	0.036499	0.0724596	0.061618	0.0425207	0.054933	0.0404081	0.113246	0.0678976	0.0866203	0.0777933	0.257756	0.210129	0.217433	0.019394	0.0758691	0.0324424	0.0330617	0.102717	0.0572491	0.0822333	0.0904759	0.253814	0.0512546	0.0311679	0.0669585	0.0700744	0.0965792	0.0482187	0.0440924	0.0235665	0.0650606	0.0957745	0.0607277
cg16303453	CA7	0.0300942	0.0919713	0.057118	0.315941	-0.258823	3	734	TRUE	0.0427852	0.0420846	0.0618123	0.276441	0.0766305	0.0707356	0.0856566	0.0633619	0.0831409	0.105396	0.0333748	0.239365	0.226734	0.149575	0.0823564	0.123354	0.105988	0.076907	0.31236	0.0697205	0.0897673	0.100731	0.0586773	0.0625355	0.0786442	0.0661294	0.0718905	0.0508671	0.143207	0.0515556	0.121424	0.0417435	0.110523	0.0555712	0.0998276	0.0904255	0.359023	0.101569	0.0316236	0.0317475
cg09542111	GRIK1	0.00266754	0.0607122	0.0292306	0.284419	-0.255189	3	191	TRUE	0.0808258	0.0335268	0.0524228	0.056592	0.0332559	0.0424463	0.0984027	0.0764152	0.237763	0.0387751	0.0249019	0.0346041	0.0730462	0.365415	0.0361833	0.0886722	0.0242785	0.0484298	0.169382	0.100834	0.0538973	0.0341615	0.0537445	0.0228479	0.0677497	0.0271168	0.0413788	0.110668	0.0314711	0.0244472	0.013193	0.0289182	0.0332599	0.0301542	0.0171314	0.0463625	0.0169655	0.076239	0.0230692	0.0476594
cg22285621	SSH3	0.0251311	0.0718042	0.0357573	0.286555	-0.250798	3	321	TRUE	0.0174877	0.018948	0.0641818	0.0423989	0.0725226	0.124536	0.180103	0.115737	0.060575	0.0278693	0.0208333	0.117552	0.127071	0.320601	0.1291	0.0344729	0.0419696	0.0336349	0.0342397	0.0137726	0.0182958	0.0239307	0.0381667	0.0482588	0.0824688	0.0441032	0.0916779	0.194048	0.0431312	0.0132887	0.0192138	0.0318771	0.260601	0.163154	0.0111227	0.278465	0.0190386	0.203572	0.00870501	0.0159986
cg21910663	MVD	0.00150187	0.0721007	0.0411215	0.28294	-0.241818	3	945	TRUE	0.0346928	0.0400294	0.0338089	0.0398488	0.0254645	0.0663071	0.0393131	0.0499288	0.0686043	0.0594234	0.0214953	0.0379009	0.0560976	0.301954	0.0468145	0.0713711	0.0688118	0.0643089	0.066245	0.0383612	0.0543187	0.0377359	0.0590119	0.0584252	0.0513503	0.0750885	0.12176	0.0693438	0.166498	0.100044	0.121896	0.0684749	0.0615881	0.0688228	0.0307479	0.0881043	0.256866	0.289998	0.113073	0.0712804
cg25434223	ELAVL3	9.87266e-06	0.0894884	0.0417788	0.283232	-0.241453	3	312	TRUE	0.054328	0.0553001	0.0494887	0.0598033	0.0387432	0.0460164	0.0441012	0.0538855	0.0788321	0.0424751	0.0368774	0.0674229	0.0898204	0.105875	0.0715302	0.0709815	0.0617494	0.140922	0.0956198	0.0752291	0.0661325	0.0436397	0.109553	0.100107	0.0833298	0.165897	0.121466	0.174306	0.180906	0.043491	0.0579031	0.242643	0.124378	0.103293	0.0314437	0.143154	0.0358222	0.113671	0.329015	0.0256087
cg25302419	CTNND2	0.00200959	0.0643242	0.0292901	0.270199	-0.240909	3	95	TRUE	0.0178215	0.0350712	0.0436876	0.0324927	0.0424026	0.28671	0.0271518	0.0156879	0.0261067	0.0401844	0.0738303	0.114231	0.0310371	0.097203	0.031823	0.137405	0.0377418	0.157644	0.191813	0.273215	0.068637	0.0271075	0.109845	0.0270889	0.250673	0.0243045	0.0538537	0.0779781	0.0368429	0.0213496	0.0123938	0.0213045	0.0445565	0.0281353	0.0185522	0.0417237	0.0164225	0.0312773	0.0194766	0.0332685
cg25993718	CBLN4	0.000544137	0.101886	0.0620649	0.302211	-0.240146	3	184	TRUE	0.115315	0.0564802	0.0701402	0.055758	0.0581055	0.165834	0.0879723	0.042021	0.0963086	0.299767	0.0484293	0.113004	0.283696	0.16744	0.118616	0.323171	0.0885671	0.0944941	0.129617	0.126414	0.0611258	0.0622912	0.0836779	0.0603799	0.115461	0.0663048	0.103679	0.19121	0.103248	0.0757857	0.0556587	0.049633	0.0873654	0.0890011	0.0420725	0.140203	0.0514862	0.103054	0.0647334	0.111964
cg07102705	HTR4	0.000208466	0.0687026	0.0308287	0.269321	-0.238493	3	180	TRUE	0.291047	0.0284542	0.0613316	0.148612	0.03263	0.0960028	0.100839	0.111921	0.0545648	0.0371989	0.0364687	0.0328394	0.199372	0.282853	0.0403123	0.0880925	0.0994172	0.0443582	0.0647468	0.0708792	0.031044	0.0346946	0.0425476	0.0354543	0.140417	0.0229559	0.0857918	0.149036	0.0486649	0.0278603	0.0152048	0.0220256	0.234064	0.0340132	0.0337508	0.0892841	0.0222489	0.0434098	0.027993	0.0147437
cg01934790	FBXL16	4.94681e-06	0.0876171	0.0364083	0.273679	-0.23727	3	592	TRUE	0.137237	0.0314756	0.0295741	0.0541665	0.195715	0.0337562	0.0418551	0.088504	0.0697714	0.0341958	0.0301893	0.218165	0.188836	0.218884	0.0461234	0.119274	0.0522819	0.257327	0.0699732	0.069834	0.0363748	0.029494	0.0428239	0.0545141	0.0595004	0.175393	0.123668	0.0713254	0.120055	0.111209	0.0612329	0.0691881	0.0678417	0.0708746	0.0362625	0.308541	0.0408185	0.0630261	0.255168	0.0935883
cg19430430	COL5A3	0.000162097	0.0567229	0.0343958	0.265777	-0.231381	3	176	TRUE	0.0660856	0.0281442	0.0394564	0.0322499	0.0398483	0.0918998	0.0431181	0.023522	0.0798255	0.0426144	0.0366636	0.0376971	0.0504162	0.0400557	0.237453	0.0520623	0.0473201	0.0309185	0.0581829	0.0284942	0.0425304	0.0407801	0.0484693	0.0305732	0.0511775	0.0560216	0.0433199	0.0493248	0.0609797	0.0343127	0.0320459	0.0382234	0.03071	0.0469967	0.0358755	0.279601	0.0289497	0.0530842	0.033121	0.059267
cg19995014	APLP1	9.1608e-05	0.0485659	0.0171235	0.247216	-0.230093	3	371	TRUE	0.0206323	0.0157534	0.0231947	0.0146399	0.0339006	0.0503194	0.0340633	0.0216073	0.0415839	0.0310416	0.250837	0.0205733	0.0268437	0.246506	0.0223852	0.0237248	0.106057	0.244306	0.186555	0.0493679	0.0176252	0.0161397	0.0761645	0.0588269	0.0180897	0.0181219	0.073969	0.0233461	0.0534557	0.0296748	0.0464439	0.0159715	0.015679	0.0542869	0.0119675	0.0175884	0.103156	0.0146666	0.0200149	0.0133717
cg16989646	SLC25A15	4.52176e-05	0.100746	0.0467814	0.275084	-0.228302	3	510	TRUE	0.036348	0.0423608	0.10512	0.0668335	0.0616574	0.267183	0.106421	0.148858	0.252414	0.132818	0.0299274	0.166135	0.11413	0.305654	0.154232	0.128343	0.189626	0.115357	0.119123	0.0898946	0.142389	0.104007	0.148086	0.119089	0.189945	0.0757364	0.15272	0.104414	0.182811	0.0339637	0.0220892	0.135207	0.0289048	0.131599	0.0421034	0.0873179	0.0225883	0.078737	0.03102	0.014099
cg26005082	C19orf30	0.00852582	0.056228	0.0526011	0.276931	-0.22433	3	508	TRUE	0.292186	0.0330435	0.133718	0.239225	0.0343854	0.0416362	0.0311588	0.0241063	0.0425471	0.0268888	0.0290749	0.0415975	0.0336459	0.0595167	0.0449517	0.0305712	0.0314288	0.0247406	0.0254562	0.077979	0.0333817	0.0351229	0.0414863	0.261857	0.0400242	0.0204385	0.0289441	0.276749	0.0241536	0.0371983	0.0168217	0.0223838	0.0152561	0.095063	0.049375	0.0278422	0.0180979	0.0234619	0.0144448	0.0307942
cg04914105	PTPN9	6.38171e-06	0.0593451	0.078953	0.293798	-0.214845	3	418	TRUE	0.0261903	0.0665605	0.0371049	0.0309427	0.0322516	0.0294064	0.0235546	0.0165439	0.0467791	0.0447873	0.0448244	0.0336617	0.0471545	0.0354385	0.0310704	0.060358	0.0521345	0.0398372	0.0370767	0.0437838	0.0375829	0.0365315	0.038519	0.0321043	0.0387356	0.0452966	0.041725	0.0501333	0.0395148	0.032123	0.0251825	0.0241591	0.0321826	0.0569387	0.0657123	0.0314934	0.0560508	0.0421941	0.0216303	0.300799
cg16670497	GSTM2	2.71609e-05	0.0668946	0.0250224	0.529862	-0.50484	2	222	TRUE	0.0198095	0.0228963	0.0365259	0.0241422	0.0208273	0.0781151	0.0279866	0.13583	0.0863198	0.0641052	0.0216921	0.0476805	0.0670636	0.0933288	0.0589317	0.0468669	0.0435819	0.0307512	0.0298746	0.0338848	0.0690834	0.0342587	0.0433536	0.0234009	0.0533489	0.213876	0.0389644	0.041516	0.05295	0.34418	0.0389991	0.0328712	0.0321983	0.0787126	0.037694	0.0520029	0.715544	0.0383512	0.0248094	0.0888966
cg21663580	PTK7	0.00914372	0.0353676	0.0120123	0.484984	-0.472972	2	742	TRUE	0.0108464	0.0125971	0.0124533	0.0108492	0.0124199	0.0126827	0.0127656	0.0129578	0.0109589	0.0134075	0.0123418	0.0136768	0.0146947	0.369809	0.0120236	0.0463292	0.0116349	0.0151876	0.0271243	0.0146314	0.0177831	0.0230278	0.00966908	0.0107987	0.0169634	0.0118849	0.0158802	0.0175131	0.0253766	0.00985819	0.00911763	0.0108634	0.0150893	0.0218514	0.0227236	0.022359	0.600159	0.0300731	0.0108209	0.0184218
cg12594641	MGC52057	0.0208836	0.0721878	0.0370418	0.47563	-0.438588	2	110	TRUE	0.0202737	0.0587044	0.0276039	0.0243913	0.0575076	0.0588902	0.0448625	0.0406105	0.0611379	0.0296851	0.026384	0.127044	0.0626206	0.105846	0.0612799	0.43856	0.0836239	0.512699	0.102894	0.0496689	0.0328052	0.0662593	0.061685	0.0360682	0.172789	0.0239975	0.0795449	0.0984657	0.0933245	0.0267496	0.0165343	0.0360301	0.116698	0.0577128	0.0121962	0.119265	0.0127663	0.0858009	0.0306675	0.0146801
cg19055231	STAC	0.0222253	0.082301	0.0419385	0.476987	-0.435048	2	300	TRUE	0.0248751	0.0331003	0.0276885	0.0528376	0.0403989	0.0315668	0.0367885	0.0151817	0.0732648	0.0387956	0.0249231	0.0473197	0.0387033	0.03566	0.0477099	0.0938097	0.0249609	0.0510432	0.201403	0.0421974	0.0534545	0.151397	0.0647962	0.0633406	0.052874	0.0903166	0.134559	0.0749004	0.0905352	0.310248	0.126031	0.0234282	0.0350828	0.169032	0.03145	0.0463187	0.171126	0.0878764	0.643725	0.024701
cg15201877	PTGER3	0.000934742	0.125483	0.0681242	0.498421	-0.430297	2	518	TRUE	0.252177	0.125842	0.0732359	0.0808501	0.079273	0.0679494	0.107719	0.0846388	0.0718445	0.0687189	0.087809	0.0935077	0.068935	0.252729	0.093037	0.0701024	0.0660252	0.0905032	0.14567	0.215491	0.0869508	0.0584208	0.0940542	0.0559638	0.0785705	0.102472	0.35967	0.637172	0.22139	0.151294	0.0675709	0.1109	0.19891	0.134638	0.10907	0.253129	0.0607209	0.147628	0.256333	0.0563693
cg04055049	GPR153	0.0120262	0.0731119	0.0415555	0.460737	-0.419181	2	518	TRUE	0.045499	0.0478506	0.147473	0.0603417	0.0357709	0.0445632	0.0409954	0.0170398	0.0555556	0.156093	0.0247421	0.0407691	0.0352872	0.0630841	0.0669469	0.0807582	0.0773008	0.0316949	0.0493742	0.0267505	0.0261582	0.0654496	0.0763635	0.052539	0.0778849	0.0634845	0.118308	0.165742	0.0809989	0.0237148	0.026215	0.0179736	0.0234335	0.0454278	0.0207686	0.0433411	0.0926149	0.046463	0.0270785	0.0582254
cg19451466	UHMK1	1.60263e-05	0.0622616	0.0309778	0.444059	-0.413081	2	214	TRUE	0.260186	0.0500059	0.0322956	0.0351834	0.0409193	0.0475745	0.0410687	0.0175294	0.0774315	0.0475984	0.0309395	0.041834	0.0794294	0.0471996	0.047788	0.0501957	0.0478873	0.051139	0.0629072	0.0383618	0.0493432	0.0704733	0.0512559	0.0778667	0.0407936	0.036157	0.0419881	0.0450627	0.0489376	0.0656791	0.0178689	0.0189459	0.0156305	0.0649456	0.627931	0.0257958	0.0401525	0.0446133	0.0180525	0.0683145
cg24698622	PPP2CB	0.000188617	0.0589556	0.0323947	0.444036	-0.411641	2	245	TRUE	0.0363393	0.0394063	0.0420891	0.0333878	0.0376599	0.0235676	0.0295183	0.0352055	0.0297062	0.057415	0.0406953	0.0277236	0.141794	0.0343929	0.0558715	0.0434623	0.0327232	0.0814271	0.0491929	0.0731596	0.0560623	0.0332497	0.0417922	0.0426118	0.0570658	0.0526676	0.0341267	0.0586482	0.032842	0.0316952	0.0257459	0.0337123	0.0444273	0.0302748	0.0600835	0.0360721	0.0300871	0.0462934	0.0393476	0.51223
cg19456540	SIX6	0.0236401	0.0742928	0.0333623	0.444146	-0.410783	2	263	TRUE	0.181143	0.0295989	0.0188208	0.0248721	0.0393712	0.0934188	0.032083	0.0545783	0.21098	0.0152053	0.0141207	0.0337226	0.136252	0.263927	0.0179105	0.124891	0.624364	0.113278	0.0668264	0.0917899	0.0332395	0.0145356	0.0300679	0.0262115	0.197593	0.0423642	0.0297867	0.114926	0.0677831	0.0633333	0.00908055	0.0119582	0.0492212	0.0673362	0.022017	0.0343802	0.0116894	0.0686808	0.0712543	0.058327
cg09500672	MGC52057	0.00132235	0.075664	0.0403376	0.450265	-0.409928	2	407	TRUE	0.0337553	0.0436543	0.0601669	0.0679913	0.059329	0.0838018	0.0600592	0.0505812	0.0800272	0.0463904	0.0332277	0.0999562	0.125944	0.10615	0.0568315	0.519213	0.0768268	0.381318	0.0789536	0.0580095	0.0439682	0.0470554	0.0603996	0.0567776	0.105135	0.0282655	0.0668966	0.0527685	0.0653458	0.0456304	0.0344971	0.0654818	0.118938	0.0634698	0.0289043	0.106593	0.030839	0.0848958	0.0270461	0.0233872
cg21688264	SNAP91	0.000519551	0.0486557	0.0162826	0.418452	-0.40217	2	52	TRUE	0.033518	0.0141378	0.0884936	0.0152102	0.176471	0.322339	0.0846927	0.0162581	0.0268577	0.0153105	0.0148221	0.0631185	0.0195537	0.0500938	0.035336	0.103983	0.0144004	0.0221197	0.514565	0.0453801	0.0204973	0.015119	0.0418556	0.0252684	0.0233933	0.0124783	0.0193289	0.0579682	0.0285932	0.0434898	0.010536	0.0123056	0.0310879	0.0208273	0.0130869	0.0978366	0.0278975	0.0188423	0.00870955	0.0193017
cg17108819	CD8A	0.000119091	0.0417119	0.0141364	0.402849	-0.388713	2	114	TRUE	0.0602001	0.0183389	0.0130916	0.0138834	0.0121652	0.0154479	0.0161075	0.0144381	0.0189462	0.0138463	0.0213892	0.0250445	0.404113	0.401586	0.017255	0.0300682	0.0214662	0.0153033	0.136418	0.0455352	0.0171506	0.0161968	0.0120418	0.0152225	0.0282772	0.0155828	0.0148777	0.0575596	0.0129954	0.010432	0.0292151	0.0158573	0.0528038	0.0252148	0.00794039	0.16633	0.0132457	0.0158653	0.0190307	0.0218699
cg11516377	DPH1	0.00553328	0.0880373	0.049878	0.425859	-0.375981	2	253	TRUE	0.0398523	0.0524188	0.0714579	0.0823571	0.215725	0.103558	0.0377754	0.0450311	0.0909231	0.0916365	0.0745306	0.0862429	0.116918	0.140253	0.0690497	0.129259	0.0890515	0.0621777	0.185378	0.0655584	0.126217	0.0808141	0.089277	0.0572814	0.0764142	0.131855	0.0948577	0.078716	0.0703931	0.0447326	0.0228101	0.0393008	0.0908639	0.0468166	0.0268172	0.0454074	0.0440366	0.0549118	0.0402873	0.0361517
cg09874752	SFRP5	0.00288819	0.0473111	0.0247975	0.391732	-0.366935	2	461	TRUE	0.0235615	0.0278827	0.0308529	0.0232802	0.267334	0.0280891	0.0364119	0.015078	0.0245898	0.0236325	0.0166466	0.0212968	0.0275558	0.0299902	0.0217718	0.0224781	0.0186257	0.0256297	0.155655	0.046989	0.0189223	0.0272261	0.0384702	0.0250814	0.0291111	0.0217761	0.51613	0.0295215	0.0445932	0.0342971	0.0202553	0.073794	0.0476833	0.0489832	0.0198699	0.0465654	0.0307286	0.0365842	0.0259171	0.040743
cg04726446	MGC16372	0.00300455	0.0619906	0.0331486	0.395817	-0.362668	2	81	TRUE	0.0208761	0.032243	0.0260348	0.0237675	0.0240671	0.0479183	0.0309835	0.0416088	0.0559775	0.0373899	0.0776616	0.0619018	0.442339	0.166048	0.0439675	0.0875908	0.133584	0.032152	0.0657423	0.0453465	0.037018	0.0546638	0.0714135	0.0396086	0.349295	0.0443242	0.0662612	0.0466466	0.0368491	0.0260421	0.0190341	0.0346845	0.0437627	0.0407775	0.0753924	0.0613123	0.051057	0.0546907	0.0155156	0.0718659
cg16519321	MYOD1	0.0167209	0.101666	0.0706477	0.430644	-0.359996	2	84	TRUE	0.0865543	0.0851492	0.0788318	0.0861789	0.0913737	0.100511	0.0845158	0.0889758	0.102762	0.0864289	0.514047	0.0778689	0.347241	0.145507	0.0934857	0.11639	0.201799	0.114511	0.096828	0.0562407	0.0504916	0.0548155	0.0579155	0.0418677	0.0577658	0.110216	0.121387	0.124121	0.157799	0.105971	0.149288	0.101709	0.112983	0.0706893	0.0567587	0.0779159	0.0503145	0.0791615	0.063099	0.103282
cg17371081	NELL1	1.33873e-05	0.0540321	0.0183807	0.376847	-0.358466	2	179	TRUE	0.0600029	0.0258368	0.021751	0.0251506	0.0333491	0.128315	0.0332009	0.0207598	0.0195359	0.0764427	0.042647	0.0253049	0.432401	0.0246425	0.0194123	0.155491	0.211401	0.0182894	0.0437002	0.321292	0.0973319	0.0290838	0.0244595	0.0186738	0.0280906	0.0103176	0.0261056	0.0299412	0.0411149	0.0312753	0.0212063	0.0228709	0.0919031	0.0272103	0.0160314	0.0706957	0.0176484	0.0223877	0.0277621	0.0221861
cg16689634	CYP4X1	0.00351323	0.077873	0.0404129	0.370302	-0.329889	2	299	TRUE	0.0301734	0.034102	0.0451204	0.031653	0.0375021	0.0822368	0.0439729	0.0630585	0.0935014	0.0381317	0.0363846	0.374008	0.366596	0.226076	0.0655903	0.0986294	0.0552077	0.0803275	0.10871	0.233564	0.0371608	0.084241	0.0819727	0.0708106	0.0825123	0.0695615	0.100144	0.0747719	0.0525585	0.0907969	0.0248516	0.0218969	0.0601218	0.0554578	0.0193765	0.039947	0.109244	0.0824107	0.0229081	0.0302063
cg00902195	SYT10	4.34882e-06	0.0715583	0.0305028	0.35367	-0.323167	2	254	TRUE	0.0731528	0.0373235	0.0781147	0.0473233	0.0482326	0.165887	0.0414816	0.0250847	0.0833094	0.0671688	0.0568229	0.0544049	0.209964	0.114931	0.0713341	0.11097	0.370594	0.0669947	0.336747	0.144576	0.0305659	0.04428	0.0580174	0.0630097	0.102746	0.0478	0.0658946	0.0609767	0.0636667	0.0517988	0.0307612	0.0292038	0.0510172	0.058311	0.0133501	0.0552348	0.0508601	0.0553497	0.00745106	0.0176303
cg14614211	IRXL1	3.06692e-07	0.0955231	0.03929	0.360451	-0.321161	2	500	TRUE	0.182088	0.0397936	0.0366768	0.0707408	0.0497731	0.133775	0.151929	0.039172	0.0443532	0.0308969	0.0590889	0.0549707	0.204293	0.169813	0.0528786	0.152012	0.101209	0.0505718	0.136674	0.142004	0.049444	0.0442547	0.0578947	0.0448498	0.183189	0.332034	0.17097	0.133571	0.150763	0.0678123	0.0322482	0.0770692	0.0973912	0.117266	0.0557374	0.0951385	0.0310184	0.120445	0.388869	0.0492712
cg27352992	CNTN1	1.21437e-06	0.0735176	0.0401919	0.359384	-0.319192	2	734	TRUE	0.0385194	0.0448138	0.0567385	0.0518685	0.0615909	0.109922	0.0969378	0.0677531	0.0596851	0.104017	0.0351023	0.0631787	0.343608	0.0709631	0.046217	0.0602028	0.0635851	0.0468423	0.142121	0.0980913	0.0407037	0.0604709	0.37516	0.0523829	0.0910277	0.0613626	0.0565979	0.108639	0.0731313	0.0686571	0.0401826	0.0480592	0.0696093	0.0519701	0.0431704	0.0526153	0.0480827	0.0566892	0.083346	0.0424714
cg19831575	FGF4	0.00739932	0.0693449	0.0342403	0.352847	-0.318607	2	81	TRUE	0.066015	0.0216274	0.0272998	0.0493589	0.0634615	0.149341	0.0715966	0.0436302	0.0322624	0.0153606	0.0168073	0.0888543	0.0888633	0.113681	0.0307636	0.0617174	0.0430265	0.0258078	0.24933	0.0295204	0.0219016	0.0251214	0.0514743	0.0192554	0.456364	0.0687087	0.0718131	0.151145	0.0699487	0.0457119	0.0121028	0.0180441	0.229197	0.0617737	0.0146563	0.159701	0.0145435	0.0974659	0.11756	0.160782
cg23300372	CART	0.0449752	0.0690774	0.0369632	0.352656	-0.315692	2	438	TRUE	0.2006	0.0262454	0.0887901	0.0278432	0.0445575	0.0603313	0.271863	0.0743865	0.0738021	0.0589529	0.0284776	0.0223097	0.186308	0.0835593	0.0390252	0.145724	0.0343284	0.0273759	0.0301768	0.433448	0.0251764	0.0369534	0.0308709	0.0313079	0.0908556	0.0263192	0.0387492	0.106149	0.0294552	0.0362005	0.0174092	0.0245775	0.0519468	0.033946	0.0201184	0.0488248	0.0339115	0.0614912	0.0136668	0.155127
cg01656955	NT5C1A	0.00394398	0.107249	0.0734776	0.387363	-0.313886	2	256	TRUE	0.0675377	0.0783333	0.0649121	0.0647621	0.0784808	0.120067	0.107704	0.0704097	0.0956156	0.177702	0.175917	0.0956072	0.0707925	0.442208	0.0875161	0.109478	0.332519	0.0907265	0.0743758	0.251264	0.0489698	0.0502454	0.0699512	0.0667954	0.170343	0.0908338	0.151133	0.0844547	0.124937	0.0734831	0.0672843	0.0999031	0.0661136	0.138108	0.0665964	0.166767	0.110743	0.0653421	0.0553746	0.0586768
cg23699324	CTNNA2	1.30184e-06	0.0834701	0.0401004	0.350888	-0.310787	2	182	TRUE	0.0417894	0.0500187	0.0454238	0.0435218	0.0787558	0.181788	0.156752	0.0436322	0.0847797	0.207016	0.371283	0.0618579	0.0588843	0.330493	0.0612536	0.0831434	0.0486748	0.0573336	0.204524	0.057542	0.0492724	0.0528747	0.0525489	0.0566367	0.0724564	0.159803	0.0779727	0.0717861	0.138369	0.0703252	0.0535007	0.0695081	0.048154	0.0677306	0.0351923	0.0835312	0.0779873	0.0805934	0.0847951	0.0362203
cg23207990	SFRP2	5.27399e-06	0.0728358	0.0338493	0.340911	-0.307062	2	264	TRUE	0.0637345	0.057191	0.0546034	0.028559	0.0683029	0.0788581	0.0383103	0.0395405	0.0670382	0.0291554	0.391315	0.0482933	0.202392	0.290507	0.0370921	0.0691611	0.0333683	0.101387	0.0746054	0.0789881	0.0666705	0.0263014	0.0488943	0.0508354	0.0525258	0.113093	0.0418213	0.0965753	0.050218	0.0401245	0.0236678	0.0277051	0.0655234	0.0431918	0.0456806	0.118061	0.157711	0.0946191	0.0981074	0.0532045
cg12790134	VCPIP1	0.00227115	0.0796946	0.0422672	0.343844	-0.301576	2	665	TRUE	0.0585452	0.163415	0.064782	0.0913454	0.0593085	0.130365	0.0571391	0.0551772	0.0752078	0.0431371	0.0911835	0.0351329	0.0357526	0.0328447	0.0649684	0.0438581	0.0261845	0.0523847	0.157409	0.35371	0.0427296	0.0265947	0.090108	0.11192	0.0845204	0.0644903	0.182466	0.0680282	0.11279	0.0977276	0.0668756	0.0275418	0.0339814	0.151781	0.0220766	0.0334226	0.333977	0.063547	0.0130694	0.0201283
cg19883905	CIDEA	0.0017032	0.0791067	0.0433828	0.344339	-0.300956	2	346	TRUE	0.0435167	0.0377886	0.0391238	0.0575161	0.0490273	0.0680725	0.0485747	0.151412	0.0730323	0.0599137	0.0272882	0.0569355	0.0524639	0.0776755	0.0572986	0.312559	0.0507133	0.054723	0.140996	0.206091	0.0490145	0.0857951	0.0468307	0.0457857	0.0458613	0.03624	0.0781388	0.0591398	0.0503273	0.0397871	0.0352285	0.243119	0.0365837	0.0472393	0.0366037	0.082447	0.0468466	0.107996	0.0252157	0.088305
cg18956481	CYP24A1	0.0488547	0.0682016	0.045075	0.344835	-0.29976	2	385	TRUE	0.0941498	0.042673	0.0504053	0.0325489	0.0428195	0.0579456	0.0502711	0.0239114	0.0785461	0.0496855	0.0585841	0.055345	0.0963586	0.0485934	0.0342055	0.35592	0.039336	0.0542792	0.333749	0.0387295	0.0595381	0.0694204	0.051972	0.162762	0.0477884	0.0485681	0.0549041	0.0414308	0.038091	0.031307	0.0319306	0.0437289	0.0475683	0.0669848	0.0881904	0.0448021	0.0216729	0.0604722	0.0200411	0.0544607
cg13877465	IGF2BP1	0.031923	0.0496613	0.0277916	0.327492	-0.2997	2	104	TRUE	0.0238869	0.0573034	0.0177069	0.0320213	0.0284889	0.0436595	0.019172	0.0262631	0.033419	0.0277187	0.308204	0.0233519	0.346779	0.0200573	0.0309176	0.0403874	0.0359426	0.0297178	0.0388221	0.0398536	0.0173502	0.019092	0.0359642	0.0154514	0.00760938	0.0727026	0.0323492	0.0267466	0.0820533	0.0438133	0.037889	0.0275292	0.0668527	0.0434501	0.0464307	0.0245614	0.022785	0.0581319	0.216592	0.0243522
cg02064106	C6orf118	0.00766787	0.0652281	0.0358679	0.328116	-0.292248	2	240	TRUE	0.0253092	0.0244064	0.0419917	0.029872	0.0422594	0.0696457	0.0532762	0.0253229	0.0434912	0.050387	0.0363588	0.0537666	0.0956325	0.224264	0.0802694	0.18405	0.0329724	0.337323	0.0888456	0.0984667	0.038024	0.050652	0.0442112	0.0530757	0.0622856	0.0341337	0.0519005	0.0517784	0.0634399	0.0134254	0.0162032	0.0324273	0.0393918	0.057646	0.0550497	0.0557747	0.0397305	0.31891	0.0323804	0.0433907
cg02194878	EPHA8	0.000280166	0.0655026	0.0282018	0.319204	-0.291002	2	274	TRUE	0.0288877	0.0266444	0.0185739	0.0287871	0.0483884	0.0635	0.0815026	0.0363975	0.0271651	0.0311471	0.0248011	0.0670522	0.340449	0.186488	0.0301484	0.0311516	0.0426087	0.0308783	0.29796	0.0185218	0.0284745	0.0251327	0.0399318	0.0370272	0.194651	0.0236757	0.0645445	0.11442	0.0459373	0.0270302	0.018207	0.0293206	0.17657	0.0956724	0.079058	0.178718	0.0388114	0.15752	0.0253786	0.02928
cg13749822	HHIP	9.65821e-05	0.123773	0.0729156	0.361181	-0.288266	2	510	TRUE	0.0902512	0.100874	0.134938	0.107988	0.0890061	0.147287	0.0893512	0.126635	0.162433	0.132217	0.076781	0.101491	0.177503	0.297756	0.11803	0.147581	0.111479	0.232569	0.086125	0.104163	0.101692	0.0643256	0.0959003	0.0798428	0.122298	0.206132	0.205751	0.0879045	0.260735	0.149378	0.0734946	0.0940717	0.0903217	0.0842741	0.0583974	0.108375	0.219522	0.122947	0.424607	0.175771
cg06201642	ST6GALNAC5	0.0300942	0.0613588	0.0359979	0.319666	-0.283668	2	12	TRUE	0.0940914	0.0330259	0.0256799	0.0471757	0.032778	0.0369059	0.0714761	0.108492	0.0680523	0.0469139	0.283014	0.0346646	0.0444344	0.0378087	0.170867	0.0992332	0.356318	0.0396944	0.0932054	0.0608914	0.0372067	0.0258379	0.0375924	0.0459181	0.0574789	0.0269294	0.0320161	0.0355487	0.0419619	0.0247011	0.0213193	0.0257981	0.0236454	0.0394123	0.0400946	0.0302273	0.132023	0.0360996	0.0663889	0.0386369
cg02001410	MAP1B	0.0132959	0.0500129	0.0319392	0.31503	-0.283091	2	90	TRUE	0.177229	0.0335404	0.0326087	0.0455929	0.0358049	0.0693953	0.0462941	0.0323788	0.0380751	0.0429089	0.0316005	0.0307441	0.0351863	0.3677	0.0343894	0.262361	0.035319	0.0369101	0.0269201	0.055789	0.0644953	0.0298697	0.0222836	0.0215467	0.028209	0.0263582	0.0414477	0.0434941	0.0411143	0.0326128	0.024194	0.029196	0.0706512	0.0248862	0.0292507	0.0343966	0.0244431	0.0360854	0.0122727	0.043445
cg21571937	FZD2	0.0112397	0.0589467	0.0345636	0.317033	-0.282469	2	509	TRUE	0.0523502	0.0311481	0.0395743	0.0428697	0.0898338	0.285323	0.0955511	0.0244658	0.0483908	0.0605	0.0284343	0.0386522	0.0571429	0.0326519	0.0433046	0.22673	0.0470466	0.0658835	0.0421533	0.0383249	0.0503595	0.0428327	0.0412998	0.105418	0.120237	0.04187	0.0413396	0.0384332	0.0442528	0.0265737	0.0201341	0.0370675	0.0240175	0.047443	0.0427495	0.0400225	0.0418361	0.0390975	0.0157711	0.0324257
cg12109455	DPYSL4	7.23775e-06	0.0823639	0.041691	0.324143	-0.282452	2	333	TRUE	0.323795	0.0572705	0.0419976	0.0655998	0.0553899	0.0842547	0.0772937	0.0400804	0.0592971	0.179908	0.036453	0.0438476	0.324492	0.121461	0.0578431	0.0663641	0.0489735	0.0935778	0.143013	0.110911	0.0434637	0.056245	0.0651563	0.0480922	0.0600426	0.0523794	0.0837696	0.0983484	0.17027	0.0867268	0.0409376	0.0671225	0.165125	0.0700679	0.0584918	0.150026	0.0368773	0.116637	0.0788811	0.0419583
cg08918749	LPL	0.0449752	0.0740302	0.0511595	0.333116	-0.281957	2	667	TRUE	0.0523592	0.048738	0.0627073	0.146474	0.21291	0.0754357	0.0654229	0.039791	0.058987	0.0664054	0.0357092	0.0697284	0.0717442	0.114714	0.0520803	0.0915972	0.060992	0.0731067	0.0647171	0.314966	0.0760753	0.0611101	0.0639717	0.0827997	0.0586477	0.0441642	0.0704203	0.0809648	0.0666922	0.0311635	0.0281587	0.0570281	0.0629897	0.0561325	0.0402954	0.0985204	0.0314136	0.0737642	0.019624	0.049196
cg15156078	RASGRF1	1.50969e-05	0.101377	0.0587957	0.334901	-0.276105	2	573	TRUE	0.127978	0.0480311	0.0833077	0.0986876	0.0847052	0.117453	0.06777	0.05911	0.107329	0.0910504	0.0711769	0.0472504	0.145391	0.057283	0.0690021	0.083786	0.078032	0.0734	0.115289	0.228294	0.0514519	0.066702	0.0829383	0.0996023	0.0655258	0.0986983	0.116835	0.0765459	0.150989	0.15858	0.0946838	0.0690131	0.0784735	0.219197	0.0364136	0.0629192	0.137201	0.112715	0.27048	0.0575134
cg10486998	GALR1	1.797e-07	0.0844133	0.0370359	0.312109	-0.275073	2	54	TRUE	0.112147	0.0212876	0.124392	0.0420904	0.0392983	0.202814	0.105	0.0488423	0.0497701	0.0490811	0.0519707	0.073414	0.191067	0.142202	0.198358	0.131558	0.0927892	0.0422701	0.116292	0.201496	0.0427205	0.0512011	0.051841	0.060651	0.262304	0.0487072	0.0984819	0.086809	0.0709363	0.054321	0.361915	0.0785813	0.0712382	0.0528144	0.0550233	0.0570728	0.0365658	0.0698824	0.0530357	0.101494
cg21273125	ABHD2	0.000113048	0.0905678	0.0450461	0.317198	-0.272152	2	166	TRUE	0.0695528	0.049334	0.0572507	0.131456	0.0471788	0.149582	0.0557399	0.0277193	0.180953	0.033472	0.0844707	0.100373	0.0273216	0.0804058	0.0802353	0.0413034	0.0619964	0.0878176	0.13773	0.299513	0.117144	0.0613489	0.164096	0.104496	0.181779	0.129478	0.127254	0.0761499	0.0725676	0.0736373	0.0395515	0.0236241	0.0442414	0.0824154	0.0297446	0.0365441	0.0995201	0.0475297	0.0293599	0.0212853
cg16112129	DRD1	0.00085563	0.0755313	0.0395363	0.309731	-0.270195	2	195	TRUE	0.0407709	0.0417281	0.0371989	0.044064	0.0410827	0.219296	0.0390921	0.0434347	0.058264	0.0306604	0.0425018	0.0331269	0.274537	0.102735	0.108905	0.0739085	0.344926	0.0522128	0.190378	0.0704503	0.0395709	0.0527394	0.0497241	0.0449015	0.0511854	0.0699943	0.0862535	0.107638	0.115104	0.0800376	0.0163105	0.0384104	0.0493714	0.0725489	0.0272712	0.0753413	0.0367775	0.0662292	0.238523	0.0299518
cg05022306	HOXC8	0.0475319	0.0364493	0.0330805	0.30226	-0.269179	2	364	TRUE	0.0215697	0.019793	0.02147	0.0196929	0.0204082	0.0193155	0.0205985	0.0373782	0.0175996	0.0176332	0.0144771	0.0143552	0.0478001	0.156801	0.0206228	0.0205541	0.0209992	0.0167806	0.0161812	0.0195309	0.00811137	0.0275584	0.0101581	0.0140151	0.00896043	0.0199808	0.0657728	0.00969082	0.272828	0.0206436	0.012302	0.0217367	0.0137068	0.0317628	0.0814388	0.0169668	0.331692	0.0192987	0.0119152	0.0182668
cg11277230	MGC26744	0.00156644	0.115262	0.0769871	0.34534	-0.268353	2	387	TRUE	0.0757148	0.0864561	0.138428	0.387993	0.110695	0.147872	0.185325	0.113759	0.18274	0.256034	0.11827	0.0987417	0.130653	0.190785	0.123283	0.302687	0.101792	0.115377	0.134041	0.15233	0.101811	0.102569	0.138487	0.120816	0.135652	0.0595201	0.0905269	0.0646285	0.0994441	0.056037	0.0578031	0.138905	0.0507623	0.0951383	0.0962733	0.0492342	0.0849187	0.0813782	0.0314204	0.031775
cg04784672	LRFN5	0.0190017	0.065678	0.0415452	0.307956	-0.266411	2	334	TRUE	0.0869647	0.044152	0.0674373	0.0449583	0.0331676	0.137143	0.0601206	0.027519	0.0664041	0.0522739	0.0430936	0.11179	0.0804469	0.132472	0.0650173	0.330038	0.0606098	0.0932161	0.0802866	0.0497259	0.0339594	0.0400844	0.0586282	0.0466331	0.071464	0.0399297	0.0546222	0.0667938	0.0543057	0.0389312	0.0174759	0.040732	0.0413165	0.11121	0.285874	0.0494642	0.0393696	0.0493893	0.069435	0.0311913
cg05951646	RYK	0.000356587	0.115662	0.064418	0.32933	-0.264912	2	515	TRUE	0.112386	0.0504961	0.0819357	0.123886	0.0838914	0.19107	0.215766	0.0772566	0.226683	0.0491205	0.0790641	0.0784634	0.0934579	0.0742278	0.11182	0.205029	0.0750123	0.217428	0.026571	0.107154	0.0724195	0.202699	0.152509	0.124831	0.092357	0.105068	0.169229	0.0968313	0.163361	0.163444	0.095209	0.0406392	0.061103	0.201226	0.111111	0.0547945	0.332633	0.109365	0.0215807	0.0421665
cg14859460	GRM6	0.000132085	0.0732453	0.0323244	0.294593	-0.262268	2	120	TRUE	0.0782507	0.0338946	0.130669	0.107116	0.0984935	0.203078	0.0692144	0.0822522	0.037425	0.024858	0.0270358	0.0596113	0.2447	0.181641	0.0477426	0.112111	0.0681076	0.067316	0.344485	0.104143	0.0400299	0.0332906	0.0526372	0.028723	0.0755405	0.0459335	0.0551143	0.1156	0.0593388	0.0215328	0.010643	0.0341072	0.0848477	0.041345	0.0113577	0.106553	0.0335967	0.124691	0.0307223	0.11675
cg17054360	MTERF	3.06692e-07	0.126485	0.0652534	0.327094	-0.261841	2	310	TRUE	0.118226	0.119327	0.140664	0.111215	0.34328	0.310909	0.104277	0.0487452	0.1496	0.201216	0.102644	0.100429	0.0613488	0.0664577	0.0954508	0.126634	0.187671	0.154341	0.0715942	0.187951	0.0826377	0.114753	0.143315	0.140282	0.138034	0.118395	0.128835	0.114916	0.175575	0.153721	0.105389	0.119358	0.0365767	0.112315	0.262584	0.0856807	0.138534	0.078578	0.0144902	0.0437995
cg24068708	GDPD5	0.0275178	0.0572968	0.0349624	0.295443	-0.26048	2	408	TRUE	0.0461358	0.0351552	0.0246518	0.0340909	0.0294585	0.0308708	0.057267	0.0257432	0.0709359	0.0979756	0.0296413	0.0232119	0.215715	0.0335671	0.0360214	0.0614582	0.0304363	0.0402492	0.166363	0.298757	0.0410706	0.0462607	0.0351851	0.030233	0.0415839	0.0426024	0.0329862	0.0497766	0.0474945	0.0330564	0.0285997	0.0379268	0.0245594	0.0474275	0.0348066	0.0351561	0.0672451	0.0493909	0.034201	0.292128
cg12936747	RBP4	0.00266754	0.0945065	0.0630137	0.320992	-0.257979	2	393	TRUE	0.365713	0.0672424	0.0660327	0.0664441	0.0962744	0.095052	0.0602111	0.0533971	0.183939	0.0825425	0.0696475	0.276272	0.191489	0.122857	0.113796	0.0917662	0.0858827	0.154972	0.0982719	0.0790425	0.124161	0.0749037	0.0928503	0.0890963	0.0913504	0.0958513	0.0819697	0.0853762	0.0657394	0.0544228	0.0445066	0.0485223	0.0839595	0.133404	0.0359184	0.103721	0.0611893	0.127764	0.0488787	0.0503412
cg16332577	C17orf37	0.0208836	0.099178	0.0708135	0.326578	-0.255765	2	439	TRUE	0.0448436	0.0783257	0.126026	0.0937278	0.0878365	0.122233	0.128436	0.0988304	0.0883812	0.131011	0.0538696	0.0979953	0.0509042	0.269076	0.13299	0.118358	0.0688502	0.318478	0.100535	0.0668123	0.126099	0.0734634	0.145889	0.103409	0.0783518	0.157907	0.0853731	0.0853138	0.083134	0.0510822	0.0403481	0.077443	0.0438319	0.0945001	0.0429525	0.334679	0.0766855	0.0877852	0.0324427	0.0514776
cg04072323	SKIP	9.65821e-05	0.0547821	0.0293242	0.285035	-0.255711	2	17	TRUE	0.0385233	0.0618453	0.0451805	0.037715	0.0505961	0.0390306	0.0439953	0.0284066	0.0394306	0.0343756	0.0314145	0.290108	0.0721962	0.0541285	0.0502768	0.0470297	0.0286404	0.0455973	0.15949	0.0526634	0.0531995	0.0486227	0.0574039	0.0325332	0.279962	0.0414682	0.0809983	0.0305888	0.0751978	0.0378828	0.0162947	0.0343496	0.0314057	0.0405829	0.0633709	0.049479	0.0319858	0.0383702	0.0346889	0.0265216
cg06043042	NEUROG3	0.00085563	0.0613696	0.0341705	0.288598	-0.254428	2	80	TRUE	0.077822	0.0443252	0.025716	0.0631368	0.0193932	0.0238164	0.040279	0.0181304	0.0525057	0.0420325	0.0335067	0.0282433	0.100357	0.0969849	0.0360073	0.0504633	0.0501167	0.0458641	0.142143	0.250893	0.0338263	0.0327373	0.0305432	0.0252876	0.0705781	0.0585533	0.0613111	0.326303	0.0686982	0.0278399	0.0482791	0.0601149	0.0378827	0.0894406	0.0527213	0.033407	0.081786	0.0326178	0.0419009	0.177986
cg24916177	RGC32	0.00033992	0.0464588	0.0229519	0.273908	-0.250956	2	49	TRUE	0.0787121	0.0306542	0.22631	0.025081	0.19412	0.0234699	0.190692	0.0110663	0.0203734	0.0303812	0.0321408	0.021432	0.0238925	0.0285348	0.0561491	0.0216158	0.0187965	0.0422367	0.035395	0.0324205	0.0392127	0.0302383	0.0241291	0.0308733	0.0241408	0.0339075	0.0257785	0.0385994	0.0242517	0.0276655	0.0232791	0.0233542	0.0251811	0.0393215	0.0295489	0.0262331	0.0303398	0.0302114	0.0207492	0.0362653
cg16773899	EDIL3	0.00132235	0.0759697	0.044995	0.29567	-0.250675	2	285	TRUE	0.10963	0.0374599	0.11123	0.0665872	0.0688159	0.305065	0.0520437	0.052296	0.0879428	0.0580909	0.0425666	0.0854375	0.0439363	0.0802669	0.0503443	0.0943461	0.0548594	0.204343	0.286276	0.106937	0.0353803	0.0308018	0.0508294	0.0820786	0.0871851	0.0689705	0.0986869	0.128839	0.0401322	0.0239559	0.027314	0.0316359	0.123192	0.0680514	0.0189864	0.0904246	0.0476557	0.0822518	0.0165714	0.0959624
cg15878317	NMNAT3	0.00883002	0.0422314	0.0413233	0.289818	-0.248495	2	58	TRUE	0.274552	0.0245469	0.0271562	0.0294987	0.0257481	0.027484	0.0191358	0.0255015	0.0337221	0.0580961	0.0283188	0.0373969	0.0287885	0.0375015	0.0316235	0.305085	0.0415464	0.0339167	0.0479932	0.0457022	0.0546279	0.0316308	0.0363759	0.0377045	0.0229614	0.0204954	0.0318568	0.0227372	0.0439412	0.020314	0.0149289	0.0349779	0.0336151	0.0316307	0.0221398	0.0327078	0.0193132	0.0331052	0.0128212	0.0421034
cg21309147	STAC2	0.00980063	0.0402532	0.0162251	0.261174	-0.244948	2	260	TRUE	0.0149462	0.0226967	0.0257659	0.0160929	0.0210354	0.0693331	0.0478861	0.0210185	0.0270619	0.0356314	0.0124058	0.0171264	0.143007	0.0461516	0.0197819	0.260891	0.0165056	0.261456	0.0716711	0.0749111	0.0159918	0.0162602	0.0127293	0.168736	0.0256561	0.01515	0.0142679	0.0667956	0.0187088	0.0135311	0.0119055	0.0139003	0.0640206	0.0160825	0.0195424	0.0343463	0.023999	0.0239323	0.00892793	0.0181308
cg16539629	C14orf132	0.000431049	0.0480574	0.018931	0.262252	-0.24332	2	44	TRUE	0.0155622	0.0133958	0.0191628	0.0245761	0.0664338	0.0545767	0.145932	0.0132323	0.018822	0.0468537	0.016341	0.0299397	0.0349097	0.266088	0.0305825	0.205539	0.0241254	0.0544562	0.0337718	0.04134	0.0719824	0.0197206	0.0266924	0.0277316	0.0299645	0.0214741	0.0273903	0.0429297	0.0297218	0.0120506	0.00997228	0.0156758	0.0825023	0.0346966	0.0197956	0.0628617	0.0370548	0.0617692	0.00983408	0.0768122
cg01425405	DLX3	0.000188617	0.0803708	0.0466327	0.289147	-0.242515	2	117	TRUE	0.0430006	0.041716	0.0542812	0.0604376	0.057001	0.0695986	0.0595511	0.151437	0.0968429	0.0693029	0.284921	0.0823204	0.0467611	0.0730882	0.0777063	0.0747888	0.0823845	0.064217	0.0600879	0.0766514	0.0657281	0.0670352	0.101174	0.0633645	0.0513425	0.080038	0.144423	0.064894	0.146921	0.0463949	0.177484	0.111893	0.042389	0.0935106	0.0406698	0.0664218	0.293374	0.0546553	0.0262375	0.143373
cg26521404	HOXA9	0.0116271	0.0484807	0.0251146	0.266079	-0.240964	2	168	TRUE	0.0680799	0.0132598	0.0297573	0.0296406	0.047083	0.0297987	0.0365902	0.0567524	0.0308627	0.0423291	0.024798	0.0262271	0.0802446	0.107847	0.0447203	0.0191447	0.0299312	0.0229563	0.0353835	0.0157675	0.0237526	0.0294449	0.016572	0.0126001	0.0279572	0.0359058	0.0337711	0.140667	0.0222736	0.011079	0.0145745	0.0248681	0.226739	0.043238	0.0136545	0.125733	0.0136779	0.1541	0.305419	0.0142003
cg06738602	PTGER2	0.00227115	0.0618072	0.0363996	0.276176	-0.239777	2	479	TRUE	0.0254059	0.0304294	0.0765828	0.0613129	0.0622562	0.0974521	0.0470822	0.0645406	0.149975	0.293177	0.0260887	0.0460924	0.0631141	0.259176	0.0474569	0.0743957	0.0446111	0.0605345	0.0532084	0.0440897	0.0314364	0.0518362	0.0823745	0.051844	0.0762435	0.0211002	0.0258868	0.0358034	0.0327039	0.0217032	0.020569	0.0361939	0.043308	0.0612305	0.0624014	0.0569698	0.0359142	0.0502576	0.0223269	0.0319499
cg19018097	FLJ30934	7.01124e-05	0.0430464	0.0176602	0.256501	-0.23884	2	82	TRUE	0.0148128	0.0139206	0.0383967	0.065394	0.0827999	0.0281662	0.0360816	0.018407	0.0266943	0.0810597	0.0177539	0.0237979	0.241314	0.042112	0.0220777	0.0711424	0.0371168	0.0265508	0.271687	0.1689	0.0303853	0.0207954	0.0873461	0.0282203	0.0137273	0.0183369	0.0261374	0.031811	0.0203575	0.0154105	0.0134357	0.0155603	0.0960741	0.0390036	0.0392202	0.0184367	0.0168568	0.0126748	0.0126013	0.0145356
cg22777952	FOXB1	6.29095e-05	0.102377	0.0625707	0.30123	-0.23866	2	710	TRUE	0.133976	0.0783713	0.0577733	0.0744709	0.0892857	0.086017	0.114025	0.145584	0.071866	0.107575	0.0893225	0.0760011	0.125161	0.220899	0.0555197	0.297437	0.305023	0.165796	0.052907	0.107929	0.0624971	0.074418	0.0859466	0.0731754	0.0634756	0.0452942	0.0472157	0.139276	0.0972945	0.0734957	0.0685372	0.0354423	0.230958	0.107835	0.0742734	0.0678485	0.0511962	0.12483	0.112571	0.135395
cg24625128	JAM3	0.0283549	0.0323513	0.0156523	0.253988	-0.238335	2	244	TRUE	0.0249925	0.0127127	0.0112004	0.240646	0.0126839	0.0345898	0.0165838	0.00906896	0.0168224	0.0265381	0.0216311	0.26733	0.0317361	0.0271366	0.0145331	0.026459	0.0223533	0.0183657	0.0410078	0.0888387	0.0234061	0.0288433	0.0122928	0.0118954	0.0160518	0.0157341	0.0353735	0.0315997	0.0389734	0.0299627	0.0164279	0.0213904	0.0109541	0.0683667	0.0207146	0.0141587	0.0156119	0.0128409	0.0454171	0.0116993
cg07447922	EPHA10	0.0328721	0.0685728	0.0444039	0.28218	-0.237776	2	38	TRUE	0.051139	0.033114	0.0430835	0.0395208	0.0283471	0.0546867	0.0512821	0.0290514	0.0599369	0.045407	0.039306	0.0371591	0.13432	0.0561067	0.0443605	0.0585097	0.304482	0.0462585	0.228914	0.144922	0.0376156	0.0435507	0.176726	0.0512773	0.0685178	0.0871477	0.061114	0.073208	0.0770384	0.0627085	0.0275591	0.0339867	0.0601471	0.0457657	0.0382285	0.0775047	0.0352164	0.259878	0.0429833	0.0300274
cg11460029	EFNB3	0.0172677	0.0547263	0.0376634	0.275404	-0.23774	2	227	TRUE	0.0329953	0.0395699	0.041564	0.0328439	0.0312887	0.0413416	0.0479135	0.0233943	0.0498255	0.0377325	0.0355196	0.0361076	0.139317	0.0391726	0.0386238	0.269983	0.0405134	0.0477585	0.088847	0.280824	0.0235863	0.036196	0.0342749	0.0366083	0.0338232	0.0474225	0.0596822	0.0377127	0.0318295	0.0324637	0.0412222	0.0628716	0.0241985	0.0643379	0.0448094	0.0445376	0.0721576	0.0413075	0.0214893	0.0644299
cg21815667	HOXD8	2.2827e-05	0.0527753	0.0262346	0.263951	-0.237716	2	636	TRUE	0.0142537	0.0364089	0.0336786	0.0505972	0.0773478	0.037048	0.0324058	0.0412648	0.0629118	0.0305794	0.0608799	0.0280707	0.0594081	0.0849798	0.0539022	0.258428	0.269474	0.0211915	0.0371304	0.0328095	0.0240629	0.0351918	0.0597092	0.0396284	0.0295665	0.0444052	0.109656	0.0508385	0.0641608	0.0997131	0.0148785	0.0417871	0.0522388	0.0507448	0.0408122	0.0341849	0.0238606	0.0318094	0.0879546	0.0204258
cg00746981	HDGF	0.0251311	0.0745869	0.0524222	0.289819	-0.237397	2	395	TRUE	0.0569848	0.068554	0.0660687	0.0641863	0.0890479	0.0634663	0.0492413	0.0442448	0.0735837	0.0957511	0.0865635	0.0576759	0.069344	0.0608619	0.0765912	0.256369	0.0600467	0.198467	0.0621896	0.323269	0.0328299	0.0445476	0.031143	0.0426278	0.031904	0.0871683	0.100066	0.098379	0.0799522	0.0810239	0.0713029	0.0773484	0.0730769	0.0493526	0.052746	0.0722519	0.0441505	0.0506785	0.0290908	0.0707367
cg09879099	ONECUT2	0.000894389	0.0510482	0.0295357	0.266347	-0.236811	2	707	TRUE	0.0320693	0.0286865	0.032909	0.0289878	0.0398219	0.161289	0.0285357	0.0283231	0.0260404	0.0341936	0.020202	0.0255018	0.0351735	0.280374	0.0274739	0.119346	0.0402028	0.252319	0.176781	0.0339351	0.0338314	0.0248836	0.0494257	0.0278203	0.0419228	0.0160735	0.0282144	0.0339773	0.0292346	0.0173742	0.0232144	0.0224306	0.0343487	0.0386025	0.0194181	0.026175	0.0248649	0.0352246	0.0170878	0.0350738
cg24176563	EYA4	0.000113048	0.0960525	0.05324	0.289094	-0.235854	2	263	TRUE	0.273455	0.0499081	0.0799393	0.0876041	0.0824594	0.1384	0.072735	0.0691596	0.0705389	0.0558428	0.0403554	0.0747234	0.0397395	0.0644088	0.0690449	0.146191	0.18647	0.08676	0.229911	0.304733	0.0480025	0.0940823	0.0690389	0.0846589	0.0642608	0.0677354	0.0614541	0.21552	0.0849066	0.0448757	0.0416934	0.0386887	0.102103	0.114793	0.0246019	0.0809208	0.114554	0.126936	0.0524115	0.077104
cg15783027	NFKBIL2	0.00227115	0.0574793	0.0292871	0.264155	-0.234868	2	428	TRUE	0.0229725	0.0518323	0.13984	0.0293677	0.0217468	0.0245912	0.0205414	0.0126204	0.0321886	0.0777593	0.0237896	0.0231635	0.0339412	0.242004	0.0288115	0.286306	0.0282212	0.161807	0.139507	0.0247707	0.0269966	0.0348429	0.0314574	0.0223442	0.0772626	0.0439288	0.0809826	0.0458242	0.0896267	0.0658706	0.0587625	0.0880056	0.0318725	0.0713801	0.026534	0.0964876	0.0264704	0.0542803	0.065211	0.0474733
cg00516481	PDE9A	1.33873e-05	0.0920919	0.0469292	0.279488	-0.232559	2	660	TRUE	0.0569723	0.052057	0.113822	0.068214	0.0699732	0.205093	0.0642188	0.16882	0.262213	0.106349	0.0315752	0.1057	0.114857	0.296762	0.0754691	0.114622	0.0988939	0.0915551	0.189349	0.0649631	0.105948	0.0666873	0.190848	0.0943058	0.113044	0.0879059	0.113117	0.0490604	0.166166	0.0455619	0.0306352	0.0891366	0.0867867	0.0808721	0.0463507	0.0922006	0.056317	0.0736569	0.0624102	0.0306724
cg27634151	GPR83	0.0196121	0.087935	0.0516992	0.280689	-0.22899	2	228	TRUE	0.302852	0.0348897	0.0430952	0.0711169	0.0733953	0.0765284	0.0950364	0.0490098	0.258526	0.0622244	0.0293122	0.0539831	0.188625	0.23219	0.0570767	0.169037	0.0721765	0.10603	0.0866327	0.229763	0.0471685	0.0625866	0.071842	0.0895197	0.214693	0.0355071	0.0872508	0.0935499	0.1511	0.033367	0.0264331	0.0256903	0.0668299	0.0857746	0.0318474	0.122186	0.0277922	0.0457524	0.0188046	0.102477
cg12699371	GALR1	5.9572e-05	0.0754864	0.0416152	0.2667	-0.225085	2	309	TRUE	0.268812	0.0411685	0.0567391	0.0376544	0.0559888	0.147636	0.149797	0.0804819	0.0874795	0.0640213	0.0400815	0.0595391	0.10355	0.105526	0.049153	0.164222	0.167772	0.0460228	0.0744636	0.264588	0.155624	0.0540248	0.0678153	0.0575419	0.107292	0.0371331	0.0491115	0.0459308	0.0661718	0.0424607	0.0242809	0.0713893	0.103659	0.047296	0.0290116	0.0510135	0.0535388	0.0540708	0.0246535	0.0757022
cg19777470	CRABP1	0.000254068	0.0591074	0.0277686	0.252333	-0.224564	2	789	TRUE	0.0254952	0.0458228	0.0348897	0.0319065	0.0355083	0.043438	0.0295599	0.0320037	0.266081	0.198752	0.075482	0.0367275	0.148782	0.126511	0.0253925	0.0385271	0.0252885	0.0306951	0.101272	0.0402608	0.0414696	0.03794	0.0399626	0.0256874	0.0409866	0.238584	0.0389439	0.0301888	0.0581081	0.0418163	0.0182385	0.0270734	0.0377605	0.0327504	0.0247972	0.0520862	0.0419721	0.192524	0.07935	0.0539906
cg18438777	NPY5R	0.00379542	0.0859887	0.0552591	0.279172	-0.223913	2	654	TRUE	0.0834968	0.0416781	0.0517784	0.0718713	0.0725469	0.181847	0.0627662	0.0434119	0.0576016	0.0820302	0.0567303	0.0950971	0.0951654	0.147767	0.0537807	0.221082	0.0967182	0.298582	0.0935676	0.0700483	0.040496	0.052282	0.058473	0.0420397	0.0759511	0.0528983	0.0552196	0.0887393	0.061291	0.0279934	0.0271579	0.0373362	0.051886	0.0757814	0.0716796	0.104962	0.0808316	0.121149	0.0824684	0.0339749
cg18888520	ZNF447	0.000356587	0.0740259	0.0381937	0.26192	-0.223726	2	229	TRUE	0.0327639	0.0399005	0.062999	0.0653561	0.0561716	0.0833864	0.0207644	0.0252943	0.109026	0.0471087	0.0560379	0.0704929	0.240337	0.0930953	0.0661217	0.0945693	0.0410006	0.0390714	0.0777467	0.0506758	0.0253287	0.0296417	0.0630535	0.0741997	0.283502	0.0811866	0.0943226	0.200156	0.0750678	0.0850561	0.056003	0.0225792	0.0274128	0.0813594	0.0384154	0.0504112	0.102038	0.0967681	0.0138498	0.017779
cg00775197	MGC33600	8.68725e-05	0.0712193	0.0366333	0.258884	-0.22225	2	373	TRUE	0.0330251	0.0688871	0.0370432	0.0442645	0.044255	0.120375	0.0416101	0.0591161	0.0517417	0.153654	0.0345223	0.0309926	0.157041	0.114752	0.0464249	0.0557517	0.0424025	0.0387866	0.202349	0.216192	0.0429351	0.0408047	0.0582333	0.0503476	0.129555	0.0351996	0.0594738	0.0735752	0.0676115	0.243227	0.0278077	0.0341559	0.0449408	0.0557344	0.0385884	0.27454	0.0517402	0.058375	0.0385311	0.0276395
cg02503850	ADAMTS14	0.00227115	0.060401	0.0293317	0.250418	-0.221087	2	7	TRUE	0.259307	0.026464	0.0180981	0.24153	0.0597201	0.0426337	0.202491	0.0178877	0.0596327	0.0293426	0.0193	0.0536703	0.0324299	0.117733	0.0327458	0.126021	0.0378253	0.0901189	0.0539961	0.0821879	0.02492	0.0353963	0.0765047	0.0433883	0.0644813	0.0179203	0.0243575	0.0602721	0.0495294	0.0124833	0.0176013	0.0199914	0.127713	0.0454911	0.0269931	0.158946	0.0250138	0.0645151	0.0168522	0.112297
cg03634234	MLL3	0.000146381	0.0684938	0.0399361	0.25968	-0.219744	2	833	TRUE	0.0333682	0.0347283	0.0492148	0.038413	0.043832	0.0798998	0.0572256	0.117475	0.0545199	0.117572	0.0397997	0.183997	0.198068	0.0633367	0.0462815	0.197196	0.265484	0.0456242	0.0747618	0.253876	0.0453162	0.0608166	0.0500838	0.0447437	0.041732	0.0395162	0.0419159	0.0459744	0.060039	0.0420143	0.0406026	0.034375	0.0365708	0.0481166	0.12387	0.0552899	0.0593361	0.0523435	0.0503399	0.0320037
cg05471297	RYR1	0.000323971	0.0811225	0.0420242	0.258297	-0.216272	2	9	TRUE	0.0562977	0.0333689	0.0430256	0.0573162	0.0306457	0.251557	0.046587	0.0684354	0.144742	0.0337534	0.0736915	0.0428794	0.0799929	0.0481623	0.178095	0.0376441	0.0404385	0.0460146	0.0365701	0.0547895	0.0364293	0.0368217	0.0869081	0.074575	0.265036	0.124871	0.0669066	0.131048	0.117187	0.0603429	0.200902	0.029685	0.0717782	0.209863	0.0297401	0.0424218	0.119836	0.0452951	0.0351303	0.197474
cg23182299	LHX5	1.80481e-05	0.0546851	0.0269714	0.242951	-0.215979	2	133	TRUE	0.217238	0.0168577	0.0269099	0.0383676	0.02633	0.047207	0.0489313	0.0308712	0.0328542	0.0250468	0.0325273	0.0277498	0.134449	0.0536198	0.028442	0.0346449	0.0957054	0.0306934	0.0609461	0.0708471	0.0214735	0.0384662	0.0301768	0.0257732	0.0393017	0.0377674	0.0444388	0.0531847	0.0588097	0.0427999	0.037416	0.0287498	0.0770895	0.0358251	0.0547835	0.0513933	0.25816	0.0719218	0.129094	0.0338937
cg03462055	TUBB2B	0.0259063	0.0594638	0.0323052	0.248102	-0.215796	2	315	TRUE	0.20209	0.0245434	0.0551617	0.261564	0.0309638	0.162735	0.0462397	0.0146436	0.0644756	0.0960838	0.0733191	0.0355305	0.0632663	0.114073	0.075503	0.0420949	0.0253742	0.0302975	0.082599	0.139483	0.023587	0.027428	0.0889614	0.0432795	0.0621263	0.0265528	0.0261452	0.0355229	0.03031	0.0265814	0.0212112	0.0186588	0.0229799	0.130905	0.019634	0.0230864	0.0288047	0.0220745	0.0233714	0.0311487
cg26656135	EYA4	0.000241877	0.0929728	0.0512757	0.267044	-0.215768	2	261	TRUE	0.198545	0.0574653	0.0779597	0.0623433	0.0582816	0.173712	0.0778336	0.0326391	0.109974	0.0383383	0.0575274	0.080148	0.0175326	0.0660703	0.0907087	0.141666	0.0820291	0.107575	0.161636	0.264486	0.0561049	0.0337158	0.0798676	0.116669	0.0863273	0.0679773	0.0961083	0.269602	0.0703082	0.0654677	0.0633974	0.0357394	0.0832939	0.112526	0.0137624	0.0699897	0.143418	0.137477	0.0176869	0.0264088
cg14724613	GRM3	0.0379816	0.0512582	0.029293	0.244877	-0.215584	2	199	TRUE	0.0307465	0.0285064	0.0402595	0.0411675	0.0265538	0.0374572	0.0214151	0.0163957	0.0544516	0.0879568	0.258564	0.038678	0.0838631	0.0366146	0.0451421	0.0519755	0.0284211	0.0298676	0.0847312	0.186004	0.0256048	0.0574649	0.0357308	0.0260775	0.23119	0.179701	0.0483826	0.0425101	0.0523372	0.0273187	0.0157551	0.0272832	0.0377423	0.0336238	0.025155	0.0267677	0.0202905	0.0471726	0.0516054	0.0185621
cg13323752	SLC2A14	2.2827e-05	0.0600416	0.0220778	0.236409	-0.214331	2	72	TRUE	0.134086	0.0222307	0.0383832	0.0405361	0.0306281	0.0309549	0.022469	0.0112542	0.0380556	0.0284729	0.0647437	0.0243885	0.111607	0.047156	0.0205943	0.125356	0.0335963	0.0188232	0.101792	0.22864	0.244178	0.0203812	0.0172028	0.0279147	0.0303179	0.141834	0.0960475	0.0928955	0.0501248	0.0309099	0.0112813	0.166408	0.0262852	0.0130859	0.0285032	0.0141567	0.0694892	0.0108214	0.110016	0.0970922
cg16233911	THOC3	0.000519551	0.107069	0.0614172	0.273534	-0.212117	2	165	TRUE	0.156433	0.119071	0.174035	0.137386	0.133198	0.271454	0.138663	0.0684156	0.228162	0.0597107	0.104356	0.0946248	0.0568081	0.0701021	0.136963	0.138763	0.0637276	0.0727297	0.044864	0.146474	0.0478757	0.0467474	0.112378	0.101933	0.104827	0.0818466	0.156237	0.165758	0.162515	0.177549	0.0744235	0.0191833	0.0335183	0.136023	0.0319361	0.0384921	0.149065	0.0697432	0.0127891	0.061997
cg17619823	ADRB3	0.0120262	0.0331958	0.0127845	0.223574	-0.21079	2	709	TRUE	0.0239887	0.00921459	0.0113172	0.0149981	0.0212716	0.024566	0.0304539	0.0122283	0.0204344	0.0122022	0.0108974	0.0430707	0.0527001	0.0400363	0.0148596	0.0178623	0.118148	0.0150062	0.229552	0.217596	0.0149179	0.0546228	0.0139332	0.0115134	0.0563171	0.0108268	0.032932	0.0326794	0.0198529	0.0147145	0.00728069	0.00845815	0.0512362	0.022448	0.00844526	0.0987458	0.0594519	0.0349109	0.0139167	0.025348
cg24010952	BDKRB2	2.56375e-05	0.145824	0.091821	0.302531	-0.21071	2	335	TRUE	0.0670341	0.102506	0.115909	0.128884	0.111099	0.121319	0.0994671	0.0828907	0.230477	0.266399	0.0941809	0.148019	0.169701	0.312403	0.129571	0.187118	0.165129	0.149219	0.159152	0.145973	0.292658	0.172069	0.126785	0.234606	0.171298	0.18089	0.198815	0.140005	0.15968	0.0737782	0.0625515	0.0857926	0.123377	0.108289	0.214631	0.275346	0.123965	0.160372	0.115061	0.0341843
cg11378840	HHEX	0.0328721	0.0425935	0.0144174	0.224096	-0.209678	2	85	TRUE	0.0886158	0.00657368	0.00721289	0.00519982	0.0937878	0.0338218	0.0605585	0.0238555	0.0915386	0.0558229	0.00899064	0.0101824	0.221084	0.120946	0.0100079	0.0120283	0.142775	0.0683526	0.227107	0.159301	0.0103135	0.0101783	0.00312923	0.0038707	0.0258916	0.010963	0.00954843	0.00728626	0.0202911	0.0110631	0.00453428	0.0105308	0.00588546	0.0147577	0.00763518	0.00773595	0.0956478	0.00525043	0.0157673	0.00772111
cg19560287	GEMIN5	0.000119091	0.130032	0.0763248	0.284378	-0.208053	2	400	TRUE	0.0762971	0.109615	0.125538	0.201523	0.138027	0.232464	0.161347	0.0671699	0.156588	0.276732	0.137125	0.101674	0.0488355	0.111837	0.1354	0.292024	0.104581	0.266101	0.123646	0.172155	0.244315	0.0925977	0.203045	0.162621	0.1243	0.144678	0.228401	0.125635	0.162518	0.0730896	0.0433318	0.131244	0.0554216	0.0995148	0.0301842	0.114431	0.111332	0.11465	0.0479856	0.0398542
cg21432954	TRPC4	0.00553328	0.0411896	0.020382	0.679244	-0.658862	1	126	TRUE	0.020045	0.0163106	0.020546	0.0185032	0.024777	0.0802169	0.0275965	0.0268414	0.0288951	0.0544617	0.0193962	0.0318034	0.0655877	0.0725938	0.0262523	0.042224	0.0308209	0.0240549	0.0689304	0.0253552	0.0203363	0.0249891	0.0208232	0.0126595	0.0115514	0.0219196	0.0291744	0.0269335	0.0462461	0.0142166	0.00896041	0.0306645	0.0316006	0.0247515	0.0244563	0.0289267	0.0143707	0.030417	0.0142413	0.679244
cg17317962	ACTG1	0.0027759	0.0676337	0.0239045	0.658105	-0.6342	1	988	TRUE	0.0108136	0.0654793	0.0222543	0.167968	0.0173889	0.014302	0.0876653	0.00826378	0.0321584	0.179112	0.0136856	0.0149179	0.00720034	0.0738864	0.0488865	0.129755	0.039232	0.18301	0.0214173	0.0148497	0.19898	0.0151862	0.0180281	0.0383406	0.0108696	0.0174002	0.0315265	0.0274134	0.0996633	0.0671904	0.053977	0.0599902	0.0152643	0.175759	0.658105	0.146262	0.174857	0.0993052	0.0360366	0.0261673
cg20256494	CABP7	0.000748363	0.0871882	0.0428447	0.676111	-0.633267	1	95	TRUE	0.0740974	0.036258	0.0392869	0.181644	0.220583	0.0935443	0.0413353	0.0519228	0.0498293	0.0785475	0.0501101	0.053923	0.151801	0.0929303	0.0488056	0.185122	0.676111	0.0273735	0.235635	0.214553	0.0473474	0.0466514	0.0617125	0.0631604	0.0913457	0.0327228	0.0434198	0.10848	0.0458092	0.0308306	0.0195106	0.0328444	0.0879178	0.0735032	0.0271468	0.0724574	0.0511934	0.0529531	0.0178198	0.0966871
cg27650175	DAB2IP	0.0462389	0.0203899	0.0107336	0.610037	-0.599303	1	9	TRUE	0.00546996	0.00635437	0.0125749	0.00848167	0.00616716	0.00800391	0.00536622	0.00493874	0.00647104	0.00668515	0.00567045	0.00455632	0.0123457	0.610037	0.00569994	0.00822082	0.00613497	0.00487268	0.00689371	0.00777605	0.0095914	0.0153474	0.0078085	0.00746617	0.00725308	0.00923534	0.00458455	0.00758756	0.00994653	0.00692579	0.00631429	0.00883959	0.0060149	0.0486353	0.00748412	0.00502602	0.00946803	0.0065492	0.00538316	0.00591299
cg26917625	XRN2	0.0146808	0.0476557	0.0244697	0.619407	-0.594937	1	407	TRUE	0.031764	0.0155064	0.0477672	0.0375242	0.0287122	0.0533318	0.0209976	0.0112769	0.0860351	0.0300263	0.0372508	0.0184253	0.045614	0.0235439	0.0464944	0.0350576	0.0237156	0.0277465	0.0265846	0.0513816	0.0111829	0.0235062	0.0707325	0.0770184	0.0134278	0.0431857	0.0612296	0.050282	0.032342	0.0352603	0.0203232	0.0108991	0.0072837	0.0389559	0.619407	0.0137118	0.0600591	0.0568871	0.00757468	0.00911239
cg01259619	ITPKB	0.0161891	0.0271935	0.00756374	0.583626	-0.576062	1	507	TRUE	0.00934724	0.00775223	0.00857369	0.00944587	0.00749614	0.0113694	0.0156415	0.00529438	0.00911854	0.0134194	0.00700775	0.00718891	0.00957535	0.00505471	0.00582233	0.0232989	0.00707714	0.00726785	0.0220717	0.111447	0.0167446	0.0119473	0.00745775	0.00755587	0.0116056	0.0077041	0.0100917	0.0067601	0.164954	0.032151	0.024529	0.00745603	0.00862168	0.00610169	0.00719302	0.00666496	0.0108099	0.00728952	0.583626	0.0077284
cg13589108	FAM5B	0.00177555	0.0580097	0.0310708	0.593699	-0.562628	1	47	TRUE	0.210382	0.0252785	0.0264704	0.0284536	0.0425864	0.0389713	0.0385312	0.0208576	0.0683146	0.0450807	0.137288	0.125626	0.0671378	0.039859	0.0418542	0.0319549	0.0255796	0.0591643	0.0252438	0.0231898	0.109362	0.0601706	0.0235731	0.0247775	0.0280089	0.0271942	0.0385783	0.0421367	0.0654012	0.0212361	0.0661573	0.0249123	0.0312196	0.0361279	0.0296887	0.0456487	0.0244077	0.0230543	0.0304108	0.038467
cg14407437	FABP3	0.00236492	0.0556347	0.0302981	0.582595	-0.552297	1	0	TRUE	0.0279541	0.0351298	0.044186	0.0299986	0.0367085	0.0586987	0.0359683	0.0378262	0.0625137	0.0721996	0.0230094	0.0557354	0.204039	0.093617	0.035416	0.036975	0.0404272	0.041686	0.0880416	0.066282	0.0325134	0.0554812	0.0587794	0.0393478	0.0597678	0.024414	0.0344303	0.582595	0.034073	0.0187972	0.0152196	0.0311081	0.0278596	0.0486775	0.0547493	0.042124	0.0252232	0.0615216	0.0235008	0.0247794
cg08185661	SYT9	0.00324998	0.0786454	0.0471806	0.577207	-0.530026	1	317	TRUE	0.0783901	0.0493767	0.067732	0.0484818	0.143302	0.101484	0.0542602	0.0446593	0.0662426	0.0420206	0.0593369	0.108338	0.084516	0.0872547	0.0695259	0.0633733	0.0739898	0.0850759	0.0945844	0.577207	0.0308256	0.0480897	0.0478123	0.0408155	0.0979026	0.033813	0.107094	0.111857	0.0619688	0.0351764	0.0225821	0.0938977	0.169912	0.081443	0.0522685	0.109296	0.0544364	0.0856139	0.0270721	0.0837794
cg26309134	ZNF542	0.0358631	0.0460492	0.0249217	0.547643	-0.522721	1	63	TRUE	0.0228125	0.020374	0.0358844	0.0190709	0.0941818	0.034295	0.0194871	0.0699189	0.0259955	0.0298163	0.0288338	0.0492531	0.547643	0.189744	0.0291869	0.0399657	0.0248645	0.0166847	0.0834405	0.0232982	0.0187285	0.01963	0.0213988	0.0217249	0.0662643	0.0205567	0.0261897	0.0879237	0.020601	0.0225541	0.0152046	0.0116717	0.0274859	0.0219486	0.0567678	0.0238547	0.0290199	0.0284792	0.0253477	0.0125438
cg26021627	UNQ9433	0.0251311	0.0754396	0.0473006	0.54683	-0.49953	1	685	TRUE	0.0915754	0.0563495	0.0327464	0.0436913	0.0429476	0.053077	0.167904	0.14916	0.0422718	0.0403739	0.0559148	0.0617487	0.112086	0.171082	0.0356361	0.0985453	0.0574806	0.0536016	0.104477	0.106211	0.0410485	0.0801984	0.0582933	0.0399861	0.0863252	0.0494585	0.0504055	0.103039	0.0744481	0.053078	0.0875643	0.0245193	0.107637	0.0701657	0.0371338	0.0648111	0.029633	0.055774	0.120022	0.0310434
cg18070061	DUSP4	0.00156644	0.0313569	0.0139523	0.512337	-0.498384	1	728	TRUE	0.512337	0.0372836	0.0110807	0.0122244	0.0137404	0.0471774	0.015314	0.00843188	0.0148911	0.0677154	0.0240862	0.0128165	0.130334	0.015182	0.0126879	0.0118054	0.0100409	0.0226921	0.0236092	0.00968837	0.0159041	0.017475	0.00908524	0.0129034	0.0122878	0.0225596	0.0194578	0.0178847	0.0232724	0.0152259	0.0127706	0.0180337	0.0119016	0.0167119	0.0142724	0.0136065	0.011757	0.0124936	0.0113629	0.0168077
cg07015629	ERBB4	0.0251311	0.0494902	0.031371	0.511545	-0.480174	1	75	TRUE	0.0414827	0.0260432	0.037062	0.0556503	0.0355305	0.0634047	0.0544458	0.0184766	0.0603497	0.0615456	0.0739698	0.0396168	0.0502206	0.0852866	0.0374717	0.0733076	0.0366534	0.0514937	0.0478695	0.511545	0.0285651	0.0260204	0.0321686	0.0375895	0.067212	0.0329394	0.0468312	0.0753688	0.0386858	0.0221153	0.0168318	0.0347632	0.0438246	0.0265926	0.0420443	0.0443884	0.0159391	0.0295924	0.0106363	0.0388385
cg23137254	RNPC1	0.0196121	0.0207009	0.0121539	0.478017	-0.465863	1	268	TRUE	0.0674524	0.0157468	0.0116449	0.00833134	0.00999403	0.008739	0.00845728	0.00612666	0.00926119	0.00917125	0.0111638	0.00821158	0.0281507	0.00684994	0.00655586	0.0163343	0.00458376	0.00535307	0.0119713	0.478017	0.0112586	0.0153846	0.00855943	0.00936632	0.00895041	0.00729015	0.00788504	0.00730264	0.0069176	0.00628826	0.00576543	0.00563403	0.00542618	0.00797956	0.0179084	0.00793683	0.00841596	0.00706671	0.00820006	0.0431907
cg03586879	A2BP1	0.000119091	0.0586663	0.0313909	0.496302	-0.464911	1	301	TRUE	0.0479481	0.0307053	0.029149	0.03529	0.0348111	0.125333	0.105273	0.0214722	0.0798602	0.04565	0.0692225	0.04881	0.0442568	0.0728754	0.0478707	0.0485527	0.0312702	0.0340987	0.0645335	0.100248	0.0289328	0.0787922	0.0283544	0.0323223	0.0582075	0.076194	0.0691547	0.0532349	0.062707	0.0418674	0.0307218	0.0444104	0.0572705	0.0400377	0.0300922	0.0340452	0.0791527	0.0461826	0.496302	0.0276047
cg04624659	SPAG17	0.00494958	0.0362067	0.0315445	0.491208	-0.459664	1	17	TRUE	0.0168227	0.0239262	0.0219878	0.0176887	0.0205719	0.0253359	0.0202899	0.0234748	0.0266299	0.0158985	0.015222	0.0333615	0.0579863	0.0543527	0.0162457	0.0208707	0.0180979	0.0317108	0.0268475	0.11616	0.0268305	0.0455013	0.0231858	0.0210906	0.0364742	0.00889373	0.0206013	0.0261033	0.0386481	0.0147732	0.012051	0.0186538	0.0226631	0.0266773	0.491208	0.0322543	0.0189671	0.0245201	0.0162228	0.0164563
cg15337897	FGF3	1.797e-07	0.0551654	0.0163643	0.460551	-0.444186	1	208	TRUE	0.0181766	0.0224952	0.0218151	0.0309278	0.0493938	0.116112	0.191025	0.0216798	0.0395238	0.0180383	0.0181512	0.0350557	0.0519277	0.0599765	0.0394618	0.0266152	0.0282732	0.0979663	0.0890315	0.0368533	0.0288973	0.0295762	0.045863	0.0204352	0.0534047	0.0441429	0.0452575	0.0757367	0.077995	0.0411843	0.0134645	0.131213	0.0786923	0.0447659	0.460551	0.0743552	0.00940056	0.091193	0.127914	0.0284855
cg02564733	ADAMTS15	0.0120262	0.0732142	0.048065	0.485623	-0.437558	1	205	TRUE	0.0426316	0.0364431	0.0601864	0.0412093	0.0406084	0.0518975	0.0354964	0.0330153	0.196494	0.052019	0.0524723	0.0652057	0.0381013	0.133289	0.0608215	0.0507093	0.0478183	0.0474233	0.112639	0.0703411	0.0666777	0.0593808	0.0723218	0.082946	0.0621858	0.0963659	0.0849229	0.0818277	0.0580048	0.0331165	0.0277258	0.0403155	0.0590738	0.0595328	0.0316555	0.123773	0.0523876	0.0585203	0.0202457	0.0794003
cg07197823	INHBB	0.0229233	0.0567954	0.0401747	0.475376	-0.435201	1	51	TRUE	0.0418967	0.0372002	0.0429559	0.0426913	0.0407622	0.0464448	0.0433527	0.0255319	0.0501378	0.0455231	0.0490613	0.0393377	0.0691998	0.0519699	0.0403474	0.475376	0.0383657	0.0706292	0.0986898	0.0452414	0.0328382	0.0280624	0.0331879	0.0451187	0.0324587	0.0526207	0.0456466	0.0312182	0.0518425	0.0420307	0.0379941	0.0374176	0.0370675	0.0548097	0.0588459	0.0500742	0.0488784	0.0412288	0.108525	0.0393617
cg07772309	NELF	0.0283549	0.016844	0.00895772	0.443228	-0.43427	1	279	TRUE	0.443228	0.0167124	0.00472204	0.00573194	0.00550707	0.0056652	0.00422969	0.00337776	0.00821574	0.00525322	0.00472993	0.00550639	0.013198	0.00541243	0.00497212	0.00477816	0.00405627	0.00231334	0.00326244	0.0058763	0.00636234	0.00581583	0.00254782	0.0030332	0.00409582	0.00275289	0.00339899	0.00527575	0.00545048	0.00538868	0.00247041	0.00484915	0.00672948	0.00403609	0.00498183	0.00480907	0.00364085	0.00459032	0.00498208	0.0173951
cg04603031	CHRNA3	0.00218074	0.0721952	0.0371665	0.468443	-0.431276	1	166	TRUE	0.0372947	0.0498856	0.0263839	0.164602	0.0492434	0.16874	0.109097	0.0354995	0.0346894	0.0223291	0.0316598	0.0316424	0.117416	0.0721342	0.0601194	0.0484505	0.0450897	0.0396076	0.199642	0.468443	0.0392305	0.0264934	0.041254	0.193937	0.0570328	0.0270893	0.0593714	0.135809	0.0307438	0.0246163	0.0197956	0.0257332	0.15917	0.0375585	0.0393229	0.161427	0.0278559	0.118345	0.0176316	0.0262218
cg10918202	BAALC	0.00132235	0.0661265	0.0375238	0.459777	-0.422254	1	252	TRUE	0.193124	0.0452526	0.0387659	0.0652281	0.100397	0.0889426	0.0487291	0.0300153	0.0675426	0.110838	0.0502685	0.0496509	0.0648993	0.068063	0.0476017	0.074769	0.0524922	0.135844	0.0568101	0.459777	0.0436244	0.0505198	0.0424285	0.0536702	0.0398469	0.0537202	0.117548	0.0763024	0.0429768	0.0429802	0.0347733	0.0443764	0.123595	0.048205	0.037832	0.0374188	0.0405223	0.0536015	0.0250415	0.0390628
cg09619786	RPP25	0.00394398	0.0543299	0.0289006	0.447717	-0.418816	1	139	TRUE	0.0215974	0.0177719	0.0521118	0.0410123	0.0239195	0.0480892	0.0378389	0.0821903	0.0848868	0.0517374	0.0523701	0.0346528	0.172685	0.0604864	0.0672201	0.0446101	0.447717	0.0390667	0.0662667	0.0326822	0.0291199	0.101994	0.0564485	0.0468266	0.043517	0.0376628	0.0585244	0.0430911	0.0726453	0.0270982	0.012805	0.0436488	0.0203497	0.0655389	0.0185014	0.037517	0.0282119	0.061118	0.0112619	0.0171763
cg21458907	CADPS	0.00209359	0.0526784	0.0236135	0.442005	-0.418392	1	252	TRUE	0.0304789	0.027914	0.0326389	0.0301945	0.108806	0.119474	0.0405281	0.0178661	0.0342681	0.0611354	0.0749643	0.0291181	0.442005	0.0377125	0.0303233	0.10927	0.21154	0.0629512	0.112151	0.0374415	0.0291659	0.0470774	0.0232454	0.0203413	0.0545892	0.0235729	0.0514982	0.0304721	0.0647088	0.0352214	0.0117374	0.0244943	0.038802	0.0362371	0.0121801	0.033373	0.0166928	0.0195311	0.106227	0.013149
cg20182358	MLF1	0.000219097	0.0501764	0.024907	0.443235	-0.418328	1	77	TRUE	0.0192188	0.0292684	0.024023	0.0242731	0.0606158	0.0653797	0.0357804	0.0561071	0.0405623	0.0413472	0.0222757	0.0511208	0.0247441	0.065357	0.0397336	0.0469891	0.0816491	0.0362889	0.14226	0.443235	0.0248494	0.0328311	0.0383018	0.0386509	0.0623738	0.0233286	0.0646936	0.0734532	0.0475011	0.0191589	0.0213664	0.0270815	0.0960256	0.0497437	0.0531814	0.0764861	0.0232025	0.0698449	0.0185621	0.0215522
cg19435409	HIST1H2AL	0.000782671	0.0695256	0.0365861	0.45056	-0.413974	1	14	TRUE	0.0360925	0.112985	0.0817233	0.0295703	0.0354616	0.0588187	0.0404999	0.0361741	0.0803922	0.0333396	0.072808	0.0483218	0.117825	0.0305301	0.0588786	0.0470133	0.0409289	0.0805586	0.45056	0.0823607	0.200451	0.123502	0.0614953	0.0713184	0.0761109	0.0388772	0.0603727	0.0465584	0.0617761	0.0602037	0.0366245	0.0320746	0.0588361	0.0676128	0.075745	0.0207128	0.118125	0.0342731	0.022449	0.0157654
cg09382850	SYPL1	0.000139063	0.0549897	0.0611016	0.473103	-0.412001	1	90	TRUE	0.106554	0.043771	0.0397216	0.0337911	0.0389177	0.0392802	0.0388624	0.041256	0.0483952	0.0365232	0.0382999	0.0615095	0.0820552	0.038294	0.0367121	0.0694532	0.0521668	0.039072	0.0366865	0.0352599	0.0456651	0.0775943	0.0297195	0.0380414	0.0513397	0.0386074	0.0493531	0.0401403	0.0602463	0.0331687	0.03295	0.0305949	0.0395559	0.0361778	0.0772741	0.040131	0.0358395	0.0464108	0.0260168	0.473103
cg22036988	SPSB4	7.01124e-05	0.0368994	0.0180277	0.425716	-0.407688	1	91	TRUE	0.165636	0.0211727	0.0206048	0.0193237	0.0241136	0.0510104	0.0432385	0.0199262	0.0242861	0.0323869	0.0234214	0.0143024	0.0375482	0.0266681	0.0187076	0.0327394	0.0145115	0.0965599	0.0251793	0.425716	0.0189904	0.0241341	0.0205757	0.023118	0.0195597	0.016134	0.0157373	0.0291752	0.0229677	0.0275515	0.018944	0.0245705	0.0465244	0.0383077	0.0199641	0.0408833	0.0182933	0.0254783	0.0177784	0.0238956
cg02440177	ZNF702	0.00143971	0.032958	0.0128349	0.418514	-0.405679	1	89	TRUE	0.0109232	0.0129158	0.0090346	0.021754	0.0509711	0.036602	0.0237199	0.0133222	0.0100161	0.0140338	0.0106906	0.0254876	0.0129432	0.418514	0.0199613	0.0195156	0.0400216	0.0352773	0.0471153	0.0193946	0.0116211	0.0197309	0.00990619	0.0190127	0.0593815	0.0133417	0.0271593	0.0467173	0.027894	0.00884899	0.0053715	0.0145373	0.0996846	0.0595318	0.0110911	0.116659	0.00678621	0.0195521	0.00870325	0.0117144
cg25014318	GLP1R	0.00664284	0.0699148	0.0472838	0.449903	-0.402619	1	159	TRUE	0.0775311	0.0800093	0.0610322	0.066223	0.0771178	0.080881	0.0820795	0.0397457	0.0701304	0.0473026	0.039528	0.0705592	0.449903	0.0671343	0.039428	0.107816	0.0761984	0.0588414	0.116873	0.0724393	0.0559229	0.0454356	0.0309621	0.0291516	0.0365019	0.051762	0.0607402	0.0702497	0.0839791	0.0668998	0.0405483	0.0549308	0.135097	0.0437628	0.0511172	0.0489113	0.0357502	0.043488	0.0579297	0.0723594
cg08755040	QSCN6	0.0151694	0.0916827	0.056852	0.458808	-0.401956	1	571	TRUE	0.0406332	0.0445188	0.075544	0.0870811	0.0845919	0.0957715	0.108601	0.13792	0.062293	0.0246403	0.0450214	0.126826	0.0550633	0.0274345	0.0957061	0.0353973	0.214815	0.126984	0.0723704	0.0835294	0.0856872	0.0712064	0.161308	0.128026	0.0784264	0.0581405	0.183447	0.188837	0.0923879	0.0687068	0.100382	0.0300975	0.0389053	0.0277578	0.14071	0.0402954	0.13381	0.114154	0.0301936	0.0447635
cg24083641	MGC46496	0.0358631	0.105488	0.0757275	0.470258	-0.394531	1	43	TRUE	0.114456	0.136635	0.16615	0.098008	0.16438	0.164208	0.073855	0.0540909	0.0959004	0.076288	0.10829	0.0944578	0.0536977	0.0607877	0.0682503	0.124429	0.0785943	0.104429	0.108793	0.165572	0.0733461	0.199501	0.0815991	0.164471	0.0530547	0.0967566	0.204306	0.0626252	0.0997424	0.0522414	0.0829516	0.0860789	0.0164541	0.0857036	0.470258	0.0830246	0.126831	0.171159	0.0100942	0.0208905
cg15520279	HOXD8	0.0449752	0.0419867	0.0167071	0.411121	-0.394414	1	611	TRUE	0.0140691	0.0103334	0.0175497	0.0117224	0.0281323	0.0244377	0.0629017	0.0209368	0.0156692	0.0130482	0.0111421	0.0503852	0.0969372	0.124525	0.0326535	0.411121	0.0283353	0.0177821	0.0213536	0.0226577	0.00913091	0.00990199	0.0101125	0.0120649	0.0104979	0.0152775	0.0762821	0.118912	0.0195823	0.00657921	0.00402635	0.00546727	0.0780486	0.0297675	0.00785257	0.150734	0.0140922	0.038072	0.00879632	0.156203
cg11354906	SFRP2	7.7051e-06	0.0819811	0.0454713	0.434251	-0.38878	1	100	TRUE	0.198686	0.0604582	0.0395835	0.0596519	0.0554573	0.0596104	0.0429816	0.0410959	0.0954506	0.0495789	0.0436515	0.0723097	0.0829479	0.124978	0.102209	0.118918	0.0628733	0.0791078	0.0771958	0.0802213	0.0502265	0.0836389	0.0736651	0.0867718	0.118289	0.143798	0.0640949	0.233698	0.0747945	0.0480922	0.0300417	0.049047	0.112574	0.0688208	0.0527607	0.0801299	0.434251	0.0752524	0.0852385	0.0364508
cg10303487	DPYS	0.00713911	0.0396262	0.0185371	0.405086	-0.386549	1	219	TRUE	0.405086	0.0257462	0.0198234	0.0278523	0.0120921	0.0767735	0.0327716	0.0151848	0.0406452	0.024973	0.0100526	0.0807188	0.0444734	0.0921734	0.0295061	0.0604485	0.0277731	0.0221013	0.0276664	0.0141816	0.012628	0.0177788	0.0103836	0.0121987	0.0114191	0.0166428	0.0434272	0.0357349	0.0297555	0.0104137	0.00774357	0.0113837	0.0555947	0.0329269	0.0370893	0.132213	0.015007	0.0636373	0.0230822	0.00594721
cg08590939	OXCT1	0.0184077	0.0367822	0.0237259	0.404918	-0.381192	1	640	TRUE	0.0251671	0.0138287	0.0158904	0.0137364	0.0187117	0.0378509	0.0169841	0.0316869	0.0344691	0.0267805	0.0240139	0.0254245	0.0221062	0.0262287	0.0286515	0.0223926	0.404918	0.0165775	0.0305664	0.0304421	0.0423598	0.0284128	0.0249596	0.0264129	0.020307	0.0207426	0.0273552	0.0351676	0.0249887	0.0209777	0.0124612	0.0238261	0.0127917	0.0761067	0.0273136	0.0403235	0.0153691	0.0117497	0.0150663	0.0248628
cg01267315	C1orf164	0.00379542	0.0461891	0.0474725	0.419896	-0.372424	1	16	TRUE	0.0322214	0.027946	0.0393443	0.0269816	0.0247362	0.028788	0.0404899	0.019155	0.045234	0.0463557	0.0503373	0.0532444	0.07892	0.0342342	0.0395038	0.0457376	0.419896	0.0462494	0.0362004	0.0366546	0.0338007	0.0349254	0.028321	0.0323744	0.0212073	0.0406352	0.0417762	0.0356915	0.0368558	0.0303638	0.0254951	0.031687	0.0315442	0.0334443	0.0645161	0.0294039	0.034846	0.0374287	0.0291757	0.0287303
cg02508567	TCF7L1	9.65821e-05	0.0615568	0.0296208	0.400494	-0.370873	1	450	TRUE	0.0334044	0.0243968	0.0275088	0.0431213	0.0489269	0.0668868	0.0214423	0.0134221	0.0692411	0.0507515	0.0425691	0.0279593	0.0198565	0.0872255	0.0568687	0.0291825	0.0242087	0.0786044	0.0638067	0.171319	0.400494	0.0486018	0.0708002	0.0979314	0.0445166	0.0535157	0.0922488	0.132854	0.06319	0.0349728	0.079696	0.0378436	0.0323454	0.0511265	0.0141961	0.0450015	0.0738015	0.0429245	0.0577595	0.0307474
cg16098981	C20orf39	0.0178299	0.0673298	0.0424157	0.406223	-0.363807	1	30	TRUE	0.233028	0.0309675	0.0304878	0.0295647	0.064457	0.117774	0.0429719	0.0271321	0.0487785	0.0345378	0.0341827	0.0863198	0.0820802	0.074991	0.0612144	0.0554069	0.028646	0.0240665	0.0521345	0.0702005	0.0263488	0.0332344	0.0475522	0.0695052	0.0776039	0.046551	0.0852261	0.162554	0.0753224	0.0525681	0.0315293	0.0258016	0.0637159	0.0419557	0.0125919	0.0783014	0.0609357	0.0699263	0.0164726	0.117005
cg21513553	COL6A2	0.00126699	0.0364217	0.0144238	0.370196	-0.355772	1	595	TRUE	0.159004	0.0234088	0.0183845	0.0265225	0.0409784	0.0380379	0.0170895	0.0188598	0.0151354	0.0130934	0.0144704	0.0171766	0.0296961	0.0259951	0.0218009	0.0180846	0.0124842	0.0167066	0.0353582	0.0182519	0.00875462	0.0202298	0.0145668	0.0115836	0.0279872	0.0161908	0.0215109	0.0566596	0.0150834	0.0134613	0.0103366	0.0097794	0.134087	0.017604	0.0131286	0.0751044	0.0226295	0.0714333	0.0138069	0.370196
cg23473904	COL6A2	6.29095e-05	0.0495706	0.024932	0.379741	-0.354809	1	352	TRUE	0.0522172	0.0354945	0.0206216	0.0383661	0.0379466	0.0355317	0.0221494	0.015773	0.0275591	0.0528931	0.0216342	0.0119249	0.0273502	0.0347594	0.0341643	0.0220274	0.0263684	0.0865279	0.035346	0.0213574	0.0234961	0.0369322	0.0297658	0.0266194	0.0510185	0.0972676	0.041232	0.0702051	0.0301982	0.0839334	0.0272976	0.0225346	0.0825397	0.0413294	0.0616863	0.0935192	0.0278248	0.0364912	0.206463	0.0604539
cg05421673	NOG	0.000818408	0.0622537	0.0441915	0.393531	-0.349339	1	300	TRUE	0.0327616	0.0407293	0.0408324	0.0500683	0.128829	0.0443731	0.393531	0.0227536	0.0614176	0.0692466	0.0598045	0.0471617	0.0695456	0.0494111	0.0882675	0.0620895	0.0411278	0.0600379	0.051765	0.0532562	0.0446846	0.0460912	0.0402008	0.0502308	0.0598341	0.0522667	0.0509193	0.0707968	0.0587088	0.0499768	0.0341284	0.0556901	0.0877647	0.0530429	0.0466196	0.0654007	0.0576778	0.0482786	0.029526	0.0465897
cg15604467	POU4F1	0.0172677	0.0364096	0.0203976	0.368999	-0.348601	1	230	TRUE	0.368999	0.0236933	0.0301062	0.0297981	0.0211312	0.0311399	0.0230519	0.0129596	0.099762	0.0231877	0.0213098	0.019022	0.0581169	0.0291504	0.0154416	0.081307	0.0150097	0.0163645	0.0665172	0.0766332	0.0433502	0.023308	0.0342187	0.0193784	0.0679003	0.019121	0.0196345	0.0239581	0.0359194	0.0268061	0.0112593	0.0145104	0.0232071	0.0170733	0.0224459	0.0167102	0.0148573	0.0177396	0.0401898	0.0407748
cg00848728	DAB1	0.0013799	0.0314081	0.0144695	0.362191	-0.347721	1	193	TRUE	0.0257891	0.0127933	0.01652	0.0148693	0.0265558	0.0484439	0.0132328	0.0267115	0.0227169	0.0303802	0.0172287	0.0241611	0.035353	0.0396687	0.0209417	0.0219293	0.362191	0.0555717	0.0397482	0.0830695	0.0163137	0.0135228	0.0167079	0.0163473	0.10584	0.0169039	0.0267702	0.0290788	0.0306918	0.0122278	0.00984666	0.0160785	0.0347995	0.00889278	0.0173524	0.0132306	0.00864693	0.0187678	0.00713119	0.0366304
cg18677965	DDX27	7.80757e-05	0.0699018	0.0424827	0.384887	-0.342404	1	244	TRUE	0.0419052	0.0320529	0.044852	0.0396381	0.0740908	0.0628299	0.0754647	0.0546422	0.0462286	0.0456376	0.0443458	0.0377945	0.0207866	0.0511544	0.100886	0.0464066	0.0494747	0.089662	0.384887	0.220039	0.0488313	0.0302574	0.0686502	0.101037	0.0489977	0.0617451	0.0977467	0.0821273	0.0498765	0.0636379	0.0588392	0.0876352	0.0367817	0.100927	0.0493503	0.0328171	0.136453	0.0396884	0.0261963	0.0290105
cg23040064	JPH3	0.000280166	0.0499922	0.0253967	0.367679	-0.342282	1	715	TRUE	0.0430175	0.0255486	0.0446461	0.0199265	0.0796545	0.0610692	0.136044	0.0143824	0.0315413	0.023979	0.0172523	0.0290512	0.0622149	0.0600371	0.0178202	0.0220015	0.167191	0.0202577	0.0783635	0.367679	0.0279241	0.0411759	0.0163036	0.0152982	0.0275466	0.0474189	0.0722898	0.0308303	0.102787	0.0515294	0.0260949	0.0397405	0.0483563	0.0377269	0.0211124	0.0327186	0.019077	0.0322393	0.0758388	0.0788772
cg00512279	SLC18A2	0.00794498	0.0354256	0.01603	0.352611	-0.336581	1	275	TRUE	0.103014	0.0204483	0.0551619	0.0115226	0.0198359	0.0200605	0.016061	0.0425238	0.0210492	0.012343	0.0156062	0.0194555	0.0468165	0.0336569	0.0122041	0.0732063	0.352611	0.0187718	0.164661	0.0519402	0.0149041	0.027383	0.0244282	0.0144601	0.0161561	0.046053	0.0227519	0.0298782	0.0208217	0.0162678	0.0120028	0.0113349	0.0310629	0.0306268	0.0101231	0.0386815	0.0135172	0.038332	0.0138497	0.0261489
cg25999867	LOC112937	0.0488547	0.0417978	0.0199093	0.355549	-0.335639	1	335	TRUE	0.0974026	0.0254983	0.0227669	0.0337754	0.0595742	0.0157422	0.102794	0.0127733	0.0186053	0.023742	0.0204095	0.0193233	0.355549	0.0288308	0.0198998	0.0970662	0.0655718	0.012312	0.0358719	0.0347905	0.0162769	0.0203522	0.0197868	0.0160186	0.0127805	0.0257115	0.0313614	0.0334804	0.0385741	0.0264014	0.0260937	0.0160573	0.0348384	0.0158755	0.0146588	0.017616	0.00948746	0.0143445	0.0367772	0.111796
cg18907029	SYNGR2	0.0124371	0.0239504	0.0218555	0.35745	-0.335594	1	582	TRUE	0.0178365	0.0211565	0.0181243	0.0215586	0.0158296	0.0213662	0.0167239	0.00858987	0.0202276	0.0257691	0.0267451	0.0218071	0.0270023	0.0171437	0.0234414	0.0192411	0.0198584	0.0174138	0.0176589	0.0167262	0.0168802	0.0163434	0.0146291	0.0144425	0.0128788	0.0168458	0.0172476	0.0117613	0.0238929	0.0165578	0.0120777	0.0169945	0.0147995	0.0163369	0.0114228	0.0118598	0.0112298	0.0171925	0.00986717	0.35745
cg06335889	CBFA2T2	0.0229233	0.0312311	0.0293617	0.362494	-0.333132	1	409	TRUE	0.0238045	0.0252971	0.0193132	0.0212617	0.0202581	0.0209116	0.0185919	0.0143719	0.0283429	0.0242524	0.0209676	0.0281782	0.027915	0.0203504	0.0296365	0.0289791	0.0300922	0.0274968	0.0303017	0.0208046	0.0348025	0.0303095	0.0287696	0.0327562	0.0202121	0.0219414	0.030368	0.0179313	0.0404837	0.0140252	0.0167848	0.0230595	0.0126141	0.0185235	0.0295647	0.0167045	0.019301	0.0194298	0.010297	0.0342663
cg19657082	ZMPSTE24	0.00106596	0.078669	0.0504161	0.38241	-0.331994	1	282	TRUE	0.0470134	0.0471771	0.0509914	0.0727468	0.0399835	0.117231	0.0413906	0.029074	0.120691	0.0656828	0.0728173	0.0798905	0.0232789	0.0445779	0.112344	0.0984655	0.0635183	0.141497	0.113045	0.0615498	0.108377	0.0967169	0.0721284	0.115197	0.0739147	0.0986343	0.0727766	0.0523026	0.0694236	0.0486075	0.0538152	0.0433816	0.135101	0.09264	0.0454463	0.0573294	0.0944413	0.0564851	0.0396776	0.0370381
cg19629292	ZNF312	0.00664284	0.0521208	0.0331449	0.364063	-0.330918	1	41	TRUE	0.0307823	0.0365088	0.0228927	0.0355822	0.0887183	0.131331	0.028678	0.0233616	0.0391584	0.0282059	0.0185503	0.0418519	0.161146	0.132031	0.0484453	0.0300272	0.0398358	0.0373243	0.364063	0.0370102	0.0270528	0.0215517	0.0355493	0.0248976	0.0351267	0.0570304	0.037206	0.0397081	0.0452846	0.0272696	0.0116414	0.0344338	0.0550718	0.0284386	0.0212691	0.0829114	0.0547792	0.0567892	0.157719	0.0185127
cg13959523	CHST8	0.000170528	0.0517315	0.030797	0.361697	-0.3309	1	47	TRUE	0.0269373	0.0266379	0.0396269	0.0434249	0.0305154	0.116302	0.0353639	0.0215493	0.0683019	0.0343289	0.0317886	0.0383698	0.058414	0.0892752	0.0401645	0.0839023	0.036066	0.0485789	0.0913739	0.0455966	0.0354661	0.0582555	0.0666108	0.062993	0.0559388	0.0563728	0.039569	0.361697	0.0372483	0.0316637	0.014559	0.0349904	0.0362813	0.0585893	0.0262542	0.0426595	0.0443548	0.0512468	0.0241207	0.0451367
cg06866657	LHX6	0.00553328	0.0533154	0.0362656	0.367025	-0.330759	1	230	TRUE	0.0687351	0.0313948	0.0281986	0.0422199	0.0330529	0.0483954	0.0331651	0.0250677	0.0268775	0.109998	0.0588068	0.0323532	0.0872796	0.0615708	0.029865	0.0470004	0.0563519	0.0475343	0.0607162	0.367025	0.0522957	0.0501068	0.0442448	0.0341415	0.0580731	0.0421491	0.0445235	0.0449119	0.0426919	0.0413527	0.0273565	0.0462194	0.0511005	0.0437352	0.0441258	0.0402724	0.0293652	0.0503454	0.0227279	0.0595149
cg20587394	HOXC13	0.000179362	0.0600605	0.0251207	0.350656	-0.325535	1	367	TRUE	0.151046	0.0354806	0.0317078	0.021675	0.0340836	0.151328	0.0395896	0.0186916	0.147018	0.0246854	0.0231281	0.0858314	0.103762	0.106489	0.0470677	0.0494415	0.0302957	0.350656	0.127343	0.0466306	0.0603085	0.0318738	0.0434837	0.0388248	0.0450714	0.0551809	0.0702706	0.0449383	0.0433007	0.015083	0.0131222	0.0276157	0.0359075	0.0427975	0.0320034	0.0375807	0.0159495	0.0277989	0.0676494	0.0183947
cg22325703	GPR83	0.0112397	0.0489763	0.0347888	0.354938	-0.320149	1	183	TRUE	0.0485724	0.0315191	0.0304538	0.0436284	0.0386248	0.0814396	0.0302685	0.0585909	0.0468655	0.0346503	0.0255384	0.0323285	0.104104	0.0515226	0.0454879	0.0417438	0.0357676	0.0485368	0.0350858	0.0587518	0.0446885	0.0315754	0.0543412	0.0379263	0.354938	0.039885	0.0547713	0.0365858	0.10138	0.033884	0.0280797	0.0272155	0.0375503	0.0480645	0.0281627	0.0439352	0.0299914	0.0731842	0.0287382	0.046795
cg09019938	PRKG1	0.00766787	0.03286	0.0200976	0.340122	-0.320025	1	205	TRUE	0.0149389	0.0171111	0.0255198	0.037923	0.0240964	0.0247743	0.0289117	0.0170602	0.0304387	0.0346824	0.0168343	0.0282182	0.0644567	0.0275726	0.0294425	0.0266375	0.0212754	0.0343915	0.0436417	0.017497	0.0265021	0.0358904	0.0272856	0.0277021	0.0274608	0.019229	0.0331279	0.0439042	0.0353045	0.0126328	0.0133068	0.0155413	0.0545025	0.0239355	0.0183486	0.0331648	0.0318046	0.0324097	0.013714	0.0145158
cg14070647	RSPO2	0.00946717	0.0755288	0.0510129	0.370599	-0.319586	1	302	TRUE	0.0746834	0.0473096	0.0651667	0.0641954	0.0620079	0.152311	0.0721314	0.0380537	0.0555857	0.10546	0.060322	0.060337	0.149767	0.103184	0.0684461	0.0965167	0.370599	0.0570024	0.122961	0.0712013	0.0329407	0.0446973	0.0390127	0.0473234	0.0868765	0.0811696	0.209689	0.126886	0.0808653	0.0584774	0.0586722	0.0592589	0.0504241	0.0701446	0.0617755	0.0487207	0.0361413	0.07051	0.0353661	0.0628491
cg17190608	CUTL2	0.000934742	0.0483225	0.0239173	0.343281	-0.319363	1	340	TRUE	0.0468268	0.0421387	0.0216615	0.0394523	0.0293851	0.0274557	0.035701	0.0165862	0.0291204	0.0422535	0.0255012	0.0276871	0.131795	0.048072	0.0327037	0.0590694	0.024546	0.0378251	0.343281	0.0336648	0.0182009	0.0273237	0.0160712	0.0153138	0.0415423	0.0832085	0.0852827	0.113236	0.166948	0.0774066	0.025203	0.0382571	0.0517884	0.0366007	0.0135052	0.0266189	0.0192503	0.0313489	0.149599	0.0453614
cg21246783	CLGN	0.0151694	0.0314892	0.0204425	0.338929	-0.318486	1	83	TRUE	0.0243994	0.0189712	0.0194866	0.0220192	0.0200718	0.0205936	0.0199946	0.0139807	0.0217111	0.115344	0.016396	0.0200943	0.0194693	0.0265735	0.025011	0.0289895	0.0170213	0.0295717	0.0225367	0.338929	0.0297967	0.0309811	0.0198476	0.0297629	0.0356598	0.0270824	0.019908	0.0240276	0.0172421	0.0193669	0.0144685	0.0206557	0.0131007	0.0291266	0.026637	0.028188	0.0198587	0.0235176	0.0160161	0.0294492
cg22560190	CNTN1	0.00823089	0.0536208	0.0565661	0.371741	-0.315175	1	160	TRUE	0.0383553	0.0378099	0.040107	0.0377042	0.0361578	0.0413675	0.0327037	0.0397901	0.0609259	0.0798072	0.0631431	0.0470588	0.0705394	0.055067	0.0498159	0.0577299	0.0458968	0.0420111	0.0507006	0.0543492	0.046282	0.0704512	0.0416667	0.0453686	0.0467938	0.0404722	0.0558701	0.0452134	0.0391746	0.0465899	0.0362103	0.0413657	0.0345446	0.0379728	0.0752325	0.0488613	0.0403427	0.0463815	0.371741	0.044438
cg17685628	NKX2-8	6.29095e-05	0.0687301	0.0354622	0.35054	-0.315078	1	93	TRUE	0.0487072	0.0552243	0.0582093	0.0462181	0.0455238	0.23148	0.0726857	0.0578879	0.0650043	0.35054	0.0337467	0.0744546	0.0823826	0.174402	0.0597258	0.0518806	0.0445671	0.0532715	0.0611368	0.0549685	0.0423027	0.0331107	0.0620558	0.0475473	0.0704085	0.042556	0.071031	0.0875629	0.110829	0.0261692	0.0176478	0.0300264	0.118087	0.0736877	0.0818923	0.131969	0.0413341	0.115093	0.0302012	0.0510777
cg14147105	LOC93343	0.0348417	0.0472138	0.052262	0.365982	-0.31372	1	236	TRUE	0.0681597	0.0592452	0.0317249	0.0292203	0.0247956	0.0244292	0.0216974	0.0119901	0.0403023	0.0412816	0.0366528	0.0985172	0.0536597	0.0362056	0.0549622	0.0264881	0.122099	0.0642736	0.0529284	0.0359629	0.0108696	0.0199026	0.0221701	0.0166381	0.0176038	0.0381211	0.0365973	0.0467553	0.0364571	0.0268565	0.0353395	0.0291429	0.0231005	0.0314599	0.0284172	0.0234992	0.0204189	0.0207361	0.0213554	0.0401458
cg21958798	GUCY1A2	0.00288819	0.0559018	0.0336929	0.347189	-0.313496	1	913	TRUE	0.0272978	0.0321051	0.0617129	0.0541101	0.0303756	0.070892	0.0804843	0.0361143	0.057658	0.18654	0.347189	0.0491982	0.0593906	0.06336	0.0578578	0.0551209	0.0505614	0.0428261	0.0504723	0.0642529	0.041798	0.0818689	0.04641	0.049126	0.0704907	0.105285	0.0604801	0.0289495	0.0580108	0.0275778	0.0261553	0.0333679	0.0307329	0.0447399	0.0193611	0.0625912	0.0299493	0.0576081	0.0191621	0.01451
cg01284619	HCN2	0.00246217	0.0822443	0.0495793	0.362318	-0.312738	1	482	TRUE	0.0698272	0.0594466	0.0818247	0.0828185	0.0540005	0.0729781	0.043467	0.133542	0.063422	0.0678861	0.0735437	0.0578954	0.174322	0.114379	0.0939289	0.061448	0.362318	0.0782718	0.15379	0.0522663	0.0847699	0.0448343	0.0741378	0.131004	0.0746196	0.117755	0.115006	0.0670321	0.0691256	0.0428692	0.033862	0.0868008	0.0338088	0.145366	0.216843	0.0603919	0.162108	0.0565715	0.0234725	0.0156348
cg01195053	LOC124216	0.000280166	0.0455609	0.0597727	0.37095	-0.311178	1	77	TRUE	0.0240418	0.0373102	0.0259827	0.0312406	0.028293	0.0428674	0.0409516	0.0469337	0.044505	0.0213687	0.0268017	0.0668094	0.14975	0.0252874	0.0212625	0.0253058	0.0294618	0.0217299	0.0403568	0.0636303	0.0172032	0.0822898	0.0152843	0.0119686	0.0180336	0.0139912	0.0139353	0.0167618	0.0292849	0.0194827	0.012984	0.0303838	0.026398	0.0315618	0.171564	0.0487348	0.37095	0.0341989	0.0480802	0.0233614
cg21838334	NES	0.00177555	0.05512	0.0329054	0.34373	-0.310825	1	536	TRUE	0.0470914	0.0435425	0.0361082	0.0488594	0.0322483	0.0608758	0.0569858	0.0390899	0.0777213	0.0408093	0.0258731	0.0513923	0.0763236	0.172898	0.0433443	0.0256886	0.0284908	0.0241532	0.0996613	0.0645288	0.0295169	0.030917	0.0328272	0.0183923	0.0356791	0.0345723	0.0320332	0.112938	0.0545555	0.0594302	0.0220348	0.0291337	0.0882289	0.044821	0.0288707	0.0890566	0.0650307	0.0666634	0.34373	0.02159
cg19287277	RKHD3	0.0259063	0.0213302	0.0206998	0.330256	-0.309556	1	549	TRUE	0.330256	0.00999409	0.0147501	0.00947762	0.0144138	0.0107589	0.0710988	0.00888588	0.0132981	0.017206	0.0121637	0.0108387	0.013938	0.0182265	0.0106663	0.0112283	0.00865509	0.00973686	0.0141941	0.0124982	0.00952067	0.0182046	0.0137329	0.0130309	0.01174	0.012042	0.00814056	0.0124799	0.0186362	0.00779883	0.00734988	0.00944303	0.00953984	0.0108775	0.0163284	0.0134421	0.0123251	0.0108296	0.0110953	0.0228085
cg24826867	IRF8	0.00192865	0.0398169	0.0302145	0.33968	-0.309466	1	79	TRUE	0.33968	0.0153511	0.0335266	0.0263634	0.0189356	0.0169737	0.0217602	0.200093	0.0150636	0.0203014	0.0194522	0.0162116	0.040691	0.017377	0.0177003	0.199442	0.0174432	0.0137783	0.22567	0.030419	0.01803	0.0325345	0.0113202	0.0144532	0.0135498	0.0290954	0.015605	0.0165119	0.0151223	0.0110551	0.013837	0.0269887	0.0151425	0.0150534	0.027258	0.0149792	0.0173602	0.0146514	0.0146239	0.0134255
cg25905812	DMRT1	0.000254068	0.0465495	0.01685	0.325242	-0.308392	1	58	TRUE	0.0458716	0.0162639	0.0274707	0.0151546	0.031829	0.186954	0.018185	0.0151054	0.0271214	0.0128983	0.0132589	0.0327135	0.13982	0.0435879	0.0330051	0.110337	0.325242	0.0396704	0.0428149	0.135781	0.0190848	0.0649004	0.0367021	0.018917	0.0504998	0.0264509	0.0295206	0.0283413	0.0386924	0.0115077	0.146795	0.0156278	0.0240851	0.0358739	0.00743188	0.0242438	0.00525317	0.0359537	0.0232451	0.155244
cg07273415	CYBASC3	0.00156644	0.0495319	0.0307785	0.336819	-0.30604	1	338	TRUE	0.0402919	0.061506	0.0502105	0.0501198	0.0319645	0.0484997	0.0248911	0.0169785	0.0572312	0.0377732	0.0301826	0.0269815	0.0223595	0.0249485	0.0596823	0.0326914	0.021441	0.0546489	0.047719	0.0629885	0.0443284	0.0519146	0.0649257	0.0784343	0.0322067	0.0636645	0.0680365	0.0632131	0.0486286	0.0677179	0.0348056	0.0215791	0.0171922	0.0502595	0.0305468	0.0296151	0.0355085	0.0279684	0.0168373	0.0263466
cg01471384	DKK2	0.0116271	0.0387214	0.0195419	0.319981	-0.300439	1	188	TRUE	0.0418353	0.0239728	0.0440702	0.0296812	0.0168728	0.0306256	0.0115432	0.0118914	0.0209887	0.0335817	0.319981	0.0874779	0.0165339	0.0253473	0.0198954	0.0518267	0.0935082	0.0512785	0.0601562	0.0646483	0.037599	0.0248803	0.0289225	0.0149555	0.0237275	0.196067	0.0350972	0.0253367	0.0464219	0.0220377	0.00910684	0.0197546	0.0212526	0.0280599	0.00912507	0.0188345	0.015966	0.015641	0.059515	0.0247686
cg16778809	ADAM23	0.0172677	0.0369445	0.0337589	0.333894	-0.300135	1	7	TRUE	0.0639075	0.0227414	0.0238095	0.0232537	0.0295308	0.0226909	0.0367911	0.0241435	0.0367637	0.0561711	0.0283679	0.0368515	0.057759	0.0320601	0.0344107	0.333894	0.0279575	0.0515843	0.0307909	0.126994	0.0331801	0.0327596	0.0357765	0.0241243	0.021024	0.0249731	0.0262113	0.021978	0.0239635	0.0222627	0.0182954	0.0205949	0.0156908	0.0225626	0.0250938	0.0227602	0.0215473	0.0157713	0.0168883	0.0227247
cg27493997	CRABP2	0.00459155	0.0841399	0.0528488	0.351892	-0.299044	1	17	TRUE	0.0313398	0.0460309	0.0575688	0.0822134	0.10445	0.0768831	0.351892	0.0736342	0.155138	0.172297	0.0891636	0.0712625	0.0405208	0.199474	0.0895707	0.246633	0.0609446	0.112118	0.116338	0.193426	0.0663577	0.0628215	0.134304	0.068628	0.0941011	0.0833922	0.0868841	0.0701754	0.0766258	0.0324544	0.0293847	0.0519665	0.05491	0.0530065	0.0542093	0.0950401	0.0609014	0.0564159	0.0219043	0.0508916
cg21321735	KIF1A	3.22536e-05	0.0225788	0.0087538	0.307371	-0.298617	1	540	TRUE	0.00768803	0.0103477	0.00965212	0.0109489	0.0244901	0.0194913	0.0124443	0.0169616	0.0100281	0.0124456	0.00844219	0.00946048	0.307371	0.016675	0.0076837	0.00901878	0.121085	0.00903891	0.0248701	0.013682	0.0127919	0.0156355	0.0185203	0.0101827	0.0138215	0.00983991	0.0169267	0.0365521	0.0227131	0.00933315	0.0127069	0.00924781	0.0191909	0.0133603	0.0275115	0.0197111	0.00788794	0.0133636	0.0288548	0.0403355
cg20430816	GENX-3414	0.00300455	0.0491979	0.0311043	0.329714	-0.29861	1	555	TRUE	0.0208527	0.0313832	0.0247758	0.01904	0.0209604	0.0465965	0.0324141	0.0300831	0.074737	0.0590176	0.0274202	0.0614596	0.044557	0.329714	0.0572437	0.0405621	0.0636434	0.0388649	0.0542313	0.0421348	0.0238684	0.0561599	0.082648	0.0357432	0.0903281	0.0199038	0.0691067	0.0540046	0.0369657	0.0355709	0.0278016	0.0223393	0.0738196	0.062109	0.030382	0.0662675	0.0341603	0.0911891	0.0203132	0.0394472
cg22392276	CKB	9.56697e-08	0.0673777	0.0320804	0.330174	-0.298094	1	694	TRUE	0.0965449	0.0202194	0.0755087	0.0627725	0.0630287	0.0727944	0.060563	0.0397977	0.0490511	0.0579056	0.0928774	0.0544401	0.0706834	0.330174	0.0462939	0.0688188	0.0851598	0.0730275	0.163582	0.0746945	0.0418814	0.0433002	0.0661987	0.0484987	0.059265	0.118277	0.0519755	0.0544209	0.125921	0.115358	0.0297111	0.0437623	0.0251095	0.0604275	0.0307195	0.0730326	0.0224066	0.0629684	0.0358885	0.0721472
cg08009622	COL12A1	0.000294121	0.0412303	0.0242483	0.322182	-0.297934	1	757	TRUE	0.322182	0.0327501	0.0240413	0.0297007	0.0713475	0.0399058	0.0354855	0.0128708	0.0297043	0.0386446	0.0330423	0.0368206	0.030231	0.0270514	0.035023	0.112258	0.0240675	0.026748	0.0558399	0.0297209	0.0249204	0.04238	0.0504976	0.0810297	0.0512424	0.0268263	0.0283633	0.0267001	0.0246251	0.0140794	0.0171268	0.0640171	0.020831	0.0755563	0.0236553	0.0361876	0.010319	0.01882	0.0515362	0.0150824
cg27567335	RAMP1	0.0112397	0.0971217	0.0769612	0.371892	-0.294931	1	113	TRUE	0.0583976	0.0965389	0.0700751	0.0707798	0.0717292	0.0732627	0.0525663	0.0387687	0.105257	0.0845609	0.0993362	0.0950727	0.156656	0.0965299	0.0959953	0.076637	0.0866134	0.075151	0.102168	0.0994637	0.0884103	0.0915565	0.102734	0.0958264	0.0889216	0.371892	0.0966705	0.071154	0.0876843	0.10939	0.0776335	0.0759617	0.0873977	0.120739	0.134814	0.100294	0.101493	0.138159	0.236904	0.0667466
cg23196831	COL14A1	6.29095e-05	0.0796294	0.043011	0.337598	-0.294587	1	185	TRUE	0.088925	0.0545747	0.0389238	0.0525135	0.0887516	0.133313	0.16016	0.0419692	0.0938421	0.0467735	0.0750702	0.0657832	0.16264	0.121918	0.109527	0.337598	0.0639018	0.0975017	0.1998	0.057255	0.0595852	0.0668018	0.0733902	0.0623452	0.0934309	0.0499708	0.0680659	0.101514	0.0675697	0.0405916	0.0334514	0.0540905	0.0776049	0.0960134	0.00964302	0.0847075	0.0722484	0.079855	0.0386574	0.0302245
cg19905251	SLIT3	0.00351323	0.0839024	0.0543408	0.348175	-0.293834	1	519	TRUE	0.0505746	0.101248	0.109088	0.0729931	0.0799712	0.0952645	0.0589723	0.0601461	0.117489	0.0510437	0.101082	0.0589296	0.123559	0.045433	0.127182	0.105917	0.0509566	0.0735717	0.0493014	0.0529097	0.0757821	0.0371645	0.0984053	0.170772	0.0774941	0.102833	0.092921	0.107381	0.0923899	0.0919808	0.0670581	0.02601	0.0537284	0.1369	0.348175	0.0230464	0.0842354	0.120733	0.0191431	0.0239603
cg11308840	LOC401498	2.56375e-05	0.0784042	0.0453814	0.3354	-0.290018	1	19	TRUE	0.104397	0.0400735	0.0603345	0.0543494	0.0473913	0.070366	0.100502	0.070162	0.0655665	0.0508162	0.0572202	0.0814013	0.0657812	0.193974	0.0679282	0.0728553	0.064206	0.233803	0.3354	0.0694687	0.0629299	0.0391584	0.0574811	0.0574638	0.150268	0.0547082	0.0871871	0.230274	0.0738471	0.0355726	0.0332859	0.061973	0.0773233	0.0798225	0.0455428	0.111807	0.0403681	0.0528317	0.0538401	0.0569636
cg15774153	FGF19	0.000624431	0.0416317	0.020661	0.310318	-0.289657	1	333	TRUE	0.0180106	0.0178171	0.0195289	0.106144	0.0261787	0.0809914	0.0237263	0.0728919	0.0353005	0.148577	0.0161768	0.0245526	0.031356	0.0416809	0.0207053	0.0513528	0.016681	0.0170564	0.0553961	0.310318	0.0520463	0.0350418	0.0239708	0.0152838	0.0270708	0.0210235	0.0191846	0.0721052	0.0481346	0.025327	0.00869678	0.0305109	0.0565292	0.027428	0.0130069	0.117455	0.0134556	0.0484774	0.0454312	0.0482129
cg04048259	EDN3	0.00617736	0.0452716	0.0248544	0.313559	-0.288705	1	153	TRUE	0.0192509	0.0308036	0.0256054	0.0343196	0.0380527	0.0662937	0.0549113	0.0482593	0.0367876	0.0466442	0.0207394	0.0428023	0.0630969	0.0864396	0.0388298	0.0422731	0.0837433	0.0186761	0.0518299	0.313559	0.0240307	0.0235446	0.027207	0.0309235	0.0433782	0.0244484	0.0453279	0.0622627	0.0731444	0.00788072	0.0066576	0.0188768	0.133327	0.045998	0.0103854	0.0773259	0.0121558	0.112908	0.0217979	0.0286535
cg01226811	KCNJ8	5.9572e-05	0.0764381	0.0523193	0.341	-0.288681	1	135	TRUE	0.0519534	0.0504207	0.0637351	0.077296	0.0533119	0.341	0.0703831	0.0318358	0.0861083	0.109647	0.0483941	0.101801	0.0409284	0.12848	0.0636674	0.102453	0.0518934	0.0903502	0.120292	0.128316	0.0579801	0.0510712	0.0694297	0.0816705	0.0785826	0.0613067	0.0769231	0.0907038	0.0713288	0.0564664	0.0454324	0.0627059	0.0660469	0.063572	0.0476176	0.0578707	0.0858301	0.055557	0.0328275	0.06215
cg19292008	FOXE1	0.0132959	0.0558533	0.035491	0.323481	-0.28799	1	259	TRUE	0.123703	0.0989966	0.0208727	0.0228075	0.036312	0.0366738	0.0307381	0.0222955	0.0608568	0.0336946	0.0346594	0.0253771	0.09326	0.323481	0.0478728	0.0413223	0.0302634	0.0300445	0.0653897	0.0521023	0.0438571	0.0422039	0.0369863	0.0487645	0.0472306	0.043874	0.0460283	0.0722105	0.0601954	0.0391031	0.17536	0.0246231	0.0363182	0.0472646	0.0388049	0.0309213	0.0179045	0.0788523	0.0577427	0.0772923
cg02590345	PRG-3	0.00177555	0.0630007	0.0408975	0.326131	-0.285233	1	72	TRUE	0.0429483	0.0387566	0.0452924	0.0547033	0.0458899	0.0734077	0.0626775	0.0369645	0.065294	0.0797189	0.0383508	0.0671744	0.02281	0.153022	0.0701076	0.326131	0.0749799	0.0733013	0.0588619	0.0642152	0.0443697	0.0711958	0.0799725	0.0471084	0.0827429	0.0505127	0.0794468	0.0794186	0.0668154	0.0395094	0.033815	0.0502715	0.0783012	0.0780484	0.0315739	0.0959556	0.0399228	0.0819337	0.0281744	0.0308903
cg22116290	SMPD3	0.0116271	0.0802217	0.0557199	0.340001	-0.284281	1	436	TRUE	0.127171	0.0604655	0.0697054	0.0667724	0.0784905	0.0697933	0.076686	0.0642483	0.0944346	0.117371	0.0621639	0.0377539	0.230388	0.127413	0.074726	0.0690439	0.142902	0.0685237	0.0585873	0.0569534	0.0404336	0.0431358	0.0366672	0.0413891	0.0570964	0.106481	0.133258	0.0632275	0.340001	0.132966	0.0711029	0.0786641	0.107081	0.0580115	0.0316233	0.0534474	0.0468721	0.0592444	0.0799429	0.0844384
cg06508934	TIMP2	0.0348417	0.0228562	0.0192335	0.303102	-0.283869	1	377	TRUE	0.0137307	0.0128491	0.011551	0.0128855	0.0273842	0.0233028	0.0150668	0.0178719	0.0314575	0.0214811	0.0736308	0.0185917	0.031746	0.0228006	0.0163579	0.0224366	0.016395	0.303102	0.0155665	0.029293	0.0162591	0.0298165	0.0102399	0.0158967	0.0110931	0.0120844	0.0110852	0.0088376	0.00985107	0.00588623	0.00591142	0.00768335	0.00890663	0.0139381	0.0176866	0.0109089	0.00916188	0.00888726	0.0131857	0.0163235
cg15836660	EDNRB	0.000519551	0.0664684	0.0373066	0.320478	-0.283172	1	232	TRUE	0.0328754	0.0349138	0.0592626	0.0401435	0.0435559	0.0508542	0.0909036	0.0358579	0.115343	0.0649536	0.0536603	0.0582407	0.0951603	0.0375866	0.0663968	0.0658028	0.0489713	0.320478	0.160059	0.0229842	0.0539275	0.0350497	0.0743835	0.0886776	0.203232	0.060956	0.0387097	0.0976484	0.0512613	0.0531159	0.0206746	0.022964	0.0512158	0.121369	0.0354055	0.0360615	0.083212	0.0488138	0.0186501	0.0167277
cg07175883	HOXD13	0.0236401	0.0283164	0.0156894	0.296314	-0.280624	1	376	TRUE	0.13735	0.0138756	0.0138964	0.0146214	0.0132929	0.0118807	0.0279762	0.0120318	0.0237652	0.0190728	0.0112469	0.0123544	0.0284376	0.0639881	0.0141951	0.0117144	0.134568	0.0127264	0.0283846	0.00968728	0.00851803	0.00708163	0.0190727	0.0175855	0.0192445	0.0188908	0.0135479	0.0407402	0.0123234	0.0126263	0.0107408	0.00823122	0.0485002	0.0202463	0.00964997	0.029813	0.296314	0.0188962	0.0088883	0.0305541
cg26516759	BMP7	2.93675e-06	0.0380369	0.0173181	0.297196	-0.279878	1	328	TRUE	0.0275298	0.0212941	0.0316556	0.0226697	0.0279746	0.024802	0.0271357	0.0198205	0.0486801	0.0198737	0.0304015	0.034521	0.297196	0.0338649	0.0286815	0.0606335	0.0228614	0.0166368	0.107805	0.0443952	0.0218896	0.04802	0.0392217	0.0225259	0.0627485	0.0261713	0.0422927	0.0623373	0.0395555	0.0153167	0.0234204	0.0287696	0.0324326	0.040479	0.0120901	0.0327281	0.0713911	0.0320012	0.0104864	0.0522311
cg08221207	FEZ1	0.00852582	0.0600716	0.036501	0.315998	-0.279497	1	298	TRUE	0.0398843	0.0449371	0.0514837	0.0457406	0.0309334	0.0678652	0.0484281	0.0311923	0.113997	0.0569172	0.0478145	0.0393129	0.146004	0.0766004	0.0503687	0.198924	0.0565281	0.059773	0.0331239	0.0551194	0.0604644	0.0359563	0.0610821	0.0369473	0.122691	0.079344	0.0437291	0.159163	0.0744855	0.0399184	0.0350858	0.043252	0.0452595	0.028333	0.0349317	0.315998	0.0241857	0.0393462	0.0206633	0.0312812
cg10057295	STK24	0.000596535	0.08555	0.0488762	0.327278	-0.278401	1	655	TRUE	0.0350646	0.040813	0.088	0.0559313	0.0435141	0.218101	0.0636888	0.126586	0.191236	0.165181	0.0540147	0.139967	0.0667038	0.327278	0.137635	0.0994458	0.103977	0.0695302	0.0949411	0.0797305	0.112158	0.0460734	0.170838	0.11311	0.126493	0.0745692	0.101247	0.0833619	0.106548	0.0420951	0.0387584	0.0696576	0.0469405	0.0860677	0.0349781	0.0602508	0.0661785	0.0714516	0.0235184	0.0260133
cg23748737	SCARF2	0.0124371	0.0484209	0.030339	0.308407	-0.278068	1	413	TRUE	0.0215798	0.0347361	0.0297034	0.0200924	0.0251587	0.0456145	0.308407	0.0151601	0.0369781	0.0192764	0.072138	0.0493738	0.0372418	0.162276	0.0294312	0.0895359	0.0361592	0.0245766	0.0314892	0.101922	0.0209026	0.0389689	0.0356532	0.0257693	0.033117	0.0292531	0.0410561	0.0812816	0.0403575	0.0133751	0.0124934	0.0292462	0.0685978	0.0436647	0.0328422	0.0709953	0.0115156	0.0564592	0.011253	0.123818
cg18230771	AGC1	0.0390795	0.0337356	0.0210295	0.298829	-0.277799	1	186	TRUE	0.0313549	0.0169524	0.017991	0.0989284	0.0165889	0.122884	0.0287677	0.0188898	0.036603	0.0227144	0.0240831	0.0268783	0.0171249	0.298829	0.0260403	0.0198253	0.0174995	0.017886	0.0233885	0.0224246	0.0167638	0.0408608	0.0240852	0.0239529	0.0263641	0.026331	0.0172245	0.01991	0.029361	0.0207055	0.0128471	0.0159048	0.0251565	0.0232347	0.0298383	0.0366609	0.0355909	0.0229168	0.0297558	0.0495533
cg09156233	BMPR1B	0.00914372	0.0387197	0.0192285	0.296911	-0.277682	1	577	TRUE	0.025362	0.0180396	0.021094	0.0162761	0.0268821	0.0340194	0.0542612	0.0796171	0.0172186	0.0178604	0.00973475	0.0306636	0.0274056	0.0646436	0.0165523	0.0190955	0.0434544	0.0524517	0.0326852	0.0853148	0.0190544	0.0390335	0.016411	0.019269	0.014407	0.0114858	0.0221275	0.105572	0.0202932	0.0117683	0.00979325	0.0322308	0.296911	0.0689266	0.0606383	0.153629	0.00875794	0.14998	0.00897103	0.00848656
cg08954856	BIK	0.00533226	0.0994272	0.0601944	0.335989	-0.275794	1	451	TRUE	0.0691257	0.0533206	0.093215	0.0597238	0.0761846	0.0782654	0.086996	0.0292763	0.128043	0.0826549	0.0780985	0.0882224	0.190153	0.154721	0.0980806	0.223949	0.0991565	0.0826403	0.0552204	0.234619	0.165759	0.164728	0.126791	0.0759967	0.234943	0.107997	0.0955334	0.0552161	0.164556	0.0623795	0.0458084	0.0936952	0.243864	0.0499523	0.107488	0.129192	0.0812624	0.335989	0.0322238	0.0379315
cg17471928	STAC2	0.00102047	0.0625643	0.0343865	0.309897	-0.275511	1	144	TRUE	0.0285092	0.046738	0.0239383	0.0266398	0.024971	0.0273274	0.0480946	0.14134	0.0526244	0.058308	0.0321683	0.0357774	0.309897	0.163634	0.0383711	0.0549336	0.0361498	0.155148	0.105347	0.231411	0.0367427	0.0507408	0.0966265	0.0271915	0.0358757	0.0947992	0.0692297	0.0793741	0.0753785	0.0550805	0.0346309	0.03014	0.0411031	0.0675184	0.0497672	0.0263459	0.177401	0.0547487	0.0583333	0.018598
cg06005396	HCN2	0.00312511	0.0516946	0.0276028	0.302807	-0.275204	1	648	TRUE	0.097035	0.0249675	0.0389453	0.0563991	0.0598308	0.0767084	0.103915	0.0656159	0.0231617	0.0256702	0.0312412	0.0237246	0.302807	0.155648	0.0270489	0.0841191	0.0558244	0.0234925	0.125337	0.147973	0.0244536	0.0223155	0.0361396	0.0328587	0.113326	0.0192531	0.0404919	0.0478794	0.0282308	0.0217935	0.0108548	0.0249874	0.0332783	0.0475964	0.0254891	0.0521703	0.0311127	0.0344001	0.0203842	0.0760082
cg00557354	ARHGEF7	0.0104986	0.0462093	0.0318005	0.306719	-0.274918	1	117	TRUE	0.306719	0.0298686	0.0469456	0.0323552	0.0325835	0.0523105	0.0335212	0.0107898	0.0453193	0.0387577	0.0371597	0.0482354	0.045483	0.0364947	0.0444683	0.0596825	0.0370731	0.0407675	0.0434538	0.0529782	0.0420398	0.033659	0.0337427	0.0419392	0.0422334	0.0447364	0.0516054	0.0624152	0.0378565	0.0710683	0.0311345	0.0286528	0.0281794	0.0293761	0.0200926	0.0275884	0.102833	0.0217934	0.0155445	0.0260637
cg22854223	CD82	0.000748363	0.0685945	0.0382489	0.310655	-0.272406	1	636	TRUE	0.0245051	0.0450061	0.0612547	0.0485711	0.054499	0.180202	0.0667135	0.119341	0.174276	0.0998126	0.0319865	0.080874	0.0620321	0.310655	0.0921533	0.0791447	0.0868687	0.0747674	0.0882911	0.0557989	0.0519356	0.0708888	0.14223	0.0799738	0.0955172	0.042158	0.08244	0.0418304	0.0861311	0.0214676	0.037811	0.0769231	0.0378828	0.0915321	0.0332906	0.0484885	0.0538397	0.0598545	0.0261085	0.0146503
cg08570275	P2RY1	0.0215455	0.0642323	0.0412472	0.313475	-0.272228	1	353	TRUE	0.0434483	0.0543272	0.0684606	0.0885977	0.0322581	0.0708116	0.0405883	0.0196547	0.106772	0.0585506	0.0544293	0.044586	0.0505177	0.0529907	0.0783723	0.0963311	0.030521	0.313475	0.0527688	0.0839419	0.0276767	0.0979424	0.0644143	0.0874136	0.0368581	0.0972163	0.104803	0.202625	0.0515487	0.0627411	0.0229333	0.0272656	0.0273692	0.0512158	0.028607	0.0208778	0.08539	0.0399489	0.00949315	0.02692
cg20273774	GNB2L1	0.00739932	0.124488	0.0880858	0.360039	-0.271953	1	402	TRUE	0.115185	0.0938067	0.152554	0.0894857	0.119208	0.168342	0.0676779	0.0407751	0.212236	0.0976476	0.11586	0.129506	0.0973663	0.0886039	0.15733	0.143162	0.07054	0.0929026	0.0714409	0.2303	0.100782	0.189633	0.127106	0.142921	0.130688	0.105127	0.160154	0.150226	0.208467	0.131905	0.0720204	0.0615009	0.0359676	0.106287	0.219973	0.0566526	0.153827	0.12275	0.0473971	0.111488
cg19839588	TRERF1	0.0413552	0.0559813	0.0369308	0.308184	-0.271253	1	317	TRUE	0.0376553	0.034233	0.0409872	0.0360371	0.0292951	0.0300349	0.0223018	0.0204873	0.0396705	0.0395828	0.0407692	0.0231393	0.0159723	0.188352	0.0399411	0.0734664	0.0403624	0.0422884	0.0449033	0.0494954	0.0494759	0.048515	0.0388939	0.0281697	0.0515305	0.0846156	0.0553232	0.0378114	0.175567	0.050164	0.0299572	0.0338218	0.0315826	0.308184	0.0421413	0.0386838	0.153834	0.0760979	0.0300774	0.0575643
cg17226343	DIRAS1	0.00033992	0.0722186	0.0353215	0.305853	-0.270532	1	593	TRUE	0.0544484	0.0436324	0.0933847	0.0356664	0.0422819	0.0248613	0.121915	0.0232408	0.0301131	0.0471957	0.12527	0.034644	0.305853	0.0568201	0.0360399	0.101407	0.0731124	0.174492	0.177966	0.194935	0.0448349	0.0525436	0.0349255	0.0463555	0.0421353	0.0556246	0.0839352	0.202099	0.142381	0.115407	0.0335538	0.0594158	0.0751413	0.0956306	0.050527	0.0347222	0.0279935	0.0372992	0.177271	0.0480318
cg24693368	KCNJ3	0.00946717	0.080599	0.0604179	0.330769	-0.270351	1	249	TRUE	0.330769	0.098639	0.0603611	0.0579145	0.0947607	0.111522	0.0776598	0.0331802	0.107809	0.0514885	0.0974185	0.0698634	0.0481942	0.0735377	0.0707539	0.0571239	0.056825	0.059539	0.100076	0.0920459	0.0606127	0.0765223	0.0636126	0.0870641	0.113741	0.0736102	0.125496	0.0860753	0.114854	0.0874552	0.0556808	0.037344	0.0760852	0.104435	0.0267305	0.0737582	0.0572699	0.084234	0.0200021	0.0229937
cg01410472	CRISPLD1	0.0128603	0.0697148	0.0407525	0.310071	-0.269319	1	1	TRUE	0.0337166	0.0271667	0.0684075	0.113456	0.310071	0.197826	0.0756945	0.0516626	0.193654	0.134493	0.104188	0.0773101	0.0343375	0.0440844	0.0453079	0.153961	0.0792911	0.0809391	0.178425	0.0948533	0.0415761	0.0482121	0.0746521	0.0490284	0.227525	0.0278349	0.0551647	0.041165	0.035661	0.014612	0.0116425	0.0315503	0.0452967	0.0356694	0.0128907	0.0433866	0.0165461	0.0285009	0.0106342	0.074955
cg11389172	SLC18A3	0.00102047	0.0525782	0.0230068	0.291174	-0.268167	1	48	TRUE	0.0642238	0.0193353	0.0232058	0.0327214	0.0597545	0.174928	0.0262233	0.0185326	0.0335898	0.0243889	0.0111956	0.0295891	0.291174	0.0453205	0.0381138	0.0625032	0.0789847	0.0274335	0.0697357	0.190331	0.0141097	0.0211041	0.0269512	0.0357182	0.0896728	0.01949	0.0248297	0.0792756	0.0356735	0.0222698	0.00918453	0.0116431	0.149853	0.0362451	0.0115385	0.0933448	0.0792658	0.108415	0.0121325	0.0462215
cg14879013	DTWD1	0.00126699	0.10958	0.0612552	0.329329	-0.268074	1	378	TRUE	0.123434	0.140462	0.137898	0.0909091	0.094887	0.193661	0.10258	0.0646495	0.172664	0.0338258	0.111636	0.0578269	0.0787491	0.0322356	0.0954848	0.0888811	0.0452906	0.0516748	0.0469892	0.222222	0.0479713	0.17511	0.166397	0.150101	0.208791	0.0566217	0.103112	0.0936524	0.127301	0.182039	0.0416854	0.0498837	0.0545831	0.195369	0.0682261	0.0406212	0.235336	0.175747	0.0168419	0.0196919
cg24924779	KCNG1	3.82263e-05	0.0562123	0.0303365	0.297836	-0.2675	1	381	TRUE	0.0758074	0.0417132	0.0480946	0.0571135	0.0459565	0.113308	0.0425818	0.0615844	0.0336741	0.0466593	0.0216565	0.0481755	0.046191	0.0527775	0.042115	0.0846677	0.0266907	0.051167	0.039629	0.0299041	0.0296256	0.0306674	0.130466	0.044221	0.297836	0.0291028	0.043109	0.039137	0.106886	0.022907	0.0224743	0.0301391	0.0467637	0.0943022	0.0484977	0.0619683	0.18087	0.0993775	0.0183366	0.0215197
cg18277508	SLC39A8	0.000934742	0.0445517	0.059117	0.325893	-0.266776	1	3	TRUE	0.0201928	0.0334755	0.0237943	0.0222108	0.0242892	0.0560844	0.0336499	0.0292854	0.0323422	0.0160276	0.0389276	0.0541146	0.113445	0.0176186	0.0291312	0.0314186	0.0202066	0.0195324	0.0405181	0.0437078	0.0175328	0.0366098	0.0163891	0.0148725	0.0248594	0.0159344	0.0192872	0.0211575	0.0345529	0.0186292	0.0215936	0.0613497	0.0197031	0.0294824	0.195	0.0374767	0.037339	0.0269453	0.0553176	0.325893
cg10770529	ZNF274	0.0236401	0.0310939	0.0341949	0.30082	-0.266625	1	768	TRUE	0.0160977	0.021324	0.0228676	0.0191141	0.0158357	0.0264656	0.0152804	0.0122357	0.0348926	0.0353728	0.0329265	0.0238602	0.0563859	0.0257099	0.0260324	0.0224129	0.026014	0.0215872	0.0128908	0.0167482	0.0190371	0.0220233	0.0169801	0.0236354	0.0178861	0.0175067	0.019563	0.0307283	0.02256	0.0238602	0.0140794	0.0155882	0.0120075	0.0298562	0.0543922	0.0120998	0.022889	0.0178208	0.00885786	0.041148
cg24341944	RSRC1	0.000544137	0.0963658	0.0547996	0.319753	-0.264953	1	101	TRUE	0.0870421	0.0520254	0.064093	0.0562433	0.0487501	0.0905622	0.0634058	0.0396905	0.208557	0.0605911	0.0799335	0.0723946	0.0557634	0.0534921	0.117553	0.101316	0.055527	0.0583929	0.0986992	0.138065	0.0768849	0.074429	0.154482	0.172793	0.142909	0.0882627	0.187198	0.135274	0.107759	0.0990556	0.0463719	0.0217473	0.0246251	0.146252	0.0221068	0.0836326	0.190673	0.157984	0.0109522	0.027668
cg13640200	AMIGO2	6.29095e-05	0.0445559	0.0254246	0.29028	-0.264855	1	554	TRUE	0.0261931	0.0219674	0.0268434	0.0407012	0.0336809	0.0266071	0.0244259	0.0146251	0.0271019	0.0505383	0.0317525	0.0414981	0.0253177	0.29028	0.0299048	0.0504566	0.0336451	0.0504275	0.0617534	0.0382109	0.0464119	0.03086	0.0298975	0.0286112	0.0322925	0.16798	0.124156	0.0408014	0.0682025	0.0269205	0.0265184	0.0395399	0.0291534	0.0344949	0.0287683	0.0308027	0.0363165	0.101585	0.0341323	0.0255313
cg15001381	AXIN1	0.00300455	0.0883532	0.0530673	0.317603	-0.264535	1	850	TRUE	0.0684832	0.136734	0.140513	0.104894	0.0673172	0.317603	0.0854093	0.116277	0.185532	0.0798741	0.0658049	0.0935475	0.109269	0.212176	0.170958	0.116139	0.152776	0.0894589	0.0787817	0.088089	0.106483	0.108074	0.146655	0.0939035	0.104956	0.0794162	0.111379	0.0842776	0.0751871	0.0374382	0.0192521	0.0366465	0.0738165	0.0898246	0.0420345	0.112724	0.0369634	0.0493469	0.0452986	0.0222956
cg16026550	SORL1	0.000431049	0.0640915	0.0364801	0.299663	-0.263183	1	624	TRUE	0.0812117	0.0626568	0.115411	0.0470763	0.0804857	0.0958613	0.0731121	0.0268553	0.0775427	0.0488647	0.0539869	0.0366504	0.0188191	0.0205358	0.0609274	0.0229868	0.0188914	0.0312446	0.108688	0.0845705	0.0663134	0.061955	0.0537972	0.0810961	0.0570729	0.0490923	0.0348713	0.0425446	0.0766673	0.086309	0.051112	0.299663	0.0147625	0.0743754	0.040404	0.0282471	0.0601885	0.0280418	0.0132336	0.0218775
cg22799850	FBXL13	0.00442134	0.0693565	0.0419915	0.304689	-0.262697	1	144	TRUE	0.0341241	0.0512468	0.0921399	0.0757062	0.0564355	0.21624	0.0657588	0.0705722	0.209255	0.118958	0.0467783	0.0935929	0.0342831	0.304689	0.124551	0.0990875	0.0992993	0.0803582	0.0527927	0.0466711	0.0369833	0.0580153	0.0879656	0.0510712	0.0680507	0.067559	0.108376	0.0702924	0.0928423	0.043895	0.0286302	0.0542733	0.0394101	0.047266	0.0519405	0.0363237	0.0387798	0.037922	0.0165575	0.0261408
cg12610070	TSPAN15	0.0425339	0.0724193	0.0533308	0.315372	-0.262041	1	536	TRUE	0.0566112	0.120546	0.0839251	0.0710735	0.0419877	0.0617025	0.0676052	0.046735	0.214863	0.0579404	0.0409419	0.099423	0.108342	0.315372	0.082902	0.0676151	0.0453364	0.060299	0.0800205	0.0596187	0.0747267	0.0853041	0.0981579	0.12784	0.0901536	0.104402	0.0529818	0.0407707	0.0748131	0.0179813	0.017166	0.102034	0.0431969	0.0880904	0.0367652	0.100224	0.0809049	0.0584539	0.0184784	0.0340667
cg05492270	RNF121	0.0475319	0.0433083	0.0516691	0.31364	-0.261971	1	2	TRUE	0.0361476	0.058396	0.0385471	0.0280846	0.0506601	0.0365253	0.0312206	0.034134	0.0304251	0.0299758	0.028991	0.0308303	0.110018	0.0171238	0.0257489	0.0286811	0.023835	0.0233858	0.0309406	0.0696999	0.0295469	0.0268336	0.0151384	0.0155186	0.0274014	0.0247438	0.0273047	0.0191488	0.0301321	0.0304013	0.0203893	0.0485492	0.029557	0.0414613	0.31364	0.0571924	0.0580725	0.0453819	0.0467822	0.031846
cg13264741	GRIN2B	0.0128603	0.0666094	0.0465554	0.307971	-0.261415	1	374	TRUE	0.0555025	0.0665876	0.0593962	0.0902578	0.0656127	0.0528071	0.0455267	0.0217707	0.081555	0.0593898	0.0626776	0.0742668	0.102503	0.0476747	0.0770315	0.0520944	0.215755	0.0657872	0.0535233	0.065597	0.0440872	0.0416827	0.0554597	0.0726257	0.0942345	0.0880452	0.088825	0.307971	0.0733373	0.0361094	0.0326658	0.0361742	0.0370837	0.0672842	0.028652	0.0352848	0.0642788	0.0744929	0.0473023	0.0595697
cg07186707	PAK4	0.0202393	0.0493737	0.0622419	0.323232	-0.26099	1	45	TRUE	0.0451505	0.0511154	0.0410174	0.0387341	0.0430458	0.043981	0.027782	0.065508	0.0574332	0.0398039	0.0378804	0.0471801	0.129287	0.0316103	0.0344103	0.0390127	0.0278746	0.03848	0.0400598	0.0670144	0.0298468	0.0491449	0.0267383	0.0302525	0.0370076	0.054816	0.0474805	0.0284389	0.033405	0.0282452	0.0269945	0.0370401	0.0153341	0.0569443	0.323232	0.0539935	0.0447987	0.0491253	0.0257896	0.037037
cg03509024	VHL	0.00794498	0.0255577	0.0267028	0.285779	-0.259076	1	694	TRUE	0.285779	0.0223829	0.0149995	0.0160481	0.0190466	0.0146104	0.0194681	0.0119204	0.026738	0.0259575	0.0263448	0.0315832	0.0706794	0.0195573	0.0231829	0.0199124	0.0206085	0.0186677	0.0193031	0.0167579	0.0101416	0.0143475	0.00873694	0.0138396	0.015907	0.019604	0.0174492	0.0112623	0.0210005	0.01588	0.0104841	0.0197456	0.0134289	0.0162468	0.0229251	0.0131162	0.0161358	0.0179093	0.00705158	0.0204665
cg00243313	IRX4	2.10225e-06	0.0470115	0.0212988	0.279751	-0.258452	1	533	TRUE	0.102072	0.0169624	0.0354319	0.0238275	0.0598813	0.0740974	0.0641323	0.0161034	0.0415824	0.0216014	0.0390813	0.0223676	0.279751	0.0838125	0.032027	0.0388168	0.0247359	0.0509303	0.0547686	0.104608	0.0223034	0.0438576	0.033841	0.0337104	0.0434783	0.0397628	0.0367255	0.0988141	0.0300856	0.0206584	0.0338532	0.0163847	0.0465662	0.0262997	0.0147651	0.0312606	0.0544745	0.0256256	0.0217766	0.152308
cg01135200	STXBP5	0.0236401	0.0873107	0.0557071	0.313115	-0.257408	1	294	TRUE	0.0784931	0.0227846	0.12382	0.116255	0.0331116	0.128755	0.0522174	0.0344015	0.145823	0.0766396	0.091579	0.0934233	0.0669843	0.0563935	0.137747	0.0318732	0.0297102	0.168164	0.0956373	0.0488168	0.0412499	0.050629	0.114861	0.141369	0.0750824	0.0976012	0.138182	0.151216	0.0390782	0.113914	0.124474	0.0236571	0.0200381	0.0782594	0.0371873	0.0794008	0.180205	0.0543977	0.0187214	0.0576516
cg26320696	PARVA	0.000198312	0.0481773	0.0258913	0.282953	-0.257062	1	6	TRUE	0.0232871	0.0224697	0.0333531	0.0262657	0.0378966	0.0565406	0.0451899	0.0687671	0.0479002	0.0317273	0.0211298	0.0574253	0.0576114	0.282953	0.0527091	0.0391414	0.0649715	0.035163	0.0527729	0.0497709	0.0741466	0.0288977	0.0653621	0.0312088	0.0837034	0.0413075	0.0658977	0.0514133	0.0803222	0.0152628	0.0138625	0.0444552	0.0569762	0.0426742	0.0483392	0.114108	0.0219357	0.0541551	0.0199022	0.0157286
cg07642638	CHGB	0.000411202	0.094531	0.0600325	0.317001	-0.256968	1	382	TRUE	0.119375	0.063456	0.079549	0.0911279	0.0999768	0.088497	0.0593312	0.0481078	0.177154	0.317001	0.093088	0.0990362	0.200312	0.0745809	0.087781	0.230208	0.0754843	0.155447	0.117614	0.0820952	0.0790232	0.0736006	0.0890611	0.131034	0.0677716	0.0535622	0.0917765	0.0537929	0.0879147	0.0668659	0.05454	0.0538409	0.045762	0.096581	0.0371754	0.176266	0.0627058	0.157561	0.0206591	0.0326132
cg03013422	AACS	0.0178299	0.0456482	0.0333966	0.289934	-0.256538	1	343	TRUE	0.0385751	0.0441267	0.0310775	0.0367408	0.0477471	0.0417132	0.028773	0.0213167	0.0386297	0.0262026	0.0476028	0.0383974	0.0140926	0.0152507	0.04137	0.0293211	0.0195506	0.0780859	0.0505668	0.040653	0.289934	0.0531457	0.0412367	0.0581179	0.0246169	0.0506547	0.0546003	0.121168	0.0514364	0.0273856	0.0245676	0.0232704	0.0308085	0.0551523	0.0608531	0.0383679	0.033972	0.0381837	0.0112728	0.0375723
cg00766729	LOC147808	0.0184077	0.0401313	0.0232304	0.278555	-0.255325	1	195	TRUE	0.0346	0.0215385	0.0454404	0.0187856	0.0460035	0.0568588	0.0432528	0.0185641	0.0398341	0.0367418	0.0233351	0.0284426	0.04662	0.0145833	0.0330436	0.0151314	0.0181196	0.0376413	0.100596	0.114536	0.0255132	0.015789	0.042828	0.0368974	0.0134749	0.0201292	0.0408768	0.0227421	0.0459377	0.0212706	0.034163	0.00959278	0.0314935	0.0556459	0.0287091	0.0168721	0.0522803	0.0085904	0.00794228	0.0154751
cg24892510	ZNF415	0.0116271	0.044851	0.0256811	0.27979	-0.254109	1	164	TRUE	0.0278865	0.0185481	0.0292811	0.0255847	0.0343564	0.117799	0.0344028	0.02382	0.0502418	0.051829	0.0533676	0.0479688	0.132187	0.0770394	0.0741521	0.044892	0.042145	0.0298925	0.0244973	0.105877	0.0291288	0.021068	0.040578	0.0305253	0.27979	0.0336918	0.0490359	0.0815279	0.0629813	0.0180642	0.0203931	0.0170654	0.0215134	0.0372207	0.0277203	0.0272294	0.0320212	0.0261883	0.0117003	0.0225257
cg17793621	ATP10A	0.0215455	0.0372344	0.0290332	0.283045	-0.254011	1	270	TRUE	0.0486879	0.0210774	0.0365639	0.0221817	0.0548004	0.0412427	0.0265492	0.0143934	0.0227418	0.0368893	0.0274131	0.0309598	0.0225275	0.0312547	0.0218901	0.0351752	0.0190818	0.024376	0.0350048	0.029241	0.0254417	0.0305485	0.0253165	0.0346729	0.130356	0.0292216	0.0289878	0.0420613	0.0309511	0.0258041	0.0246413	0.0270971	0.0310786	0.0326592	0.0209396	0.0279084	0.0367326	0.0294415	0.00965625	0.283045
cg15201635	SMPD3	0.00852582	0.0279744	0.0261451	0.279527	-0.253382	1	233	TRUE	0.193487	0.025687	0.0266172	0.00944035	0.0118292	0.0258494	0.0120218	0.0115739	0.0178725	0.012683	0.0209466	0.0114428	0.0189514	0.279527	0.0162914	0.0164048	0.0116083	0.0134626	0.0139713	0.0130295	0.0156838	0.0172535	0.0178781	0.0204166	0.0363758	0.0159618	0.0193342	0.0315452	0.0110666	0.0124774	0.00876427	0.0150625	0.00967733	0.0154	0.0167878	0.0101706	0.0133173	0.0112473	0.0448774	0.0111842
cg26256793	COL11A1	0.00218074	0.103179	0.0655991	0.318423	-0.252824	1	417	TRUE	0.0481545	0.0661797	0.10127	0.198824	0.0583297	0.124586	0.0630912	0.25608	0.14229	0.0975447	0.0756779	0.0816439	0.230847	0.178066	0.114355	0.101967	0.101121	0.10334	0.224068	0.0796722	0.100615	0.0690159	0.0951376	0.072409	0.0937437	0.227973	0.144379	0.109286	0.111877	0.0416905	0.0658965	0.13521	0.0596263	0.0587153	0.0655401	0.0905494	0.0387214	0.0863044	0.318423	0.0275383
cg06940792	MEGF10	0.0338448	0.0474677	0.0308981	0.282748	-0.25185	1	58	TRUE	0.175762	0.0518154	0.0255359	0.0275756	0.0315796	0.0334211	0.0326402	0.0220107	0.0300745	0.0279977	0.0310044	0.0344672	0.282748	0.0476576	0.0287776	0.059499	0.031507	0.0754678	0.0585016	0.189283	0.0263808	0.0425128	0.0373726	0.0303002	0.0937732	0.0265814	0.0407841	0.058768	0.0389577	0.0246085	0.0159194	0.0209451	0.0359697	0.0341485	0.0199516	0.0354124	0.0234846	0.0439374	0.0291227	0.0437535
cg26624118	SLC43A1	0.0104986	0.0431514	0.0320934	0.283893	-0.2518	1	291	TRUE	0.0389347	0.0384003	0.0407343	0.0435827	0.0379487	0.0479436	0.0329204	0.0382998	0.0341333	0.0966015	0.0265576	0.0278031	0.0269537	0.0233649	0.0270178	0.283893	0.0311562	0.0460108	0.0447754	0.0470383	0.0425494	0.0507285	0.037035	0.0398123	0.0411928	0.0399567	0.0360091	0.037753	0.043637	0.0410706	0.0318559	0.0348207	0.0258711	0.0461178	0.0461341	0.0275824	0.0460859	0.0347751	0.0237456	0.0431634
cg08315770	KCNK17	0.031923	0.0656983	0.039287	0.290886	-0.251599	1	313	TRUE	0.0370223	0.0410406	0.0378108	0.0461451	0.038585	0.188818	0.0732811	0.11388	0.0586674	0.0443402	0.123961	0.0525195	0.290886	0.0806549	0.0509035	0.0646642	0.0692005	0.0662836	0.2039	0.105124	0.0387868	0.0915402	0.0463775	0.128588	0.0447611	0.020918	0.0287498	0.10676	0.0321924	0.0199606	0.0207113	0.0237767	0.0932415	0.0423965	0.0203894	0.0711015	0.0228037	0.115095	0.0116102	0.0801804
cg15350194	FAM70B	0.000569785	0.0762778	0.0498302	0.301069	-0.251239	1	474	TRUE	0.0725417	0.082508	0.0895567	0.0735665	0.0817229	0.130405	0.083258	0.0335003	0.0718886	0.21813	0.0478403	0.0672724	0.0404	0.124894	0.0548039	0.301069	0.050108	0.101104	0.0746278	0.0605851	0.0415194	0.0704067	0.0764189	0.0844722	0.0603685	0.0480708	0.0499837	0.103917	0.091188	0.0898475	0.0410855	0.0357684	0.0489353	0.0806594	0.064442	0.0341588	0.0851037	0.0895552	0.0176901	0.0402113
cg13694867	SIM2	0.000544137	0.0331031	0.0164095	0.267482	-0.251072	1	109	TRUE	0.0195917	0.0222555	0.0168323	0.025117	0.0161651	0.02517	0.0142465	0.0121834	0.0512947	0.0179998	0.0135311	0.0168846	0.0969076	0.0357271	0.0234562	0.0624018	0.00977324	0.0263321	0.0940828	0.267482	0.0540864	0.0193341	0.021804	0.0251665	0.0255253	0.0271311	0.0218669	0.0356102	0.026398	0.0150625	0.00884269	0.0388079	0.0638668	0.0233483	0.0152328	0.0429117	0.0200404	0.0466092	0.0135732	0.0211533
cg19523029	TLE4	0.00150187	0.0422311	0.060512	0.31114	-0.250628	1	6	TRUE	0.0271079	0.0378077	0.035705	0.0242659	0.0320645	0.0319507	0.0275081	0.0352137	0.0366947	0.030687	0.0311021	0.0356157	0.112821	0.0197015	0.0451018	0.060276	0.0311231	0.0182552	0.0290497	0.0538028	0.0298664	0.0992874	0.01585	0.0159479	0.0239259	0.0116422	0.0227148	0.027992	0.0222141	0.0187619	0.0224318	0.0499452	0.0155495	0.0390244	0.31114	0.0476571	0.0309529	0.0446914	0.0282326	0.0526961
cg15397506	LOC93622	0.0124371	0.0190451	0.020848	0.270566	-0.249718	1	158	TRUE	0.00875365	0.0128	0.0104414	0.00832528	0.00945922	0.00871219	0.0185316	0.0073699	0.0113823	0.0128127	0.00909464	0.00832603	0.0146959	0.0137146	0.0106914	0.00639659	0.00896047	0.00679889	0.0167428	0.0101037	0.0118731	0.0292089	0.0151583	0.0110938	0.00664435	0.0174651	0.00972498	0.0111318	0.0105682	0.00887062	0.00915549	0.0170689	0.00508983	0.0421201	0.270566	0.0103175	0.0114648	0.0114931	0.0187791	0.00793982
cg14045283	MADCAM1	0.000170528	0.0486744	0.026722	0.274609	-0.247887	1	753	TRUE	0.167551	0.0392535	0.0390182	0.0225766	0.0212489	0.0664726	0.0191889	0.0430146	0.0215063	0.0336804	0.0219703	0.0929299	0.0282969	0.0242069	0.0257955	0.166204	0.0209648	0.0295804	0.039252	0.131369	0.0285457	0.0439561	0.0231334	0.0379031	0.0266469	0.024917	0.0916962	0.0547677	0.0431704	0.0407274	0.0150517	0.0417066	0.0302579	0.0469294	0.0417298	0.0330506	0.0443642	0.0363592	0.274609	0.0886205
cg12529801	PRO0149	0.00739932	0.0209488	0.0257704	0.272731	-0.246961	1	832	TRUE	0.0171854	0.0158452	0.0181806	0.0131118	0.0135004	0.0205736	0.0148723	0.00779177	0.017105	0.0187283	0.0140258	0.0098902	0.022673	0.00804784	0.0132644	0.0105433	0.0109851	0.0116714	0.0156814	0.0132934	0.0184043	0.0119073	0.0105347	0.0160103	0.0122155	0.00801828	0.0089098	0.00939267	0.0120764	0.0115626	0.00908812	0.0127309	0.0101424	0.0133098	0.0248245	0.00892599	0.0128021	0.0177372	0.00860236	0.0268433
cg12097239	ARL8B	0.0132959	0.100244	0.0780397	0.32492	-0.24688	1	161	TRUE	0.111246	0.111989	0.109	0.0934418	0.1	0.181375	0.08863	0.0709831	0.137069	0.0954535	0.130748	0.113734	0.121733	0.073336	0.0825869	0.113665	0.0672616	0.0492603	0.06021	0.137377	0.0698916	0.119723	0.104992	0.125174	0.0968925	0.0643788	0.0800958	0.0822379	0.0915605	0.103105	0.081237	0.0672832	0.0504515	0.123408	0.0769231	0.0628509	0.14396	0.114439	0.024863	0.0731393
cg15802323	ARF5	0.000976748	0.0866727	0.0544972	0.301249	-0.246752	1	375	TRUE	0.182928	0.05324	0.103308	0.083527	0.193072	0.114365	0.063876	0.0348741	0.157802	0.0680755	0.0612762	0.100503	0.0983014	0.109492	0.0956254	0.101209	0.0651178	0.301249	0.0905808	0.0455448	0.128417	0.0667105	0.0990509	0.0782007	0.135626	0.0976346	0.0942231	0.0863124	0.0768803	0.0506082	0.0311692	0.075374	0.053639	0.0895688	0.0306438	0.0419782	0.104568	0.0550003	0.0200156	0.030357
cg02613803	TMPRSS2	8.20065e-06	0.0791853	0.0400236	0.285375	-0.245352	1	947	TRUE	0.0494733	0.0596193	0.0421272	0.128625	0.0435584	0.0896309	0.0549626	0.0379172	0.042957	0.0736747	0.0496448	0.0469622	0.20997	0.0409113	0.0566075	0.0963251	0.0357066	0.0556889	0.285375	0.121722	0.22309	0.0525701	0.0375447	0.0593632	0.0440066	0.0636364	0.0658165	0.0582192	0.231376	0.0356246	0.0202744	0.0431617	0.03585	0.0720542	0.0700359	0.0691983	0.142483	0.0864294	0.0480864	0.0328108
cg15717808	KCNQ5	0.0151694	0.0281758	0.0155576	0.259468	-0.243911	1	183	TRUE	0.0173106	0.0180658	0.0506659	0.0224527	0.013757	0.0281379	0.0133746	0.00789317	0.0182639	0.0396115	0.016242	0.0276783	0.0241208	0.208893	0.0204398	0.0186664	0.0145975	0.02248	0.0224488	0.0252503	0.0188977	0.0151144	0.259468	0.0124671	0.0164659	0.0203181	0.0438144	0.0298693	0.0174605	0.0196729	0.0130018	0.0178655	0.011624	0.0177855	0.0123106	0.0123325	0.0220942	0.0106727	0.0108942	0.0145766
cg17468440	PPP2R1B	0.000162097	0.0944412	0.0585366	0.301416	-0.24288	1	444	TRUE	0.0787392	0.0516992	0.105721	0.0767572	0.0677408	0.174119	0.0682509	0.0513775	0.166387	0.0916379	0.0757554	0.0932719	0.0610919	0.301416	0.131285	0.111314	0.0663816	0.0794402	0.0999116	0.14187	0.0614447	0.104138	0.141116	0.121987	0.180414	0.075532	0.0855304	0.161417	0.0762121	0.0751082	0.0405854	0.0483526	0.0763333	0.128527	0.0599575	0.0962006	0.117431	0.0887398	0.0373077	0.0224423
cg14904464	NELL2	0.00595564	0.044611	0.0278014	0.270452	-0.24265	1	348	TRUE	0.0346869	0.0341764	0.0239959	0.0326015	0.021355	0.0206028	0.145942	0.00918903	0.044423	0.0179372	0.0382268	0.03249	0.0377437	0.0169645	0.0355021	0.0317096	0.0173962	0.0303196	0.047412	0.107413	0.0576603	0.024274	0.025795	0.0359093	0.270452	0.0295904	0.0402368	0.055232	0.0460676	0.024111	0.0728206	0.0559307	0.0531288	0.0383847	0.0242189	0.0313194	0.0146295	0.0344139	0.0838356	0.0280519
cg21500966	NAALAD2	0.0259063	0.0567362	0.0390183	0.279747	-0.240729	1	94	TRUE	0.0460556	0.0441981	0.135535	0.0350724	0.0785714	0.054315	0.0657784	0.0345146	0.0422784	0.109682	0.0287925	0.0426677	0.068822	0.0288991	0.0358478	0.139035	0.0484573	0.0511047	0.05916	0.279747	0.0382636	0.0359657	0.0382738	0.0338972	0.0357812	0.0363333	0.0443679	0.0541593	0.0366322	0.0329331	0.0203562	0.0336903	0.031832	0.0431489	0.13149	0.0631905	0.0630452	0.0545125	0.047903	0.0370664
cg23271318	ZSWIM1	0.00236492	0.0451161	0.0538926	0.294268	-0.240375	1	260	TRUE	0.0379235	0.0428282	0.0298755	0.0253006	0.037019	0.0351288	0.0284453	0.0246803	0.0546767	0.0345222	0.0484091	0.0467863	0.113082	0.0327604	0.0447974	0.0478413	0.0461314	0.027554	0.0444657	0.0735679	0.0241313	0.047555	0.027916	0.0254983	0.0295858	0.0296466	0.044081	0.0378077	0.0418103	0.035905	0.024388	0.0351404	0.0253535	0.037079	0.294268	0.0359662	0.0306837	0.0469194	0.0215509	0.0309643
cg19435264	SLC6A7	0.000179362	0.0762195	0.0331781	0.273518	-0.240339	1	17	TRUE	0.0286093	0.0353838	0.0286985	0.0440431	0.0281328	0.0436621	0.0886576	0.0854032	0.050033	0.187603	0.0442207	0.0317708	0.171366	0.273518	0.0430475	0.158059	0.21653	0.0437618	0.0792482	0.0786568	0.214803	0.0210044	0.0309022	0.0290007	0.0428703	0.0488688	0.049763	0.19484	0.0741262	0.0554625	0.0337968	0.0502609	0.0434893	0.0555984	0.0209631	0.163762	0.0435616	0.0690082	0.137557	0.0200044
cg12847373	EDNRB	0.00209359	0.0359222	0.0185526	0.258485	-0.239932	1	405	TRUE	0.0165603	0.0170488	0.0346389	0.048817	0.0445417	0.0135861	0.110081	0.0103098	0.0207281	0.0726742	0.0111698	0.15615	0.0604271	0.0305214	0.0212833	0.0872828	0.0186039	0.0477218	0.258485	0.119723	0.0228079	0.012628	0.0142071	0.0249032	0.0711485	0.018293	0.0165102	0.0413434	0.0202355	0.00919693	0.00893002	0.0155928	0.0215647	0.0273588	0.0120958	0.0244141	0.0144774	0.0195391	0.00878288	0.00853439
cg15990015	DMAP1	2.56375e-05	0.0664712	0.0383334	0.277019	-0.238685	1	157	TRUE	0.0366238	0.0330351	0.0496388	0.0388607	0.113664	0.0790285	0.0443518	0.0209834	0.0651226	0.0566726	0.0663036	0.0429351	0.0262613	0.0705898	0.0566378	0.0355818	0.0847269	0.0836094	0.0570639	0.054927	0.0481719	0.277019	0.0914099	0.099723	0.052696	0.0545717	0.0966769	0.0901195	0.0397943	0.0445284	0.0484252	0.0381636	0.0297341	0.0772991	0.0566751	0.0367806	0.12235	0.134014	0.0257395	0.0315875
cg21665000	MYOCD	1.94146e-07	0.0541816	0.0246762	0.262992	-0.238316	1	371	TRUE	0.0221511	0.0253694	0.0964247	0.0238506	0.028724	0.133594	0.0495375	0.16159	0.0417463	0.0467327	0.032654	0.065206	0.0363438	0.132137	0.0425041	0.101543	0.0411932	0.0368153	0.176771	0.262992	0.0298936	0.0344542	0.0476173	0.0381533	0.0566593	0.0423457	0.0456693	0.0406264	0.0800888	0.0310531	0.0228197	0.035009	0.0301864	0.0422279	0.030263	0.0694093	0.0413961	0.0454731	0.0346448	0.022061
cg14277848	GPATC4	0.000976748	0.0465272	0.064183	0.302064	-0.237881	1	445	TRUE	0.0258185	0.0531084	0.0357899	0.0276791	0.0226575	0.0356621	0.0237219	0.0419606	0.0353166	0.0163577	0.0327389	0.0315138	0.122951	0.0163229	0.0217391	0.0224215	0.0269939	0.0339996	0.0528604	0.064647	0.0264487	0.042444	0.0198007	0.0228671	0.0427027	0.0251601	0.0258461	0.0362515	0.0305116	0.022045	0.0318479	0.0509504	0.0266974	0.0466174	0.302064	0.0428513	0.042286	0.0591608	0.0598209	0.0457631
cg18870712	ZNF551	0.0328721	0.0207128	0.0122031	0.249581	-0.237378	1	21	TRUE	0.0112161	0.0108993	0.0116146	0.00888286	0.00970324	0.011236	0.00768924	0.0483356	0.0135318	0.0194561	0.0119422	0.0176612	0.249581	0.046009	0.0172061	0.0136888	0.0130362	0.0192475	0.0467118	0.0154435	0.0177602	0.0188498	0.0292406	0.0156422	0.0203328	0.0233611	0.012806	0.0146744	0.0120093	0.0129441	0.00992722	0.0112043	0.0117561	0.019262	0.0133917	0.01061	0.0136353	0.00857517	0.00862069	0.011836
cg12699145	TMC7	0.000519551	0.0694684	0.0359417	0.273083	-0.237142	1	310	TRUE	0.0395115	0.0944738	0.0490128	0.0861244	0.0485437	0.0815424	0.0676405	0.122611	0.273083	0.0715879	0.0213989	0.125678	0.0883384	0.0697839	0.106872	0.0503773	0.0602527	0.0981338	0.138499	0.228547	0.0859599	0.057352	0.0691764	0.0528673	0.0752089	0.0804071	0.0410973	0.0277331	0.0332983	0.032401	0.0263553	0.0480714	0.0358171	0.0622398	0.0621882	0.0946779	0.0266472	0.0561841	0.0202175	0.0300755
cg09229912	CUTL2	1.4949e-06	0.0529544	0.0196877	0.25662	-0.236932	1	134	TRUE	0.0565587	0.027235	0.0225377	0.0169775	0.0176289	0.0799171	0.0273597	0.010631	0.0368977	0.0179554	0.0985568	0.020974	0.0960512	0.0337141	0.0366201	0.0534256	0.0221073	0.0867558	0.158969	0.0690151	0.0594257	0.0260662	0.0676251	0.0397292	0.0283966	0.0906401	0.05741	0.177187	0.0659997	0.0375808	0.0125985	0.0133067	0.25662	0.0441713	0.0624288	0.101535	0.034619	0.119776	0.034494	0.0187443
cg14541950	HIST3H2BB	0.0259063	0.0445548	0.0262238	0.262593	-0.236369	1	104	TRUE	0.01318	0.0153962	0.0289952	0.0166099	0.0364036	0.036474	0.101394	0.0330186	0.0385816	0.0136276	0.0295216	0.0131989	0.188018	0.0354653	0.0245286	0.262593	0.0349164	0.0331577	0.105529	0.101048	0.0187296	0.045066	0.033795	0.0472205	0.0251833	0.03519	0.0922879	0.0258293	0.0214746	0.112154	0.0116242	0.0174116	0.00697124	0.0269347	0.0430205	0.0210926	0.0286335	0.0332609	0.037659	0.0114765
cg03125090	ARPC5	0.0379816	0.0364442	0.0407303	0.275325	-0.234594	1	505	TRUE	0.0292171	0.0260999	0.0280306	0.0227656	0.024454	0.0315975	0.0275295	0.0353955	0.0323733	0.0286614	0.0210657	0.0280398	0.0853563	0.0273973	0.0249386	0.0254222	0.0228625	0.018221	0.0238635	0.0374722	0.0363213	0.0412991	0.0194998	0.0233364	0.0296884	0.0222286	0.0247106	0.0277677	0.0280578	0.0236697	0.0225174	0.0541259	0.0195392	0.0294029	0.275325	0.0253508	0.0368685	0.0260031	0.0276648	0.0371765
cg17691309	TPM2	0.00266754	0.0518968	0.0282235	0.262796	-0.234572	1	406	TRUE	0.0214259	0.0481	0.0886719	0.0560429	0.0144387	0.0800376	0.0414554	0.00736842	0.0603904	0.0757884	0.042369	0.0162016	0.0128109	0.0319563	0.0532008	0.0685952	0.110633	0.0362379	0.055717	0.044185	0.0224087	0.0103162	0.0509139	0.0574398	0.0429528	0.0784681	0.0816052	0.0298124	0.0938889	0.0207002	0.0329086	0.0584995	0.0257478	0.0638748	0.0377055	0.00843134	0.0972214	0.0262306	0.0295099	0.0087937
cg08707078	MGC72075	0.0202393	0.0428882	0.0521794	0.286696	-0.234516	1	470	TRUE	0.0388975	0.0508529	0.0410723	0.0352467	0.0493006	0.0322239	0.0264614	0.0355145	0.0421564	0.0307866	0.0452142	0.0366171	0.0722175	0.0325425	0.0299565	0.0454792	0.286696	0.0689942	0.0377864	0.0425432	0.0354162	0.0549645	0.020413	0.0239087	0.0308461	0.0221914	0.0319635	0.0392534	0.0261468	0.0183011	0.0206897	0.0354238	0.0236871	0.0317154	0.121756	0.0221206	0.0248721	0.0385164	0.0243902	0.0385373
cg10692870	FN1	1.18602e-05	0.0701421	0.0336129	0.268067	-0.234454	1	523	TRUE	0.0799971	0.0282134	0.0417786	0.0357143	0.0249916	0.0418506	0.0450626	0.0298623	0.0475302	0.0498282	0.0263927	0.036246	0.0829714	0.174275	0.0451349	0.0500261	0.0613117	0.0479242	0.137713	0.074237	0.0331903	0.0463116	0.046456	0.0289708	0.0748647	0.173175	0.0756495	0.127683	0.196536	0.15265	0.059135	0.0577832	0.112203	0.0633352	0.0627236	0.0618225	0.167068	0.0794499	0.268067	0.0704693
cg08535373	SLC32A1	0.00574102	0.0815341	0.0533846	0.286874	-0.233489	1	493	TRUE	0.0581456	0.0444975	0.0417614	0.0738503	0.0705508	0.15012	0.0626025	0.114242	0.0713775	0.128983	0.0615127	0.0575389	0.125247	0.230382	0.0629578	0.0621913	0.0616231	0.0645626	0.116875	0.143366	0.0423487	0.0770605	0.0459013	0.0429721	0.0625418	0.216955	0.0875873	0.0860172	0.0649726	0.0574778	0.0299757	0.0417481	0.0542666	0.0694664	0.0398568	0.064225	0.286874	0.0699659	0.14721	0.0980152
cg21840599	PAK2	0.000818408	0.0570086	0.0370154	0.270171	-0.233156	1	539	TRUE	0.060355	0.0545011	0.0605063	0.0399813	0.0576268	0.0455741	0.0308776	0.012374	0.0742434	0.0310333	0.045407	0.0281537	0.0383621	0.0345776	0.0542813	0.0486295	0.0379318	0.0445912	0.0453827	0.270171	0.0505298	0.0864342	0.0666068	0.0595603	0.0490585	0.0702531	0.104237	0.0790575	0.038718	0.0566809	0.0237988	0.0226641	0.0413938	0.0456071	0.0440244	0.0320198	0.0777875	0.0772386	0.0206838	0.0209154
cg14809191	FOXQ1	0.0300942	0.0416664	0.030551	0.262808	-0.232257	1	850	TRUE	0.0421874	0.0299092	0.0268034	0.051595	0.031885	0.042823	0.0336945	0.0200032	0.0384833	0.0286246	0.0358003	0.0292765	0.0410959	0.0276951	0.0394503	0.0258344	0.027247	0.0277264	0.0530647	0.0779494	0.0357836	0.0284082	0.0457127	0.0443531	0.0683504	0.026224	0.0319324	0.0490572	0.0302509	0.0209172	0.0152602	0.0252536	0.0490777	0.0530173	0.0261244	0.0404262	0.05059	0.0709183	0.0117537	0.0310216
cg15639045	SLC16A11	0.0151694	0.0431104	0.0247692	0.256864	-0.232094	1	42	TRUE	0.0244947	0.0249858	0.0211588	0.0330254	0.0239659	0.0264137	0.027598	0.0132967	0.0443604	0.0341979	0.0230898	0.0237129	0.0871377	0.164747	0.0311935	0.0980428	0.212613	0.256864	0.0377881	0.0619929	0.0335799	0.0277661	0.0324474	0.0279747	0.0394145	0.066806	0.0332546	0.0291564	0.0669867	0.0220258	0.0148861	0.017101	0.0285449	0.0350349	0.0191687	0.0240219	0.0259866	0.0443043	0.0114932	0.0171848
cg13216057	DKK3	0.0156721	0.0431594	0.0223034	0.253912	-0.231609	1	274	TRUE	0.0189585	0.0158595	0.0232445	0.136219	0.0630191	0.0672955	0.07508	0.0225195	0.253912	0.0251601	0.0233857	0.0875203	0.0405728	0.158811	0.0255945	0.0821673	0.0403186	0.0716909	0.0451191	0.0561724	0.0262577	0.0251418	0.0267695	0.014206	0.0121877	0.0227446	0.0256297	0.0261545	0.0496238	0.0134766	0.0154591	0.0247299	0.0580636	0.0227365	0.0209385	0.0394524	0.08514	0.0251942	0.00931613	0.0255062
cg18440474	CHN1	0.0108636	0.0319415	0.020923	0.251799	-0.230876	1	462	TRUE	0.251799	0.0136852	0.0191565	0.0170157	0.0158406	0.0282497	0.022233	0.0121467	0.0589358	0.0197644	0.0179393	0.0208257	0.0281303	0.0314193	0.0297646	0.0369439	0.0211178	0.0492378	0.0400846	0.018601	0.0330232	0.0330949	0.0244848	0.0284906	0.0142879	0.0295559	0.0192664	0.0337758	0.0261886	0.0197083	0.0311652	0.0135306	0.0221118	0.0241699	0.0174693	0.0335623	0.060917	0.0323262	0.0136608	0.0240477
cg23641145	PGR	8.20065e-06	0.0778372	0.0370623	0.267327	-0.230264	1	689	TRUE	0.0380793	0.0303691	0.0473159	0.0464836	0.0375667	0.143996	0.149839	0.042976	0.0799164	0.049925	0.0427949	0.0626461	0.054754	0.150661	0.218461	0.228261	0.059676	0.0420766	0.0649224	0.267327	0.0446302	0.0644139	0.0666864	0.054621	0.19271	0.104604	0.106408	0.147212	0.175657	0.0644068	0.0462171	0.0572242	0.0652288	0.0883064	0.0365674	0.0483956	0.0743142	0.0609214	0.0872138	0.0296831
cg03238797	ADAMTS18	0.00324998	0.0416158	0.0213664	0.250582	-0.229216	1	118	TRUE	0.0703412	0.0222198	0.0237476	0.0226718	0.0323766	0.0619536	0.132917	0.0357701	0.0233497	0.0190313	0.0133822	0.0273539	0.0751675	0.0667051	0.0192801	0.0777244	0.208325	0.0195309	0.250582	0.0670493	0.0256879	0.0206152	0.0196127	0.0175716	0.024562	0.0151211	0.0220202	0.0291623	0.0334077	0.0129521	0.0101556	0.0253661	0.0425691	0.0272075	0.0197853	0.0401887	0.0235987	0.0485183	0.0167538	0.0214738
cg23003881	FAM44B	0.00227115	0.0411223	0.0602416	0.288162	-0.22792	1	273	TRUE	0.0230159	0.0302824	0.0229822	0.0196821	0.02672	0.0301935	0.0253506	0.0311662	0.0397222	0.0256143	0.0256257	0.0302071	0.125819	0.0223005	0.0255555	0.036966	0.0249248	0.0216212	0.026345	0.0344986	0.0114179	0.073743	0.0123643	0.0135438	0.0256295	0.048991	0.0353115	0.0341982	0.0254554	0.015607	0.0135229	0.0553951	0.0408003	0.030017	0.288162	0.0453082	0.0399727	0.0370551	0.0609497	0.0415973
cg07778029	HOXA9	0.0402039	0.0317677	0.0200845	0.247631	-0.227546	1	35	TRUE	0.247631	0.0164332	0.0216021	0.0219657	0.0190124	0.0155895	0.0150126	0.0118795	0.0268398	0.027342	0.02914	0.0235581	0.0313705	0.0288398	0.025586	0.0307682	0.0281346	0.0151029	0.0238595	0.0168853	0.0436203	0.0241564	0.0192035	0.0237146	0.0225734	0.0210432	0.020053	0.0245403	0.0237807	0.0135983	0.0121404	0.0288508	0.0378361	0.0260642	0.0179515	0.0220423	0.0188771	0.0235834	0.0753073	0.0132817
cg01971122	CALCA	3.82263e-05	0.091863	0.057511	0.284816	-0.227305	1	30	TRUE	0.0610543	0.0468214	0.0660853	0.0772453	0.0645899	0.284816	0.0888275	0.159757	0.0982496	0.097727	0.0670693	0.0813761	0.0777718	0.0829839	0.0840554	0.0793072	0.0759548	0.0794468	0.109489	0.0767831	0.0866753	0.0534672	0.111243	0.10211	0.13817	0.104936	0.123165	0.208155	0.183428	0.0667885	0.0615195	0.0487925	0.118599	0.128259	0.0351156	0.0693548	0.125638	0.09962	0.0572483	0.0459679
cg27119451	BRD8	0.0348417	0.0467453	0.0520061	0.279242	-0.227236	1	253	TRUE	0.0311137	0.0399564	0.028061	0.0294518	0.0319382	0.0358281	0.0283242	0.037133	0.0463032	0.0379778	0.0330737	0.0253109	0.0533827	0.0355464	0.0469656	0.0356504	0.0237353	0.0508381	0.0392477	0.0547894	0.0275403	0.047302	0.0254507	0.0365846	0.0446963	0.0374082	0.0363493	0.0453195	0.0405392	0.0260609	0.0317382	0.0536903	0.0339456	0.0358016	0.279242	0.0390147	0.0531661	0.0442528	0.0359364	0.0281777
cg13948987	HCRTR2	0.00574102	0.0467241	0.0277232	0.254698	-0.226975	1	190	TRUE	0.0257313	0.0478366	0.0275927	0.024638	0.0400982	0.0438475	0.0322656	0.0290592	0.0482516	0.0414999	0.254698	0.0346778	0.156272	0.0564271	0.0455169	0.0533379	0.0399797	0.0325404	0.102622	0.193558	0.0247813	0.0240756	0.0613701	0.0309554	0.0794105	0.0315572	0.0309218	0.0376032	0.0337037	0.0319867	0.0231414	0.0469072	0.0355231	0.0441329	0.0241622	0.0532674	0.0298656	0.0285152	0.0160522	0.0202771
cg21605986	KIAA1191	0.00177555	0.0984065	0.0562664	0.283191	-0.226925	1	42	TRUE	0.0802361	0.111584	0.104257	0.0758514	0.0902944	0.13862	0.143413	0.0280707	0.161626	0.0931108	0.100506	0.0895472	0.0537975	0.081305	0.137873	0.0485059	0.0985205	0.12739	0.13355	0.104067	0.0318643	0.0115067	0.130761	0.198583	0.177296	0.139991	0.184469	0.141191	0.14029	0.0887809	0.133026	0.0111145	0.0723443	0.283191	0.0163024	0.0561203	0.103959	0.0708119	0.0122234	0.00773994
cg21257635	SYF2	0.0267017	0.0496005	0.0645323	0.290548	-0.226016	1	85	TRUE	0.0433701	0.0392978	0.0323712	0.0295657	0.0424689	0.0329525	0.0329121	0.0239343	0.0526767	0.0423702	0.0355109	0.0419855	0.0927258	0.0245292	0.0329419	0.0400476	0.0384463	0.0369995	0.0446744	0.0622222	0.0276368	0.0228021	0.0201058	0.0264184	0.0845407	0.0195495	0.04848	0.0535241	0.0246666	0.0349985	0.0395643	0.0672313	0.0288588	0.0416263	0.290548	0.0354387	0.0413817	0.0347952	0.0304804	0.0682731
cg20166532	EDG1	0.0027759	0.0538809	0.0334898	0.258464	-0.224974	1	206	TRUE	0.0257805	0.0698022	0.0350044	0.0521912	0.0332877	0.0339397	0.0430923	0.258464	0.0430695	0.0666707	0.0417239	0.0308828	0.0338645	0.0333419	0.11175	0.0702159	0.0344807	0.0311416	0.0455409	0.151652	0.0440233	0.0361129	0.0359559	0.0365397	0.041975	0.0290664	0.0405059	0.0491482	0.0394108	0.123689	0.12898	0.039655	0.0634714	0.0545607	0.054723	0.0323984	0.0291335	0.0593267	0.106571	0.0352297
cg15107670	WT1	0.0108636	0.05054	0.0264419	0.251286	-0.224844	1	328	TRUE	0.209516	0.0265367	0.026295	0.0249255	0.0412136	0.182159	0.0437558	0.0442965	0.028818	0.021218	0.0207215	0.0313251	0.0493567	0.0501501	0.037436	0.033521	0.0345255	0.0184704	0.0332151	0.0392786	0.022177	0.0191187	0.0241724	0.0202999	0.0380207	0.0199363	0.0335007	0.109243	0.0334522	0.0204946	0.0134093	0.0180504	0.182006	0.0737557	0.0237706	0.101333	0.014112	0.110537	0.0136234	0.251286
cg13828839	FXYD6	0.000280166	0.0275515	0.0303957	0.255145	-0.224749	1	201	TRUE	0.025035	0.0310134	0.0252321	0.0151311	0.0170388	0.0195958	0.024957	0.0224543	0.0236686	0.0866449	0.0184737	0.0160098	0.0945946	0.0223927	0.0180597	0.0234082	0.0198995	0.0171879	0.0153912	0.255145	0.020719	0.0274818	0.0137438	0.0122184	0.0174964	0.0156675	0.0206467	0.0199548	0.0181818	0.0084074	0.0111931	0.0161812	0.025328	0.0140017	0.0363685	0.0311397	0.0219657	0.0340866	0.0179715	0.0132159
cg15642326	MARK4	0.0208836	0.0853918	0.0603924	0.284738	-0.224345	1	696	TRUE	0.0756629	0.0531695	0.0876416	0.0565073	0.212911	0.0840245	0.0563867	0.106658	0.15274	0.09699	0.059553	0.0697084	0.0958542	0.100351	0.0962489	0.284738	0.0804843	0.0851076	0.127838	0.0523134	0.0617946	0.0981742	0.0844819	0.0636019	0.0716396	0.135613	0.178124	0.1291	0.0778551	0.0523127	0.0340159	0.0877062	0.0428075	0.062509	0.0562863	0.0552052	0.0869937	0.0489708	0.0251621	0.0415968
cg27187881	NAGA	0.000146381	0.0837328	0.0571945	0.281445	-0.224251	1	428	TRUE	0.0441327	0.0988854	0.0778083	0.0581427	0.0396373	0.190951	0.0401114	0.0529963	0.128273	0.0798394	0.0710613	0.0631394	0.0609413	0.152448	0.0734519	0.0529985	0.0641337	0.0524155	0.0668115	0.0653799	0.0626461	0.0771802	0.0945658	0.0770765	0.10304	0.0462331	0.0717036	0.0662147	0.116638	0.154593	0.147226	0.0690839	0.0511151	0.116283	0.0902527	0.0941652	0.0700552	0.113082	0.0553092	0.0750894
cg14473924	PDZRN3	0.00617736	0.107092	0.0791162	0.30186	-0.222744	1	98	TRUE	0.062444	0.0866057	0.0959813	0.076933	0.139991	0.182374	0.161594	0.156389	0.116044	0.0905899	0.0743576	0.170469	0.255443	0.30186	0.0994851	0.113381	0.122168	0.0892507	0.128858	0.112848	0.117213	0.114108	0.123174	0.0858276	0.144026	0.106174	0.106085	0.0795753	0.126535	0.0385302	0.0439587	0.0868061	0.0789062	0.0766771	0.137106	0.132169	0.0598339	0.0940947	0.0398212	0.060662
cg04026012	SYNCRIP	0.0184077	0.0559033	0.066164	0.28866	-0.222496	1	991	TRUE	0.0329374	0.053783	0.0424722	0.0304988	0.0382716	0.0448754	0.0531088	0.0495208	0.0569251	0.0668008	0.0594631	0.0815451	0.100464	0.0398119	0.0451923	0.0698603	0.0488531	0.0301433	0.0411151	0.0803998	0.0143354	0.0361533	0.0229502	0.0224099	0.0373906	0.037317	0.0215054	0.028485	0.0397468	0.0274245	0.0349377	0.0690789	0.032306	0.0501235	0.28866	0.0468391	0.0733407	0.051706	0.0992542	0.0564654
cg12435611	BRIP1	0.0358631	0.0838811	0.0579872	0.279885	-0.221898	1	297	TRUE	0.0905872	0.0745716	0.0793892	0.0654002	0.0444133	0.110254	0.092453	0.0252906	0.132126	0.0387986	0.0713592	0.0468437	0.0630522	0.0333442	0.0787594	0.0485437	0.0505483	0.0570658	0.123175	0.0863318	0.0518028	0.0726902	0.104978	0.0914171	0.180643	0.0772245	0.137852	0.0674763	0.0746314	0.0803313	0.0292379	0.0713559	0.0330337	0.0937821	0.134225	0.025463	0.205492	0.0959795	0.0218729	0.0360467
cg27591196	GALNACT-2	0.000230227	0.0439603	0.0256834	0.247331	-0.221648	1	395	TRUE	0.0310729	0.0252519	0.0708348	0.0281991	0.0288832	0.0504729	0.0437324	0.0202439	0.0745392	0.0320751	0.0399576	0.0273343	0.0589296	0.0269443	0.043256	0.0313202	0.0180057	0.0590427	0.0565627	0.247331	0.0464504	0.0525956	0.0493528	0.0510569	0.0431631	0.0371573	0.0413231	0.0511246	0.0395574	0.0421972	0.0242396	0.0274314	0.0219755	0.0469663	0.0585938	0.0237394	0.0620073	0.0274803	0.0110574	0.0165178
cg19222480	UBE2C	0.00794498	0.026031	0.0221368	0.243422	-0.221285	1	191	TRUE	0.0188476	0.0236165	0.0219378	0.0192906	0.0251159	0.0166504	0.0154347	0.00964983	0.0168941	0.0147941	0.0163395	0.0349673	0.0142995	0.0224006	0.0195638	0.0166511	0.0190925	0.0206174	0.017796	0.0215888	0.0195322	0.0255386	0.0185107	0.0179053	0.0255349	0.0279286	0.0392579	0.0245424	0.0329097	0.0238875	0.015287	0.011207	0.0159948	0.0202583	0.0180768	0.021606	0.0237735	0.0170302	0.0216067	0.0251568
cg03928182	PTPRR	0.00425678	0.088208	0.0638916	0.285125	-0.221233	1	76	TRUE	0.0813901	0.0389057	0.0611058	0.0638781	0.244218	0.0766532	0.0495532	0.0442434	0.0765754	0.0991106	0.0725494	0.109417	0.118616	0.16005	0.0630925	0.077051	0.107161	0.0650034	0.124642	0.0904559	0.06836	0.0403094	0.0853273	0.0863302	0.214323	0.0726804	0.0895231	0.0639084	0.0762312	0.0558561	0.0400911	0.039877	0.0500845	0.080037	0.052585	0.0567757	0.0753856	0.0620561	0.0548735	0.0912831
cg18306327	BFAR	0.031923	0.0492607	0.0590855	0.279441	-0.220356	1	263	TRUE	0.0355571	0.0550122	0.040393	0.0354248	0.0362509	0.036843	0.0404494	0.0290711	0.0579802	0.0454987	0.0536369	0.0456323	0.0586042	0.0429604	0.0353576	0.0400844	0.0303091	0.0364052	0.0514669	0.0600259	0.0510395	0.0904179	0.0416366	0.0283466	0.0970699	0.0394588	0.0505421	0.0384885	0.0421528	0.0350396	0.0263004	0.0539	0.0359356	0.0413636	0.279441	0.0505733	0.0378532	0.0567389	0.0223881	0.0334426
cg00503458	KIAA0907	0.0292136	0.0461983	0.0536627	0.273448	-0.219785	1	251	TRUE	0.026927	0.117391	0.0279095	0.0251247	0.0286924	0.0405502	0.0314721	0.0468171	0.0680056	0.0279375	0.0471652	0.0308491	0.0992823	0.0203446	0.0265193	0.0342942	0.0236536	0.0237632	0.028235	0.0519329	0.0460977	0.035056	0.0337789	0.0336746	0.0296313	0.0323287	0.0485266	0.0386684	0.0465274	0.0276671	0.0252793	0.0577934	0.0211231	0.0393557	0.273448	0.0426563	0.0399698	0.0414148	0.0418187	0.0344546
cg22660578	LHX1	0.0292136	0.0643706	0.0406655	0.260302	-0.219636	1	470	TRUE	0.0232884	0.0571272	0.0276091	0.0372801	0.0378758	0.0716272	0.0574455	0.0793203	0.0315086	0.119524	0.034651	0.0476404	0.0367505	0.104479	0.0515399	0.224634	0.0414499	0.153969	0.260302	0.0447834	0.0569806	0.0223551	0.0513512	0.0366993	0.0546162	0.0313913	0.0544753	0.075471	0.0622135	0.0329233	0.0219505	0.0287188	0.152909	0.062636	0.0219953	0.121826	0.0249271	0.11759	0.0686137	0.0625796
cg13421924	SC5DL	0.031923	0.0301128	0.0323432	0.251961	-0.219618	1	286	TRUE	0.0208509	0.0246075	0.0286873	0.019288	0.0186788	0.0257491	0.0199305	0.0225699	0.0248227	0.0239037	0.0276906	0.0300025	0.102925	0.0117985	0.0236822	0.0280193	0.0182111	0.0130171	0.0269818	0.0269017	0.022642	0.0257114	0.0133423	0.0103748	0.0315737	0.0112452	0.0125285	0.0168505	0.0291381	0.0174919	0.0105697	0.0218619	0.0169856	0.0220213	0.251961	0.0352358	0.0284071	0.0333502	0.02831	0.0162827
cg13631913	MGC4399	0.00288819	0.0405072	0.0236018	0.243199	-0.219597	1	787	TRUE	0.0606496	0.0160109	0.0708782	0.032581	0.0289622	0.0203725	0.0116449	0.040425	0.023649	0.0213323	0.0194104	0.0221348	0.0331267	0.0227543	0.0687861	0.0225691	0.0244064	0.024453	0.0250825	0.0195833	0.0201649	0.0234655	0.0270512	0.0460107	0.0218052	0.243199	0.051346	0.0324245	0.0377241	0.0679411	0.121955	0.0385141	0.11478	0.0296851	0.0668874	0.0302089	0.0298937	0.0560581	0.0863657	0.0228949
cg04925864	FAM65A	0.00351323	0.0520379	0.0302295	0.249744	-0.219514	1	237	TRUE	0.0334914	0.0296656	0.0605847	0.0512705	0.036416	0.0850916	0.0457471	0.0516467	0.127324	0.0664803	0.0316574	0.0656275	0.0441384	0.249744	0.0664022	0.0776396	0.0513591	0.0550634	0.0580826	0.035921	0.0724961	0.0729643	0.0958078	0.0589443	0.090568	0.0481577	0.0846915	0.101035	0.0699473	0.0275941	0.0162655	0.0471413	0.0350573	0.0447386	0.0159551	0.0679748	0.0160852	0.0316669	0.00807268	0.01343
cg03000603	DHX34	0.0267017	0.0435959	0.0546925	0.274112	-0.219419	1	49	TRUE	0.0277866	0.0527859	0.0386233	0.0316218	0.0415522	0.0287318	0.0440404	0.0371788	0.0653292	0.0393674	0.0344519	0.0469409	0.12574	0.0275174	0.0219844	0.0304609	0.0285881	0.0151939	0.045591	0.0849328	0.0170774	0.0685631	0.0143109	0.0122087	0.0207888	0.00989385	0.0120962	0.00739784	0.0296135	0.03899	0.0171407	0.0391459	0.018655	0.0337136	0.274112	0.0492676	0.0361408	0.0593714	0.0586436	0.0259962
cg02631906	PRDX1	0.000748363	0.050126	0.0641153	0.282421	-0.218306	1	255	TRUE	0.0319902	0.0449811	0.0323019	0.038378	0.0263952	0.0600333	0.032896	0.0315602	0.0551505	0.0412793	0.0391193	0.0410617	0.123967	0.0613979	0.0422961	0.0444243	0.0344243	0.0337338	0.0373367	0.0525578	0.0352002	0.0590368	0.0418422	0.0309156	0.0671594	0.0393479	0.117667	0.036551	0.0481992	0.0202536	0.030722	0.0334294	0.032773	0.0392879	0.282421	0.0378493	0.0611591	0.0481334	0.0253189	0.0421687
cg23162441	STK35	0.00980063	0.0400045	0.0292051	0.246587	-0.217382	1	331	TRUE	0.0215962	0.0259265	0.0262206	0.0242579	0.0527546	0.0311262	0.0413193	0.0149561	0.0303898	0.0332443	0.0378312	0.0282263	0.0247818	0.0374618	0.0291197	0.0302062	0.0200858	0.0546274	0.0537839	0.0309464	0.0329724	0.0205916	0.0688999	0.0480312	0.0318512	0.0395085	0.0323146	0.08396	0.0318585	0.0318252	0.032072	0.246587	0.0241196	0.031859	0.0365381	0.0362431	0.04367	0.0476575	0.0251427	0.0274347
cg03549127	GCA	0.0236401	0.0347837	0.0393903	0.256487	-0.217097	1	68	TRUE	0.0247851	0.0366595	0.0318175	0.023067	0.0261905	0.0279498	0.0258417	0.0243161	0.0523276	0.0349542	0.0285344	0.0296527	0.0667678	0.0424332	0.0279923	0.0300394	0.0360608	0.015279	0.0274468	0.0288311	0.0207998	0.0350268	0.0181694	0.014597	0.0331793	0.0207299	0.0225899	0.0286497	0.0289996	0.0187813	0.0207009	0.0282339	0.0200015	0.0212895	0.256487	0.0457584	0.0274467	0.0375967	0.0291703	0.024663
cg10140638	PTPRN	0.000431049	0.0417061	0.0236062	0.239518	-0.215912	1	64	TRUE	0.0272665	0.0304322	0.0258466	0.0322224	0.0271137	0.0455349	0.0180383	0.0210848	0.0237552	0.0181171	0.0314012	0.030955	0.073502	0.0922619	0.0223074	0.0372205	0.160346	0.0186616	0.239518	0.107768	0.0240468	0.0318448	0.0350568	0.0272507	0.0216969	0.0228195	0.0256314	0.103889	0.0754414	0.0307965	0.0142115	0.0192504	0.0353151	0.0337097	0.0176519	0.0534906	0.0163081	0.0492172	0.0405069	0.069848
cg18237405	CPNE5	0.00617736	0.0436146	0.0281031	0.243477	-0.215374	1	762	TRUE	0.0264138	0.0266507	0.0249933	0.070296	0.0269416	0.13043	0.0295156	0.0437932	0.0236179	0.0247139	0.0365277	0.0297731	0.0523614	0.0245796	0.027533	0.0257955	0.243477	0.0290146	0.043634	0.0421138	0.020659	0.0400881	0.0209763	0.0236947	0.0348224	0.0289697	0.0192779	0.033351	0.0542009	0.0237229	0.0279755	0.0390836	0.0564676	0.0353462	0.060904	0.0393856	0.075406	0.0650452	0.0419854	0.0212997
cg05661838	MOS	2.93675e-06	0.0604173	0.0304372	0.245411	-0.214974	1	27	TRUE	0.0393298	0.0319531	0.0596105	0.0249921	0.0490601	0.0854043	0.131919	0.0273624	0.0637259	0.0336972	0.0488146	0.0522401	0.0768216	0.0586754	0.0869747	0.0701725	0.0307485	0.0801692	0.0749937	0.0810264	0.0353626	0.0529043	0.0595244	0.0717049	0.0815414	0.0548259	0.0732696	0.180837	0.067473	0.0472543	0.0134109	0.0370778	0.0451933	0.0454273	0.0279246	0.0504605	0.0440802	0.245411	0.0494397	0.020173
cg03080344	METTL2B	0.0251311	0.0598774	0.043982	0.258951	-0.214969	1	257	TRUE	0.0416352	0.0445499	0.0527447	0.0943711	0.0322776	0.0507497	0.0329096	0.0240591	0.0611447	0.0694437	0.0683804	0.0485554	0.0578594	0.0608122	0.069602	0.0498853	0.0542605	0.0649775	0.0422951	0.0280698	0.125053	0.040188	0.0673125	0.0485599	0.0518325	0.0840411	0.127206	0.0734102	0.10994	0.0753176	0.0640007	0.0396343	0.0442863	0.0410002	0.0302413	0.0532357	0.108488	0.0690656	0.01912	0.0416549
cg10900550	TDRD7	0.0112397	0.0807713	0.0576438	0.271634	-0.21399	1	320	TRUE	0.0469283	0.0789282	0.0448866	0.0569288	0.0469762	0.0535774	0.0388197	0.0345884	0.143731	0.230725	0.154983	0.0542034	0.0734567	0.0964793	0.0616645	0.271634	0.0681829	0.0835694	0.064007	0.0533977	0.0751036	0.06533	0.0560107	0.06312	0.0644447	0.0798839	0.0850895	0.0535619	0.11096	0.0775809	0.0567315	0.0558968	0.142661	0.0862617	0.0526132	0.0541913	0.0651036	0.220978	0.0591856	0.0595726
cg04005707	FLJ21511	0.0196121	0.0473061	0.0285925	0.242174	-0.213581	1	56	TRUE	0.0193901	0.0294779	0.0330018	0.0303765	0.0472909	0.242174	0.0769431	0.0393953	0.0459024	0.0241637	0.0166049	0.0588831	0.0856721	0.116633	0.0337881	0.0445153	0.0571973	0.0536753	0.0602544	0.153205	0.0722645	0.0319336	0.0496168	0.0321598	0.0640575	0.0361274	0.0396262	0.0704119	0.0530345	0.017842	0.0126362	0.0197862	0.04876	0.0657204	0.0189432	0.0838427	0.0239325	0.0371373	0.0129273	0.0134198
cg10321208	CPT2	0.00459155	0.0488365	0.0620759	0.275654	-0.213578	1	142	TRUE	0.0340064	0.0437726	0.0409289	0.0276359	0.0346299	0.0378523	0.0344456	0.0538894	0.0752384	0.0300958	0.0595313	0.0667466	0.133874	0.0256746	0.029745	0.0415681	0.0306173	0.0182454	0.0481283	0.0822357	0.0292183	0.0602348	0.0210747	0.0202195	0.0450779	0.0246267	0.0314152	0.0328556	0.0369437	0.0296192	0.0114377	0.0319614	0.0192616	0.0502835	0.275654	0.0348086	0.0442945	0.0720453	0.0423762	0.0342089
cg20888907	LETM2	0.0449752	0.0323885	0.0362718	0.249398	-0.213126	1	224	TRUE	0.0253688	0.0235237	0.026981	0.0195366	0.0199144	0.0447948	0.0251953	0.0188088	0.0384047	0.024128	0.0378947	0.0422007	0.109668	0.0242243	0.018666	0.025671	0.0224928	0.0122351	0.0222078	0.0562414	0.00859482	0.0587952	0.00555967	0.0152443	0.0177072	0.017721	0.00979104	0.00954922	0.0148529	0.0200698	0.0131487	0.0212066	0.020369	0.0226481	0.249398	0.0291759	0.0343137	0.0407617	0.0435291	0.0183879
cg16606638	GALNT4	0.00713911	0.050919	0.0360361	0.248944	-0.212908	1	314	TRUE	0.0263779	0.0378098	0.0441062	0.0380485	0.0414082	0.0791397	0.0368953	0.0486541	0.0839146	0.0499481	0.0355946	0.0417779	0.0332275	0.099146	0.0486038	0.0521758	0.0778767	0.0416878	0.248944	0.0851917	0.035447	0.0553842	0.0605168	0.0440702	0.0579446	0.0415819	0.0558494	0.0446876	0.0506263	0.0310266	0.0237491	0.0232895	0.0246585	0.0608182	0.058073	0.0474232	0.0622079	0.0328323	0.0157453	0.027659
cg22429822	RAB3B	0.0449752	0.02748	0.0120047	0.224593	-0.212588	1	13	TRUE	0.0558652	0.0348023	0.224593	0.0217219	0.0241271	0.0303973	0.128785	0.00785233	0.0129202	0.0404634	0.0300258	0.0105246	0.165951	0.0344341	0.0111021	0.0274199	0.0108091	0.0565404	0.0150904	0.0313259	0.0201931	0.018348	0.0158616	0.0205265	0.0250687	0.00533874	0.00909273	0.0191494	0.00952692	0.00858357	0.00511925	0.00636993	0.0176588	0.0140983	0.00543379	0.0132326	0.0090061	0.0145058	0.00512488	0.00661835
cg25358938	TMEM66	0.0229233	0.026351	0.0311447	0.242767	-0.211623	1	237	TRUE	0.0223776	0.0223146	0.025534	0.0128523	0.0268599	0.0273353	0.0203119	0.0248115	0.0191977	0.0169624	0.0142747	0.0287958	0.0849176	0.0119372	0.0157791	0.0269231	0.0109575	0.00894321	0.0264937	0.0388327	0.00840925	0.0264848	0.00880178	0.00739854	0.0171654	0.00790678	0.00664837	0.0104119	0.0103634	0.0129104	0.0139639	0.0262649	0.0234554	0.0259407	0.242767	0.0198912	0.0232558	0.0225284	0.0202234	0.0138622
cg09416313	MATK	0.00459155	0.036927	0.0196199	0.231085	-0.211465	1	83	TRUE	0.0339793	0.0160072	0.0197679	0.129661	0.0454085	0.0388523	0.0414303	0.0197558	0.0215138	0.013936	0.0536288	0.0275485	0.196929	0.02975	0.0170404	0.0195721	0.0219598	0.0191312	0.0858367	0.015885	0.0166378	0.022164	0.02621	0.0196006	0.0195182	0.0145799	0.0266602	0.0381338	0.0479571	0.0217381	0.0106129	0.0117758	0.0290916	0.024894	0.0143815	0.0250455	0.0221199	0.0212766	0.0440538	0.231085
cg07448460	GGH	0.00266754	0.0472831	0.0620979	0.273422	-0.211324	1	493	TRUE	0.0495616	0.0329559	0.034141	0.0321712	0.0314455	0.0258697	0.0299041	0.0140973	0.052945	0.0518407	0.0486381	0.0443342	0.0654784	0.0442031	0.0466811	0.0465958	0.055946	0.0304484	0.0268548	0.0272006	0.0324049	0.0354559	0.0383052	0.0325549	0.0540381	0.0580818	0.0473585	0.0367969	0.0409342	0.0264374	0.0266618	0.0223063	0.0165257	0.0519722	0.0238526	0.030982	0.0354743	0.0203616	0.015465	0.144123
cg21820677	GABRA2	0.0275178	0.0287622	0.0156838	0.226925	-0.211241	1	583	TRUE	0.0160266	0.0136925	0.0305901	0.0131595	0.0180391	0.0286753	0.0260118	0.0120996	0.0208151	0.0151258	0.0121927	0.0425458	0.0803723	0.0649908	0.0212521	0.0309374	0.0913105	0.0131571	0.226925	0.106451	0.0194056	0.0200296	0.0158514	0.0190424	0.0198958	0.0202517	0.0190909	0.0264867	0.0223597	0.011103	0.00961734	0.0134968	0.0245218	0.0156583	0.0132116	0.0325987	0.0131868	0.0305011	0.0337948	0.0103451
cg23690380	PRMT5	0.0161891	0.0305535	0.0423695	0.253369	-0.211	1	7	TRUE	0.0219684	0.0287243	0.0243996	0.0166414	0.0265583	0.0260855	0.0213726	0.0293669	0.0465773	0.0249228	0.0236874	0.0294346	0.0452789	0.0170977	0.028804	0.0158489	0.0176481	0.0139834	0.0230195	0.0365375	0.0213246	0.0585347	0.0157352	0.0069567	0.0208981	0.0206039	0.0168409	0.0206506	0.0127112	0.0180062	0.0170611	0.0310111	0.0109082	0.0277043	0.253369	0.0240867	0.0595664	0.0496715	0.0240033	0.0172007
cg15755084	MSX1	0.0222253	0.0258211	0.0175761	0.227611	-0.210035	1	277	TRUE	0.047954	0.0140124	0.0140648	0.0119081	0.0185744	0.0133862	0.0111019	0.014821	0.0260574	0.0191764	0.0142614	0.032673	0.0172767	0.0232695	0.0205327	0.0160023	0.0192365	0.0188381	0.0220267	0.0216079	0.0395622	0.0235137	0.0238579	0.0195002	0.0293888	0.019053	0.0230554	0.0339473	0.0363144	0.0147983	0.0140322	0.0266229	0.0340278	0.028732	0.0170086	0.0271425	0.015442	0.0190476	0.0100805	0.227611
cg23922454	LHX5	0.00185067	0.0568563	0.0375941	0.246947	-0.209353	1	668	TRUE	0.0318857	0.0292704	0.0332326	0.0969702	0.0390762	0.0491216	0.0455014	0.0407797	0.0509084	0.0489876	0.0505654	0.0451261	0.126239	0.0570021	0.0512785	0.0527778	0.0493869	0.246947	0.0347788	0.106691	0.0353094	0.0226762	0.0387229	0.0303166	0.0303081	0.0587741	0.109833	0.0691402	0.0622462	0.0515215	0.0224263	0.0401728	0.0549286	0.0813197	0.0474016	0.0317317	0.0756984	0.0436857	0.0757529	0.0371106
cg25163476	IGF2AS	4.04362e-05	0.0851512	0.0554458	0.264672	-0.209226	1	161	TRUE	0.0939799	0.0764668	0.0498926	0.0775199	0.0540412	0.0629852	0.0559659	0.0857961	0.0936664	0.0543472	0.052514	0.062066	0.082735	0.0877587	0.0673438	0.0540828	0.0555668	0.0663231	0.139424	0.0934334	0.066939	0.0557631	0.0844349	0.0808585	0.0816952	0.0732325	0.0902293	0.101225	0.170321	0.102842	0.0369444	0.051079	0.264672	0.123113	0.0641235	0.0657422	0.0373972	0.0882862	0.143396	0.132666
cg26706070	BCKDK	0.000107291	0.0458875	0.0243906	0.23357	-0.20918	1	214	TRUE	0.0288053	0.0152667	0.0464159	0.0225885	0.0587633	0.0560182	0.0216835	0.0134466	0.0362944	0.0424887	0.0242869	0.0436877	0.0203976	0.0251029	0.0581813	0.0248165	0.0357013	0.0282318	0.0594662	0.113476	0.0234881	0.0324357	0.0778053	0.0642207	0.100008	0.0378587	0.0819822	0.078761	0.030296	0.0314709	0.0198001	0.0265494	0.0219427	0.147905	0.025452	0.0269866	0.053564	0.0465419	0.0161258	0.0244791
cg15343119	GALR1	2.87685e-05	0.0867261	0.0515661	0.260661	-0.209094	1	52	TRUE	0.0761459	0.0438801	0.0831097	0.0446458	0.0643852	0.125356	0.127878	0.0370568	0.0547391	0.0480333	0.0480501	0.046812	0.260661	0.11516	0.0733411	0.0920312	0.0589694	0.0324719	0.188001	0.161167	0.0488556	0.0652033	0.0736788	0.0951446	0.167775	0.0629731	0.0577778	0.0724299	0.0545518	0.0381389	0.112527	0.0594875	0.071623	0.101703	0.100972	0.113955	0.104169	0.127052	0.0451349	0.101698
cg00658626	CCDC63	0.00852582	0.0588458	0.0679073	0.276965	-0.209057	1	168	TRUE	0.0642616	0.0455468	0.0427764	0.0490757	0.0502276	0.0734043	0.0612142	0.0397738	0.054114	0.0854282	0.0477619	0.0451929	0.213668	0.0484324	0.0528233	0.104607	0.0407795	0.0334549	0.041238	0.174585	0.0280097	0.0683681	0.0309744	0.0340056	0.0319735	0.0439184	0.0408737	0.0338387	0.0272392	0.0294777	0.0317316	0.0350293	0.0244475	0.0402228	0.10016	0.040624	0.276965	0.042906	0.020608	0.0460526
cg14534464	NFE2L3	0.000596535	0.0437368	0.0542751	0.262983	-0.208708	1	227	TRUE	0.0258174	0.0472997	0.0265073	0.0325235	0.0439167	0.0304637	0.021092	0.0191882	0.0476191	0.0668693	0.0465045	0.0423236	0.0763098	0.034533	0.063611	0.0572886	0.0280899	0.0440625	0.0361623	0.0358677	0.0424848	0.0278194	0.0281614	0.0413755	0.0458651	0.0248549	0.0430748	0.025904	0.0250836	0.0267528	0.0335317	0.0213497	0.016942	0.0272565	0.0461911	0.0257098	0.0325198	0.0353602	0.0110305	0.0334262
cg05670348	LARGE	0.000170528	0.0373624	0.0205067	0.228855	-0.208348	1	94	TRUE	0.0210918	0.016285	0.0242995	0.0210441	0.0226166	0.0325306	0.0194544	0.0168256	0.0398692	0.0307721	0.0229576	0.0512211	0.0235039	0.0513489	0.0366364	0.0342324	0.0321464	0.0329945	0.0493193	0.104155	0.0355997	0.0227628	0.0346158	0.0445064	0.0862759	0.0248874	0.04404	0.0368219	0.0505219	0.0151681	0.0108792	0.0139291	0.0411848	0.0655541	0.228855	0.0257209	0.0347552	0.0239368	0.0148942	0.0134507
cg14436761	RAMP2	0.00116253	0.0615767	0.0364457	0.244505	-0.208059	1	249	TRUE	0.065228	0.0538493	0.0364049	0.0360307	0.0392573	0.0989349	0.105434	0.0465146	0.0400286	0.113567	0.0296555	0.0329126	0.137307	0.0396503	0.0437271	0.0658667	0.038016	0.0388754	0.0763297	0.0310491	0.0356248	0.0519634	0.0486696	0.04587	0.0358251	0.0403012	0.0718784	0.0753125	0.0711101	0.0489564	0.0664055	0.0516796	0.0840951	0.0789315	0.244505	0.058633	0.210715	0.122317	0.0355927	0.027245
cg04698187	LRRN5	0.000569785	0.0551023	0.0325069	0.240476	-0.20797	1	452	TRUE	0.0241432	0.0467916	0.0384966	0.0492184	0.028899	0.0358145	0.0339364	0.1194	0.0355857	0.0366017	0.0266342	0.0487783	0.0252936	0.240476	0.0358528	0.0691743	0.0481532	0.0407794	0.090353	0.094438	0.0453174	0.0585589	0.0397745	0.146605	0.0443141	0.0201685	0.0421492	0.0354458	0.125805	0.0606635	0.0442218	0.0438063	0.0572045	0.0596254	0.047297	0.0639045	0.189828	0.0447071	0.0456384	0.0208988
cg25163134	PSMC4	0.0215455	0.0728926	0.0802763	0.288149	-0.207873	1	754	TRUE	0.0551905	0.0659643	0.0379944	0.0457824	0.0461387	0.0712581	0.0583942	0.0503634	0.0901734	0.0481718	0.0865747	0.0454546	0.113413	0.0428016	0.0577334	0.0599385	0.0491153	0.0246769	0.0441775	0.144136	0.073378	0.13186	0.0426323	0.0181481	0.0305461	0.128077	0.0635346	0.123769	0.0863492	0.0486163	0.0377395	0.083499	0.0559382	0.0628072	0.24679	0.0836702	0.0762595	0.0687175	0.288149	0.0383904
cg02608292	RPL28	0.000254068	0.0783391	0.0552015	0.262808	-0.207607	1	201	TRUE	0.0620333	0.0430633	0.0614739	0.0541199	0.0612547	0.0896998	0.0593895	0.0300729	0.102148	0.0545715	0.0796664	0.0716401	0.0603541	0.0591995	0.087999	0.0709291	0.0783235	0.0843029	0.11344	0.128959	0.0727521	0.0593895	0.0840949	0.105975	0.0721606	0.0683647	0.131597	0.0999579	0.0704857	0.0820116	0.0579559	0.262808	0.0455276	0.0983727	0.03374	0.102605	0.1312	0.0668073	0.0277217	0.0645626
cg22578204	TIMP3	1.60126e-06	0.0527626	0.0276857	0.23497	-0.207284	1	265	TRUE	0.0281718	0.0332342	0.0341803	0.035875	0.0310871	0.0431293	0.085417	0.0333652	0.0364574	0.037329	0.0258946	0.040943	0.0197026	0.0923693	0.0374648	0.0557877	0.0432846	0.0559016	0.0505555	0.0618755	0.040382	0.030993	0.0509765	0.0472071	0.043039	0.07168	0.0578127	0.159219	0.0494175	0.0329985	0.0205392	0.0383333	0.23497	0.093463	0.0415677	0.0964088	0.029856	0.117385	0.0176855	0.0295299
cg18592307	WDR76	0.00459155	0.0631823	0.0342738	0.240246	-0.205972	1	224	TRUE	0.0253949	0.0765818	0.0361453	0.0306845	0.0237572	0.0400967	0.0235215	0.0548049	0.0787915	0.0527113	0.041369	0.0567229	0.0453007	0.0463667	0.0386539	0.041521	0.208742	0.019241	0.0152127	0.0404977	0.0439586	0.0247926	0.0322467	0.0359098	0.0212972	0.162969	0.149304	0.0363249	0.183715	0.208607	0.0544519	0.0620716	0.100701	0.0478008	0.0361418	0.094616	0.0495705	0.095132	0.240246	0.067552
cg04137128	SIN3A	0.0328721	0.0305567	0.0368457	0.242597	-0.205751	1	336	TRUE	0.0179266	0.0249538	0.0256376	0.0194758	0.029914	0.0207248	0.0190275	0.0207454	0.0354324	0.0331146	0.0317861	0.0311814	0.0527983	0.0291117	0.025031	0.0310867	0.025547	0.0177257	0.0194682	0.0340877	0.0212496	0.0205721	0.0158535	0.0232841	0.0201038	0.0191688	0.0222735	0.0280442	0.0360879	0.0113147	0.0125116	0.038209	0.0129948	0.0260339	0.242597	0.0326638	0.0214083	0.0192735	0.0210676	0.0206536
cg16907075	UBQLN4	0.0328721	0.0659073	0.0680382	0.2736	-0.205562	1	641	TRUE	0.220788	0.144272	0.045509	0.0462304	0.0390196	0.0416762	0.0494371	0.0864198	0.0506718	0.039684	0.0394466	0.05	0.156642	0.0349082	0.0571055	0.0422744	0.236346	0.0293699	0.0646807	0.08	0.023613	0.0559512	0.0255086	0.0301892	0.0494483	0.0269767	0.0385772	0.0383126	0.0383642	0.0442661	0.0379464	0.135539	0.0400061	0.0335869	0.2736	0.0374977	0.0326569	0.0431556	0.0375783	0.0877576
cg19912436	PALM	0.0184077	0.0366586	0.0111809	0.216578	-0.205397	1	84	TRUE	0.137514	0.00939363	0.012682	0.0100675	0.0234932	0.0293111	0.0106899	0.0322581	0.0107546	0.0126628	0.0109996	0.024202	0.0563853	0.0538083	0.0214662	0.0679665	0.037297	0.0282721	0.0409042	0.0214657	0.0141308	0.0153089	0.0094003	0.0114923	0.0141788	0.00872377	0.0128747	0.190386	0.0130102	0.00741409	0.00872894	0.00975709	0.216578	0.0208302	0.125647	0.165895	0.0081836	0.109651	0.00874752	0.0104264
cg07651242	ADCY1	1.30184e-06	0.0671492	0.0274441	0.232822	-0.205378	1	599	TRUE	0.036289	0.042735	0.0402663	0.0430516	0.0278325	0.0774572	0.0607602	0.0313948	0.0660755	0.052283	0.0221167	0.0441952	0.0538732	0.0754119	0.0354681	0.0612413	0.0386356	0.0480101	0.0561452	0.0929265	0.0280855	0.0542072	0.0943271	0.0408487	0.0480951	0.232822	0.115321	0.127824	0.171242	0.189359	0.0179188	0.0452204	0.0996664	0.100663	0.0177433	0.0544452	0.0609057	0.094213	0.18313	0.0291766
cg22783363	TNFRSF10D	0.0358631	0.0497411	0.0501722	0.255357	-0.205185	1	13	TRUE	0.0409719	0.255357	0.0361825	0.0323228	0.029644	0.0376937	0.0396895	0.0320475	0.0510354	0.03646	0.0455599	0.0392052	0.111977	0.0397015	0.036012	0.043755	0.0312052	0.0364685	0.0467499	0.0473506	0.0184584	0.026342	0.0135383	0.0141485	0.0216213	0.0534515	0.061858	0.054488	0.0208855	0.0246409	0.0307392	0.0438045	0.030278	0.0228041	0.121955	0.0318637	0.0336811	0.0295511	0.199275	0.0674622
cg15753381	TAF13	0.0402039	0.0378595	0.0473127	0.252155	-0.204842	1	44	TRUE	0.019397	0.0246567	0.0269253	0.0186187	0.0236719	0.0272898	0.0297018	0.0270723	0.044467	0.0286103	0.0241684	0.0223111	0.0817996	0.0190697	0.0197543	0.02457	0.0225637	0.0197271	0.0438927	0.0621568	0.0173992	0.0104793	0.00777242	0.00801386	0.020971	0.0388852	0.0367185	0.039829	0.0293037	0.0268359	0.0247194	0.049612	0.0344017	0.0346107	0.252155	0.0440448	0.038067	0.0366153	0.0360645	0.0407288
cg03833566	C3orf54	0.0300942	0.0414429	0.0463615	0.25073	-0.204369	1	400	TRUE	0.0453932	0.0371517	0.03039	0.0381886	0.0267248	0.0496805	0.0255671	0.0222762	0.058763	0.0562822	0.038993	0.0366462	0.074813	0.0421583	0.0382032	0.0428329	0.0377624	0.0305191	0.0365132	0.0445053	0.0393466	0.0319907	0.0282093	0.25073	0.0377287	0.0430518	0.0479339	0.0302241	0.0358638	0.0337933	0.0235568	0.0326404	0.0276076	0.0448184	0.0503	0.034398	0.029769	0.0377317	0.0195739	0.0376716
cg03913271	MICAL-L1	0.0413552	0.0914895	0.079795	0.283818	-0.204023	1	158	TRUE	0.113884	0.113563	0.0890021	0.111491	0.0810727	0.0885487	0.059261	0.0685764	0.0957203	0.0852947	0.0768256	0.0591927	0.0260602	0.0810258	0.0822782	0.05876	0.0731016	0.10869	0.120697	0.0934957	0.0974509	0.122002	0.0984097	0.0982507	0.0860546	0.12075	0.0957296	0.11151	0.0907952	0.0867751	0.0761807	0.0744117	0.0696271	0.0722273	0.0926229	0.0760189	0.0658511	0.0896316	0.0773525	0.0737968
cg02748539	SLC9A3	0.000107291	0.0958953	0.0603475	0.263787	-0.20344	1	178	TRUE	0.19137	0.0630793	0.0690038	0.0748946	0.0872353	0.0971358	0.15349	0.0428675	0.0925083	0.0607114	0.0605973	0.0678116	0.15629	0.156495	0.0923509	0.263787	0.0740121	0.156538	0.0896595	0.0550208	0.0696458	0.0569432	0.08238	0.0831474	0.0961023	0.0977928	0.166247	0.138893	0.0782076	0.066289	0.0397737	0.0829737	0.11104	0.101443	0.0305265	0.0978711	0.0460667	0.079374	0.0614419	0.151973
cg09688546	GLRB	0.00365189	0.0698535	0.0325323	0.235906	-0.203373	1	25	TRUE	0.0261655	0.0624302	0.0422631	0.0371644	0.0656461	0.0981412	0.0791499	0.054684	0.0423675	0.0197506	0.0136925	0.0727518	0.0589153	0.186456	0.0357439	0.205381	0.0658444	0.0796093	0.092954	0.170778	0.0365467	0.0253773	0.0430841	0.0460127	0.0690967	0.016579	0.0774336	0.151981	0.0440118	0.0146334	0.0116811	0.0140362	0.235906	0.0619874	0.0739082	0.20887	0.0100245	0.205369	0.0158554	0.0357098
cg13960192	GNA11	0.00116253	0.0616188	0.0360102	0.239315	-0.203305	1	626	TRUE	0.0241489	0.0355708	0.0664846	0.0459653	0.0403191	0.132703	0.0434495	0.050563	0.098519	0.0855809	0.0315032	0.0848393	0.0657799	0.239315	0.104937	0.0605915	0.0761609	0.0607251	0.0734171	0.0604519	0.0438255	0.0765875	0.110709	0.0518253	0.0788342	0.0983583	0.129878	0.0524931	0.0875083	0.0219349	0.0225289	0.0466551	0.0544815	0.0676576	0.0405044	0.096225	0.0318051	0.068831	0.026386	0.0185113
cg03285457	LBX1	0.0112397	0.0358683	0.0203022	0.223221	-0.202919	1	188	TRUE	0.0369584	0.0244652	0.0133002	0.015463	0.0257551	0.0561347	0.0366949	0.0176576	0.0273048	0.0202532	0.0863336	0.0473235	0.0627615	0.0454279	0.022696	0.0294159	0.018331	0.0147141	0.223221	0.11511	0.0210458	0.0237283	0.0146878	0.0250879	0.0343763	0.0206816	0.0198709	0.0497186	0.0318457	0.0175088	0.0161383	0.0201541	0.0351121	0.025288	0.0387685	0.0581395	0.13196	0.0220542	0.019998	0.0227193
cg00815605	ACOT2	0.000146381	0.0668017	0.0433514	0.245905	-0.202554	1	103	TRUE	0.0410436	0.0461143	0.0607076	0.0648015	0.0585977	0.131062	0.0794462	0.083572	0.0360498	0.0463656	0.0517707	0.0435506	0.0325149	0.245905	0.0831751	0.100538	0.0743067	0.0969709	0.102004	0.0470728	0.047049	0.06364	0.137308	0.103462	0.0998691	0.0552344	0.0352185	0.0816075	0.0921004	0.058306	0.0563258	0.0422413	0.0473124	0.044663	0.0565537	0.047819	0.0507547	0.0799085	0.0322289	0.0396797
cg00796728	FUT4	0.00739932	0.0238543	0.0301039	0.232445	-0.202341	1	229	TRUE	0.0339939	0.0256047	0.0155311	0.00957231	0.0129481	0.0168363	0.0136104	0.0093921	0.0214188	0.0191785	0.0151542	0.0134003	0.0348761	0.0163251	0.0203182	0.0166449	0.00923196	0.0112216	0.016835	0.010261	0.0125108	0.027705	0.0214188	0.0196673	0.019685	0.0127146	0.0126798	0.0183951	0.0172113	0.00988142	0.00755655	0.0113222	0.0077935	0.0129472	0.0257632	0.0104131	0.0169179	0.0161758	0.012327	0.0139281
cg26195812	DPYSL5	0.000374003	0.0652135	0.0374896	0.239717	-0.202227	1	367	TRUE	0.105102	0.0324837	0.166746	0.0449034	0.0432493	0.0954184	0.0476068	0.0295196	0.113563	0.128018	0.0239022	0.0299987	0.0647528	0.028632	0.0380894	0.0312552	0.0768665	0.036268	0.115899	0.118828	0.0368567	0.0435427	0.0565644	0.0654671	0.239717	0.0431362	0.0552602	0.0289804	0.115112	0.0365493	0.028719	0.0527285	0.143979	0.0685576	0.0426188	0.0484256	0.0535682	0.0344536	0.0325324	0.0680059
cg02956093	AKT1	0.00794498	0.100828	0.0834487	0.283908	-0.200459	1	745	TRUE	0.0730283	0.145775	0.126783	0.0838721	0.0786262	0.0826296	0.0569598	0.0485405	0.127717	0.0896912	0.0877764	0.117592	0.0990379	0.0877287	0.100782	0.107215	0.0926889	0.0841529	0.12248	0.144118	0.0963418	0.0888618	0.103559	0.116093	0.120855	0.0840202	0.103177	0.098183	0.0946302	0.0947597	0.0828188	0.0917071	0.0632119	0.124207	0.0857143	0.0922573	0.118012	0.115199	0.0617461	0.0846043
cg09350141	PPM1F	6.29095e-05	0.084979	0.0428652	0.243135	-0.20027	1	566	TRUE	0.0312021	0.0522201	0.0676462	0.0769508	0.0537175	0.223719	0.0728	0.230756	0.193396	0.131015	0.0362368	0.0985554	0.0374308	0.243135	0.126928	0.117521	0.109788	0.178513	0.112778	0.132124	0.114757	0.054219	0.149332	0.0814245	0.149808	0.0517411	0.0822344	0.0637985	0.10207	0.0396237	0.0325474	0.0602828	0.0619793	0.0687151	0.0521487	0.091334	0.0325559	0.0870334	0.0406056	0.044644
cg04113075	RAB32	0.00713911	0.0548224	0.0344363	0.234576	-0.200139	1	610	TRUE	0.0281085	0.0337964	0.0601049	0.0295097	0.0413315	0.130134	0.066135	0.0949916	0.12082	0.102098	0.0198105	0.0838963	0.0826476	0.234576	0.0754396	0.0746269	0.0547156	0.0594988	0.0638178	0.0410653	0.0429604	0.0383959	0.0754018	0.0610628	0.102137	0.0279857	0.0773187	0.0615881	0.0423263	0.0246486	0.0185219	0.041549	0.0462564	0.0400701	0.0399253	0.0521588	0.0193141	0.0447994	0.0197648	0.0169839
[truncated: 34 more columns]
