# Supplementary material for: Genome-Wide Promoter Methylome of Small Renal Masses
Source: PLoS One. 2013 Oct 24;8(10):e77309. doi: 10.1371/journal.pone.0077309 (PMC3811999; doi:10.1371/journal.pone.0077309)
Supplement: Table S5 — Genes differentially hypermethylated in ccRCC. Column F Mean b-value_meth = mean of b-values from ccRCC tumors with hypermethylation only. Column G Delta b-value = difference between mean b-value of ccRCC tumors with hypermethylation only and mean b-value of comparison tumor type. (XLS) [file pone.0077309.s007.xls]

## Sheet: ccRCC vs pRCC
TargetID	SYMBOL	Wilcoxon p-value	Mean b-value_ccRCC	Mean b-value_pRCC	Mean b-value_meth	Delta b-value	# of tumors w/ hypermethylation	Distance to TSS (bp)	CpG island	ccRCC	ccRCC	ccRCC	ccRCC	ccRCC	ccRCC	ccRCC	ccRCC	ccRCC	ccRCC	ccRCC	ccRCC	ccRCC	ccRCC	ccRCC	ccRCC	ccRCC	ccRCC	ccRCC	ccRCC	ccRCC	ccRCC	ccRCC	ccRCC	ccRCC	pRCC	pRCC	pRCC	pRCC	pRCC	pRCC	pRCC	pRCC	pRCC	pRCC	pRCC	pRCC	pRCC	pRCC
cg07533148	TRIM58	4.54904e-07	0.234187	0.0245648	0.375179	-0.350614	13	311	TRUE	0.260319	0.0150412	0.101839	0.0705033	0.261026	0.347625	0.331984	0.161478	0.0470439	0.223095	0.271816	0.0958215	0.359121	0.339725	0.0577517	0.547135	0.341237	0.0513223	0.556299	0.50544	0.234535	0.0879554	0.0346739	0.030827	0.521063	0.0121951	0.0119743	0.0599921	0.0168782	0.0215311	0.00803813	0.00745749	0.0698843	0.0144212	0.0237532	0.0659871	0.0109558	0.0142492	0.00659019
cg05436231	CD164L2	0.000205037	0.277066	0.0786804	0.415604	-0.336923	13	4	TRUE	0.0430918	0.130996	0.358535	0.411142	0.303568	0.337795	0.10788	0.0974262	0.185613	0.0707219	0.388293	0.089618	0.420947	0.42343	0.129233	0.247809	0.569694	0.29601	0.480185	0.582571	0.0605713	0.243573	0.330803	0.117264	0.499874	0.0965402	0.111923	0.103181	0.0676608	0.0280467	0.0181142	0.0313002	0.145399	0.133715	0.00953533	0.143208	0.0545922	0.136133	0.0221756
cg00772000	NHLRC1	6.18828e-05	0.24083	0.0753022	0.427311	-0.352009	10	198	TRUE	0.415837	0.0996805	0.331152	0.431575	0.339691	0.143473	0.0611927	0.0733945	0.351592	0.543521	0.0695097	0.13048	0.132825	0.572491	0.139947	0.327492	0.12061	0.165712	0.0979901	0.118106	0.123947	0.0586768	0.212091	0.439546	0.520213	0.074068	0.0913379	0.0683296	0.0896097	0.0433403	0.0315013	0.0639609	0.0888205	0.0825504	0.130815	0.0971896	0.0676511	0.100486	0.02457
cg21237418	RAB34	8.88329e-09	0.274929	0.0729855	0.432398	-0.359412	9	157	TRUE	0.181823	0.11663	0.219043	0.162344	0.177375	0.343256	0.168698	0.473453	0.368601	0.268373	0.126942	0.230173	0.427596	0.526517	0.235811	0.473513	0.418917	0.460723	0.178975	0.125551	0.166817	0.115342	0.272145	0.235612	0.399003	0.0722249	0.122537	0.0889694	0.146923	0.0379905	0.0394198	0.102683	0.0974479	0.117373	0.0263797	0.074276	0.0260121	0.0523402	0.0172207
cg14681055	PITX3	3.60635e-08	0.173747	0.0187459	0.351956	-0.33321	9	30	TRUE	0.0474667	0.0252736	0.0235001	0.109094	0.324362	0.243607	0.191317	0.0405387	0.0405908	0.245447	0.0631999	0.145202	0.25	0.0677642	0.0438342	0.373112	0.405999	0.492625	0.205743	0.383149	0.0630328	0.0372613	0.449304	0.0525617	0.019698	0.0123412	0.0257243	0.022352	0.0178129	0.0120651	0.0196488	0.0096282	0.0255153	0.0180145	0.0292933	0.0246813	0.0157535	0.0175308	0.0120812
cg19616230	SLC34A2	0.000527853	0.217223	0.0317175	0.541949	-0.510232	8	44	TRUE	0.0164165	0.0324041	0.0477263	0.583529	0.104061	0.0428566	0.434192	0.608971	0.0445444	0.646556	0.0169966	0.0485258	0.20092	0.564165	0.0251273	0.57374	0.142466	0.444992	0.479449	0.0653597	0.0434105	0.0564489	0.0381113	0.101229	0.0683741	0.0100581	0.0252117	0.0442625	0.025188	0.00615132	0.00544838	0.00843189	0.119737	0.0462585	0.0523857	0.0564721	0.00627121	0.0332119	0.00495613
cg21303386	RGS7	0.000680835	0.202999	0.0637765	0.435532	-0.371755	8	167	TRUE	0.177097	0.0590683	0.551876	0.082512	0.165673	0.145955	0.382564	0.0520096	0.0850768	0.0618255	0.303978	0.112716	0.0433423	0.369141	0.0790956	0.344825	0.0841809	0.531639	0.538622	0.461608	0.0703838	0.131747	0.0525591	0.0913787	0.09611	0.038824	0.100712	0.047442	0.106096	0.0383894	0.0725018	0.0361218	0.0746778	0.11144	0.0324815	0.119591	0.0445413	0.0391933	0.0308591
cg14696396	TM6SF1	0.00247025	0.181987	0.0485183	0.405017	-0.356499	8	66	TRUE	0.301136	0.0460681	0.0851064	0.0762571	0.182437	0.266771	0.371607	0.068578	0.0162652	0.0605798	0.0294186	0.0231382	0.726195	0.42921	0.0376468	0.0337499	0.119128	0.179446	0.440047	0.419171	0.0324077	0.0815687	0.205124	0.0326283	0.286	0.0110265	0.0391739	0.0824716	0.0231882	0.0647772	0.0143522	0.01079	0.145866	0.0304298	0.0265361	0.127342	0.0186062	0.0725615	0.0121342
cg25764191	INA	0.00915534	0.159524	0.0357613	0.378218	-0.342457	8	295	TRUE	0.260278	0.0586147	0.0283855	0.0201901	0.0900274	0.320091	0.109952	0.0776445	0.0419904	0.0195122	0.322351	0.0253996	0.480095	0.372223	0.0280818	0.0434867	0.0284569	0.16408	0.438661	0.474825	0.116196	0.0335835	0.0558283	0.0209316	0.35722	0.0338693	0.0259772	0.05175	0.0400501	0.0267947	0.0121557	0.0133518	0.0697995	0.0390583	0.0600344	0.0504384	0.0171429	0.0364343	0.0238012
cg04446579	ANKRD45	0.000463616	0.168828	0.0474631	0.341591	-0.294128	8	70	TRUE	0.0578116	0.0283243	0.0564773	0.271653	0.025228	0.178571	0.118857	0.114891	0.113747	0.29008	0.0278462	0.0894077	0.116057	0.313061	0.0761084	0.2689	0.357265	0.491202	0.405107	0.193583	0.335464	0.0435777	0.110273	0.0558156	0.0813843	0.0478907	0.0793319	0.0405414	0.0610504	0.0221664	0.0306261	0.0564815	0.0368832	0.0788631	0.0538952	0.0595509	0.0379467	0.0333583	0.0258969
cg03289872	ZNF667	0.000680835	0.149755	0.0334479	0.367795	-0.334347	7	359	TRUE	0.0223637	0.0171947	0.0738742	0.0429316	0.107323	0.0284189	0.0313471	0.0951606	0.116247	0.117603	0.426348	0.0803021	0.357233	0.31216	0.0452294	0.270906	0.540408	0.0147419	0.384784	0.164544	0.0539616	0.0401241	0.0674749	0.0504575	0.282725	0.0119977	0.0460815	0.0652201	0.0310588	0.0163036	0.0267411	0.0470154	0.0394016	0.0251662	0.0501109	0.0358185	0.0359891	0.0228308	0.0145346
cg19850348	PYGO1	0.000406491	0.130861	0.0210069	0.354976	-0.333969	7	53	TRUE	0.0947659	0.0186784	0.0310098	0.0511234	0.0772675	0.0857834	0.360962	0.0192534	0.0291718	0.0512315	0.290258	0.0235635	0.0663462	0.42868	0.0231985	0.079276	0.498166	0.300128	0.261431	0.345207	0.0110375	0.0427921	0.019333	0.0214462	0.041425	0.0238532	0.0181209	0.0250207	0.0275986	0.0075929	0.0100207	0.0183752	0.0326624	0.0207958	0.0319132	0.0223254	0.0139133	0.0255082	0.0163962
cg25691167	FERD3L	0.00111097	0.151697	0.0414866	0.355922	-0.314435	7	83	TRUE	0.22039	0.0252543	0.09985	0.0484397	0.0554586	0.0694057	0.174831	0.0539397	0.055176	0.0772177	0.272844	0.0409909	0.455938	0.124176	0.0311091	0.29677	0.0570461	0.362426	0.418035	0.439549	0.034922	0.041164	0.0279958	0.0636163	0.245891	0.0361463	0.0426019	0.0909254	0.0384966	0.0287955	0.014695	0.0223003	0.0585169	0.0199157	0.0323329	0.0438365	0.0969791	0.0293611	0.0259095
cg07295678	DPYSL4	4.48633e-05	0.187748	0.0576232	0.358394	-0.300771	7	395	TRUE	0.252677	0.0367631	0.0647353	0.21122	0.110265	0.461203	0.442676	0.116254	0.0579375	0.102781	0.321149	0.0424477	0.170355	0.25789	0.149933	0.10255	0.11585	0.182593	0.473365	0.289865	0.0455899	0.262608	0.0625	0.255013	0.105488	0.050638	0.0928609	0.134037	0.101117	0.0231337	0.0217318	0.0348216	0.0601659	0.0403037	0.0335967	0.0963352	0.0243211	0.0744322	0.0192291
cg20855565	TRIM58	1.60854e-05	0.153187	0.0452741	0.317269	-0.271995	7	151	TRUE	0.0728012	0.0389308	0.0661161	0.0742872	0.0793	0.263806	0.372435	0.0937075	0.0474448	0.169555	0.293229	0.0435415	0.255847	0.194252	0.0914627	0.292753	0.301797	0.10196	0.102111	0.219753	0.0426384	0.0632002	0.043211	0.0645282	0.441013	0.0411757	0.08567	0.0835535	0.0504528	0.0347872	0.0361272	0.0296987	0.0382517	0.0362432	0.027925	0.0746805	0.0374036	0.0312945	0.0265745
cg22680204	CRMP1	0.0201696	0.182998	0.0684178	0.416715	-0.348297	6	313	TRUE	0.469744	0.0536342	0.0664273	0.0559811	0.196035	0.166141	0.38482	0.084996	0.0578365	0.0531411	0.0444997	0.234341	0.450088	0.53547	0.0673609	0.237281	0.321233	0.113819	0.0507661	0.264091	0.0438877	0.104445	0.10703	0.0729554	0.338935	0.0885203	0.0562323	0.0742373	0.0923904	0.0286233	0.0755895	0.0256901	0.0280932	0.0504202	0.136146	0.107264	0.0430657	0.0816782	0.0698981
cg12998491	FAM78A	0.00011456	0.100834	0.00558624	0.343687	-0.338101	6	625	TRUE	0.220463	0.00868902	0.00458353	0.00365206	0.00448117	0.00535856	0.0707596	0.0119957	0.0614939	0.00689904	0.245104	0.00526186	0.260202	0.528051	0.00813236	0.328488	0.00500248	0.0043618	0.0904118	0.479815	0.0150767	0.00627825	0.00526066	0.00424915	0.136779	0.00417501	0.00391413	0.0188698	0.00272531	0.00293452	0.0038266	0.00484914	0.00302477	0.0137894	0.00548194	0.00272371	0.00439427	0.00363274	0.00386602
cg08047907	C1orf114	0.00198016	0.135218	0.0313519	0.368266	-0.336914	6	188	TRUE	0.105062	0.0205647	0.0384273	0.0313544	0.0475312	0.0409512	0.275765	0.191951	0.0499696	0.359128	0.0422844	0.0475935	0.369986	0.0263985	0.0457088	0.191254	0.0190699	0.10193	0.337365	0.471661	0.0497752	0.0338032	0.0462446	0.0409719	0.395693	0.0207434	0.0506896	0.0387609	0.0513586	0.0268732	0.0191019	0.0152572	0.0218073	0.0365182	0.0439815	0.0275243	0.0353134	0.0397516	0.0112449
cg23290344	NEF3	0.0237559	0.157685	0.0545254	0.388606	-0.334081	6	159	TRUE	0.462509	0.0304298	0.0233231	0.0712163	0.102576	0.0609904	0.0812777	0.0916051	0.0881816	0.031219	0.125673	0.0373307	0.422374	0.100458	0.0470617	0.362754	0.312802	0.246772	0.495472	0.186556	0.173724	0.0430434	0.0447404	0.0243057	0.275725	0.0255428	0.0492362	0.0712551	0.0227741	0.0647999	0.010324	0.0163163	0.0769066	0.04975	0.0546264	0.0798882	0.0618999	0.130696	0.0493399
cg26668713	SIPA1	0.00087245	0.124774	0.0309182	0.357848	-0.32693	6	308	TRUE	0.0569677	0.0672409	0.0195132	0.022792	0.414263	0.0291816	0.378378	0.0158787	0.258198	0.0828522	0.026701	0.145861	0.0548703	0.0357512	0.0320868	0.0313643	0.269529	0.476646	0.0235282	0.0497331	0.350071	0.0251267	0.0146268	0.210544	0.027649	0.018769	0.0188328	0.0234462	0.0165571	0.0157484	0.0149599	0.0241636	0.0150249	0.0820786	0.0245542	0.0167292	0.022089	0.116819	0.0230828
cg18110483	THBS4	0.00275336	0.168636	0.0570089	0.370817	-0.313808	6	32	TRUE	0.280583	0.0804048	0.0776485	0.0388834	0.0429305	0.199403	0.245462	0.0270126	0.0858932	0.105177	0.248047	0.044715	0.273504	0.457663	0.0579114	0.115919	0.549966	0.142946	0.191675	0.355304	0.0329371	0.0716571	0.0865646	0.0958028	0.307884	0.0454969	0.0774681	0.0771779	0.0792941	0.0942812	0.0295694	0.0189323	0.0793247	0.0581473	0.0515112	0.0657863	0.045538	0.0475826	0.0280147
cg12513481	SCAP1	4.48633e-05	0.181279	0.0597185	0.367634	-0.307916	6	278	TRUE	0.140592	0.11076	0.131044	0.0926026	0.127018	0.0534695	0.0557239	0.096758	0.0934544	0.24223	0.201367	0.280155	0.0610481	0.425322	0.238972	0.370995	0.450582	0.384394	0.294358	0.0888052	0.096608	0.0986895	0.113125	0.217764	0.0661341	0.101505	0.0740662	0.0362234	0.0493394	0.105193	0.0228038	0.0462431	0.0561932	0.0864136	0.0548944	0.111457	0.0183393	0.0560873	0.0173003
cg03469054	KIAA1944	4.48633e-05	0.136155	0.037788	0.33387	-0.296082	6	352	TRUE	0.258386	0.0997755	0.0448587	0.0568603	0.340508	0.150134	0.0800749	0.0603398	0.08	0.0343081	0.0968475	0.081184	0.239038	0.503899	0.0494186	0.0962305	0.240267	0.0557506	0.0888815	0.421122	0.0418936	0.0512606	0.0589632	0.0334288	0.140442	0.0242458	0.0316067	0.059657	0.0582474	0.021109	0.0132156	0.0253244	0.0544764	0.0401254	0.0275229	0.0547986	0.015694	0.0840272	0.018981
cg11932564	TNFRSF13C	6.73539e-08	0.124392	0.0184368	0.307332	-0.288895	6	636	TRUE	0.300401	0.0415748	0.0664068	0.105146	0.0901122	0.273945	0.122077	0.115784	0.0189252	0.0507417	0.339223	0.0304212	0.0978661	0.0698907	0.0359321	0.234016	0.156203	0.0291719	0.0788549	0.391711	0.0368933	0.0495389	0.0246076	0.0456514	0.304694	0.0139138	0.0197595	0.0429868	0.0125441	0.0118105	0.0115392	0.0214106	0.0246106	0.0181775	0.0222647	0.0196759	0.0105726	0.0195588	0.00929072
cg07028533	CNTNAP2	5.27516e-05	0.138102	0.0376696	0.30528	-0.267611	6	390	TRUE	0.0484059	0.0345531	0.0320009	0.243693	0.0441259	0.0814999	0.152899	0.0737351	0.0795567	0.235327	0.0937425	0.0609502	0.0579279	0.183087	0.060416	0.258368	0.404561	0.160031	0.327285	0.0844635	0.0485858	0.0442283	0.0453347	0.262591	0.335183	0.0224785	0.0439642	0.0557621	0.0455417	0.0227315	0.027327	0.026332	0.0506844	0.0499312	0.0227957	0.063182	0.0245128	0.0517489	0.0203823
cg19996355	PBX4	3.53873e-07	0.168934	0.0351946	0.467631	-0.432436	5	64	TRUE	0.1738	0.156134	0.113583	0.0978776	0.0496454	0.0409656	0.0372578	0.0936685	0.04452	0.354112	0.330339	0.141998	0.72427	0.408219	0.143388	0.117291	0.104265	0.521215	0.062558	0.106246	0.061025	0.0803021	0.0792121	0.121206	0.0602431	0.0324096	0.0912621	0.0313286	0.0558124	0.0329154	0.0227851	0.0216717	0.0260816	0.0703683	0.019976	0.020111	0.0284605	0.0230993	0.0164422
cg21553596	FAM3B	0.0325524	0.108395	0.0249272	0.40178	-0.376853	5	26	TRUE	0.0120572	0.0286901	0.0298334	0.018837	0.0529735	0.0438328	0.41412	0.0725731	0.0176124	0.250235	0.0197285	0.0281434	0.0332218	0.0298304	0.0264008	0.11051	0.506992	0.375688	0.0631854	0.461866	0.0192975	0.0172969	0.0401282	0.0176185	0.0192046	0.0206745	0.036753	0.039714	0.0221331	0.0105887	0.00882259	0.0168748	0.0355341	0.0439709	0.0147655	0.0487589	0.013268	0.0273129	0.00981006
cg16179125	CTSZ	0.00087245	0.137911	0.0269866	0.387412	-0.360425	5	186	TRUE	0.0315089	0.222164	0.0162874	0.0904386	0.065166	0.0269729	0.3166	0.00827317	0.0939539	0.0250518	0.300979	0.181269	0.0750552	0.0244499	0.481669	0.0214321	0.119202	0.500592	0.337221	0.0160478	0.0527798	0.0319049	0.109044	0.224033	0.0756889	0.0354178	0.0163476	0.0189005	0.0415836	0.103804	0.0276947	0.0131738	0.0116938	0.0269357	0.014507	0.0163854	0.0185059	0.0191331	0.0137303
cg22836229	EFCAB1	0.0131502	0.164683	0.0675346	0.427704	-0.360169	5	74	TRUE	0.246634	0.0458416	0.0598594	0.0757359	0.14204	0.320454	0.0902161	0.0329721	0.303278	0.0926619	0.062069	0.0594948	0.555947	0.542396	0.0841584	0.105176	0.0742889	0.126901	0.0812768	0.416444	0.0640499	0.1211	0.0796464	0.121968	0.21247	0.0385745	0.1322	0.133544	0.0726239	0.0320407	0.0272448	0.02504	0.0611182	0.0663639	0.020765	0.092445	0.0261046	0.110479	0.106941
cg10729531	TCFL5	0.00306478	0.112468	0.026659	0.367877	-0.341218	5	446	TRUE	0.180132	0.0331566	0.0349797	0.0230839	0.0957901	0.473296	0.0713709	0.0156448	0.0183869	0.0641667	0.0332912	0.0132431	0.0639053	0.399819	0.0268761	0.0783918	0.0481436	0.0226177	0.326501	0.396462	0.0370907	0.0504021	0.0402099	0.0214249	0.243307	0.026642	0.0360883	0.0365757	0.0221691	0.0199115	0.0225789	0.0192402	0.0168759	0.0317697	0.0226014	0.0221376	0.0594245	0.0220831	0.0151287
cg05380982	KCNJ6	0.0022132	0.184554	0.0836795	0.413317	-0.329638	5	318	TRUE	0.246771	0.045933	0.220384	0.0810605	0.122469	0.154096	0.131736	0.301692	0.191364	0.135775	0.0604929	0.107502	0.105862	0.223462	0.110003	0.341368	0.491504	0.436986	0.171003	0.495037	0.0657863	0.064356	0.130031	0.0963503	0.0828151	0.0737365	0.109873	0.126626	0.100332	0.0584795	0.0594489	0.0708683	0.0909877	0.0804586	0.0461613	0.134291	0.0574025	0.12576	0.0370876
cg08107272	CTNNA2	0.00378215	0.12744	0.0350077	0.363636	-0.328628	5	184	TRUE	0.0526784	0.0283988	0.0146846	0.0247533	0.0431969	0.0773771	0.123776	0.284548	0.156615	0.0476811	0.542391	0.061229	0.0540977	0.119746	0.0384162	0.0828724	0.429561	0.286085	0.190019	0.275596	0.0333873	0.032478	0.0427893	0.0319386	0.111691	0.0185456	0.0431447	0.0436747	0.0425058	0.0154424	0.01546	0.0193255	0.0602294	0.0468152	0.0178782	0.0654978	0.017462	0.0678533	0.0162733
cg17051321	BNC1	0.0472004	0.151892	0.0758237	0.403225	-0.327401	5	909	TRUE	0.399753	0.0742517	0.0714963	0.0794802	0.0741481	0.314423	0.0672436	0.076895	0.0844279	0.0877353	0.0962948	0.0778401	0.0701794	0.426519	0.118514	0.129052	0.0834645	0.452753	0.16274	0.422677	0.0601214	0.0567127	0.12355	0.0802104	0.106821	0.115071	0.108657	0.100857	0.114882	0.0478734	0.0383236	0.0676225	0.0736559	0.099281	0.0412611	0.0936281	0.049635	0.0755111	0.0352726
cg09009111	EMILIN2	0.0201696	0.145089	0.0505546	0.377878	-0.327324	5	281	TRUE	0.147223	0.0372679	0.294383	0.0434797	0.0560476	0.196679	0.16251	0.0355228	0.0318783	0.182321	0.337156	0.0320172	0.139174	0.0929019	0.0627227	0.216829	0.0602818	0.334044	0.453635	0.470173	0.0480958	0.0498153	0.0338838	0.0506669	0.0585158	0.0293138	0.0441304	0.0527286	0.0705261	0.0443342	0.0533063	0.0437545	0.0351296	0.0560915	0.065971	0.0331515	0.0221884	0.0401637	0.116975
cg23316360	EDNRB	0.0156548	0.157449	0.068292	0.394272	-0.32598	5	28	TRUE	0.0825162	0.0579112	0.381219	0.118974	0.165393	0.0748021	0.202801	0.0668771	0.0639713	0.15676	0.0406571	0.135441	0.377026	0.089714	0.045695	0.334966	0.0769514	0.158665	0.498199	0.171252	0.0606904	0.0558494	0.0780451	0.0619028	0.379948	0.0481539	0.0655941	0.0997314	0.0566489	0.0443741	0.0381109	0.0303782	0.0889918	0.100784	0.0973331	0.111434	0.0697605	0.070995	0.0337987
cg13042487	XRCC3	0.00513498	0.160928	0.0621332	0.386314	-0.324181	5	403	TRUE	0.476526	0.0861727	0.0666438	0.0595967	0.0484478	0.296408	0.137295	0.157808	0.0261808	0.234475	0.0465066	0.131229	0.257922	0.0959773	0.203439	0.0392469	0.30551	0.0933716	0.489325	0.0785451	0.0857424	0.0634118	0.363801	0.0663999	0.113209	0.0448889	0.0931394	0.090652	0.0590922	0.0516174	0.0492282	0.0472448	0.0832886	0.0665573	0.0341243	0.0420362	0.044345	0.0669404	0.0967097
cg07017374	FLT3	5.27516e-05	0.115088	0.0235648	0.346564	-0.322999	5	254	TRUE	0.304286	0.0505461	0.0404057	0.070037	0.0836046	0.4	0.0375551	0.130645	0.0219828	0.0244475	0.0201714	0.0307397	0.343705	0.135226	0.0193068	0.252999	0.431829	0.0408429	0.0480233	0.0509494	0.174139	0.0440896	0.0631213	0.0327717	0.0257651	0.0211243	0.0265277	0.0386914	0.0257764	0.0210806	0.0173926	0.0269477	0.0145816	0.0264202	0.0232786	0.0233674	0.0161459	0.0336309	0.014942
cg27403635	KCNN2	0.0014061	0.126669	0.0339028	0.351962	-0.31806	5	275	TRUE	0.118048	0.028021	0.03899	0.0327184	0.0276933	0.337274	0.196641	0.0521443	0.0353341	0.131076	0.0222222	0.11387	0.235043	0.123918	0.0652715	0.107315	0.0401415	0.310479	0.554983	0.322032	0.0278485	0.0589135	0.0530585	0.045221	0.0884699	0.0160066	0.0385917	0.0577097	0.0544235	0.00977147	0.0139151	0.0332941	0.0414778	0.0430451	0.0219212	0.0549372	0.0232453	0.0444663	0.0218336
cg22605063	DBN1	0.0156548	0.115233	0.0349583	0.329965	-0.295006	5	864	TRUE	0.0346299	0.025283	0.0316126	0.223729	0.0426852	0.0573555	0.242086	0.028108	0.0452162	0.0659109	0.232099	0.0262002	0.0241679	0.292852	0.0367409	0.408997	0.0264645	0.454867	0.0769359	0.0462517	0.251021	0.0457399	0.0575918	0.0674157	0.0368768	0.0324363	0.0309141	0.0362358	0.0296665	0.033117	0.0322825	0.028777	0.0301614	0.0538924	0.04111	0.0430536	0.0364362	0.0371688	0.0241647
cg18902090	PCDHAC1	0.00111097	0.154698	0.0542254	0.330594	-0.276369	5	53	TRUE	0.0325207	0.0400383	0.174646	0.0480318	0.209708	0.257815	0.132028	0.220063	0.0983718	0.0901337	0.0447111	0.0647262	0.300638	0.303371	0.103991	0.19508	0.374899	0.107126	0.108128	0.416247	0.0528333	0.171447	0.0576246	0.0527869	0.210476	0.0736509	0.0990776	0.0601116	0.082882	0.0530832	0.0231741	0.047911	0.0831798	0.0469433	0.0304342	0.063639	0.025927	0.0586935	0.0104487
cg14329157	WDR69	3.80593e-05	0.167854	0.0687094	0.342232	-0.273523	5	192	TRUE	0.322058	0.0838275	0.104892	0.114235	0.062019	0.124517	0.185577	0.0760812	0.127215	0.135766	0.0827338	0.124831	0.237866	0.248648	0.116339	0.342094	0.31481	0.403267	0.0861535	0.0726808	0.0723483	0.224248	0.328933	0.0781777	0.127031	0.0721034	0.0959206	0.0940683	0.104201	0.04796	0.0323281	0.0490769	0.048787	0.0647835	0.113763	0.101422	0.0276851	0.0604469	0.0493864
cg19713196	LAD1	2.7185e-05	0.144538	0.0549859	0.309191	-0.254206	5	279	TRUE	0.0544665	0.119673	0.0596451	0.270002	0.0995201	0.263873	0.331534	0.210276	0.0788013	0.212675	0.070756	0.0681544	0.0811665	0.0673177	0.117603	0.159381	0.0776711	0.375267	0.305281	0.0988476	0.112589	0.0708285	0.0943018	0.0862291	0.127594	0.0579891	0.0986555	0.0507929	0.047576	0.0288875	0.0284554	0.0420314	0.0555493	0.0730963	0.0312407	0.0841522	0.0387333	0.111566	0.0210766
cg10189695	GPR78	0.0472004	0.134397	0.0715588	0.321462	-0.249903	5	9	TRUE	0.103789	0.040377	0.058237	0.058593	0.277484	0.41065	0.105852	0.0484419	0.195348	0.0651306	0.0547626	0.069077	0.312307	0.282059	0.104128	0.111879	0.200316	0.0785959	0.0966094	0.324807	0.0665257	0.0472502	0.0626223	0.070491	0.114601	0.0550392	0.101855	0.133439	0.0921132	0.0258291	0.034675	0.0435533	0.128717	0.0675128	0.0312663	0.122655	0.0418161	0.0966639	0.0266876
cg00903242	CHL1	3.46687e-06	0.188242	0.0834794	0.321326	-0.237847	5	489	TRUE	0.126292	0.145801	0.120316	0.217824	0.109884	0.291614	0.398344	0.267606	0.198685	0.110298	0.294872	0.133801	0.274809	0.22667	0.138905	0.318941	0.108818	0.0968517	0.0681773	0.114256	0.30286	0.187462	0.156672	0.125318	0.170986	0.0518905	0.0958279	0.073071	0.125545	0.074973	0.0627883	0.0989181	0.0444783	0.115585	0.0869565	0.0950878	0.123818	0.0994893	0.0202827
cg19332710	RIMS4	0.0278647	0.106399	0.018891	0.524796	-0.505905	4	47	TRUE	0.521997	0.0109336	0.0143496	0.0113923	0.0181373	0.0102003	0.15374	0.0218337	0.0137509	0.010134	0.0235227	0.0134723	0.661038	0.103327	0.00961539	0.0484231	0.0118799	0.0109189	0.473791	0.442357	0.0135081	0.0175261	0.00916486	0.0096545	0.025298	0.00641463	0.0100982	0.0208599	0.0129814	0.0074119	0.00770049	0.0180141	0.0587129	0.0100896	0.00885548	0.0555072	0.00765497	0.0336678	0.00650474
cg17918501	FNDC4	0.000599985	0.131665	0.0259389	0.448759	-0.42282	4	377	TRUE	0.0162153	0.0835542	0.0168975	0.0267171	0.0850911	0.0289846	0.198513	0.184795	0.0878213	0.0552455	0.0145991	0.0247088	0.136982	0.0605643	0.0177972	0.394334	0.368199	0.429247	0.100155	0.603253	0.109979	0.0423673	0.0401095	0.0192821	0.146211	0.0157596	0.0203704	0.0207096	0.0238721	0.0128703	0.0127892	0.0175872	0.0621946	0.0456519	0.0159183	0.0576204	0.0158012	0.0325949	0.00940512
cg15042080	TMEM74	0.00087245	0.120938	0.0245172	0.427167	-0.40265	4	14	TRUE	0.0295809	0.0253431	0.027881	0.0861711	0.0352505	0.405624	0.201489	0.0254263	0.0552344	0.199879	0.0328375	0.134563	0.0473422	0.0265617	0.0346478	0.478053	0.0375447	0.324992	0.184096	0.5	0.0227074	0.0413948	0.0233559	0.0184118	0.0250522	0.0162452	0.0307822	0.0190011	0.0312292	0.0200672	0.0165193	0.0224143	0.0137098	0.0326229	0.0325279	0.0192412	0.0279011	0.0269253	0.0340533
cg26632776	LRRC3	0.000985281	0.120431	0.031711	0.420526	-0.388815	4	141	TRUE	0.111878	0.0278241	0.0386882	0.0539946	0.0582378	0.058432	0.0511931	0.173996	0.04153	0.181127	0.544043	0.0244524	0.0143908	0.0721134	0.0346466	0.349402	0.0240333	0.135693	0.343	0.445658	0.043564	0.0772552	0.0377531	0.0370144	0.0308537	0.0260104	0.0353744	0.0512533	0.0272552	0.0283413	0.0244511	0.0265861	0.0331854	0.0244284	0.0243951	0.0670795	0.0333456	0.0285837	0.0136651
cg19965810	KCNH7	0.00198016	0.145361	0.0464653	0.403927	-0.357462	4	553	TRUE	0.404364	0.0351755	0.205401	0.0917773	0.0564298	0.0599421	0.0724153	0.144762	0.383758	0.0405231	0.0380311	0.0970611	0.191257	0.212208	0.0840202	0.32804	0.0573455	0.241207	0.499545	0.0813787	0.0367792	0.0598951	0.0545131	0.0429155	0.115284	0.0468627	0.0692235	0.0847064	0.113142	0.0178281	0.0159622	0.0287272	0.0529131	0.0406689	0.0434435	0.0480656	0.0149539	0.0627827	0.0112349
cg07480567	HS3ST3A1	0.0407999	0.12038	0.0468551	0.398382	-0.351527	4	70	TRUE	0.073484	0.0184566	0.0724354	0.0271908	0.0464701	0.427319	0.042941	0.0189362	0.041053	0.0567657	0.0665051	0.043222	0.0407782	0.363271	0.054603	0.192291	0.0500157	0.498589	0.229888	0.149673	0.0368296	0.0347239	0.0911805	0.0285254	0.304349	0.0239429	0.0329853	0.10826	0.0400165	0.0192884	0.014431	0.0257561	0.106134	0.035209	0.0828091	0.0677912	0.0323717	0.0504154	0.0165603
cg23391785	DNM3	0.0012508	0.0849239	0.0171641	0.35595	-0.338786	4	334	TRUE	0.433792	0.0378147	0.0163224	0.0172568	0.020312	0.0196376	0.0311719	0.01714	0.017652	0.033119	0.539453	0.0154269	0.0547703	0.22684	0.0171023	0.223713	0.0590199	0.03862	0.0650621	0.152925	0.0165589	0.0273352	0.0120287	0.0155017	0.0145197	0.0120048	0.0130379	0.0175553	0.0251892	0.0140588	0.00907986	0.0127486	0.0137488	0.0138354	0.0250877	0.0155679	0.0140488	0.0194892	0.0348454
cg05436658	PRKCB1	0.0068938	0.0971275	0.023514	0.348975	-0.325461	4	246	TRUE	0.258606	0.0184106	0.0202176	0.0171289	0.0245541	0.0481851	0.0949522	0.0324732	0.0372093	0.0384182	0.230831	0.0230641	0.400353	0.0698374	0.0196194	0.21141	0.0216893	0.0516509	0.506111	0.193742	0.0224755	0.0285268	0.0184161	0.0217314	0.0185742	0.0253675	0.0213668	0.0515615	0.0258962	0.0181456	0.0146732	0.022067	0.0143672	0.020199	0.038157	0.0165471	0.0177642	0.0155968	0.0274871
cg21589115	DKKL1	1.34266e-05	0.152192	0.0506119	0.374443	-0.323831	4	72	TRUE	0.122094	0.102236	0.0425484	0.0721974	0.110605	0.248829	0.0817873	0.0490082	0.0713836	0.192057	0.161413	0.0832704	0.0445367	0.415019	0.109921	0.0997972	0.0984142	0.172046	0.207279	0.41874	0.0592355	0.107258	0.345558	0.0711124	0.318454	0.0329512	0.0477869	0.0386968	0.0700126	0.0289271	0.0288539	0.0559797	0.0577374	0.105219	0.0599935	0.0505729	0.0515619	0.0534497	0.0268238
cg19988449	BNC1	6.18828e-05	0.133419	0.0500691	0.368422	-0.318352	4	660	TRUE	0.125036	0.0493446	0.0605234	0.0619885	0.0984872	0.325761	0.0675614	0.0541975	0.0920451	0.0968992	0.100815	0.0756595	0.0915033	0.334166	0.112701	0.139003	0.411993	0.0897878	0.10889	0.401766	0.0516878	0.0620289	0.121634	0.0517589	0.150231	0.0543114	0.0723224	0.0812659	0.0647537	0.0278074	0.0288839	0.0345396	0.0606951	0.0540517	0.0470933	0.0616918	0.0359273	0.0606566	0.0169671
cg01013324	EFNB3	0.00198016	0.105505	0.0314232	0.349598	-0.318175	4	452	TRUE	0.0356214	0.0653977	0.0361446	0.0314608	0.0698298	0.0826585	0.0350344	0.0700979	0.0469186	0.0287673	0.0140994	0.0457947	0.280927	0.374712	0.0273887	0.0259882	0.0445448	0.502097	0.076547	0.0952047	0.119551	0.162809	0.240655	0.0420561	0.0833092	0.0483959	0.0940453	0.0335309	0.0333919	0.0125967	0.0165194	0.0471195	0.0227713	0.040386	0.0133594	0.0197154	0.0362319	0.0142442	0.00761742
cg14011639	PCDHGB7	0.0156548	0.135444	0.0615217	0.370872	-0.309351	4	48	TRUE	0.0771465	0.0558078	0.103628	0.148759	0.189289	0.119259	0.162432	0.0298884	0.199138	0.0360985	0.0478648	0.0515369	0.117095	0.426267	0.0607487	0.357941	0.0871661	0.138256	0.400922	0.0926034	0.0461572	0.0323628	0.0542608	0.0531029	0.298359	0.032565	0.0445646	0.0407374	0.098162	0.0830119	0.0139585	0.031579	0.0440226	0.0801378	0.116889	0.0422382	0.0962187	0.0974495	0.0397685
cg22243662	ATP6V1C2	0.0120324	0.0898518	0.0278135	0.336167	-0.308353	4	482	TRUE	0.434279	0.0220099	0.0232159	0.0223609	0.286692	0.0198915	0.266038	0.0141347	0.171613	0.0185945	0.0168298	0.0255172	0.0689995	0.0182867	0.0150395	0.0782058	0.0242881	0.357657	0.0930959	0.0515276	0.0351735	0.0295298	0.0138695	0.0180459	0.121401	0.0207387	0.0121714	0.0758251	0.0126141	0.0199352	0.00746607	0.00997296	0.0212333	0.0264542	0.0292364	0.0171516	0.111489	0.0132396	0.0118609
cg24715245	UCHL1	0.0278647	0.130124	0.0568937	0.363452	-0.306559	4	135	TRUE	0.0461179	0.0564851	0.0423047	0.0550097	0.0664252	0.0624025	0.11124	0.0915969	0.158934	0.187802	0.0336345	0.04738	0.323011	0.348355	0.0576214	0.397108	0.226533	0.0887657	0.385335	0.165352	0.135146	0.0278851	0.0495727	0.0393778	0.0497071	0.0380407	0.0801843	0.0354063	0.0880564	0.0455274	0.0321099	0.036983	0.0693028	0.0620016	0.0986961	0.0307596	0.0384395	0.0537373	0.0872666
cg18877506	PDPN	0.00306478	0.119206	0.0482374	0.351475	-0.303238	4	303	TRUE	0.162251	0.0616954	0.116604	0.0584718	0.0413114	0.0606018	0.0921708	0.0221893	0.0687146	0.079763	0.0732002	0.101336	0.341738	0.0772049	0.0480805	0.25309	0.373945	0.0924695	0.0789776	0.437128	0.0426816	0.0231267	0.044272	0.0393567	0.189759	0.0870356	0.0555532	0.0895477	0.0440625	0.0287634	0.0176826	0.0279897	0.0454712	0.0369823	0.0211621	0.148766	0.0180335	0.0408802	0.0133936
cg01557989	SLC24A3	0.0156548	0.0822501	0.0273982	0.328064	-0.300665	4	615	TRUE	0.0235827	0.0246119	0.0485092	0.0349539	0.0313196	0.0567589	0.357017	0.0198693	0.267693	0.0330841	0.0331964	0.0428718	0.0446551	0.403294	0.0355282	0.0578671	0.0576055	0.28425	0.0551319	0.0184844	0.0288008	0.0204315	0.0168898	0.0214035	0.0384425	0.023104	0.035082	0.0551202	0.0585173	0.0168799	0.0141868	0.0200023	0.04152	0.0204992	0.0217322	0.0262445	0.0139451	0.0229072	0.0138339
cg19064258	HS3ST2	0.00464328	0.141744	0.065401	0.362944	-0.297543	4	257	TRUE	0.319192	0.0452777	0.0733875	0.0690366	0.0793523	0.152149	0.224678	0.0814277	0.124965	0.0873994	0.0651999	0.0795513	0.121282	0.354138	0.102237	0.123678	0.382128	0.0763529	0.137399	0.396318	0.0765036	0.0536372	0.078597	0.0764203	0.163288	0.0727543	0.0811912	0.0669138	0.115569	0.0384809	0.0311681	0.0445804	0.0771146	0.0877036	0.0552842	0.0921982	0.0462963	0.0796633	0.0266958
cg20761322	CIB2	1.60854e-05	0.135654	0.0492833	0.338968	-0.289685	4	314	TRUE	0.230711	0.0616798	0.0583495	0.110642	0.297964	0.160237	0.120395	0.0411211	0.0676648	0.0615689	0.0381273	0.0761261	0.0815835	0.170942	0.0833455	0.269942	0.394603	0.393362	0.0674426	0.171666	0.121327	0.0755911	0.0626218	0.114921	0.0594223	0.0490259	0.0929477	0.0368441	0.0523283	0.0477471	0.0327234	0.0400062	0.0503401	0.0514711	0.0574769	0.0405878	0.0443892	0.0678979	0.0261807
cg11832722	DSC3	8.45708e-05	0.175904	0.0753728	0.358242	-0.282869	4	371	TRUE	0.198105	0.0813336	0.138522	0.112118	0.219985	0.0986452	0.201853	0.112032	0.111147	0.200717	0.299839	0.104105	0.257455	0.245891	0.14974	0.447257	0.17258	0.131249	0.352116	0.333756	0.066729	0.143822	0.0708773	0.0665474	0.0811718	0.0670994	0.127225	0.102431	0.0763437	0.026645	0.0164323	0.0360322	0.065312	0.0943162	0.066108	0.125795	0.105773	0.0897411	0.0559664
cg13494498	TUBB3	5.27516e-05	0.130851	0.054838	0.328696	-0.273858	4	469	TRUE	0.35018	0.0876935	0.210813	0.0637427	0.357096	0.0739162	0.06633	0.303696	0.0614587	0.105459	0.0808189	0.048508	0.0805234	0.190696	0.0800946	0.303813	0.0840887	0.101477	0.107874	0.0978448	0.0879258	0.0857546	0.075856	0.102344	0.063285	0.0768531	0.0856868	0.0399465	0.0702392	0.0269496	0.0307795	0.0752186	0.0352626	0.0673473	0.0674834	0.0674173	0.0552763	0.0467553	0.0225171
cg26873164	SNAI1	3.80593e-05	0.108405	0.0344185	0.303217	-0.268799	4	552	TRUE	0.097642	0.163711	0.027625	0.0447623	0.0495163	0.0432845	0.15193	0.0224238	0.052306	0.368752	0.0597368	0.0589554	0.298295	0.275387	0.071322	0.0499529	0.0391966	0.270435	0.233884	0.046646	0.058692	0.044149	0.0756334	0.0630269	0.0428714	0.0231481	0.0414426	0.107706	0.0419181	0.029665	0.0185046	0.022698	0.0232625	0.0508366	0.023604	0.0341011	0.0232566	0.0223768	0.019339
cg09260089	NKX6-2	0.000310848	0.143467	0.0545911	0.318574	-0.263983	4	408	TRUE	0.173152	0.0448248	0.0552284	0.234163	0.104296	0.200479	0.147894	0.123372	0.0682722	0.0891695	0.291996	0.0973299	0.292517	0.168866	0.0610291	0.186701	0.0549369	0.353627	0.15842	0.336157	0.0486432	0.0473964	0.0831661	0.0504336	0.114598	0.0615235	0.0733949	0.0894685	0.0818317	0.0606358	0.0244878	0.0447623	0.0609244	0.0536985	0.0308903	0.0695141	0.0296152	0.0419701	0.0415586
cg01664666	PLD5	0.0439046	0.0971962	0.0389206	0.302762	-0.263842	4	533	TRUE	0.0809049	0.0208091	0.0313248	0.0328511	0.0381037	0.11449	0.117059	0.0197426	0.0816587	0.0351641	0.27771	0.045791	0.0765343	0.276647	0.0391279	0.0750388	0.0304529	0.272806	0.07586	0.383886	0.022869	0.0437083	0.0350414	0.0359261	0.166399	0.0212871	0.0365973	0.0453496	0.0391066	0.0193821	0.0183017	0.032219	0.0763048	0.0355281	0.0264653	0.0634732	0.055563	0.0460643	0.0292459
cg21072025	GNG8	0.00378215	0.0834589	0.0281445	0.28936	-0.261216	4	76	TRUE	0.286899	0.0332239	0.0836443	0.0515969	0.0294607	0.263857	0.0950519	0.0324138	0.0411161	0.0631761	0.0753488	0.026486	0.0481135	0.247626	0.048321	0.0225773	0.0247438	0.359058	0.0544577	0.0211796	0.0389021	0.0178825	0.0344892	0.0483535	0.0384926	0.0414914	0.0161485	0.057293	0.029452	0.0324097	0.013903	0.011384	0.0163591	0.0322215	0.0558559	0.025074	0.0143429	0.0398328	0.00825537
cg06899976	PCDHB1	0.000153881	0.155988	0.0739682	0.332462	-0.258494	4	17	TRUE	0.0633604	0.0640517	0.114512	0.100905	0.100789	0.420492	0.061206	0.0910907	0.254294	0.212603	0.0988932	0.287509	0.0967265	0.339199	0.153186	0.282649	0.116567	0.113579	0.0832451	0.133867	0.148394	0.137189	0.118936	0.203188	0.103279	0.109146	0.124036	0.0892445	0.0840254	0.0610223	0.0372485	0.0725024	0.048284	0.10683	0.0484984	0.0860456	0.0609866	0.0740562	0.0336298
cg10364513	RXRG	0.0407999	0.0871496	0.0358703	0.291684	-0.255814	4	51	TRUE	0.0887057	0.0206273	0.0211502	0.10568	0.0490766	0.0560155	0.239503	0.0772239	0.0246837	0.0891163	0.0133293	0.022067	0.388672	0.156667	0.0157646	0.273263	0.02318	0.0573572	0.0603332	0.265298	0.0263891	0.0266312	0.0267374	0.0243559	0.0269122	0.013197	0.018645	0.0589208	0.0835094	0.0142743	0.0165591	0.0165317	0.0223871	0.0434869	0.0242552	0.0365735	0.0993995	0.0417517	0.0126933
cg22981461	OTUB2	0.00340686	0.143153	0.0709852	0.31604	-0.245055	4	250	TRUE	0.0985766	0.174494	0.0718683	0.348601	0.0696031	0.319018	0.0591052	0.0666667	0.145548	0.0693916	0.150679	0.082127	0.25752	0.313564	0.123919	0.282976	0.111912	0.144706	0.0774791	0.126487	0.0821366	0.0933048	0.0911412	0.107428	0.110584	0.0997194	0.0882216	0.0484085	0.115737	0.0253509	0.0336128	0.0876895	0.0377499	0.132037	0.116476	0.0631531	0.0381372	0.073896	0.0336051
cg23850212	ZFP28	0.0068938	0.088396	0.0240716	0.266563	-0.242492	4	460	TRUE	0.0202654	0.0161097	0.0265716	0.155019	0.0210273	0.0188916	0.134276	0.117392	0.0296276	0.201311	0.0254944	0.0307735	0.23155	0.03767	0.0258118	0.0832457	0.249852	0.0118114	0.359738	0.225114	0.0418053	0.0159014	0.0262288	0.0391725	0.0652405	0.013966	0.0260881	0.033396	0.0212909	0.00822659	0.00970946	0.0152008	0.0348469	0.034148	0.014095	0.0577636	0.0123413	0.0463308	0.00959943
cg08694544	RTBDN	0.0022132	0.10831	0.0419542	0.280127	-0.238173	4	2	TRUE	0.0620653	0.0323675	0.0310988	0.0280861	0.248354	0.214318	0.0646641	0.0985867	0.0328084	0.137431	0.292975	0.0872069	0.149277	0.0760471	0.0615428	0.0482523	0.325433	0.253747	0.073957	0.156968	0.0390937	0.0358704	0.0557218	0.0371629	0.0647041	0.0351009	0.0334133	0.0394061	0.0330563	0.0202247	0.00780248	0.0260732	0.0781884	0.0431815	0.050881	0.137332	0.0473181	0.0226942	0.0126868
cg25459323	SEPT3	7.24229e-05	0.163041	0.0814443	0.312144	-0.2307	4	637	TRUE	0.321285	0.120929	0.0782649	0.124407	0.128766	0.0813359	0.115696	0.0717376	0.151338	0.186324	0.0754103	0.123387	0.171907	0.301781	0.133414	0.321259	0.127512	0.180536	0.111943	0.179129	0.146947	0.170856	0.304251	0.0863593	0.261238	0.117467	0.0970621	0.113031	0.103788	0.0698932	0.0489298	0.124902	0.115292	0.0899525	0.0355584	0.0711523	0.0463825	0.0809947	0.0258141
cg19427610	WIF1	0.0170528	0.10223	0.0347894	0.54553	-0.51074	3	58	TRUE	0.444969	0.0524303	0.0292853	0.0362515	0.0311864	0.0369691	0.0389292	0.0450447	0.0725122	0.0558726	0.0274158	0.0313483	0.639386	0.0560071	0.038365	0.0534944	0.0335981	0.0267885	0.0330686	0.552234	0.0282768	0.0309516	0.0535887	0.0820836	0.0256948	0.0185571	0.0214487	0.0533354	0.022322	0.010538	0.00972166	0.0110767	0.107752	0.0441962	0.0118236	0.076291	0.0128278	0.0742167	0.0129444
cg03616357	FLJ21159	1.11752e-05	0.102807	0.0229799	0.503925	-0.480945	3	180	TRUE	0.0352549	0.0188184	0.0446621	0.0503094	0.0314449	0.0277749	0.0512937	0.063568	0.0360774	0.197072	0.0312733	0.0321506	0.0206149	0.441834	0.0381969	0.54472	0.0330537	0.0799378	0.0488916	0.525221	0.0667849	0.0366547	0.025527	0.0457967	0.0432376	0.0269141	0.0527492	0.0232273	0.0251287	0.0166784	0.0138562	0.0162904	0.0117808	0.0269029	0.0274038	0.0202918	0.0242065	0.0229158	0.0133729
cg18530748	SULT1A1	0.000680835	0.109989	0.0341269	0.44751	-0.413383	3	22	TRUE	0.033241	0.114564	0.0465869	0.0445102	0.128673	0.101528	0.0359718	0.0637238	0.0924577	0.0581462	0.0369629	0.02831	0.53093	0.557789	0.0681172	0.150751	0.117401	0.25381	0.0516672	0.0697983	0.0332731	0.0369558	0.0395672	0.0293444	0.0256389	0.0681733	0.024847	0.0357445	0.0463303	0.0373344	0.0266204	0.0274821	0.0468596	0.022663	0.0385544	0.0270725	0.0313931	0.0228738	0.0218278
cg13984181	ABHD7	0.000680835	0.127241	0.0482628	0.427431	-0.379168	3	162	TRUE	0.0262708	0.035	0.083398	0.187652	0.0936725	0.166422	0.372731	0.361635	0.0567536	0.0662784	0.0600169	0.0463628	0.053368	0.0720336	0.164871	0.103842	0.0801456	0.13913	0.0974213	0.547928	0.0843451	0.111119	0.0643222	0.0599065	0.0464104	0.0342804	0.0554681	0.0667962	0.0473392	0.0320035	0.0323797	0.0323669	0.0816299	0.0562244	0.0396887	0.0809983	0.0336783	0.0614226	0.0214032
cg15737319	MTHFD2	0.0407999	0.0856024	0.0262349	0.401599	-0.375364	3	51	TRUE	0.0218169	0.0215669	0.0303629	0.02165	0.303032	0.0184595	0.0580777	0.0171208	0.033009	0.208465	0.034412	0.0320622	0.0445377	0.0190671	0.0733736	0.032786	0.0287695	0.0232388	0.441067	0.460698	0.0349023	0.0924294	0.0228039	0.0409143	0.0254361	0.0244621	0.0316021	0.0502231	0.0261171	0.0210851	0.0186967	0.0199562	0.0169733	0.0343641	0.0289112	0.0232823	0.0290748	0.026444	0.0160966
cg01078276	PLAU	0.000132908	0.131578	0.0434005	0.402299	-0.358898	3	213	TRUE	0.0400573	0.0878661	0.0274245	0.0996983	0.0380421	0.117107	0.188271	0.190446	0.0866567	0.513333	0.138869	0.343269	0.191647	0.350293	0.0567437	0.21001	0.0484048	0.0750598	0.0696546	0.0524823	0.11091	0.0389852	0.0629992	0.0537408	0.0974774	0.0198965	0.0432074	0.0483017	0.0894586	0.0372278	0.0304373	0.0310646	0.118407	0.038661	0.0190353	0.0305452	0.0414128	0.0398977	0.0200541
cg02536286	TFAP2C	0.00758655	0.0999869	0.0377557	0.383256	-0.3455	3	0	TRUE	0.399014	0.0606505	0.0490084	0.0471468	0.214636	0.346242	0.047461	0.0200933	0.0863341	0.0576958	0.0731877	0.0356168	0.0470522	0.13371	0.0413117	0.0388274	0.0354143	0.0437633	0.0395864	0.404512	0.081413	0.03498	0.0599082	0.0599708	0.0421373	0.0281154	0.0360014	0.0548271	0.0334881	0.0299294	0.0223435	0.0132213	0.0668268	0.0618839	0.0175156	0.0707394	0.037221	0.0442364	0.01223
cg17404915	OVOL2	0.00758655	0.0919002	0.0269226	0.368445	-0.341522	3	53	TRUE	0.0239324	0.0339337	0.0353031	0.0311024	0.0476579	0.0440063	0.229736	0.0269316	0.0270051	0.0276998	0.0300997	0.395126	0.0624146	0.100644	0.0227178	0.0796869	0.480472	0.0178718	0.194153	0.214587	0.0245447	0.0442922	0.0355099	0.0256508	0.0424269	0.0188976	0.024818	0.024257	0.0314735	0.0122745	0.0181485	0.0366321	0.0242114	0.032169	0.04639	0.0416005	0.0181402	0.0333487	0.014555
cg19162106	GPC5	0.0012508	0.0777459	0.0213023	0.357236	-0.335934	3	62	TRUE	0.0766439	0.0313882	0.0171135	0.0513546	0.330248	0.287144	0.169657	0.0211395	0.0305042	0.0289894	0.0333244	0.0286647	0.054718	0.0468316	0.0340241	0.0392803	0.0220255	0.454316	0.0267965	0.0476443	0.021366	0.0344258	0.0154607	0.0170844	0.0235022	0.0180354	0.0255477	0.0174193	0.0114463	0.0155278	0.0101125	0.0249936	0.0181492	0.0265058	0.0399585	0.0228711	0.0219976	0.0251825	0.0204856
cg25584626	LOC51334	0.0156548	0.0820478	0.0238763	0.344403	-0.320527	3	215	TRUE	0.0668182	0.0195212	0.0158931	0.0409985	0.036636	0.336926	0.026021	0.0440616	0.018059	0.0917662	0.169871	0.0739935	0.0311632	0.0323633	0.0245121	0.166046	0.0204688	0.0367659	0.424953	0.271331	0.0273993	0.0177281	0.0120375	0.0265172	0.0193435	0.026456	0.0398233	0.0518698	0.0259164	0.021203	0.0142424	0.013983	0.0217292	0.0253815	0.0237881	0.0180144	0.0134086	0.0170671	0.0213847
cg20947775	SCD5	0.0325524	0.0736036	0.0243595	0.337525	-0.313166	3	315	TRUE	0.0148444	0.0254486	0.0195632	0.0341319	0.0221862	0.0245735	0.167734	0.0172489	0.029354	0.0284927	0.0266893	0.0178495	0.0751283	0.029703	0.021358	0.427501	0.0242562	0.0439732	0.336228	0.248846	0.0318013	0.0299807	0.0247986	0.0260588	0.0923398	0.0201731	0.0200955	0.0212219	0.025371	0.020969	0.0209304	0.0302648	0.018062	0.0389323	0.0253051	0.0186061	0.0430226	0.0216251	0.0164536
cg02008154	TBX20	0.000985281	0.160564	0.0630684	0.371144	-0.308076	3	295	TRUE	0.169744	0.102549	0.207919	0.0647581	0.197433	0.27144	0.1407	0.0340601	0.0536459	0.197854	0.210244	0.055531	0.21661	0.251973	0.0696047	0.359153	0.169278	0.0703667	0.224093	0.482839	0.139424	0.0492068	0.090119	0.038213	0.147334	0.0388833	0.0630514	0.136336	0.120114	0.0365576	0.0574566	0.0195102	0.0577249	0.0800618	0.0314147	0.055109	0.0241922	0.0834228	0.0791221
cg22289360	GCNT1	9.85342e-05	0.118108	0.0349356	0.342487	-0.307551	3	238	TRUE	0.0794329	0.117983	0.0270811	0.0721822	0.107847	0.104506	0.042774	0.0583187	0.275514	0.427511	0.0580218	0.0788546	0.0234234	0.019216	0.0602652	0.204847	0.0464389	0.324435	0.155984	0.230357	0.165534	0.048961	0.11385	0.0787722	0.030585	0.0176154	0.0185364	0.0205767	0.0368142	0.0335162	0.0206093	0.0249467	0.0185835	0.0746599	0.0959831	0.0367973	0.0181675	0.058203	0.014089
cg19461344	SLC30A3	6.18828e-05	0.0812195	0.0137593	0.318301	-0.304542	3	38	TRUE	0.356979	0.0266643	0.0103832	0.0187631	0.360332	0.0146957	0.0670951	0.0439186	0.0258617	0.0334256	0.0169055	0.0183519	0.016237	0.118488	0.0302488	0.173734	0.00853678	0.0170005	0.18794	0.237592	0.0176907	0.133314	0.0149202	0.0148197	0.0665895	0.00926408	0.00987796	0.0191401	0.0106475	0.00477181	0.00487431	0.00718152	0.0715593	0.0159953	0.00667058	0.00601611	0.0172468	0.00536105	0.00402409
cg21179457	INSM2	0.00087245	0.0734205	0.0128815	0.317176	-0.304294	3	450	TRUE	0.24681	0.019703	0.0186207	0.0185166	0.0295074	0.0224457	0.0153147	0.0109634	0.0094258	0.11598	0.017452	0.0123984	0.163802	0.0281111	0.0125752	0.0811052	0.00870306	0.0999256	0.121397	0.490925	0.0295711	0.0215859	0.0135501	0.013331	0.213792	0.0126115	0.0122038	0.00639636	0.0122549	0.0117884	0.0118963	0.0164001	0.0114	0.0141033	0.0169423	0.0133797	0.0198243	0.0108331	0.0103076
cg11538128	ZNF354C	0.0156548	0.0882154	0.0244622	0.326607	-0.302145	3	126	TRUE	0.133871	0.0161451	0.0585586	0.0198656	0.0103819	0.139083	0.0178353	0.00852211	0.0453926	0.0429854	0.0146763	0.0491883	0.420424	0.271179	0.0190562	0.0148181	0.0856094	0.187704	0.288218	0.0140631	0.122947	0.0321465	0.0140806	0.0404543	0.13818	0.0143849	0.0187459	0.114059	0.0131987	0.0111857	0.0135292	0.0112713	0.0155185	0.0201836	0.0278275	0.0314833	0.0144866	0.0153515	0.0212451
cg11241627	FERD3L	2.73261e-07	0.130649	0.0413018	0.335614	-0.294312	3	121	TRUE	0.0609065	0.0425883	0.0882267	0.0817792	0.06236	0.167426	0.105657	0.112863	0.0719452	0.0423866	0.0730612	0.0515789	0.165799	0.0732654	0.0611484	0.223204	0.353372	0.159196	0.26857	0.199892	0.200646	0.0682951	0.0659691	0.0811903	0.384899	0.0485958	0.0431706	0.0713763	0.060832	0.0339059	0.0235415	0.0245964	0.0422805	0.0346617	0.0302309	0.0372177	0.0304139	0.0495141	0.0478873
cg22029275	FLJ25477	0.0219008	0.0796793	0.0315364	0.321352	-0.289816	3	73	TRUE	0.333571	0.041003	0.0342143	0.0324289	0.13059	0.0381518	0.085622	0.0309955	0.0251256	0.0214525	0.0621036	0.0370518	0.30793	0.322554	0.0344828	0.037253	0.0244403	0.0226532	0.0982418	0.119165	0.0205434	0.0335871	0.024777	0.019079	0.0549663	0.0191645	0.0228654	0.0128374	0.0225796	0.0146468	0.0088764	0.0505392	0.0269726	0.0272109	0.0656077	0.0221422	0.0807362	0.0350263	0.0323046
cg03086857	EDNRB	0.0131502	0.113475	0.0550908	0.343214	-0.288123	3	376	TRUE	0.0572362	0.0407188	0.0799288	0.0424646	0.0532854	0.135359	0.0791111	0.0784336	0.106628	0.0698261	0.0452381	0.111424	0.448954	0.0814325	0.0678912	0.0873218	0.267129	0.0889782	0.125694	0.313558	0.0578854	0.0345101	0.067064	0.0538134	0.242984	0.074259	0.0699633	0.0725159	0.0507745	0.0337714	0.0170327	0.0717128	0.037669	0.0823117	0.0934977	0.0531061	0.0524598	0.0409568	0.0212413
cg23615676	KCNN2	0.000205037	0.0874928	0.0272018	0.30432	-0.277119	3	384	TRUE	0.057155	0.0328614	0.0277943	0.0258061	0.0275411	0.205479	0.0641229	0.016745	0.0302644	0.120077	0.060278	0.0681863	0.0846931	0.038844	0.08677	0.0708032	0.0345213	0.297258	0.370636	0.245068	0.0306462	0.0404331	0.0740577	0.0328754	0.0444056	0.0225461	0.0444986	0.0315518	0.0536052	0.0122721	0.0150466	0.0182472	0.0244611	0.0375332	0.0249414	0.0314824	0.0214074	0.0290902	0.0141426
cg07441272	RPL39L	0.0201696	0.0671133	0.018991	0.292835	-0.273844	3	212	TRUE	0.191915	0.0233307	0.0190947	0.0166507	0.0343838	0.0662073	0.0141707	0.0203296	0.0171928	0.0313409	0.0170646	0.0105784	0.0214861	0.028247	0.0197671	0.307299	0.319548	0.0871383	0.0738631	0.0231422	0.0216906	0.020498	0.251658	0.0185904	0.0226456	0.0176927	0.0187636	0.0221459	0.0276906	0.0190979	0.0143231	0.0180475	0.0172221	0.0213964	0.0207497	0.0187261	0.0188246	0.0189361	0.0122581
cg18335068	ZNF677	0.0068938	0.0935205	0.0436928	0.316253	-0.27256	3	201	TRUE	0.0545402	0.0325776	0.0581144	0.0472113	0.0437999	0.0666849	0.0823714	0.0335653	0.0497508	0.0538696	0.322556	0.0627032	0.304821	0.321381	0.0581127	0.0792222	0.0600637	0.0567816	0.0864564	0.154721	0.0325289	0.0283286	0.0734106	0.0522153	0.122225	0.0563116	0.0502647	0.0401019	0.0572537	0.0578901	0.0161369	0.0346478	0.031258	0.052974	0.042618	0.0454032	0.0421189	0.0665521	0.0181683
cg01357116	ATOH1	0.0219008	0.0875642	0.0486697	0.314304	-0.265635	3	582	TRUE	0.287497	0.0657596	0.130582	0.0495244	0.0278183	0.0440128	0.0462428	0.0443759	0.0533762	0.0606332	0.044633	0.0468159	0.0987581	0.318886	0.0550848	0.0433168	0.336529	0.0350678	0.04139	0.0875611	0.0448682	0.0612807	0.0431428	0.058099	0.0638496	0.0432143	0.0688506	0.0442964	0.0395333	0.0269098	0.0326424	0.0226001	0.0741137	0.0929804	0.0319098	0.0377023	0.0366486	0.105292	0.0246817
cg26220350	PLTP	3.46687e-06	0.112017	0.0326552	0.296229	-0.263574	3	165	TRUE	0.0431855	0.0427414	0.0426734	0.0397207	0.0406298	0.0723202	0.0852624	0.15828	0.0949633	0.207296	0.0406207	0.0580742	0.349296	0.204985	0.0487109	0.220951	0.0419264	0.290334	0.217006	0.249058	0.0435495	0.0332663	0.0563602	0.0445255	0.0746905	0.0262692	0.0602361	0.0230972	0.0356081	0.0240879	0.0160205	0.0230532	0.0261657	0.036789	0.0818451	0.0302889	0.0286857	0.0248564	0.0201693
cg02676865	UBTD1	0.00419333	0.124776	0.0662809	0.324461	-0.25818	3	970	TRUE	0.0457289	0.0546425	0.088326	0.0872598	0.0862142	0.283758	0.108058	0.161776	0.282262	0.1325	0.0642534	0.135067	0.136531	0.158606	0.12298	0.407362	0.105504	0.125384	0.125197	0.0438808	0.0518532	0.0511151	0.109165	0.0689375	0.0830298	0.0618908	0.12813	0.0623176	0.0844485	0.0423666	0.0310985	0.0592337	0.0520666	0.0714849	0.115697	0.0747611	0.0331645	0.0720988	0.039175
cg27501458	SULT4A1	0.00464328	0.110619	0.0488495	0.29551	-0.24666	3	334	TRUE	0.296562	0.058229	0.0724154	0.0457587	0.22875	0.0721598	0.143113	0.0400932	0.0820822	0.0549815	0.0355927	0.089364	0.266889	0.208402	0.0837157	0.1419	0.0650873	0.0761286	0.0556403	0.323078	0.0657194	0.0370639	0.103779	0.0538565	0.0651037	0.0678417	0.0803578	0.0786421	0.0803086	0.0276754	0.0160196	0.0359592	0.0464547	0.0524564	0.0618914	0.0602681	0.0219418	0.0371681	0.0169076
cg21902544	CBLN2	0.000235985	0.0945948	0.0382759	0.277646	-0.23937	3	47	TRUE	0.0526316	0.0401209	0.170119	0.167543	0.0551635	0.261289	0.0412925	0.0600643	0.0621568	0.0672324	0.033039	0.106732	0.0729761	0.060124	0.0664516	0.246365	0.0410803	0.0392934	0.0694105	0.325285	0.036188	0.0462888	0.0715526	0.0514972	0.120973	0.0281291	0.0560231	0.0585374	0.0600117	0.0286918	0.020421	0.0281369	0.0434161	0.0433324	0.0441863	0.0419325	0.0347976	0.0304561	0.0177902
cg25302419	CTNND2	0.0120324	0.0878644	0.0320122	0.270199	-0.238187	3	95	TRUE	0.0178215	0.0350712	0.0436876	0.0324927	0.0424026	0.28671	0.0271518	0.0156879	0.0261067	0.0401844	0.0738303	0.114231	0.0310371	0.097203	0.031823	0.137405	0.0377418	0.157644	0.191813	0.273215	0.068637	0.0271075	0.109845	0.0270889	0.250673	0.0243045	0.0538537	0.0779781	0.0368429	0.0213496	0.0123938	0.0213045	0.0445565	0.0281353	0.0185522	0.0417237	0.0164225	0.0312773	0.0194766
cg22040627	SLC13A5	0.000355787	0.0682492	0.0241434	0.261069	-0.236926	3	366	TRUE	0.0331793	0.0314217	0.027842	0.0264174	0.0569081	0.250089	0.038993	0.0372117	0.0466975	0.0219097	0.0273172	0.03255	0.279139	0.0416477	0.0229541	0.0375697	0.123023	0.0137828	0.0603615	0.25398	0.0393307	0.0466078	0.0300752	0.037037	0.0901864	0.0194987	0.0371745	0.0228849	0.0296903	0.0301577	0.0124655	0.0305394	0.0269728	0.0280097	0.0190092	0.0270813	0.0108241	0.0330572	0.010642
cg02164046	SST	0.00275336	0.124588	0.0623423	0.294874	-0.232532	3	53	TRUE	0.0622844	0.0954381	0.0823336	0.0550585	0.081324	0.147111	0.0741979	0.0866419	0.162282	0.0646101	0.0465317	0.0650028	0.325113	0.215977	0.0545378	0.275341	0.0910851	0.228778	0.129958	0.284168	0.0737732	0.117314	0.071793	0.07049	0.153545	0.0766747	0.0700073	0.0634073	0.146202	0.0423013	0.0193538	0.0715433	0.0473325	0.064664	0.0275618	0.0974031	0.0413542	0.0790198	0.025968
cg27158867	LRRC56	7.24229e-05	0.140777	0.0546534	0.278493	-0.22384	3	111	TRUE	0.129847	0.164634	0.197419	0.0922515	0.0900184	0.0791555	0.0538056	0.0534857	0.0938355	0.132427	0.103628	0.0625698	0.264673	0.289381	0.11951	0.061259	0.0707734	0.281425	0.162792	0.20741	0.155815	0.0715489	0.134069	0.214201	0.233491	0.0990201	0.0657333	0.0606886	0.044847	0.0319031	0.0163599	0.0255971	0.0199593	0.08603	0.0192633	0.0796071	0.133143	0.0614541	0.021541
cg23713520	TM4SF11	1.17644e-06	0.141778	0.0630301	0.279176	-0.216146	3	483	TRUE	0.123948	0.286675	0.143463	0.143115	0.121714	0.128315	0.0723174	0.10008	0.16051	0.108562	0.0476349	0.132644	0.269806	0.281046	0.15678	0.113755	0.0773124	0.111393	0.182812	0.162103	0.116903	0.120793	0.127112	0.146596	0.109069	0.100144	0.0805851	0.0645107	0.071066	0.0346769	0.0231382	0.0485527	0.0541834	0.089883	0.0630675	0.114413	0.0387112	0.0743368	0.0251528
cg12331389	RBP4	0.0237559	0.0795497	0.0300859	0.469042	-0.438956	2	257	TRUE	0.328091	0.0252438	0.0145069	0.0169945	0.11034	0.0697555	0.0393642	0.0173336	0.0259671	0.0292382	0.0198685	0.0397399	0.195574	0.0808409	0.05344	0.0387597	0.0298202	0.609992	0.0294755	0.0969051	0.0246423	0.0220321	0.0252485	0.0154645	0.0301029	0.0124501	0.0250311	0.0289775	0.0231589	0.0146227	0.00712622	0.0134577	0.0785435	0.0409826	0.0141353	0.0695795	0.0155169	0.0683202	0.00930079
cg04172348	SYN2	3.22085e-05	0.0963339	0.0228132	0.455273	-0.43246	2	139	TRUE	0.119444	0.0594901	0.0457251	0.0810917	0.313846	0.0968114	0.0450463	0.0261373	0.021518	0.0651073	0.0189237	0.0243446	0.0448718	0.0723187	0.033235	0.207936	0.5967	0.0244209	0.0730637	0.0282868	0.0561906	0.069085	0.0379343	0.2214	0.02542	0.0113832	0.0286951	0.0320999	0.0238474	0.0136117	0.0122545	0.0240218	0.0247651	0.0333333	0.0201673	0.0378151	0.0204185	0.0241108	0.0128607
cg00183916	HS3ST3B1	0.0439046	0.0656923	0.0192327	0.418594	-0.399362	2	430	TRUE	0.0603846	0.0259843	0.0134066	0.0723313	0.015589	0.0972197	0.0232595	0.00979922	0.0226093	0.0190563	0.0154527	0.00922894	0.0280766	0.145612	0.0115276	0.0879789	0.0138195	0.474777	0.019877	0.362411	0.0202973	0.0287308	0.0289329	0.0179827	0.0179633	0.0109171	0.0163674	0.0574137	0.027339	0.0127022	0.0160066	0.00873363	0.0182699	0.0205321	0.00920771	0.0236259	0.0114483	0.0122956	0.0243984
cg22559669	TSPAN5	0.00464328	0.0612861	0.0101963	0.389418	-0.379222	2	394	TRUE	0.0171879	0.0073455	0.00863372	0.0126315	0.0109943	0.386884	0.0104964	0.00737193	0.391952	0.183455	0.0106202	0.0108748	0.0194757	0.012193	0.011377	0.076496	0.00894303	0.0252437	0.00893609	0.174651	0.0127418	0.021226	0.00918695	0.0124852	0.0807498	0.0117817	0.00758808	0.0100804	0.00874188	0.00849645	0.00658161	0.00482514	0.00782392	0.0112948	0.0193947	0.00875198	0.019814	0.0100921	0.00748086
cg11476211	PRKCE	0.0156548	0.0579336	0.0150255	0.393796	-0.37877	2	241	TRUE	0.0142663	0.0162341	0.0145107	0.109441	0.0165702	0.0188934	0.0124564	0.0601859	0.020798	0.0258566	0.0217153	0.0232629	0.0344157	0.0367101	0.0168591	0.0313145	0.450983	0.0257714	0.0991941	0.336608	0.0115791	0.00990426	0.0120017	0.0161008	0.0127055	0.013193	0.0160879	0.0173651	0.0281372	0.0179907	0.0132711	0.0157221	0.0165869	0.011484	0.0168568	0.0152832	0.01078	0.0107817	0.00681727
cg15319457	HES6	0.0219008	0.064276	0.0210939	0.393754	-0.37266	2	538	TRUE	0.346411	0.0200523	0.0186551	0.0447248	0.0129876	0.0146001	0.0238159	0.0505848	0.0157133	0.0204548	0.0163754	0.0174481	0.12538	0.100386	0.0130066	0.441097	0.0202883	0.0149616	0.0262103	0.173707	0.0213573	0.0299979	0.014015	0.0138911	0.0107796	0.0134097	0.0151983	0.0568671	0.0421993	0.00681719	0.00713793	0.00646577	0.0531316	0.0136647	0.0112197	0.0371855	0.0122349	0.0146783	0.00510423
cg11260422	FOXA1	0.0325524	0.0964669	0.0494169	0.419965	-0.370548	2	377	TRUE	0.506577	0.0623157	0.0306915	0.0494309	0.0533715	0.333353	0.0445609	0.0307658	0.0578185	0.0347463	0.208059	0.0414386	0.0588412	0.121294	0.0605411	0.0556348	0.0585648	0.0911253	0.103051	0.0523791	0.0422199	0.118456	0.060748	0.0488304	0.0868569	0.050068	0.0511809	0.139595	0.0431381	0.0337036	0.0174992	0.0221632	0.0584694	0.0526611	0.019341	0.0742865	0.0213404	0.0917851	0.0166058
cg06023257	GAB2	0.00758655	0.0608654	0.0170337	0.384778	-0.367744	2	630	TRUE	0.0119727	0.0174664	0.113886	0.0266693	0.0183874	0.0209487	0.0220194	0.0108136	0.17483	0.0166943	0.0108506	0.0186027	0.0524896	0.266402	0.0166654	0.0206217	0.503154	0.0430829	0.017519	0.0250135	0.0227405	0.0229161	0.0187514	0.0246014	0.0245376	0.0159961	0.0174507	0.0152827	0.0243173	0.0169206	0.0107423	0.0102307	0.0179702	0.0224401	0.0165023	0.0155894	0.0093874	0.0192475	0.0263947
cg14717170	SLITRK3	0.00567169	0.121744	0.0568291	0.411994	-0.355165	2	2	TRUE	0.167485	0.0550134	0.0457951	0.0418584	0.0691111	0.0723106	0.209131	0.0391823	0.0758968	0.0656323	0.048062	0.162615	0.192157	0.417789	0.0682647	0.406199	0.0694282	0.0584888	0.255118	0.114321	0.133981	0.0607484	0.0888158	0.0619424	0.0642493	0.0543917	0.0652016	0.0607192	0.0591133	0.0461715	0.0349067	0.044499	0.0614293	0.0914402	0.051178	0.0615767	0.0373879	0.0554882	0.0721038
cg20881054	VASH1	0.000985281	0.0685956	0.0201211	0.374607	-0.354486	2	24	TRUE	0.0180259	0.0163205	0.0163131	0.102365	0.038193	0.11494	0.0729468	0.258039	0.0459485	0.0497727	0.0249193	0.0162305	0.0508698	0.0594648	0.0195558	0.129274	0.0243466	0.0215403	0.491174	0.0379002	0.0228521	0.0225694	0.0155616	0.0217518	0.0240151	0.015916	0.01865	0.0357895	0.0169442	0.0123389	0.0145863	0.0140047	0.0226661	0.0442589	0.0137311	0.0291845	0.0126512	0.0208459	0.0101289
cg18267374	NEF3	0.0022132	0.0986869	0.042437	0.392095	-0.349658	2	34	TRUE	0.443684	0.0453124	0.0337125	0.0619718	0.118105	0.142531	0.0580874	0.0777531	0.105714	0.0598507	0.0289205	0.0351539	0.123856	0.092996	0.0437066	0.0692484	0.340506	0.10884	0.039286	0.187352	0.0713351	0.0517747	0.0439703	0.0525101	0.0309949	0.0593177	0.0518266	0.121767	0.0299145	0.0290397	0.0142813	0.0319243	0.0330657	0.0313685	0.0789936	0.0352204	0.0199941	0.0405991	0.0168054
cg01519742	JAKMIP1	3.80593e-05	0.0730895	0.0132071	0.354353	-0.341146	2	191	TRUE	0.46463	0.0197529	0.0168109	0.024758	0.0652146	0.175944	0.0194707	0.00882419	0.0673047	0.0590511	0.122461	0.0204046	0.033313	0.0167652	0.0374795	0.161411	0.01363	0.0216292	0.0223998	0.244076	0.0171858	0.0697939	0.0828347	0.0328088	0.009285	0.00990692	0.0197527	0.0182367	0.0156945	0.0093895	0.011493	0.00982465	0.00909148	0.017189	0.0140509	0.0133821	0.0103037	0.0128135	0.0137702
cg18587364	ZNF562	0.00513498	0.0559212	0.019592	0.359723	-0.340131	2	45	TRUE	0.0186657	0.041486	0.0530528	0.0184469	0.022115	0.031085	0.414575	0.304871	0.0484881	0.0562791	0.0244861	0.0361775	0.0489856	0.0256946	0.0234394	0.0293346	0.025392	0.0145303	0.0223187	0.017206	0.0452345	0.0308179	0.0118125	0.0171645	0.0163714	0.0213423	0.0185919	0.0176082	0.0277025	0.0159701	0.0151215	0.0279649	0.0140664	0.016495	0.0339847	0.0168483	0.0134737	0.0196292	0.01549
cg13958426	C1orf114	0.00567169	0.0722366	0.0354022	0.371899	-0.336497	2	33	TRUE	0.0676618	0.0366752	0.0347826	0.0318235	0.0325056	0.065234	0.0408231	0.0329942	0.047846	0.0603251	0.0397112	0.0580569	0.424033	0.0340557	0.0339926	0.0793444	0.0250319	0.0368485	0.0643812	0.319765	0.0440847	0.0802761	0.0310118	0.0398365	0.0448148	0.0341137	0.0280622	0.0291163	0.0293963	0.0218696	0.0141031	0.0328603	0.0371715	0.0369331	0.100159	0.040133	0.0308795	0.0402763	0.0205564
cg14089692	ADAM33	0.0257415	0.115995	0.0605407	0.395512	-0.334971	2	192	TRUE	0.07255	0.0454506	0.178318	0.162146	0.0464094	0.0687494	0.0862162	0.0394161	0.19902	0.0680149	0.411114	0.156488	0.37991	0.0974694	0.0648627	0.136264	0.0509921	0.0605098	0.0775212	0.181037	0.0789383	0.0863298	0.0506759	0.056073	0.0453889	0.0446971	0.0492405	0.0956238	0.0536736	0.0217745	0.0732526	0.0472473	0.0279333	0.105764	0.047123	0.0622837	0.138921	0.0657927	0.0142423
cg23158811	PBX4	3.53873e-07	0.0699366	0.0145385	0.348807	-0.334269	2	293	TRUE	0.122686	0.0521754	0.0545835	0.0150975	0.0297921	0.0198639	0.0146097	0.0819718	0.0234329	0.0277283	0.401256	0.0181399	0.296359	0.163812	0.0445592	0.0194868	0.0265996	0.08317	0.0347618	0.0381146	0.0258245	0.046843	0.0234473	0.0422688	0.0418313	0.0122785	0.0212753	0.0139852	0.0170538	0.0136385	0.0123219	0.0123328	0.00871937	0.0390152	0.0107785	0.0117104	0.00995641	0.0117938	0.00867903
cg13921352	FAM19A4	0.0351318	0.0841329	0.0350636	0.364588	-0.329524	2	179	TRUE	0.119504	0.0243035	0.0256848	0.0207228	0.0481791	0.09982	0.0213038	0.0283273	0.0332597	0.199671	0.0471908	0.0239409	0.453416	0.0706414	0.0385187	0.0403784	0.0571114	0.0454168	0.209485	0.27576	0.0352211	0.0495092	0.0307468	0.028991	0.0762191	0.0272757	0.0290359	0.0328417	0.0381133	0.0106473	0.0164536	0.0126485	0.0518706	0.104183	0.0267979	0.0564791	0.0195669	0.0518157	0.0131618
cg13836770	TNFRSF1B	0.00011456	0.102829	0.0357864	0.345864	-0.310078	2	147	TRUE	0.100601	0.1	0.0607762	0.235382	0.0651396	0.065768	0.0566322	0.0301724	0.116561	0.196255	0.0657573	0.0487957	0.0833333	0.127995	0.0612551	0.0881661	0.043579	0.0296269	0.380617	0.311111	0.0441652	0.0388235	0.151879	0.040621	0.0277231	0.0182118	0.0222577	0.0646065	0.0271608	0.0224928	0.0221607	0.0446107	0.0172447	0.0263259	0.0732935	0.0281361	0.0526523	0.0379452	0.0439107
cg18695917	FSTL5	0.00378215	0.0686487	0.0256556	0.335469	-0.309814	2	156	TRUE	0.0377204	0.0268268	0.0222361	0.0382667	0.033893	0.0818529	0.0220588	0.0268595	0.0643997	0.025641	0.231875	0.0226574	0.0619349	0.0671121	0.0262751	0.0460043	0.0376601	0.439063	0.0521352	0.209469	0.0171488	0.0444555	0.0289205	0.0267788	0.0249736	0.0170067	0.0340813	0.051532	0.0309504	0.0161903	0.0159322	0.023365	0.0199081	0.0222438	0.0350754	0.0303717	0.0221254	0.0171584	0.0232382
cg00902195	SYT10	0.0100399	0.100121	0.045834	0.35367	-0.307836	2	254	TRUE	0.0731528	0.0373235	0.0781147	0.0473233	0.0482326	0.165887	0.0414816	0.0250847	0.0833094	0.0671688	0.0568229	0.0544049	0.209964	0.114931	0.0713341	0.11097	0.370594	0.0669947	0.336747	0.144576	0.0305659	0.04428	0.0580174	0.0630097	0.102746	0.0478	0.0658946	0.0609767	0.0636667	0.0517988	0.0307612	0.0292038	0.0510172	0.058311	0.0133501	0.0552348	0.0508601	0.0553497	0.00745106
cg12281657	C14orf50	1.11752e-05	0.112181	0.0329953	0.337495	-0.304499	2	25	TRUE	0.0499779	0.138149	0.0296486	0.133948	0.0441689	0.125178	0.0692051	0.0403005	0.0455011	0.137906	0.098012	0.0386193	0.188575	0.0217711	0.0560196	0.116781	0.374134	0.0699887	0.300855	0.154766	0.141324	0.0532688	0.174258	0.0592403	0.142921	0.020881	0.0267305	0.0474397	0.0366015	0.0225207	0.0140288	0.0260492	0.034152	0.0412173	0.0419229	0.0342769	0.017443	0.0459851	0.0526858
cg25524473	DUSP5	0.0325524	0.0983935	0.0443403	0.348249	-0.303909	2	769	TRUE	0.032693	0.202258	0.0297055	0.163169	0.0388162	0.0580969	0.0729016	0.0373	0.0660774	0.129286	0.028272	0.0264548	0.0359086	0.29687	0.0376554	0.399629	0.105755	0.174925	0.224014	0.0593216	0.0764376	0.031746	0.0374937	0.050364	0.0446874	0.048893	0.0638641	0.0204364	0.0492028	0.0256073	0.0492979	0.0493708	0.0183452	0.13124	0.0159718	0.0232341	0.0428163	0.0674238	0.0150607
cg20001829	TMEM25	7.24229e-05	0.107432	0.0479984	0.351724	-0.303726	2	418	TRUE	0.0302723	0.0508639	0.056889	0.0595411	0.0558882	0.0618315	0.0648583	0.0621167	0.139814	0.0846195	0.0844976	0.101436	0.426261	0.103021	0.12571	0.101793	0.100196	0.144602	0.277188	0.104004	0.0601279	0.14543	0.0611843	0.0939877	0.0896779	0.0305545	0.0787693	0.0388552	0.0482849	0.024736	0.0209328	0.0431008	0.0440798	0.0565098	0.0978126	0.0356567	0.0586089	0.0682253	0.0258512
cg07850604	INSM2	0.000771332	0.0880717	0.0373878	0.340155	-0.302768	2	195	TRUE	0.358399	0.0343738	0.0309931	0.0369963	0.0550785	0.068476	0.0251309	0.0264915	0.0458076	0.0320869	0.13588	0.0275587	0.158815	0.0352759	0.0389864	0.18966	0.0300245	0.160272	0.174637	0.321912	0.0464257	0.0331415	0.0374666	0.0399194	0.0579841	0.0981772	0.1318	0.0298886	0.0394705	0.0280996	0.0125946	0.0166675	0.0259565	0.0351629	0.0198394	0.0239214	0.0143645	0.0214814	0.0260046
cg21513385	LOC57228	7.6684e-06	0.147683	0.0570999	0.356513	-0.299413	2	718	TRUE	0.110124	0.290226	0.0865591	0.10316	0.0935198	0.11828	0.0953135	0.100249	0.168709	0.113671	0.116633	0.12818	0.0330456	0.143918	0.169041	0.216562	0.143673	0.148676	0.156341	0.422799	0.15482	0.171756	0.137956	0.199073	0.0697816	0.0437112	0.0717503	0.0519088	0.0549875	0.0445162	0.0203255	0.0501579	0.0416087	0.124696	0.0273993	0.107223	0.0299256	0.111629	0.0195592
cg08319991	UCHL1	0.0068938	0.0532948	0.0221688	0.321125	-0.298956	2	354	TRUE	0.0272378	0.0242915	0.0227425	0.0274725	0.043333	0.032239	0.0765163	0.050964	0.030779	0.0250157	0.0241241	0.0278698	0.0185185	0.322637	0.0297657	0.031998	0.021809	0.0226185	0.319614	0.0180083	0.0270358	0.0323482	0.026661	0.0261991	0.0225709	0.0206064	0.0293972	0.0243052	0.0239776	0.0139824	0.0144282	0.0161121	0.0394412	0.0267952	0.0370252	0.0162377	0.0190159	0.0161968	0.0128417
cg02515725	PDLIM3	0.0351318	0.107618	0.0626995	0.361335	-0.298635	2	279	TRUE	0.354175	0.0618867	0.0620928	0.0760383	0.0649441	0.0892739	0.117825	0.0444907	0.0709545	0.0848727	0.368495	0.0470341	0.152964	0.113469	0.0850938	0.237686	0.105165	0.0746489	0.0590395	0.137095	0.0541629	0.0500798	0.074091	0.0453996	0.0594668	0.0722162	0.117681	0.0530125	0.116272	0.0289473	0.0290784	0.0721897	0.056267	0.067778	0.0481974	0.0875262	0.0289614	0.0588622	0.0408041
cg14289511	FLJ45256	0.0068938	0.124733	0.0622021	0.360047	-0.297845	2	63	TRUE	0.0473055	0.0689167	0.0919243	0.0486041	0.0616814	0.235718	0.0516078	0.141076	0.230559	0.0799479	0.0233543	0.130323	0.15031	0.2986	0.148372	0.123857	0.0926992	0.421494	0.0731899	0.0697285	0.0677856	0.0872957	0.155002	0.122789	0.0961878	0.0863611	0.119148	0.0379754	0.0746485	0.0236493	0.0158012	0.066332	0.0376125	0.081543	0.107754	0.0820462	0.059267	0.0527405	0.0259512
cg23909343	PPP2R5A	0.0001778	0.112783	0.0600945	0.357028	-0.296934	2	964	TRUE	0.0770636	0.0998132	0.055724	0.148854	0.0575733	0.0699621	0.0595618	0.0733915	0.0969809	0.0864068	0.0920316	0.0723935	0.0788579	0.369203	0.129159	0.121816	0.344854	0.114427	0.0665914	0.0951471	0.0883829	0.0832587	0.148316	0.10858	0.0812226	0.0829787	0.0702182	0.0635598	0.082253	0.0547187	0.0279236	0.0536114	0.0315609	0.0720368	0.109213	0.0566038	0.0441083	0.0565718	0.0359659
cg08145177	ABHD8	3.60635e-08	0.182699	0.0834875	0.380388	-0.296901	2	467	TRUE	0.151005	0.10118	0.12239	0.173476	0.151726	0.191406	0.148447	0.128888	0.204975	0.148002	0.13084	0.198966	0.0978059	0.23294	0.224475	0.452614	0.188499	0.308163	0.181872	0.169655	0.146156	0.175921	0.196324	0.160592	0.181159	0.0807226	0.134263	0.0821567	0.121959	0.0591749	0.05248	0.120839	0.0923329	0.12795	0.0714286	0.0962012	0.027995	0.0651451	0.0361766
cg27196745	PTPRO	0.0109974	0.0924238	0.0511239	0.347641	-0.296517	2	168	TRUE	0.434594	0.0819685	0.0610239	0.0605154	0.0558104	0.0748505	0.187572	0.0400788	0.110098	0.0695417	0.083558	0.0727139	0.0772809	0.260687	0.0770603	0.0858199	0.0795567	0.0556203	0.0498638	0.0387998	0.0367279	0.0357368	0.0578642	0.0477108	0.0755421	0.0492336	0.0879727	0.0631825	0.0725367	0.0350661	0.0345016	0.049745	0.0618501	0.0608319	0.0272894	0.0555556	0.0443785	0.0450896	0.0285011
cg21250296	HIST1H2BB	0.00758655	0.0751697	0.0274606	0.320564	-0.293103	2	520	TRUE	0.0316099	0.0450719	0.0327585	0.0844086	0.147135	0.0292014	0.0662372	0.0211493	0.0313224	0.30589	0.0222408	0.0186132	0.0527506	0.0254875	0.0285439	0.0626939	0.335238	0.210021	0.108232	0.0272786	0.0298283	0.0333084	0.0711079	0.0260547	0.0330585	0.0314388	0.0173382	0.0335205	0.0291016	0.0218483	0.0198156	0.0227886	0.0140135	0.0325588	0.0495982	0.0271756	0.0215878	0.0438694	0.0197936
cg13080465	MANSC1	0.000153881	0.0454091	0.0116485	0.294586	-0.282937	2	288	TRUE	0.0166009	0.0158346	0.013788	0.224187	0.0113195	0.0173763	0.0146031	0.105032	0.0190928	0.0177247	0.0155192	0.01776	0.0242277	0.0233297	0.0124758	0.100512	0.364984	0.0116109	0.0132968	0.0162068	0.0178106	0.0260538	0.0113407	0.00965651	0.0148844	0.00995459	0.00988217	0.0120265	0.00722525	0.00997348	0.008612	0.00971429	0.0147885	0.00862603	0.0275541	0.01613	0.00954587	0.0119153	0.00713078
cg17296078	UBTD1	0.000205037	0.142948	0.0633401	0.343952	-0.280612	2	953	TRUE	0.0345031	0.0577145	0.103407	0.0954209	0.0878702	0.237318	0.129185	0.221263	0.225417	0.232346	0.0523879	0.168348	0.132027	0.297294	0.131223	0.390611	0.144865	0.113725	0.0841894	0.0879263	0.129961	0.0524926	0.167549	0.072342	0.124318	0.0650577	0.129373	0.0540523	0.119979	0.0391078	0.0308102	0.0698873	0.0760759	0.0719409	0.0385706	0.0713545	0.0164188	0.0713161	0.032817
cg00888007	CCND2	7.24229e-05	0.0574407	0.0122839	0.291994	-0.27971	2	754	TRUE	0.0486775	0.0382042	0.0750608	0.0198006	0.0268777	0.0354508	0.0635502	0.0378225	0.23321	0.0132042	0.0124907	0.00890613	0.0188679	0.103976	0.0123457	0.0107803	0.0192606	0.350777	0.0206952	0.0407648	0.140346	0.0191732	0.0107545	0.0139077	0.0611134	0.00812872	0.00712181	0.0160889	0.0142906	0.0095699	0.00894962	0.00884309	0.00861593	0.0238084	0.0120438	0.00713292	0.00682846	0.0116098	0.0289427
cg06201642	ST6GALNAC5	0.0068938	0.0795502	0.0411547	0.319666	-0.278511	2	12	TRUE	0.0940914	0.0330259	0.0256799	0.0471757	0.032778	0.0369059	0.0714761	0.108492	0.0680523	0.0469139	0.283014	0.0346646	0.0444344	0.0378087	0.170867	0.0992332	0.356318	0.0396944	0.0932054	0.0608914	0.0372067	0.0258379	0.0375924	0.0459181	0.0574789	0.0269294	0.0320161	0.0355487	0.0419619	0.0247011	0.0213193	0.0257981	0.0236454	0.0394123	0.0400946	0.0302273	0.132023	0.0360996	0.0663889
cg19491035	MANSC1	2.28861e-05	0.155431	0.0654387	0.343611	-0.278172	2	323	TRUE	0.0394028	0.0659255	0.122345	0.122949	0.0741446	0.209051	0.153204	0.222147	0.169843	0.135736	0.0529909	0.166879	0.227004	0.294611	0.135638	0.207453	0.166317	0.0917059	0.142817	0.392611	0.156444	0.118632	0.167926	0.0936807	0.156323	0.0419526	0.0939399	0.059715	0.117252	0.0431095	0.0177279	0.0968203	0.062713	0.0971446	0.023751	0.107691	0.0325247	0.0826157	0.0391845
cg10549973	UNQ9438	3.97759e-09	0.0968883	0.0230895	0.301236	-0.278147	2	465	TRUE	0.0558079	0.171167	0.0806287	0.130884	0.0639481	0.0643434	0.0497557	0.0542576	0.0938537	0.143731	0.044428	0.0488972	0.0252683	0.0714853	0.0579644	0.348151	0.0644271	0.119049	0.254322	0.0608824	0.0842585	0.0725092	0.109658	0.0705617	0.0819696	0.0310164	0.0218747	0.0201925	0.0293784	0.0148355	0.0115037	0.0186275	0.0277067	0.0360566	0.0127438	0.0342019	0.0240251	0.0307052	0.0103848
cg04351979	CTXN1	2.7185e-05	0.0347913	0.00631437	0.283633	-0.277319	2	748	TRUE	0.00997747	0.0188372	0.00921183	0.00982606	0.00850914	0.0269938	0.0266175	0.221319	0.00884367	0.0256312	0.00694444	0.00932485	0.00946454	0.017945	0.00690381	0.0156993	0.00542986	0.345948	0.0165953	0.0060067	0.010675	0.011416	0.00465735	0.0104296	0.0265751	0.00687234	0.00557156	0.00632455	0.00953407	0.00487432	0.00648328	0.00578327	0.00411483	0.00768202	0.00646624	0.00522553	0.00678038	0.00587917	0.00680969
cg11191210	VGLL2	0.0170528	0.0999399	0.0499805	0.32559	-0.275609	2	906	TRUE	0.115769	0.0373193	0.0496602	0.0407617	0.0308349	0.070472	0.111959	0.0388898	0.0650838	0.264406	0.386773	0.0399532	0.197454	0.107217	0.0912211	0.0972051	0.0718397	0.0861478	0.110551	0.237096	0.0533878	0.0598232	0.0455856	0.0491144	0.0399724	0.0593373	0.0643041	0.0752048	0.0799582	0.0375257	0.0371706	0.033402	0.0466814	0.0596781	0.0268835	0.0435087	0.0319886	0.0621927	0.0418919
cg14679587	GLS2	0.000463616	0.0621108	0.0233436	0.298645	-0.275301	2	143	TRUE	0.0176152	0.0281404	0.0173855	0.0248346	0.0322701	0.0228344	0.0263158	0.0480455	0.0254403	0.0526449	0.0275781	0.0388417	0.105052	0.231739	0.0320641	0.365551	0.0224594	0.0376912	0.0241948	0.0472263	0.0220927	0.0507886	0.195317	0.0211177	0.0355276	0.0128388	0.0201742	0.0189462	0.0207866	0.0139402	0.0121292	0.0271817	0.0171374	0.0288761	0.0829694	0.0256006	0.0152992	0.0198429	0.0110886
cg09208010	MMP14	0.0301326	0.137464	0.0821907	0.354619	-0.272428	2	13	TRUE	0.0321132	0.0568657	0.101776	0.0879944	0.0640526	0.258833	0.119875	0.199026	0.287124	0.153088	0.0395897	0.155757	0.105709	0.422114	0.141867	0.123565	0.143948	0.0981731	0.0931669	0.122485	0.0965725	0.0778284	0.185381	0.116709	0.15299	0.0607839	0.124569	0.107207	0.128016	0.0422499	0.0366054	0.0972893	0.0473203	0.136421	0.0596867	0.121873	0.0451378	0.112729	0.0307812
cg11277230	MGC26744	2.27916e-06	0.150093	0.0754279	0.34534	-0.269912	2	387	TRUE	0.0757148	0.0864561	0.138428	0.387993	0.110695	0.147872	0.185325	0.113759	0.18274	0.256034	0.11827	0.0987417	0.130653	0.190785	0.123283	0.302687	0.101792	0.115377	0.134041	0.15233	0.101811	0.102569	0.138487	0.120816	0.135652	0.0595201	0.0905269	0.0646285	0.0994441	0.056037	0.0578031	0.138905	0.0507623	0.0951383	0.0962733	0.0492342	0.0849187	0.0813782	0.0314204
cg24826867	IRF8	0.0301326	0.0558449	0.0176631	0.282675	-0.265012	2	79	TRUE	0.33968	0.0153511	0.0335266	0.0263634	0.0189356	0.0169737	0.0217602	0.200093	0.0150636	0.0203014	0.0194522	0.0162116	0.040691	0.017377	0.0177003	0.199442	0.0174432	0.0137783	0.22567	0.030419	0.01803	0.0325345	0.0113202	0.0144532	0.0135498	0.0290954	0.015605	0.0165119	0.0151223	0.0110551	0.013837	0.0269887	0.0151425	0.0150534	0.027258	0.0149792	0.0173602	0.0146514	0.0146239
cg09542111	GRIK1	0.00340686	0.0779429	0.0371696	0.301589	-0.26442	2	191	TRUE	0.0808258	0.0335268	0.0524228	0.056592	0.0332559	0.0424463	0.0984027	0.0764152	0.237763	0.0387751	0.0249019	0.0346041	0.0730462	0.365415	0.0361833	0.0886722	0.0242785	0.0484298	0.169382	0.100834	0.0538973	0.0341615	0.0537445	0.0228479	0.0677497	0.0271168	0.0413788	0.110668	0.0314711	0.0244472	0.013193	0.0289182	0.0332599	0.0301542	0.0171314	0.0463625	0.0169655	0.076239	0.0230692
cg15878317	NMNAT3	0.0219008	0.0546646	0.026756	0.289818	-0.263062	2	58	TRUE	0.274552	0.0245469	0.0271562	0.0294987	0.0257481	0.027484	0.0191358	0.0255015	0.0337221	0.0580961	0.0283188	0.0373969	0.0287885	0.0375015	0.0316235	0.305085	0.0415464	0.0339167	0.0479932	0.0457022	0.0546279	0.0316308	0.0363759	0.0377045	0.0229614	0.0204954	0.0318568	0.0227372	0.0439412	0.020314	0.0149289	0.0349779	0.0336151	0.0316307	0.0221398	0.0327078	0.0193132	0.0331052	0.0128212
cg08303146	KCNQ1	7.6684e-06	0.0678607	0.00932579	0.271707	-0.262382	2	434	TRUE	0.170083	0.0139535	0.0128637	0.00793737	0.197001	0.0913592	0.0796242	0.0092827	0.0104503	0.0179396	0.0133625	0.0106383	0.0160569	0.140711	0.0118538	0.0273066	0.0789013	0.019172	0.111222	0.310856	0.0150181	0.00983773	0.232559	0.016469	0.0720593	0.00600388	0.0076023	0.0238018	0.0116418	0.00606959	0.0064439	0.00664832	0.0073517	0.00943442	0.0105842	0.0130452	0.00730062	0.00960689	0.00502638
cg01635061	COL11A2	0.0301326	0.0933975	0.044412	0.305701	-0.261289	2	11	TRUE	0.234363	0.123785	0.0518077	0.0510479	0.046364	0.0366048	0.0348546	0.174996	0.0520869	0.0750474	0.0331107	0.046457	0.123509	0.343926	0.0375962	0.142076	0.0268518	0.122576	0.0695029	0.267476	0.0422535	0.0602121	0.0390228	0.0271686	0.0722427	0.022516	0.048891	0.0705929	0.0839376	0.0292636	0.0209993	0.0288305	0.0377051	0.0375899	0.0725914	0.0458969	0.0564411	0.0416173	0.0248956
cg17878972	HRASLS	0.00625676	0.0903038	0.043687	0.303459	-0.259772	2	438	TRUE	0.0631014	0.0787966	0.0384615	0.0547693	0.0593229	0.0433123	0.0382409	0.0313805	0.137625	0.13127	0.0374104	0.0593766	0.103767	0.283691	0.0534954	0.0467533	0.323226	0.128502	0.083767	0.162823	0.048042	0.0803269	0.0464325	0.0547257	0.0689766	0.0424515	0.0620296	0.0754674	0.0567835	0.0435854	0.0239631	0.0333503	0.0241221	0.032162	0.0558631	0.0672485	0.0229592	0.0488314	0.0228009
cg04590978	CCNJ	0.00340686	0.0664356	0.0371658	0.291346	-0.25418	2	210	TRUE	0.0813337	0.0612523	0.0398134	0.0431103	0.0367147	0.0784021	0.0511771	0.032869	0.0476747	0.0507744	0.0451745	0.0363776	0.0949958	0.0384306	0.0401326	0.0417587	0.0627857	0.290247	0.045704	0.292444	0.0155495	0.0467213	0.0228847	0.0253793	0.0391827	0.0325501	0.0279235	0.0311908	0.0214858	0.0303167	0.0177464	0.0270745	0.040504	0.0364188	0.120077	0.0282677	0.0291629	0.0322666	0.0453365
cg13055001	PPP1CA	0.00419333	0.0920045	0.0437402	0.297362	-0.253622	2	437	TRUE	0.300272	0.129095	0.0625	0.0903279	0.038277	0.0757107	0.0403781	0.0314227	0.0756697	0.0744943	0.0405488	0.0841252	0.117433	0.0481206	0.10927	0.0788299	0.0705116	0.294453	0.0334781	0.0385593	0.0356751	0.0233151	0.151119	0.0484103	0.208115	0.0294921	0.0321128	0.119456	0.0323487	0.0258972	0.0245383	0.0238924	0.0171306	0.0537861	0.073954	0.0680936	0.0502227	0.0469345	0.0145039
cg06521280	PLAU	0.0185557	0.117047	0.0662227	0.317383	-0.251161	2	488	TRUE	0.0359562	0.0763134	0.160755	0.0513539	0.03919	0.0679852	0.0906852	0.180609	0.0723036	0.24329	0.0262585	0.0603234	0.328079	0.0710944	0.162643	0.143306	0.0807219	0.101138	0.306688	0.130557	0.0628196	0.0587229	0.0638216	0.22317	0.0883817	0.044075	0.0522022	0.121111	0.138725	0.0593528	0.0463736	0.0311862	0.0385466	0.0760025	0.0323204	0.0426185	0.0305839	0.0723689	0.141652
cg11897314	LOC51334	4.48633e-05	0.0668424	0.0238288	0.271278	-0.24745	2	187	TRUE	0.0566131	0.0232323	0.026095	0.067247	0.0355499	0.105494	0.0460996	0.246383	0.0349557	0.0464588	0.0913147	0.0407944	0.0749526	0.0219281	0.0344154	0.0545391	0.0313788	0.0450617	0.296174	0.0664259	0.0150838	0.0751652	0.0286824	0.0412289	0.0657872	0.0258685	0.0360319	0.0271424	0.0277732	0.0160475	0.0158569	0.0169374	0.0242064	0.022296	0.0364872	0.0199227	0.0236953	0.022827	0.0185112
cg06171787	MRPL16	0.0143558	0.10776	0.0655481	0.310271	-0.244723	2	145	TRUE	0.334132	0.113589	0.0689786	0.0913727	0.0760774	0.0793461	0.046481	0.048779	0.116245	0.10548	0.0831578	0.0748345	0.0358209	0.111567	0.109619	0.0841046	0.0604628	0.0840957	0.0864171	0.0611317	0.286411	0.154131	0.0912991	0.0876098	0.202868	0.0689219	0.0772156	0.095659	0.0632773	0.062003	0.0397004	0.118355	0.0401769	0.0912859	0.0530563	0.0642941	0.0636184	0.0503861	0.0297233
cg20520725	HIST1H2AE	0.00625676	0.130997	0.0743711	0.319065	-0.244694	2	416	TRUE	0.0788732	0.069981	0.0865922	0.0581084	0.283011	0.111693	0.214697	0.151623	0.0961683	0.355119	0.134124	0.107446	0.245376	0.0731854	0.0665785	0.140049	0.061659	0.0979508	0.186944	0.253212	0.110712	0.105459	0.0565611	0.0876154	0.0421745	0.0562275	0.0507703	0.073001	0.0894574	0.0637555	0.0751054	0.0811175	0.027546	0.0615632	0.147727	0.0552823	0.0532193	0.074113	0.132309
cg26817573	HERC1	0.00157836	0.100968	0.0527438	0.296152	-0.243408	2	642	TRUE	0.0532915	0.0596089	0.211832	0.291955	0.0531595	0.115594	0.0536847	0.0534938	0.100794	0.0989736	0.0529926	0.0549854	0.0496446	0.091677	0.0852172	0.0851989	0.30035	0.106076	0.0893774	0.104988	0.108732	0.0801307	0.0729332	0.0735828	0.0759287	0.105263	0.052112	0.0672591	0.0442374	0.0532698	0.0218008	0.056779	0.0384	0.0949944	0.0295564	0.0630795	0.0351871	0.0602307	0.0162441
cg00622677	TSPAN5	0.0109974	0.103915	0.0572349	0.299039	-0.241804	2	479	TRUE	0.0559716	0.0516961	0.0747619	0.0876893	0.0472168	0.231456	0.146993	0.101212	0.117295	0.0469594	0.0588468	0.0434575	0.04375	0.131256	0.0647689	0.0748095	0.316812	0.281267	0.124609	0.0848782	0.0612783	0.0831969	0.0749042	0.0899744	0.102824	0.0552971	0.0521441	0.0717003	0.0542084	0.0648261	0.0241531	0.0272281	0.017739	0.0766011	0.0896216	0.0382381	0.141933	0.0641072	0.023491
cg06055013	ATRNL1	2.7185e-05	0.125823	0.0606812	0.301976	-0.241295	2	540	TRUE	0.205475	0.0613629	0.28387	0.10222	0.102515	0.221167	0.1218	0.204118	0.0689613	0.10601	0.0941457	0.0825915	0.0400173	0.111292	0.100209	0.153988	0.0852897	0.067743	0.137532	0.320082	0.0999976	0.115784	0.117908	0.0723668	0.0691357	0.0852839	0.09251	0.0629396	0.0526645	0.0373313	0.0513245	0.0881025	0.0720607	0.0653063	0.0564189	0.0698988	0.0393824	0.050423	0.025891
cg09879099	ONECUT2	0.0068938	0.0652019	0.02616	0.266347	-0.240187	2	707	TRUE	0.0320693	0.0286865	0.032909	0.0289878	0.0398219	0.161289	0.0285357	0.0283231	0.0260404	0.0341936	0.020202	0.0255018	0.0351735	0.280374	0.0274739	0.119346	0.0402028	0.252319	0.176781	0.0339351	0.0338314	0.0248836	0.0494257	0.0278203	0.0419228	0.0160735	0.0282144	0.0339773	0.0292346	0.0173742	0.0232144	0.0224306	0.0343487	0.0386025	0.0194181	0.026175	0.0248649	0.0352246	0.0170878
cg06738602	PTGER2	0.00157836	0.0768286	0.0375978	0.276176	-0.238579	2	479	TRUE	0.0254059	0.0304294	0.0765828	0.0613129	0.0622562	0.0974521	0.0470822	0.0645406	0.149975	0.293177	0.0260887	0.0460924	0.0631141	0.259176	0.0474569	0.0743957	0.0446111	0.0605345	0.0532084	0.0440897	0.0314364	0.0518362	0.0823745	0.051844	0.0762435	0.0211002	0.0258868	0.0358034	0.0327039	0.0217032	0.020569	0.0361939	0.043308	0.0612305	0.0624014	0.0569698	0.0359142	0.0502576	0.0223269
cg15861540	TBXA2R	0.0237559	0.0656254	0.0250066	0.263545	-0.238538	2	195	TRUE	0.0261989	0.168074	0.0135877	0.0689749	0.0219489	0.019079	0.282807	0.0174452	0.0255091	0.067831	0.0243303	0.028778	0.244283	0.0242545	0.0513777	0.0377271	0.0258428	0.0336315	0.0461833	0.0198232	0.193251	0.0217763	0.0356099	0.0307498	0.111561	0.0186694	0.0367204	0.026663	0.0394376	0.0165365	0.0129626	0.0148495	0.0139129	0.0574721	0.0122186	0.028405	0.0380873	0.0232714	0.0108866
cg21309147	STAC2	0.0378784	0.0585899	0.0246507	0.261174	-0.236523	2	260	TRUE	0.0149462	0.0226967	0.0257659	0.0160929	0.0210354	0.0693331	0.0478861	0.0210185	0.0270619	0.0356314	0.0124058	0.0171264	0.143007	0.0461516	0.0197819	0.260891	0.0165056	0.261456	0.0716711	0.0749111	0.0159918	0.0162602	0.0127293	0.168736	0.0256561	0.01515	0.0142679	0.0667956	0.0187088	0.0135311	0.0119055	0.0139003	0.0640206	0.0160825	0.0195424	0.0343463	0.023999	0.0239323	0.00892793
cg25293251	GOLGA5	0.000355787	0.128745	0.0731246	0.308153	-0.235028	2	479	TRUE	0.0603012	0.121245	0.292525	0.0825718	0.0676776	0.216448	0.0951929	0.0951662	0.323781	0.118488	0.0792191	0.12623	0.131148	0.16108	0.119487	0.114941	0.0959766	0.139157	0.0928863	0.0863648	0.154942	0.0808511	0.131283	0.0953338	0.136321	0.129825	0.0924385	0.0806379	0.0618609	0.0407056	0.0350339	0.0775545	0.0655247	0.0561767	0.0732951	0.0932587	0.0410582	0.141261	0.0351146
cg11847808	EPHA8	1.34266e-05	0.13366	0.0646301	0.29626	-0.23163	2	393	TRUE	0.0961776	0.0796078	0.0793991	0.179972	0.0644452	0.110263	0.153828	0.14951	0.128681	0.0861703	0.0946737	0.0706248	0.203272	0.19455	0.0949337	0.317205	0.119831	0.104479	0.100436	0.147153	0.275316	0.111436	0.0996643	0.101842	0.178023	0.0668494	0.0883087	0.11201	0.0601276	0.0541266	0.0422097	0.0397683	0.0483951	0.0956631	0.0454404	0.0991969	0.0529683	0.0755803	0.0241774
cg19018097	FLJ30934	0.0237559	0.0603464	0.0268512	0.256501	-0.229649	2	82	TRUE	0.0148128	0.0139206	0.0383967	0.065394	0.0827999	0.0281662	0.0360816	0.018407	0.0266943	0.0810597	0.0177539	0.0237979	0.241314	0.042112	0.0220777	0.0711424	0.0371168	0.0265508	0.271687	0.1689	0.0303853	0.0207954	0.0873461	0.0282203	0.0137273	0.0183369	0.0261374	0.031811	0.0203575	0.0154105	0.0134357	0.0155603	0.0960741	0.0390036	0.0392202	0.0184367	0.0168568	0.0126748	0.0126013
cg09533293	ANXA2	2.73261e-07	0.163978	0.0564962	0.280403	-0.223907	2	515	TRUE	0.188755	0.0986938	0.0867512	0.120466	0.203524	0.0793496	0.112031	0.0909577	0.214011	0.16938	0.202216	0.215821	0.156554	0.0483602	0.216171	0.2887	0.0666071	0.177659	0.177344	0.170304	0.272105	0.151835	0.242884	0.251098	0.0978791	0.0580134	0.0741732	0.0569119	0.0677966	0.0490073	0.0438339	0.0353603	0.0181766	0.0734608	0.0868778	0.0369544	0.0785086	0.0877329	0.0241398
cg15647515	WNT2	0.00111097	0.0771612	0.034442	0.257906	-0.223464	2	459	TRUE	0.0367807	0.0373756	0.0427096	0.0424296	0.0500891	0.0411051	0.0688012	0.016699	0.0647114	0.061297	0.0647526	0.0544635	0.0948048	0.243851	0.065691	0.271962	0.0368718	0.0440826	0.106383	0.204781	0.036093	0.0538515	0.0329463	0.0387277	0.11777	0.0359094	0.0436073	0.0650374	0.0607103	0.0249904	0.0115473	0.0319521	0.0305155	0.0423398	0.0256378	0.0281341	0.0437029	0.0235845	0.0145185
cg00259755	PWWP2	0.00758655	0.0836548	0.0415664	0.263761	-0.222195	2	941	TRUE	0.259692	0.0474802	0.0877174	0.0466718	0.0506462	0.0520348	0.0425164	0.0414907	0.0457292	0.267831	0.147662	0.105709	0.137843	0.0888211	0.0506466	0.0351606	0.0334233	0.0605167	0.068099	0.0424604	0.079452	0.0346026	0.0357595	0.0718971	0.157507	0.0506817	0.0423531	0.0499082	0.0294056	0.0261031	0.0179329	0.0344154	0.0357395	0.0582481	0.0492544	0.0641068	0.038182	0.0528243	0.0327743
cg05052633	CENTA2	0.0100399	0.0635918	0.0332446	0.255264	-0.22202	2	552	TRUE	0.260849	0.048492	0.0280804	0.0367173	0.0290633	0.0472496	0.0375805	0.0478145	0.0278136	0.145383	0.0156544	0.0387358	0.029877	0.0782381	0.0236923	0.0268661	0.200859	0.0193378	0.0483251	0.0259521	0.0315346	0.038892	0.24968	0.0240079	0.0290997	0.0586265	0.0228639	0.0234453	0.105211	0.0184076	0.0163274	0.0233085	0.0162499	0.0210989	0.0350115	0.0165389	0.0178344	0.0199604	0.0705404
cg04278702	HTR1E	0.0120324	0.073053	0.033607	0.255372	-0.221765	2	11	TRUE	0.0277938	0.0248342	0.0382128	0.0323768	0.0330233	0.257569	0.0479561	0.0423308	0.058649	0.049945	0.0397274	0.0601238	0.0562508	0.0711099	0.0446089	0.253175	0.0386041	0.0806843	0.176384	0.082924	0.0277267	0.16803	0.0349544	0.0289147	0.0504161	0.034961	0.0520179	0.0558095	0.0450579	0.0158281	0.0184598	0.0627464	0.0368978	0.0281396	0.0136503	0.0271598	0.0434371	0.0269527	0.0093794
cg12699371	GALR1	0.0014061	0.10028	0.0499801	0.2667	-0.21672	2	309	TRUE	0.268812	0.0411685	0.0567391	0.0376544	0.0559888	0.147636	0.149797	0.0804819	0.0874795	0.0640213	0.0400815	0.0595391	0.10355	0.105526	0.049153	0.164222	0.167772	0.0460228	0.0744636	0.264588	0.155624	0.0540248	0.0678153	0.0575419	0.107292	0.0371331	0.0491115	0.0459308	0.0661718	0.0424607	0.0242809	0.0713893	0.103659	0.047296	0.0290116	0.0510135	0.0535388	0.0540708	0.0246535
cg25167643	PTPRZ1	0.00198016	0.0691909	0.0230829	0.239278	-0.216195	2	131	TRUE	0.092706	0.030828	0.0323034	0.0272163	0.025272	0.14807	0.106547	0.247742	0.0325305	0.0683495	0.0209494	0.0288747	0.061679	0.0742409	0.0297803	0.0635014	0.0331897	0.0241151	0.230815	0.213476	0.0175181	0.0216975	0.0293465	0.0241912	0.0448332	0.0129862	0.0278496	0.0301858	0.0236549	0.0112663	0.0110291	0.0201958	0.0327495	0.0382178	0.0195808	0.0293689	0.0154414	0.0327155	0.017919
cg00247489	CR2	0.0001778	0.049653	0.0210347	0.22713	-0.206095	2	512	TRUE	0.0268284	0.0248756	0.0196935	0.029763	0.0222942	0.0341434	0.0236795	0.0169504	0.04463	0.0517146	0.0307729	0.0260595	0.0410448	0.227167	0.0332513	0.0723189	0.0421876	0.0310982	0.0625352	0.227093	0.0205267	0.0455785	0.0290111	0.0235072	0.0346013	0.0219717	0.0255238	0.0297455	0.0216348	0.0287151	0.016163	0.0193266	0.0121559	0.0158512	0.0266468	0.0259268	0.0231098	0.0185515	0.00916272
cg20256494	CABP7	0.0109974	0.116545	0.0497578	0.676111	-0.626354	1	95	TRUE	0.0740974	0.036258	0.0392869	0.181644	0.220583	0.0935443	0.0413353	0.0519228	0.0498293	0.0785475	0.0501101	0.053923	0.151801	0.0929303	0.0488056	0.185122	0.676111	0.0273735	0.235635	0.214553	0.0473474	0.0466514	0.0617125	0.0631604	0.0913457	0.0327228	0.0434198	0.10848	0.0458092	0.0308306	0.0195106	0.0328444	0.0879178	0.0735032	0.0271468	0.0724574	0.0511934	0.0529531	0.0178198
cg05369142	ALS2CL	0.0278647	0.0285557	0.00612775	0.544646	-0.538518	1	162	TRUE	0.00644996	0.00554811	0.00731626	0.00669502	0.00613866	0.00832264	0.00761703	0.00390927	0.00745933	0.00822098	0.00703466	0.00538787	0.544646	0.00528512	0.00496444	0.00652138	0.00412581	0.00495284	0.0075803	0.0070899	0.0108243	0.0128346	0.0133491	0.00639907	0.00522128	0.0061143	0.0147217	0.00504554	0.00874881	0.00418706	0.00450593	0.00609289	0.00533714	0.00467917	0.00489439	0.00617379	0.00587188	0.00482283	0.00459305
cg17575811	KCNQ1	0.00087245	0.080377	0.0227552	0.542082	-0.519327	1	140	TRUE	0.11692	0.030002	0.0265833	0.033946	0.120636	0.0367032	0.068944	0.0151027	0.0235264	0.0366379	0.0215268	0.0191361	0.024546	0.211606	0.0265783	0.156329	0.542082	0.0359974	0.0963349	0.199551	0.0319379	0.0263538	0.060277	0.0278302	0.0203371	0.0257801	0.0199688	0.0380345	0.0167802	0.0190354	0.0185326	0.0215706	0.0260566	0.0235861	0.0258381	0.0256331	0.0191794	0.0266545	0.0119228
cg04452713	DST	1.60854e-05	0.125516	0.0650379	0.560992	-0.495954	1	776	TRUE	0.0731596	0.0824758	0.134564	0.138413	0.0912126	0.0743621	0.0924781	0.0730433	0.257298	0.151597	0.0637621	0.0984577	0.0939358	0.0800792	0.0892019	0.104584	0.0851866	0.560992	0.10317	0.15496	0.09902	0.100829	0.0932963	0.123211	0.118614	0.0401756	0.0668453	0.0409929	0.0509674	0.0790348	0.0619247	0.0582922	0.0322631	0.0879881	0.137026	0.0793827	0.0685112	0.0675791	0.0395467
cg07015629	ERBB4	0.0257415	0.0661192	0.0343252	0.511545	-0.477219	1	75	TRUE	0.0414827	0.0260432	0.037062	0.0556503	0.0355305	0.0634047	0.0544458	0.0184766	0.0603497	0.0615456	0.0739698	0.0396168	0.0502206	0.0852866	0.0374717	0.0733076	0.0366534	0.0514937	0.0478695	0.511545	0.0285651	0.0260204	0.0321686	0.0375895	0.067212	0.0329394	0.0468312	0.0753688	0.0386858	0.0221153	0.0168318	0.0347632	0.0438246	0.0265926	0.0420443	0.0443884	0.0159391	0.0295924	0.0106363
cg23137254	RNPC1	0.00378215	0.0314254	0.00785835	0.478017	-0.470158	1	268	TRUE	0.0674524	0.0157468	0.0116449	0.00833134	0.00999403	0.008739	0.00845728	0.00612666	0.00926119	0.00917125	0.0111638	0.00821158	0.0281507	0.00684994	0.00655586	0.0163343	0.00458376	0.00535307	0.0119713	0.478017	0.0112586	0.0153846	0.00855943	0.00936632	0.00895041	0.00729015	0.00788504	0.00730264	0.0069176	0.00628826	0.00576543	0.00563403	0.00542618	0.00797956	0.0179084	0.00793683	0.00841596	0.00706671	0.00820006
cg23186643	NPB	0.0472004	0.0374827	0.0148203	0.48275	-0.46793	1	206	TRUE	0.0290312	0.0115956	0.0132454	0.0162872	0.0109677	0.012084	0.0117578	0.0112825	0.0134672	0.0134377	0.012011	0.0133212	0.0372947	0.0885791	0.0134731	0.0205172	0.48275	0.0111442	0.0142737	0.0151946	0.015188	0.0235975	0.0156174	0.0132123	0.0177361	0.0127434	0.0107358	0.0446625	0.0208021	0.0126791	0.0132359	0.0199177	0.00762667	0.0114411	0.00989504	0.0113097	0.0101966	0.0158784	0.0063596
cg04603184	RNF182	0.000406491	0.0702099	0.0335238	0.5	-0.466476	1	274	TRUE	0.0359229	0.0351852	0.0439809	0.0649164	0.0406098	0.048595	0.0352924	0.0241206	0.0408497	0.0622293	0.0370055	0.0268373	0.0787623	0.0657668	0.0402145	0.0608759	0.5	0.215621	0.0528526	0.0395008	0.0439438	0.0418719	0.0449428	0.0399273	0.0354242	0.0280505	0.0329844	0.0318837	0.0360833	0.0226849	0.0165773	0.0275019	0.0231406	0.0281827	0.0568227	0.0223422	0.0880299	0.0330426	0.022007
cg12373771	CECR6	0.00011456	0.123894	0.0560682	0.516263	-0.460195	1	762	TRUE	0.516263	0.164719	0.0932571	0.0688406	0.143001	0.186968	0.0799356	0.0475751	0.0932007	0.0905344	0.0759889	0.0620319	0.0734098	0.254167	0.128724	0.166806	0.0849063	0.0559092	0.143477	0.207268	0.069377	0.0818688	0.0753636	0.061239	0.0725229	0.043603	0.0616867	0.0604961	0.0591119	0.0427968	0.0343545	0.0424965	0.0954034	0.0721723	0.0577339	0.0785657	0.043445	0.0757737	0.0173156
cg07888234	TNFRSF11A	0.00915534	0.0935152	0.0587518	0.514684	-0.455932	1	296	TRUE	0.0842847	0.0770253	0.0491057	0.0895647	0.0744962	0.0484588	0.114706	0.0430232	0.0595565	0.0853384	0.071595	0.0485276	0.0944584	0.0914313	0.0709449	0.514684	0.0618387	0.102995	0.0606003	0.0597981	0.114176	0.0813174	0.110234	0.0681992	0.0615202	0.0780628	0.0530132	0.078647	0.059981	0.0587674	0.0329793	0.0495225	0.0743472	0.0431846	0.0379019	0.0399423	0.0578104	0.127747	0.030619
cg22227689	SCPEP1	5.27516e-05	0.0394823	0.0138114	0.469423	-0.455611	1	50	TRUE	0.0585214	0.016134	0.0271631	0.0139629	0.0152217	0.0301014	0.022307	0.0192683	0.0162025	0.0240119	0.0239029	0.0218552	0.0264782	0.0181146	0.0207597	0.0234812	0.016021	0.469423	0.0178948	0.0171551	0.0175591	0.0246821	0.0147168	0.0141917	0.0179288	0.0192259	0.0117839	0.0120502	0.0110645	0.00879962	0.00843428	0.00819358	0.0124131	0.0147734	0.0359601	0.0127375	0.0121451	0.0164809	0.0092973
cg05135156	C1orf21	0.0022132	0.0847488	0.042113	0.479891	-0.437778	1	730	TRUE	0.035762	0.0334843	0.046364	0.125162	0.0779744	0.084414	0.0470938	0.053967	0.149077	0.0681678	0.0443489	0.102737	0.090854	0.0708328	0.0477816	0.479891	0.0453074	0.0528887	0.0436527	0.0608686	0.059075	0.0851211	0.0894063	0.0637497	0.0607382	0.0392819	0.0395539	0.0591342	0.0644451	0.025573	0.0175385	0.0561411	0.0482993	0.0615519	0.0437068	0.0507709	0.0226337	0.038016	0.0229353
cg14304761	SYK	9.85342e-05	0.0431304	0.0153682	0.449293	-0.433925	1	80	TRUE	0.0221859	0.0251253	0.0306715	0.0214536	0.0243662	0.025913	0.0405792	0.0108679	0.0233659	0.0268375	0.0245031	0.0132594	0.0367041	0.0156123	0.0229713	0.0808389	0.0165133	0.0148495	0.0251822	0.449293	0.0261805	0.0232969	0.021636	0.0298605	0.0261923	0.015187	0.0188127	0.0224312	0.0209115	0.0110896	0.0089525	0.010824	0.0124312	0.0328793	0.0138454	0.0106963	0.0145398	0.0118134	0.0107414
cg05307923	ADARB2	2.81613e-06	0.0482788	0.0172683	0.440221	-0.422953	1	3	TRUE	0.0355938	0.0151894	0.0216643	0.0177056	0.0276513	0.0378378	0.0189316	0.0630432	0.0236208	0.0410726	0.440221	0.0256592	0.0242268	0.0593622	0.0262088	0.0327941	0.0247878	0.0332183	0.0545093	0.0498182	0.0253726	0.0265175	0.0293961	0.0220417	0.0305264	0.0155649	0.0132879	0.0201303	0.0240427	0.0148967	0.0143893	0.0178856	0.0177542	0.0243177	0.0138486	0.0177369	0.0192556	0.0191458	0.0094995
cg03064067	SLC6A15	0.00378215	0.128995	0.0766792	0.496115	-0.419436	1	342	TRUE	0.103583	0.0954336	0.107367	0.0814345	0.0608733	0.084476	0.097381	0.10086	0.231555	0.0982953	0.134986	0.0930128	0.141304	0.0899968	0.11492	0.244002	0.080833	0.0840592	0.222016	0.496115	0.0964144	0.116187	0.0818163	0.0877713	0.0801803	0.0880944	0.142344	0.104667	0.0768022	0.0255566	0.0395129	0.0556913	0.0611884	0.128558	0.0706981	0.0718858	0.0407989	0.0915705	0.0761407
cg08307816	DEGS2	0.000599985	0.0547559	0.0214973	0.427573	-0.406076	1	233	TRUE	0.0655124	0.048962	0.032408	0.0260192	0.427573	0.0200319	0.0233998	0.0201113	0.0359592	0.0275889	0.0216751	0.0336475	0.0316933	0.0901092	0.0218704	0.0309464	0.0293527	0.0345044	0.0800806	0.0404861	0.0305195	0.0260748	0.0365325	0.0333755	0.100465	0.0144062	0.025	0.0228294	0.0317846	0.0157467	0.0113879	0.0401991	0.0192685	0.0356924	0.0144605	0.0173985	0.0147528	0.0264669	0.0115681
cg26252167	GPR6	0.00340686	0.0941175	0.0382517	0.441893	-0.403641	1	279	TRUE	0.0592163	0.0157264	0.0486868	0.0974081	0.036863	0.0771317	0.0779033	0.0483206	0.0642986	0.0479062	0.0507661	0.0494321	0.225062	0.147019	0.0362477	0.0891774	0.0704059	0.441893	0.17017	0.227532	0.026865	0.0429702	0.0515261	0.0300113	0.120399	0.0347947	0.0468126	0.0340001	0.049339	0.0115007	0.0104038	0.0417965	0.0457882	0.0616296	0.0117958	0.075385	0.0132495	0.0877244	0.0113042
cg06812977	C10orf59	0.00833902	0.0421196	0.0205717	0.416468	-0.395896	1	28	TRUE	0.0322609	0.029831	0.0252079	0.0197631	0.0224136	0.0315206	0.0319939	0.0210906	0.0354821	0.025569	0.015976	0.0212658	0.0199353	0.0167459	0.021319	0.0318953	0.0142487	0.0292181	0.0290271	0.416468	0.0314028	0.0396623	0.0395355	0.0239133	0.0272453	0.0226931	0.0231891	0.0153301	0.0277019	0.0190448	0.0128017	0.024064	0.0128372	0.0237599	0.021488	0.0238934	0.0255591	0.019669	0.0159729
cg11065385	B4GALNT3	0.00011456	0.0841005	0.0386867	0.43457	-0.395883	1	745	TRUE	0.043837	0.0808073	0.0813954	0.0494642	0.104484	0.0573054	0.0476599	0.0548443	0.0614823	0.0812404	0.0622014	0.0601517	0.0961764	0.139054	0.113623	0.43457	0.0539819	0.0794486	0.0572447	0.0437201	0.0608893	0.0744054	0.0461633	0.0627056	0.0556569	0.0460704	0.059958	0.0357735	0.0609009	0.0186441	0.0179423	0.0243537	0.0209421	0.0436711	0.0254295	0.0480935	0.108692	0.0186554	0.0124869
cg04940435	DNTTIP1	0.000153881	0.114014	0.0441022	0.433322	-0.38922	1	285	TRUE	0.0474013	0.0496998	0.0594155	0.0750175	0.192912	0.075576	0.0658122	0.0901923	0.0954911	0.146219	0.0314641	0.106456	0.0297297	0.0459863	0.148997	0.217052	0.0601472	0.0971024	0.104404	0.0606758	0.433322	0.12447	0.115639	0.220649	0.156509	0.0380055	0.0404957	0.0266797	0.0426083	0.0280399	0.0168366	0.0643385	0.0400701	0.0588578	0.0352659	0.0722541	0.0761831	0.0678842	0.00991163
cg11462865	KRT19	0.0219008	0.0520109	0.0229203	0.408826	-0.385905	1	510	TRUE	0.0429985	0.0502299	0.0342804	0.0157408	0.0267407	0.0380975	0.0157089	0.0151413	0.0254061	0.0359757	0.0175076	0.0372956	0.408826	0.0293328	0.0227232	0.0260505	0.0156623	0.128304	0.110121	0.0878228	0.0284715	0.0229868	0.0182885	0.0233918	0.0231677	0.0109606	0.0211002	0.0274269	0.0218291	0.0116548	0.00834618	0.0141286	0.0607035	0.0250474	0.0204985	0.0513665	0.0101767	0.0288172	0.00882811
cg23602533	TTPA	0.000205037	0.0629036	0.0276752	0.412163	-0.384487	1	448	TRUE	0.0331621	0.0347135	0.0356755	0.0338685	0.0281997	0.0383698	0.0357615	0.0227898	0.0613003	0.0565125	0.0536407	0.0580942	0.0649887	0.145046	0.0552381	0.0758437	0.0401664	0.0414671	0.0395903	0.412163	0.0358927	0.036421	0.0585628	0.0349639	0.0401585	0.0355369	0.0430153	0.0472689	0.0338475	0.0187356	0.0145071	0.0217015	0.0170911	0.0205978	0.0238095	0.0356302	0.0294649	0.0352038	0.0110431
cg22325646	RND2	0.00087245	0.048507	0.0240688	0.407003	-0.382934	1	796	TRUE	0.0465208	0.0333926	0.0291518	0.0234365	0.0205351	0.0368337	0.0308119	0.0259841	0.0230978	0.0482578	0.0396017	0.0427578	0.0589342	0.034689	0.0291294	0.407003	0.0250139	0.0277916	0.0290295	0.0346966	0.0335222	0.057554	0.0232118	0.0236189	0.028098	0.0205528	0.0212529	0.0193103	0.0333805	0.0182378	0.0153227	0.0323281	0.0236575	0.0234939	0.0529716	0.0206014	0.0178439	0.0238653	0.014145
cg05473871	ADAMTSL5	0.00378215	0.0718683	0.0378284	0.407589	-0.36976	1	494	TRUE	0.0545783	0.0350723	0.0579034	0.0381042	0.0443632	0.0414255	0.031004	0.0409202	0.133717	0.0654241	0.0314685	0.0730301	0.0384123	0.0576429	0.073747	0.06519	0.407589	0.0311812	0.0629358	0.0345465	0.113148	0.047318	0.060406	0.0571827	0.100398	0.0430572	0.0484386	0.024418	0.0575149	0.0335998	0.0253582	0.0471524	0.0263242	0.0563935	0.0236121	0.0339244	0.0646093	0.0295606	0.0156341
cg08080029	CHD5	0.0439046	0.0753876	0.0363478	0.405542	-0.369194	1	213	TRUE	0.0249695	0.0171335	0.0253441	0.0283723	0.218259	0.0819785	0.0890121	0.0334432	0.0340785	0.0293361	0.223342	0.0779643	0.133459	0.0394899	0.0284996	0.405542	0.0299009	0.15016	0.0424181	0.0472449	0.0293672	0.0286426	0.013789	0.0223984	0.0305469	0.0204814	0.0273414	0.0647505	0.0201166	0.0119048	0.0127057	0.0245203	0.0569818	0.0268359	0.0344544	0.10717	0.0220438	0.0623849	0.0171776
cg04640886	C19orf30	0.00464328	0.0862826	0.0470223	0.412024	-0.365002	1	440	TRUE	0.113317	0.0614104	0.0523776	0.0652328	0.0585364	0.0554852	0.0676229	0.0261649	0.0875413	0.181173	0.0597844	0.0688411	0.0756337	0.199868	0.0682633	0.0554959	0.0552741	0.0459728	0.0626388	0.0412356	0.0476458	0.0661642	0.0724601	0.056902	0.412024	0.038711	0.0906378	0.119623	0.0567976	0.0740307	0.028188	0.0334044	0.0292518	0.0492714	0.0225428	0.0334126	0.0386078	0.0252613	0.0185717
cg14823162	POU3F2	0.0237559	0.0651765	0.0335802	0.396126	-0.362545	1	952	TRUE	0.0561856	0.0290163	0.123913	0.045261	0.0307036	0.0348479	0.1612	0.0271677	0.0576568	0.0415109	0.0316388	0.0305357	0.0227736	0.0787847	0.0469881	0.049075	0.0532093	0.0425222	0.0803926	0.0424548	0.0374544	0.0263732	0.0436997	0.0399222	0.396126	0.0274921	0.0327193	0.0539138	0.0286946	0.0231554	0.0175243	0.0264465	0.055698	0.0269125	0.0372753	0.0472171	0.0195289	0.0610409	0.0125044
cg09881855	SNAI2	0.00464328	0.0472114	0.0253383	0.387722	-0.362383	1	630	TRUE	0.0434783	0.0224011	0.0231564	0.0261097	0.0285564	0.0240471	0.0231827	0.0139782	0.0278193	0.0779396	0.0270726	0.034775	0.0363282	0.387722	0.0277037	0.0643618	0.0302811	0.0273438	0.0310602	0.0365924	0.0343882	0.0371694	0.0294869	0.0301662	0.0351641	0.0267976	0.0314875	0.0210823	0.0346794	0.0233297	0.0190287	0.0253105	0.0222462	0.0249749	0.0277778	0.0257596	0.0252063	0.0267863	0.0202687
cg13265789	UNC5C	0.0407999	0.068208	0.0384665	0.400506	-0.36204	1	422	TRUE	0.0225238	0.0251655	0.023171	0.0433118	0.0481712	0.046669	0.0940573	0.023984	0.0778437	0.0771241	0.026796	0.062714	0.0797244	0.0602454	0.0612473	0.0844566	0.0386257	0.0433642	0.0602427	0.400506	0.105542	0.0249145	0.0384994	0.0352583	0.101043	0.021774	0.0423108	0.107073	0.0289431	0.0201272	0.0138229	0.018787	0.049003	0.0494077	0.0165852	0.0629507	0.0299831	0.0656256	0.0121382
cg20404387	FAM43B	0.0301326	0.0904131	0.0555806	0.406893	-0.351313	1	364	TRUE	0.0590961	0.0328016	0.0496465	0.0479644	0.0485244	0.0681513	0.237736	0.0318076	0.0930457	0.0545489	0.406893	0.0557251	0.114808	0.125288	0.0762695	0.0984094	0.0660382	0.0517382	0.055367	0.0798423	0.11946	0.0580664	0.105469	0.0684688	0.0551603	0.0538881	0.0704421	0.148432	0.0654591	0.0295285	0.0341324	0.0254329	0.0415941	0.0837667	0.0381257	0.0726051	0.0411822	0.0498362	0.0237033
cg15604467	POU4F1	0.0301326	0.0500343	0.0216737	0.368999	-0.347325	1	230	TRUE	0.368999	0.0236933	0.0301062	0.0297981	0.0211312	0.0311399	0.0230519	0.0129596	0.099762	0.0231877	0.0213098	0.019022	0.0581169	0.0291504	0.0154416	0.081307	0.0150097	0.0163645	0.0665172	0.0766332	0.0433502	0.023308	0.0342187	0.0193784	0.0679003	0.019121	0.0196345	0.0239581	0.0359194	0.0268061	0.0112593	0.0145104	0.0232071	0.0170733	0.0224459	0.0167102	0.0148573	0.0177396	0.0401898
cg01340005	SOX2	0.00157836	0.0531544	0.0279004	0.372458	-0.344558	1	262	TRUE	0.0676819	0.0364544	0.0261768	0.0317642	0.0263079	0.0583938	0.0292309	0.0211784	0.0393287	0.036886	0.0354725	0.0263927	0.0393004	0.0389211	0.0356466	0.0409698	0.0204664	0.372458	0.0516206	0.0927965	0.024619	0.0556719	0.0314064	0.0491545	0.0405616	0.0179111	0.0331142	0.0327132	0.0459669	0.0164086	0.0158851	0.0152505	0.0184704	0.0165503	0.0208948	0.0959443	0.0305155	0.0236889	0.00729148
cg00848728	DAB1	0.0219008	0.0442643	0.0178871	0.362191	-0.344304	1	193	TRUE	0.0257891	0.0127933	0.01652	0.0148693	0.0265558	0.0484439	0.0132328	0.0267115	0.0227169	0.0303802	0.0172287	0.0241611	0.035353	0.0396687	0.0209417	0.0219293	0.362191	0.0555717	0.0397482	0.0830695	0.0163137	0.0135228	0.0167079	0.0163473	0.10584	0.0169039	0.0267702	0.0290788	0.0306918	0.0122278	0.00984666	0.0160785	0.0347995	0.00889278	0.0173524	0.0132306	0.00864693	0.0187678	0.00713119
cg02668581	DSU	0.0237559	0.0327862	0.0121079	0.35594	-0.343832	1	25	TRUE	0.0137952	0.0155511	0.014489	0.0126282	0.0153067	0.0193116	0.0102208	0.0100146	0.0207897	0.0209024	0.0182623	0.0164813	0.0331349	0.0284492	0.0137635	0.0108848	0.35594	0.0132786	0.012969	0.0105445	0.0106546	0.010353	0.114187	0.009881	0.00786289	0.0116587	0.0124788	0.0151664	0.0153112	0.00962795	0.00858973	0.0102504	0.00568481	0.017275	0.0263847	0.00997462	0.0105876	0.0096943	0.00682651
cg06491116	LOC196264	4.48633e-05	0.132401	0.0556164	0.39411	-0.338494	1	296	TRUE	0.129915	0.147734	0.0866942	0.0919976	0.150825	0.0562472	0.0652486	0.0616258	0.10487	0.139788	0.112912	0.142682	0.0313571	0.0608046	0.202729	0.236437	0.0592989	0.146362	0.156265	0.161311	0.39411	0.119432	0.135197	0.202622	0.113553	0.0246323	0.060874	0.0474615	0.0387695	0.042571	0.0300456	0.119254	0.0237511	0.121516	0.0784817	0.0422253	0.0537378	0.0678579	0.0274518
cg24874111	ZNF562	0.0278647	0.0535897	0.0248763	0.362815	-0.337938	1	7	TRUE	0.0224039	0.0326817	0.077192	0.0267366	0.0331715	0.0360187	0.362815	0.205782	0.0434496	0.0620972	0.0366786	0.0349443	0.0584703	0.0273858	0.0313212	0.0268609	0.0233003	0.0260245	0.0178923	0.0216733	0.0342052	0.0299676	0.0176227	0.0289235	0.0221229	0.0140147	0.0360434	0.027298	0.043859	0.0163361	0.0219588	0.0253631	0.0259297	0.0354906	0.0331765	0.0192419	0.0183969	0.0120496	0.0191103
cg26611683	FOXO1A	0.00087245	0.0960624	0.0593217	0.39325	-0.333929	1	1000	TRUE	0.0972561	0.0787602	0.0435342	0.0713783	0.0441347	0.10573	0.0532666	0.0451529	0.0811025	0.0947394	0.0867116	0.0671703	0.0698263	0.0985315	0.106662	0.113316	0.39325	0.126892	0.127154	0.0738459	0.0802431	0.0711714	0.082471	0.115609	0.0736492	0.065531	0.0401115	0.0408431	0.0676411	0.0426966	0.0640039	0.0350213	0.0493509	0.0759854	0.0783639	0.042347	0.0808376	0.0663424	0.0814284
cg03133269	WNT4	0.0022132	0.0475736	0.0266662	0.360092	-0.333426	1	708	TRUE	0.030005	0.0281403	0.0243883	0.0326812	0.0301874	0.0323482	0.0494076	0.0204523	0.0377944	0.0382651	0.0208602	0.0305101	0.0322581	0.360092	0.0325812	0.0726213	0.0264969	0.0639561	0.0339003	0.0411608	0.0300988	0.0329226	0.0292853	0.0277108	0.0312154	0.0231012	0.0248781	0.0274686	0.0294118	0.0187068	0.0192383	0.0223662	0.0378547	0.025287	0.0264214	0.0554454	0.0220994	0.0286882	0.0123598
cg19282714	PADI2	6.18828e-05	0.0328124	0.00940815	0.340291	-0.330883	1	1	TRUE	0.0112782	0.0197673	0.0121531	0.0153741	0.0305191	0.0112522	0.0280438	0.00774293	0.0138346	0.0752789	0.0135722	0.0118441	0.340291	0.0260879	0.00967989	0.05005	0.0166121	0.0099286	0.00914846	0.0097468	0.0327997	0.015516	0.0245605	0.0112787	0.0139487	0.0104785	0.00934455	0.0158397	0.00909974	0.00704054	0.00642649	0.00778983	0.00963372	0.0106007	0.0152549	0.00918548	0.00706535	0.00649508	0.00745955
cg07625840	PRSS12	0.0257415	0.0697853	0.0463635	0.377109	-0.330745	1	419	TRUE	0.377109	0.0441405	0.0457917	0.0546154	0.0514302	0.049168	0.0466904	0.0196602	0.0454359	0.0617284	0.0511157	0.0529117	0.0591837	0.058931	0.0501422	0.0604834	0.0634131	0.049257	0.0495885	0.140055	0.0621527	0.0371728	0.059311	0.0482451	0.1069	0.0409609	0.0398301	0.123926	0.0540686	0.0242008	0.0247855	0.034485	0.0437355	0.0498658	0.0312831	0.0636931	0.0604219	0.0404362	0.0173961
cg15873301	SYN2	5.27516e-05	0.0894817	0.0252017	0.355744	-0.330542	1	406	TRUE	0.202103	0.178298	0.0378027	0.0329202	0.0309407	0.0388078	0.0778229	0.0686219	0.0304471	0.355744	0.0163462	0.0251936	0.050944	0.111111	0.0833633	0.107927	0.0667598	0.0345552	0.160902	0.145941	0.10528	0.0415201	0.0538632	0.0231234	0.156706	0.00793194	0.0210105	0.0417016	0.0532171	0.00958964	0.0160027	0.00940129	0.0238881	0.027895	0.0164685	0.0618212	0.0250512	0.0254381	0.0134064
cg19986872	ACSL6	0.0012508	0.0496933	0.0160555	0.344052	-0.327997	1	424	TRUE	0.05036	0.00977664	0.0235549	0.0205054	0.0251804	0.0296647	0.0219291	0.0115005	0.0208883	0.0242629	0.0351172	0.0162986	0.0114803	0.0224003	0.0300888	0.161017	0.0488681	0.0160763	0.0397755	0.344052	0.121485	0.0266823	0.0219949	0.0777171	0.0316563	0.0195649	0.0317183	0.0122076	0.020602	0.00694904	0.00685731	0.011423	0.0207031	0.0180847	0.0246076	0.0223735	0.00739398	0.0161211	0.00617112
cg04653021	DIRC2	0.0439046	0.148928	0.0987256	0.42379	-0.325064	1	634	TRUE	0.0614801	0.0764127	0.0922659	0.0977731	0.07646	0.260843	0.0931792	0.15544	0.291009	0.194527	0.114868	0.205882	0.19	0.42379	0.172536	0.176853	0.16048	0.115229	0.118489	0.13986	0.084693	0.0748644	0.153324	0.0834561	0.109482	0.07617	0.143007	0.10431	0.121189	0.0814666	0.0888836	0.0653309	0.0914833	0.0949504	0.110699	0.122949	0.088031	0.128662	0.0650266
cg04220579	C7orf20	0.00340686	0.0654113	0.0184206	0.341943	-0.323522	1	435	TRUE	0.04682	0.0502292	0.0767197	0.341943	0.211329	0.182323	0.0117506	0.0381818	0.028026	0.0251583	0.0198284	0.014409	0.189908	0.0238076	0.0313634	0.0159493	0.0124315	0.0251309	0.0096402	0.0303312	0.0153744	0.0348715	0.0226757	0.152304	0.0247774	0.0202079	0.0199509	0.0215622	0.0154125	0.00989238	0.0080093	0.0121918	0.0175111	0.0346014	0.00920045	0.021193	0.0455304	0.0122314	0.0103931
cg05662500	GPD1L	0.000271096	0.063658	0.0375048	0.359352	-0.321847	1	267	TRUE	0.359352	0.0494877	0.0400375	0.0476583	0.0420094	0.0684591	0.0404057	0.042195	0.0654509	0.0716334	0.0602855	0.037086	0.0891859	0.0457313	0.0482584	0.0486339	0.0585408	0.0554376	0.0446245	0.0497738	0.0392105	0.0455323	0.05812	0.0403971	0.0439433	0.0386581	0.0396336	0.0390054	0.0400327	0.0218753	0.0264984	0.0293451	0.0268092	0.0355391	0.0684242	0.0432885	0.0421578	0.0506473	0.0231527
cg09635067	RAB7L1	0.0143558	0.0407576	0.0228659	0.343427	-0.320561	1	116	TRUE	0.343427	0.0239542	0.0163328	0.0262548	0.0138901	0.0263618	0.0226412	0.00931535	0.0393562	0.0222285	0.0277961	0.021028	0.0248954	0.022261	0.0254096	0.0439278	0.0362431	0.0288234	0.0274131	0.0236031	0.0276988	0.0466598	0.0538936	0.0311066	0.0344181	0.0217036	0.0247423	0.0369382	0.0202383	0.0152292	0.0112287	0.0158813	0.0159108	0.0200489	0.0145092	0.0193924	0.0638038	0.0281697	0.0123259
cg04718414	CDC16	1.34266e-05	0.0563112	0.0161218	0.336361	-0.320239	1	163	TRUE	0.0233436	0.0233151	0.0438418	0.0388592	0.0267387	0.187869	0.0207545	0.00933069	0.0531148	0.144677	0.0550549	0.0283742	0.0409836	0.0211112	0.043953	0.0228303	0.0212166	0.336361	0.0446372	0.0486736	0.0321591	0.0462227	0.024944	0.0176413	0.0517728	0.0219458	0.0253878	0.0124616	0.0204344	0.0105473	0.0094238	0.0127253	0.0174119	0.0272256	0.0132596	0.0121548	0.0130091	0.0191032	0.0106144
cg11778001	NAB1	2.7185e-05	0.160274	0.0731272	0.392536	-0.319409	1	997	TRUE	0.11699	0.0832273	0.113396	0.116544	0.0883831	0.25859	0.0869018	0.177678	0.230272	0.191552	0.124741	0.164188	0.0841725	0.392536	0.18341	0.117571	0.135561	0.112806	0.167224	0.144794	0.178994	0.14899	0.231755	0.157779	0.198784	0.120021	0.136783	0.0636718	0.0925846	0.0400141	0.0275039	0.130175	0.0457909	0.11291	0.0333812	0.086609	0.0372452	0.0758708	0.0212199
cg09276883	HHAT	1.92128e-05	0.0719954	0.0327876	0.351659	-0.318871	1	331	TRUE	0.0455662	0.0530892	0.0406989	0.0517241	0.0407512	0.0343174	0.0345352	0.0244115	0.0779641	0.0880476	0.0520108	0.0754322	0.0706179	0.0932648	0.0620704	0.351659	0.0424071	0.112207	0.0582501	0.0458504	0.0603575	0.0440932	0.0667176	0.075102	0.0987393	0.0266008	0.0322932	0.0453492	0.0297718	0.0231222	0.0242241	0.0310757	0.0178637	0.0503267	0.0358265	0.0546062	0.0313056	0.0396647	0.0169964
cg00769520	ST8SIA1	0.00340686	0.0546182	0.0237265	0.34037	-0.316643	1	817	TRUE	0.0234642	0.018303	0.0203221	0.0841557	0.0184685	0.0366104	0.0193685	0.0190513	0.0329812	0.0881124	0.0616903	0.0597392	0.0390658	0.0181889	0.0319023	0.0440886	0.0301522	0.0538424	0.0307248	0.34037	0.0467537	0.0457841	0.031187	0.0422845	0.128845	0.0220525	0.0312078	0.0490366	0.0216714	0.0292705	0.0180357	0.0222142	0.0152619	0.0238052	0.0157265	0.0158512	0.02476	0.0188272	0.02445
cg16778809	ADAM23	6.32066e-06	0.0498935	0.0213281	0.333894	-0.312566	1	7	TRUE	0.0639075	0.0227414	0.0238095	0.0232537	0.0295308	0.0226909	0.0367911	0.0241435	0.0367637	0.0561711	0.0283679	0.0368515	0.057759	0.0320601	0.0344107	0.333894	0.0279575	0.0515843	0.0307909	0.126994	0.0331801	0.0327596	0.0357765	0.0241243	0.021024	0.0249731	0.0262113	0.021978	0.0239635	0.0222627	0.0182954	0.0205949	0.0156908	0.0225626	0.0250938	0.0227602	0.0215473	0.0157713	0.0168883
cg16427670	ARHGEF7	0.0156548	0.071603	0.0378591	0.350168	-0.312309	1	880	TRUE	0.225472	0.0351274	0.0425917	0.0658151	0.023187	0.0549222	0.0519535	0.0246029	0.0580199	0.0494527	0.0700303	0.0503084	0.0869415	0.0585755	0.0303686	0.0622996	0.350168	0.0317869	0.064388	0.133412	0.0460573	0.0337972	0.046283	0.0328932	0.0616206	0.0415674	0.0463013	0.0328229	0.0710398	0.0186338	0.0105458	0.0436956	0.0276527	0.0396187	0.0384198	0.048501	0.0487075	0.0417975	0.0207232
cg21958798	GUCY1A2	0.0237559	0.0706885	0.0431408	0.347189	-0.304048	1	913	TRUE	0.0272978	0.0321051	0.0617129	0.0541101	0.0303756	0.070892	0.0804843	0.0361143	0.057658	0.18654	0.347189	0.0491982	0.0593906	0.06336	0.0578578	0.0551209	0.0505614	0.0428261	0.0504723	0.0642529	0.041798	0.0818689	0.04641	0.049126	0.0704907	0.105285	0.0604801	0.0289495	0.0580108	0.0275778	0.0261553	0.0333679	0.0307329	0.0447399	0.0193611	0.0625912	0.0299493	0.0576081	0.0191621
cg09622447	CBS	0.0301326	0.0952418	0.0586367	0.360554	-0.301917	1	43	TRUE	0.0854428	0.0632065	0.0632373	0.069484	0.0726896	0.0868312	0.0566069	0.0976288	0.100246	0.0925908	0.0999778	0.0694349	0.233953	0.0724795	0.0810153	0.0916034	0.0746104	0.360554	0.0597856	0.0503347	0.237875	0.0382173	0.0352606	0.0333447	0.0546341	0.0689078	0.0790466	0.104103	0.0808527	0.0687805	0.0544088	0.0646844	0.0553829	0.0462909	0.0413685	0.0472976	0.0385272	0.0451086	0.0261538
cg11833861	TMEM98	0.0407999	0.082029	0.0461444	0.346052	-0.299908	1	707	TRUE	0.118535	0.113457	0.0834922	0.0481783	0.0571753	0.0965889	0.0738994	0.0848624	0.0744283	0.0357259	0.038065	0.0797748	0.15949	0.0435644	0.0289602	0.11335	0.0479211	0.0406331	0.0485897	0.346052	0.0379786	0.0608856	0.0499307	0.0446909	0.124498	0.0241742	0.0490146	0.0185515	0.0646753	0.0215102	0.0381018	0.0663507	0.0186816	0.0459008	0.0860215	0.0384199	0.0617124	0.0529224	0.0599842
cg23984434	GUCY1A2	0.00247025	0.072947	0.0353289	0.332	-0.296671	1	515	TRUE	0.0414876	0.0291697	0.0263054	0.032331	0.0270334	0.0642477	0.0788457	0.0246381	0.0557453	0.0501552	0.0315631	0.0419664	0.218173	0.0928798	0.0320108	0.332	0.0413377	0.0462259	0.112596	0.151223	0.077756	0.0429829	0.040095	0.0271718	0.105737	0.025272	0.0460853	0.0303548	0.10718	0.0244005	0.0190545	0.0219079	0.0394742	0.026996	0.0382237	0.0361607	0.0213119	0.0375564	0.0206263
cg02661879	FLNC	0.00915534	0.0248903	0.00638794	0.302133	-0.295745	1	131	TRUE	0.00798011	0.00740312	0.00632719	0.00679245	0.00677966	0.022268	0.00563861	0.0122186	0.00830925	0.0142332	0.0094039	0.0166418	0.302133	0.0208602	0.00839878	0.0826881	0.00731082	0.00473042	0.00824611	0.00678864	0.0282005	0.0134693	0.00628531	0.00455693	0.00459379	0.00584573	0.00848543	0.00624126	0.00806018	0.00550252	0.00505112	0.00603871	0.00767581	0.00492538	0.00675042	0.00771814	0.00587064	0.00616685	0.00509904
cg17923358	RELN	0.0219008	0.0812538	0.0523376	0.345909	-0.293571	1	344	TRUE	0.153689	0.0521519	0.0880179	0.100224	0.0916308	0.0825387	0.0796013	0.0469438	0.0723449	0.0474044	0.0388873	0.0561336	0.0520594	0.0693052	0.0458266	0.345909	0.110493	0.0418289	0.0726741	0.0763757	0.0617427	0.0429836	0.0622247	0.0648579	0.0754976	0.0658468	0.0577774	0.0596159	0.0513175	0.0306778	0.0328789	0.036686	0.0903643	0.0660078	0.0253559	0.0631617	0.0400354	0.0791225	0.0338789
cg06508934	TIMP2	2.27916e-06	0.0328323	0.0102867	0.303102	-0.292815	1	377	TRUE	0.0137307	0.0128491	0.011551	0.0128855	0.0273842	0.0233028	0.0150668	0.0178719	0.0314575	0.0214811	0.0736308	0.0185917	0.031746	0.0228006	0.0163579	0.0224366	0.016395	0.303102	0.0155665	0.029293	0.0162591	0.0298165	0.0102399	0.0158967	0.0110931	0.0120844	0.0110852	0.0088376	0.00985107	0.00588623	0.00591142	0.00768335	0.00890663	0.0139381	0.0176866	0.0109089	0.00916188	0.00888726	0.0131857
cg27493997	CRABP2	0.00340686	0.111884	0.0590908	0.351892	-0.292802	1	17	TRUE	0.0313398	0.0460309	0.0575688	0.0822134	0.10445	0.0768831	0.351892	0.0736342	0.155138	0.172297	0.0891636	0.0712625	0.0405208	0.199474	0.0895707	0.246633	0.0609446	0.112118	0.116338	0.193426	0.0663577	0.0628215	0.134304	0.068628	0.0941011	0.0833922	0.0868841	0.0701754	0.0766258	0.0324544	0.0293847	0.0519665	0.05491	0.0530065	0.0542093	0.0950401	0.0609014	0.0564159	0.0219043
cg09915099	AGPAT6	0.00833902	0.0605856	0.0286369	0.320524	-0.291887	1	418	TRUE	0.0262449	0.0441564	0.0632454	0.0470637	0.0208891	0.0462286	0.0327743	0.0264576	0.0549743	0.320524	0.0199032	0.024858	0.0853462	0.0438162	0.0377584	0.100009	0.0406906	0.213481	0.0574745	0.0299949	0.0354869	0.0237366	0.0465781	0.0357076	0.0372418	0.0239422	0.0447893	0.0312785	0.0448074	0.0187683	0.0147825	0.0247613	0.0159727	0.0407107	0.0337978	0.021648	0.0338451	0.0393329	0.0124805
cg09185773	WASF3	0.0143558	0.0768558	0.0448094	0.336301	-0.291491	1	933	TRUE	0.0628525	0.0379799	0.0405968	0.038679	0.0268856	0.0560239	0.0383739	0.0453504	0.17198	0.0632911	0.0609975	0.0547809	0.0933466	0.0625945	0.0535983	0.080876	0.336301	0.0896462	0.0543411	0.220177	0.0450892	0.0516206	0.0372567	0.0545384	0.0442183	0.032267	0.0590666	0.0406436	0.0406269	0.0262401	0.0858932	0.0326059	0.0310469	0.0504982	0.0815595	0.0407744	0.0372628	0.0304133	0.0384335
cg08009622	COL12A1	0.0278647	0.0519002	0.0313317	0.322182	-0.29085	1	757	TRUE	0.322182	0.0327501	0.0240413	0.0297007	0.0713475	0.0399058	0.0354855	0.0128708	0.0297043	0.0386446	0.0330423	0.0368206	0.030231	0.0270514	0.035023	0.112258	0.0240675	0.026748	0.0558399	0.0297209	0.0249204	0.04238	0.0504976	0.0810297	0.0512424	0.0268263	0.0283633	0.0267001	0.0246251	0.0140794	0.0171268	0.0640171	0.020831	0.0755563	0.0236553	0.0361876	0.010319	0.01882	0.0515362
cg27094076	ZPBP	0.00157836	0.0843032	0.0477826	0.337079	-0.289296	1	285	TRUE	0.0446937	0.104573	0.241674	0.0622352	0.0436893	0.0449149	0.0541218	0.0714675	0.102681	0.0855742	0.0641385	0.0680733	0.337079	0.0522276	0.0515487	0.107729	0.0424537	0.0531577	0.0565895	0.0980176	0.0406687	0.120985	0.0427215	0.0428316	0.0737347	0.0433324	0.067864	0.0287634	0.040228	0.0299048	0.0281862	0.0756715	0.0252481	0.037895	0.121864	0.0342247	0.0357934	0.0607811	0.0392003
cg12936747	RBP4	0.0351318	0.115728	0.0765159	0.365713	-0.289197	1	393	TRUE	0.365713	0.0672424	0.0660327	0.0664441	0.0962744	0.095052	0.0602111	0.0533971	0.183939	0.0825425	0.0696475	0.276272	0.191489	0.122857	0.113796	0.0917662	0.0858827	0.154972	0.0982719	0.0790425	0.124161	0.0749037	0.0928503	0.0890963	0.0913504	0.0958513	0.0819697	0.0853762	0.0657394	0.0544228	0.0445066	0.0485223	0.0839595	0.133404	0.0359184	0.103721	0.0611893	0.127764	0.0488787
cg23639989	FAM105A	0.0012508	0.0383316	0.0166255	0.302053	-0.285428	1	290	TRUE	0.302053	0.0461113	0.0190666	0.0217765	0.0231666	0.0231577	0.017731	0.00900038	0.0261032	0.0239765	0.0416438	0.0183256	0.0103256	0.0605964	0.0347877	0.0227747	0.0178066	0.0388807	0.031081	0.0287255	0.0286584	0.0168452	0.0239302	0.0318165	0.0399491	0.0137052	0.0199904	0.0242072	0.0184863	0.0119683	0.00756125	0.0122412	0.0154018	0.0167843	0.00828958	0.0267274	0.0156013	0.0248284	0.0169643
cg26128092	WDR8	0.0301326	0.107254	0.060188	0.345459	-0.285271	1	913	TRUE	0.0399281	0.0711123	0.0672137	0.0583482	0.0634369	0.183969	0.0521761	0.0603638	0.109972	0.205406	0.0619943	0.084167	0.155094	0.158103	0.058278	0.1407	0.201438	0.113252	0.134252	0.345459	0.0368776	0.0573328	0.058302	0.0437753	0.120393	0.0706348	0.0580961	0.0484267	0.120389	0.0413482	0.0209775	0.0413379	0.0663594	0.0584399	0.0195924	0.0714569	0.0298627	0.0710119	0.124699
cg13346411	CCKBR	0.00247025	0.0694854	0.0338014	0.317702	-0.283901	1	454	TRUE	0.0262889	0.0372559	0.0483366	0.0435002	0.0288171	0.0588088	0.317702	0.0381639	0.116098	0.0448249	0.0204108	0.0494871	0.0714837	0.122179	0.0562607	0.06878	0.0517029	0.0379612	0.0994135	0.0743191	0.0402881	0.0494662	0.0344492	0.0457308	0.155407	0.0275916	0.0293907	0.0365918	0.0445468	0.0147843	0.016857	0.0405709	0.0376785	0.0517788	0.0397424	0.0451982	0.0265665	0.0439503	0.0179719
cg01410472	CRISPLD1	3.46687e-06	0.101594	0.0293254	0.310071	-0.280746	1	1	TRUE	0.0337166	0.0271667	0.0684075	0.113456	0.310071	0.197826	0.0756945	0.0516626	0.193654	0.134493	0.104188	0.0773101	0.0343375	0.0440844	0.0453079	0.153961	0.0792911	0.0809391	0.178425	0.0948533	0.0415761	0.0482121	0.0746521	0.0490284	0.227525	0.0278349	0.0551647	0.041165	0.035661	0.014612	0.0116425	0.0315503	0.0452967	0.0356694	0.0128907	0.0433866	0.0165461	0.0285009	0.0106342
cg14696348	MC1R	0.00198016	0.0240632	0.0102199	0.287439	-0.277219	1	509	TRUE	0.011419	0.0409487	0.00898283	0.0112385	0.287439	0.0100591	0.0100673	0.00866798	0.0159726	0.0145183	0.0103713	0.0131838	0.0158285	0.0136759	0.0108443	0.0122194	0.0112425	0.00974043	0.0100953	0.0093612	0.0160303	0.0239894	0.00873608	0.00916244	0.00778538	0.0101853	0.00804641	0.00735022	0.00816727	0.00631416	0.00669449	0.00932953	0.00602382	0.0173107	0.0314592	0.00783455	0.00753275	0.0100942	0.00673549
cg06974755	RALGDS	3.46687e-06	0.0961106	0.0288948	0.306001	-0.277107	1	370	TRUE	0.306001	0.141299	0.0405334	0.137934	0.070289	0.0373816	0.0402357	0.0572216	0.0887603	0.0640428	0.0843153	0.0577778	0.0250313	0.0222261	0.111449	0.0678698	0.098122	0.224447	0.140537	0.117477	0.101283	0.0495855	0.073698	0.174418	0.0708306	0.0168539	0.0263404	0.0166138	0.0220925	0.0198195	0.0135582	0.0197952	0.0242	0.0677742	0.0629091	0.0206746	0.0141282	0.0700931	0.00967385
cg01027739	DOLPP1	0.0120324	0.0750394	0.0482098	0.324055	-0.275845	1	668	TRUE	0.033136	0.0462882	0.0478785	0.044389	0.0603219	0.0755134	0.0328289	0.0362854	0.0687904	0.0598913	0.0798484	0.0582063	0.104955	0.0469567	0.0687112	0.0618439	0.324055	0.151171	0.158445	0.0339498	0.0413813	0.0674527	0.0439669	0.0421196	0.0875986	0.0592343	0.141227	0.0361422	0.06509	0.0530059	0.032816	0.0171721	0.0288968	0.0311876	0.0888107	0.0378615	0.0270002	0.0331884	0.0233034
cg25381844	SH3GL3	0.0472004	0.0535842	0.0254715	0.298976	-0.273504	1	57	TRUE	0.0198733	0.0307421	0.0233724	0.0317481	0.119256	0.0258789	0.0219019	0.0167093	0.0317812	0.072485	0.0289626	0.0861708	0.0248584	0.125484	0.0359838	0.0315321	0.298976	0.0831133	0.0290253	0.0173913	0.0384125	0.0356964	0.0292815	0.0499084	0.0310594	0.0168067	0.0261079	0.0438533	0.0239639	0.0139146	0.0118065	0.0163593	0.0323338	0.0313689	0.0123059	0.039068	0.0315714	0.0468416	0.0102992
cg14440934	ZDHHC1	0.00378215	0.110307	0.0691252	0.341438	-0.272312	1	314	TRUE	0.0724775	0.113317	0.104119	0.0990385	0.0838291	0.0884451	0.108025	0.0980052	0.100473	0.100301	0.0410327	0.114765	0.119935	0.264143	0.086836	0.125879	0.0486815	0.0689243	0.0606633	0.0842754	0.129977	0.341438	0.0962631	0.0893905	0.117448	0.0608385	0.0592755	0.0547559	0.0959074	0.0536814	0.0217177	0.107115	0.0868409	0.0653179	0.12703	0.0516432	0.0627109	0.0667181	0.0542005
cg06005396	HCN2	0.0201696	0.0711423	0.0312801	0.302807	-0.271527	1	648	TRUE	0.097035	0.0249675	0.0389453	0.0563991	0.0598308	0.0767084	0.103915	0.0656159	0.0231617	0.0256702	0.0312412	0.0237246	0.302807	0.155648	0.0270489	0.0841191	0.0558244	0.0234925	0.125337	0.147973	0.0244536	0.0223155	0.0361396	0.0328587	0.113326	0.0192531	0.0404919	0.0478794	0.0282308	0.0217935	0.0108548	0.0249874	0.0332783	0.0475964	0.0254891	0.0521703	0.0311127	0.0344001	0.0203842
cg14590817	ADARB2	0.00111097	0.0505255	0.0263856	0.297116	-0.270731	1	60	TRUE	0.0315667	0.0349372	0.0366288	0.0320982	0.0416693	0.0389721	0.0196652	0.0179814	0.0436563	0.0527842	0.297116	0.0376665	0.0533284	0.044112	0.0471812	0.0431132	0.0502552	0.130367	0.0317517	0.0344637	0.0235252	0.0315103	0.033109	0.0251157	0.0305635	0.0365534	0.0321869	0.0298405	0.0347615	0.022923	0.020074	0.033219	0.0165575	0.0241681	0.0289991	0.0247092	0.0269432	0.0247314	0.0137316
cg18573383	KCNC2	0.0407999	0.092971	0.0571866	0.326035	-0.268849	1	110	TRUE	0.0970571	0.060716	0.0330874	0.0571429	0.199808	0.0470867	0.0602673	0.0731565	0.100289	0.0520252	0.049365	0.0656115	0.20241	0.0839381	0.0504155	0.123723	0.326035	0.105857	0.0756192	0.209429	0.0507884	0.0404812	0.0540443	0.0404375	0.0654841	0.0572304	0.0795152	0.105195	0.140305	0.0417261	0.019524	0.0332967	0.0602242	0.0653302	0.0393776	0.0424161	0.0336489	0.0521987	0.0306241
cg23391006	OXTR	0.00087245	0.044217	0.0204648	0.285722	-0.265257	1	21	TRUE	0.105774	0.0261046	0.0287531	0.0246496	0.0267852	0.0356176	0.0199445	0.0110536	0.0434241	0.0416401	0.0205543	0.0342172	0.0534008	0.0235118	0.0258259	0.0503827	0.017978	0.0319882	0.0218667	0.285722	0.0260809	0.0389081	0.0381486	0.026186	0.0469073	0.02419	0.0249367	0.017007	0.0240098	0.0155609	0.0092841	0.0160827	0.0132181	0.0320574	0.0233796	0.01824	0.0341454	0.0249748	0.00942092
cg02026235	RHBDL1	0.0012508	0.0621357	0.0380237	0.301842	-0.263818	1	213	TRUE	0.301842	0.0489014	0.0519576	0.0368374	0.0411121	0.104795	0.031311	0.0235041	0.0631049	0.0534224	0.0469671	0.0437928	0.0515695	0.100557	0.0472159	0.0512685	0.0442628	0.0419876	0.0453043	0.0735468	0.0517503	0.0488979	0.0581868	0.0430769	0.0482199	0.039766	0.0361697	0.0760925	0.0330304	0.0337606	0.0274092	0.030188	0.0326595	0.0442421	0.0272854	0.0496547	0.0344711	0.0467675	0.0208344
cg10057295	STK24	0.0170528	0.1108	0.0646874	0.327278	-0.26259	1	655	TRUE	0.0350646	0.040813	0.088	0.0559313	0.0435141	0.218101	0.0636888	0.126586	0.191236	0.165181	0.0540147	0.139967	0.0667038	0.327278	0.137635	0.0994458	0.103977	0.0695302	0.0949411	0.0797305	0.112158	0.0460734	0.170838	0.11311	0.126493	0.0745692	0.101247	0.0833619	0.106548	0.0420951	0.0387584	0.0696576	0.0469405	0.0860677	0.0349781	0.0602508	0.0661785	0.0714516	0.0235184
cg26918645	ZNF285	0.00513498	0.0707824	0.033196	0.294818	-0.261622	1	117	TRUE	0.0363171	0.0316777	0.045976	0.0264995	0.0574529	0.0768065	0.024525	0.0274668	0.204513	0.0548294	0.294818	0.0569834	0.134489	0.05848	0.0529026	0.0780023	0.0707504	0.0449848	0.101191	0.0641311	0.0226012	0.0212212	0.0367007	0.0388368	0.107404	0.0261869	0.0454165	0.0313874	0.0354197	0.026982	0.0169841	0.0328741	0.035135	0.0290626	0.0731013	0.0395233	0.0324213	0.0262001	0.0140495
cg21176048	PEX5L	0.00625676	0.0626606	0.0272434	0.287986	-0.260743	1	718	TRUE	0.0725924	0.0178106	0.0283431	0.108592	0.0266887	0.0262973	0.045302	0.0217536	0.0336634	0.0675664	0.0277484	0.023689	0.146137	0.0588001	0.0223768	0.151739	0.287986	0.0190449	0.195572	0.0455117	0.0115807	0.0235262	0.0412334	0.0419449	0.021016	0.0196136	0.0304042	0.0766208	0.0168061	0.0159141	0.00819815	0.0273835	0.0205065	0.0730112	0.0132543	0.0203262	0.0175138	0.0198385	0.0220164
cg22854223	CD82	0.00758655	0.0910919	0.0528398	0.310655	-0.257815	1	636	TRUE	0.0245051	0.0450061	0.0612547	0.0485711	0.054499	0.180202	0.0667135	0.119341	0.174276	0.0998126	0.0319865	0.080874	0.0620321	0.310655	0.0921533	0.0791447	0.0868687	0.0747674	0.0882911	0.0557989	0.0519356	0.0708888	0.14223	0.0799738	0.0955172	0.042158	0.08244	0.0418304	0.0861311	0.0214676	0.037811	0.0769231	0.0378828	0.0915321	0.0332906	0.0484885	0.0538397	0.0598545	0.0261085
cg26384034	C6orf117	0.0143558	0.0545437	0.0286683	0.284749	-0.256081	1	635	TRUE	0.0238464	0.0312833	0.0251591	0.0294081	0.027476	0.0353106	0.130723	0.0158043	0.110602	0.0368779	0.0316803	0.0493815	0.0579561	0.0430699	0.0283548	0.284749	0.0296137	0.0364102	0.106575	0.0580487	0.0484357	0.0298795	0.0267957	0.0273467	0.0388046	0.0325051	0.0456819	0.0336328	0.0410657	0.0242031	0.0167235	0.028727	0.023838	0.0275113	0.0213931	0.0265415	0.0235073	0.0338053	0.0222206
cg15774283	PTGS2	0.0378784	0.0582604	0.0221196	0.276759	-0.25464	1	323	TRUE	0.0160093	0.0192116	0.0330626	0.0208639	0.0183608	0.024998	0.0131849	0.0133519	0.0244615	0.276759	0.0163269	0.0308946	0.0226392	0.168128	0.03	0.119063	0.0151592	0.0376746	0.169584	0.0265923	0.0417749	0.03593	0.180781	0.0159376	0.0857606	0.0130145	0.0175525	0.0568688	0.0261318	0.013845	0.0129895	0.0130269	0.0218116	0.0248806	0.0201595	0.0300229	0.0201223	0.021961	0.017287
cg15001381	AXIN1	0.0001778	0.121588	0.063829	0.317603	-0.253774	1	850	TRUE	0.0684832	0.136734	0.140513	0.104894	0.0673172	0.317603	0.0854093	0.116277	0.185532	0.0798741	0.0658049	0.0935475	0.109269	0.212176	0.170958	0.116139	0.152776	0.0894589	0.0787817	0.088089	0.106483	0.108074	0.146655	0.0939035	0.104956	0.0794162	0.111379	0.0842776	0.0751871	0.0374382	0.0192521	0.0366465	0.0738165	0.0898246	0.0420345	0.112724	0.0369634	0.0493469	0.0452986
cg05769161	B4GALNT3	0.0325524	0.079478	0.0532353	0.306514	-0.253279	1	717	TRUE	0.0527964	0.0647103	0.132494	0.0570649	0.135769	0.0739821	0.0672464	0.0701005	0.0544381	0.0571979	0.0486767	0.0592859	0.117188	0.10367	0.0558856	0.306514	0.0409938	0.0853859	0.0562759	0.0644488	0.03771	0.113156	0.0356154	0.0421214	0.0542239	0.0516982	0.0650718	0.0373338	0.0506854	0.0251049	0.0493608	0.0416624	0.0631265	0.0566891	0.0690438	0.0441074	0.123824	0.0417353	0.0258507
cg08707078	MGC72075	0.00625676	0.0498443	0.0343591	0.286696	-0.252337	1	470	TRUE	0.0388975	0.0508529	0.0410723	0.0352467	0.0493006	0.0322239	0.0264614	0.0355145	0.0421564	0.0307866	0.0452142	0.0366171	0.0722175	0.0325425	0.0299565	0.0454792	0.286696	0.0689942	0.0377864	0.0425432	0.0354162	0.0549645	0.020413	0.0239087	0.0308461	0.0221914	0.0319635	0.0392534	0.0261468	0.0183011	0.0206897	0.0354238	0.0236871	0.0317154	0.121756	0.0221206	0.0248721	0.0385164	0.0243902
cg22799850	FBXL13	0.0170528	0.090985	0.0524335	0.304689	-0.252255	1	144	TRUE	0.0341241	0.0512468	0.0921399	0.0757062	0.0564355	0.21624	0.0657588	0.0705722	0.209255	0.118958	0.0467783	0.0935929	0.0342831	0.304689	0.124551	0.0990875	0.0992993	0.0803582	0.0527927	0.0466711	0.0369833	0.0580153	0.0879656	0.0510712	0.0680507	0.067559	0.108376	0.0702924	0.0928423	0.043895	0.0286302	0.0542733	0.0394101	0.047266	0.0519405	0.0363237	0.0387798	0.037922	0.0165575
cg27590397	SSTR1	0.0185557	0.0798823	0.0528015	0.304091	-0.25129	1	14	TRUE	0.0730663	0.0594657	0.0575606	0.0634451	0.059724	0.0595469	0.0932192	0.0354199	0.143233	0.0623002	0.0736505	0.0586103	0.0617873	0.118371	0.0752742	0.0497347	0.0456198	0.0875725	0.0552807	0.304091	0.0548026	0.0552171	0.0683269	0.0630894	0.118647	0.0606043	0.0819286	0.105674	0.0420615	0.0294796	0.0252432	0.0443439	0.0479938	0.060576	0.0382742	0.0548493	0.0595016	0.0659334	0.0227576
cg24968336	KCNK6	0.000355787	0.0666974	0.0355614	0.286398	-0.250836	1	270	TRUE	0.0317891	0.0495231	0.0444445	0.039888	0.101301	0.0632095	0.03432	0.0717859	0.0797568	0.143284	0.032172	0.0586817	0.0551887	0.286398	0.054391	0.0606365	0.0481785	0.038575	0.0762457	0.0628501	0.0306399	0.045657	0.072049	0.0428245	0.0436469	0.0352196	0.0287947	0.0356227	0.0461378	0.0240618	0.0210419	0.034833	0.0287278	0.0435655	0.0471419	0.0546691	0.0296449	0.0413793	0.0270198
cg15202954	VGCNL1	0.0109974	0.108705	0.0687079	0.319194	-0.250486	1	290	TRUE	0.0655671	0.055644	0.0850673	0.0722847	0.0732472	0.194709	0.0909392	0.147976	0.0825389	0.227852	0.0520174	0.0979098	0.119613	0.143612	0.10167	0.319194	0.0675113	0.119411	0.103743	0.0766896	0.0637025	0.0765406	0.0824065	0.0810777	0.116697	0.0530376	0.0873539	0.0552398	0.0855036	0.0536769	0.0363349	0.0808641	0.0716893	0.0871958	0.0619643	0.0955547	0.0657301	0.085529	0.0422362
cg15883716	ANKRD45	0.00625676	0.0778332	0.0399428	0.290116	-0.250173	1	300	TRUE	0.0294582	0.0323799	0.0456195	0.0631281	0.0320896	0.0575307	0.0443396	0.0417083	0.0833671	0.0641775	0.0446937	0.116781	0.176277	0.193998	0.0451522	0.0767146	0.188883	0.056093	0.290116	0.0418962	0.0557535	0.0345562	0.0498945	0.0330065	0.0482163	0.0592631	0.0372418	0.0453453	0.0521153	0.0232823	0.0162012	0.0332917	0.0288799	0.033632	0.0957622	0.0385949	0.036626	0.0295253	0.0294375
cg21712685	UNQ3045	0.00378215	0.0496433	0.0281287	0.277799	-0.24967	1	213	TRUE	0.0314043	0.0537091	0.0301982	0.0521166	0.0287924	0.0291147	0.0664439	0.0227486	0.0387496	0.0413177	0.0462325	0.0325084	0.0336599	0.277799	0.0366553	0.10878	0.0419864	0.0343652	0.0474699	0.0370077	0.0354657	0.0183384	0.028375	0.0374717	0.030374	0.0297821	0.0333311	0.0299804	0.043054	0.0255949	0.0191932	0.0220846	0.0183905	0.0448688	0.0291988	0.0238456	0.0215272	0.0334429	0.019508
cg21571937	FZD2	0.00513498	0.0700191	0.0357577	0.285323	-0.249565	1	509	TRUE	0.0523502	0.0311481	0.0395743	0.0428697	0.0898338	0.285323	0.0955511	0.0244658	0.0483908	0.0605	0.0284343	0.0386522	0.0571429	0.0326519	0.0433046	0.22673	0.0470466	0.0658835	0.0421533	0.0383249	0.0503595	0.0428327	0.0412998	0.105418	0.120237	0.04187	0.0413396	0.0384332	0.0442528	0.0265737	0.0201341	0.0370675	0.0240175	0.047443	0.0427495	0.0400225	0.0418361	0.0390975	0.0157711
cg24892510	ZNF415	0.0439046	0.0578743	0.0333109	0.27979	-0.246479	1	164	TRUE	0.0278865	0.0185481	0.0292811	0.0255847	0.0343564	0.117799	0.0344028	0.02382	0.0502418	0.051829	0.0533676	0.0479688	0.132187	0.0770394	0.0741521	0.044892	0.042145	0.0298925	0.0244973	0.105877	0.0291288	0.021068	0.040578	0.0305253	0.27979	0.0336918	0.0490359	0.0815279	0.0629813	0.0180642	0.0203931	0.0170654	0.0215134	0.0372207	0.0277203	0.0272294	0.0320212	0.0261883	0.0117003
cg08315770	KCNK17	0.00340686	0.0855097	0.0449791	0.290886	-0.245907	1	313	TRUE	0.0370223	0.0410406	0.0378108	0.0461451	0.038585	0.188818	0.0732811	0.11388	0.0586674	0.0443402	0.123961	0.0525195	0.290886	0.0806549	0.0509035	0.0646642	0.0692005	0.0662836	0.2039	0.105124	0.0387868	0.0915402	0.0463775	0.128588	0.0447611	0.020918	0.0287498	0.10676	0.0321924	0.0199606	0.0207113	0.0237767	0.0932415	0.0423965	0.0203894	0.0711015	0.0228037	0.115095	0.0116102
cg01137065	FOXK2	3.80593e-05	0.0477999	0.0236262	0.267783	-0.244157	1	584	TRUE	0.0452789	0.0176977	0.0279517	0.0326486	0.0291728	0.0444857	0.0220772	0.0410227	0.0376895	0.041976	0.0361864	0.0326903	0.0422571	0.0362997	0.0307787	0.0913223	0.0385166	0.049138	0.0364876	0.0279361	0.026198	0.0434309	0.0370868	0.0588856	0.267783	0.0245716	0.024121	0.0217919	0.02009	0.0150622	0.0111662	0.0275186	0.0136696	0.0212542	0.0639709	0.0306527	0.0240179	0.0223114	0.0105693
cg00297584	FLJ42957	0.000771332	0.0770158	0.0415072	0.284408	-0.242901	1	196	TRUE	0.0703456	0.0582922	0.0647044	0.0566249	0.0427298	0.0439123	0.0416536	0.0346079	0.0668433	0.191435	0.0459641	0.0511017	0.0541691	0.0986574	0.0718987	0.053852	0.0483211	0.0840628	0.0730584	0.0730406	0.0741085	0.0699391	0.064019	0.284408	0.107647	0.0431636	0.0438923	0.0308624	0.0429851	0.025663	0.0215013	0.0235097	0.0285986	0.0742223	0.0898356	0.0424193	0.0346535	0.0616377	0.0181567
cg12847373	EDNRB	0.00915534	0.053842	0.0184525	0.258485	-0.240032	1	405	TRUE	0.0165603	0.0170488	0.0346389	0.048817	0.0445417	0.0135861	0.110081	0.0103098	0.0207281	0.0726742	0.0111698	0.15615	0.0604271	0.0305214	0.0212833	0.0872828	0.0186039	0.0477218	0.258485	0.119723	0.0228079	0.012628	0.0142071	0.0249032	0.0711485	0.018293	0.0165102	0.0413434	0.0202355	0.00919693	0.00893002	0.0155928	0.0215647	0.0273588	0.0120958	0.0244141	0.0144774	0.0195391	0.00878288
cg11868900	EFCAB1	0.00464328	0.127769	0.0738285	0.313712	-0.239883	1	244	TRUE	0.124471	0.0846335	0.083771	0.0921249	0.0880024	0.313712	0.0666142	0.0356649	0.125741	0.0991493	0.0990268	0.118268	0.253928	0.18531	0.118277	0.102859	0.0732467	0.173395	0.0784218	0.252129	0.12529	0.119224	0.144235	0.115614	0.121107	0.111722	0.132186	0.132261	0.091853	0.0608551	0.0488515	0.0485678	0.0645742	0.0911289	0.0226472	0.0521211	0.105828	0.0516396	0.0193634
cg22882178	PITX3	3.80593e-05	0.0663559	0.0247056	0.264255	-0.239549	1	5	TRUE	0.0401765	0.0249732	0.0297968	0.0322523	0.0459378	0.0958073	0.0496302	0.0340756	0.0390911	0.0500892	0.0381234	0.039728	0.108686	0.114066	0.0285515	0.0515142	0.207405	0.129924	0.0940685	0.264255	0.0165061	0.046587	0.0249914	0.0290628	0.0235988	0.0282268	0.0243832	0.0320467	0.0186535	0.0173996	0.0180008	0.0223099	0.0214361	0.0199699	0.0430464	0.0222791	0.0242456	0.032228	0.0216529
cg06110728	NELL2	0.00625676	0.0572993	0.0301262	0.26919	-0.239064	1	748	TRUE	0.0723483	0.0279644	0.030554	0.024354	0.0317146	0.0923224	0.0628912	0.0385645	0.0677452	0.0477085	0.0337817	0.0247057	0.130868	0.0939689	0.0367816	0.0567693	0.0247015	0.0305443	0.0327553	0.26919	0.0212202	0.0644503	0.0241936	0.0279017	0.0644834	0.0308306	0.0251429	0.0681101	0.0332789	0.0198147	0.0203113	0.0258493	0.0193389	0.0270245	0.0553656	0.0262897	0.0192109	0.0246582	0.0265413
cg06346081	ZMYND12	7.6684e-06	0.131876	0.0554231	0.293396	-0.237973	1	343	TRUE	0.199028	0.173618	0.0835116	0.13627	0.056884	0.137287	0.0943221	0.0601602	0.151956	0.157218	0.069391	0.127343	0.0542666	0.293396	0.118667	0.133985	0.0837137	0.175513	0.155845	0.23391	0.104405	0.0609499	0.189494	0.144344	0.10141	0.115377	0.0630924	0.0448283	0.0560928	0.0218657	0.0161048	0.0437563	0.0499121	0.0825218	0.0377465	0.115813	0.0375929	0.065113	0.0261056
cg26781886	EMB	0.0439046	0.092525	0.061212	0.299146	-0.237934	1	135	TRUE	0.0655756	0.0554858	0.0874729	0.0692012	0.0600505	0.182427	0.0867865	0.0259827	0.0816571	0.0892809	0.105984	0.234922	0.129731	0.0808925	0.0929509	0.0979026	0.0640605	0.0854754	0.0570423	0.299146	0.0447588	0.0231456	0.0652674	0.0689103	0.0590146	0.0832822	0.109756	0.0671639	0.0609445	0.0630914	0.0585063	0.0394975	0.0378459	0.0617246	0.0456603	0.0350221	0.115331	0.0476772	0.0314645
cg12949975	GDF7	0.00567169	0.0407434	0.0142254	0.25182	-0.237594	1	928	TRUE	0.0142044	0.0199476	0.0105812	0.0130395	0.0218128	0.0198008	0.0191289	0.171982	0.0103634	0.0126573	0.00838052	0.0226385	0.0313003	0.0132906	0.0147084	0.10349	0.0150893	0.0516043	0.25182	0.0386593	0.0328596	0.0195534	0.0394995	0.0146841	0.0474892	0.0104592	0.0122938	0.013365	0.0315372	0.0110682	0.00936216	0.0109753	0.0224602	0.02249	0.0153173	0.0113045	0.00735691	0.0128389	0.00832625
cg03014628	RAB3C	9.85342e-05	0.0442914	0.0194206	0.256919	-0.237498	1	62	TRUE	0.0384972	0.0303486	0.0186764	0.0257162	0.0353514	0.0594615	0.0163458	0.0349833	0.0377389	0.0286528	0.0142182	0.0260204	0.01507	0.0330481	0.0402103	0.0393397	0.0411691	0.0865348	0.0635663	0.256919	0.0257734	0.0391061	0.038222	0.0262856	0.0360307	0.0235915	0.0289511	0.0307057	0.0245078	0.0148202	0.0122263	0.0118459	0.0123807	0.0293806	0.0154935	0.0259276	0.0151572	0.0163442	0.0105559
cg15802323	ARF5	0.00758655	0.105279	0.0648297	0.301249	-0.236419	1	375	TRUE	0.182928	0.05324	0.103308	0.083527	0.193072	0.114365	0.063876	0.0348741	0.157802	0.0680755	0.0612762	0.100503	0.0983014	0.109492	0.0956254	0.101209	0.0651178	0.301249	0.0905808	0.0455448	0.128417	0.0667105	0.0990509	0.0782007	0.135626	0.0976346	0.0942231	0.0863124	0.0768803	0.0506082	0.0311692	0.075374	0.053639	0.0895688	0.0306438	0.0419782	0.104568	0.0550003	0.0200156
cg05801648	SYK	0.00198016	0.0751222	0.0431363	0.2794	-0.236263	1	339	TRUE	0.0502252	0.0598859	0.0499356	0.0480437	0.0518897	0.0436959	0.0764474	0.141084	0.0454189	0.0546245	0.0526455	0.0559357	0.133089	0.0401973	0.0477002	0.217415	0.0360825	0.0415129	0.0411748	0.2794	0.0574148	0.0807102	0.0445733	0.0455861	0.0833659	0.0287256	0.0358803	0.0388796	0.075508	0.0487318	0.0246801	0.0453507	0.0373284	0.0459447	0.0622951	0.0335711	0.0401891	0.0474095	0.0394144
cg10226546	NFATC2	6.32066e-06	0.117447	0.0577509	0.293569	-0.235819	1	262	TRUE	0.107857	0.100269	0.0870777	0.104375	0.0854291	0.0802469	0.0786608	0.109264	0.0931289	0.107471	0.140179	0.104814	0.211604	0.0536942	0.1541	0.117104	0.0659808	0.293569	0.166753	0.123204	0.0689892	0.135231	0.061144	0.120976	0.165048	0.0247037	0.0448402	0.0358993	0.047053	0.0435184	0.0671095	0.045906	0.0411374	0.0907563	0.102167	0.0725106	0.0429906	0.085133	0.0647868
cg05961212	ADPRH	0.00157836	0.108356	0.060714	0.295455	-0.23474	1	328	TRUE	0.0441629	0.0653543	0.0978283	0.0585123	0.0672174	0.295455	0.092575	0.135336	0.178271	0.094917	0.0693257	0.131549	0.139867	0.205723	0.142663	0.0994166	0.123401	0.0889816	0.0679819	0.0519918	0.104248	0.0490234	0.132071	0.0590587	0.113966	0.0510823	0.0906678	0.0472281	0.0745975	0.0351684	0.0404952	0.0692225	0.0493453	0.0724944	0.10055	0.0534202	0.0492839	0.091147	0.0252937
cg22821324	GPM6A	0.00833902	0.0639923	0.0387185	0.272275	-0.233557	1	209	TRUE	0.0341148	0.0428162	0.0497288	0.0436207	0.0551316	0.208036	0.0612883	0.0335003	0.0574071	0.0672439	0.0358562	0.0442586	0.0877525	0.051944	0.0384797	0.0463878	0.0452094	0.0589909	0.0807376	0.272275	0.0388835	0.0413625	0.0357574	0.0266833	0.0423426	0.0427714	0.0569224	0.0293131	0.0415119	0.0326651	0.0379149	0.032927	0.0289656	0.0508501	0.050955	0.0295608	0.0358351	0.0401045	0.0317616
cg26365854	ALX4	0.0022132	0.0470902	0.0568987	0.290445	-0.233546	1	764	TRUE	0.0382137	0.0219489	0.0235735	0.0218928	0.0284219	0.0269844	0.0242668	0.0194153	0.0342889	0.030055	0.0362148	0.0289469	0.154461	0.0869889	0.0235348	0.0345493	0.290445	0.0260216	0.0310688	0.069595	0.031557	0.0333601	0.0189753	0.0169512	0.0255235	0.0452554	0.031295	0.0416157	0.120648	0.0518829	0.0683827	0.0303905	0.0344569	0.0410631	0.0565872	0.0545895	0.0388517	0.032256	0.149308
cg04557383	MT1H	0.000235985	0.0850913	0.0371634	0.270591	-0.233428	1	206	TRUE	0.0570264	0.091975	0.0874643	0.0747129	0.0806059	0.0624187	0.0531843	0.0434103	0.0519985	0.0611796	0.0305378	0.0487553	0.270591	0.0457984	0.0475977	0.0961211	0.032183	0.117319	0.213728	0.121421	0.0573812	0.0549431	0.0474357	0.0665464	0.212947	0.0178848	0.0335558	0.0737218	0.0405593	0.0222091	0.0159522	0.0184479	0.0399859	0.0516159	0.0209829	0.057438	0.0520463	0.0502276	0.0256602
cg25176823	FSCN1	0.00419333	0.11614	0.0642426	0.297579	-0.233337	1	139	TRUE	0.219331	0.0696712	0.0514746	0.0963295	0.120446	0.111675	0.0728257	0.0576696	0.0475787	0.0451006	0.0764667	0.0823231	0.120801	0.195798	0.0542951	0.105141	0.225705	0.13529	0.123513	0.158293	0.117441	0.0562983	0.297579	0.201739	0.0607062	0.0333724	0.0584668	0.108735	0.0705923	0.0436925	0.0439294	0.0443605	0.063606	0.0708541	0.0709167	0.118685	0.0400491	0.057524	0.0746131
cg06254453	HIST1H3F	0.00306478	0.0598768	0.0286901	0.261985	-0.233294	1	485	TRUE	0.0463206	0.0474665	0.0387631	0.019107	0.0373109	0.149559	0.0394326	0.0177557	0.0288604	0.0368367	0.261985	0.0186629	0.0504808	0.225418	0.0172754	0.0207343	0.0299797	0.0790795	0.0729816	0.0497512	0.0421348	0.0378196	0.0249473	0.0779946	0.0262642	0.0139587	0.0348121	0.010119	0.11882	0.0137428	0.0126794	0.0173711	0.0318476	0.0273379	0.0509222	0.0124967	0.0230928	0.0204392	0.0140217
cg21208104	PRSS12	0.0278647	0.064355	0.0475237	0.280708	-0.233185	1	561	TRUE	0.137681	0.0520195	0.0473225	0.0369839	0.0481133	0.0579036	0.0346945	0.0426183	0.0379185	0.0576497	0.054286	0.0481698	0.105543	0.137415	0.0509463	0.0434025	0.0418864	0.0563485	0.0444002	0.280708	0.0328321	0.0208022	0.040281	0.0592593	0.0396883	0.0331569	0.0316468	0.125068	0.0796825	0.0310982	0.0237272	0.0427686	0.097259	0.0413948	0.0298862	0.0321028	0.0223145	0.0451355	0.0300904
cg22967016	MICAL2	0.0170528	0.0521327	0.0268036	0.258711	-0.231907	1	399	TRUE	0.0228614	0.0276482	0.0334979	0.028874	0.0271944	0.0874853	0.0907104	0.0376148	0.0812482	0.0606695	0.029778	0.0339726	0.0846532	0.0769358	0.0343397	0.0563983	0.0366462	0.258711	0.0232432	0.0238576	0.0281362	0.0376114	0.0338186	0.0206527	0.0267591	0.038243	0.0246512	0.0210369	0.0308043	0.0234465	0.0162139	0.0258177	0.020153	0.0242084	0.0395726	0.0304137	0.033285	0.0346039	0.0128002
cg11251858	ESR1	0.00306478	0.059283	0.0265199	0.256666	-0.230146	1	350	TRUE	0.256666	0.0548835	0.0250028	0.0549788	0.0613102	0.0209652	0.0178798	0.0340578	0.0360569	0.0199954	0.0459123	0.0246883	0.0642202	0.0199216	0.0419243	0.0924478	0.0431257	0.0536306	0.196301	0.135421	0.0635454	0.0318847	0.026684	0.0293742	0.0311971	0.0198847	0.0220236	0.0459199	0.0527429	0.0166015	0.0143054	0.0171237	0.0117922	0.0638869	0.0202227	0.0359914	0.00991375	0.0283184	0.0125518
cg07160163	SYK	0.00275336	0.03103	0.0150464	0.24476	-0.229713	1	292	TRUE	0.0111845	0.024317	0.0147507	0.0119786	0.0198681	0.0153351	0.0132842	0.00711317	0.0307863	0.24476	0.0223748	0.0166585	0.0263027	0.0339917	0.0227648	0.0192993	0.0217604	0.0330602	0.0398855	0.0199247	0.0421402	0.0196598	0.021064	0.0233591	0.0201264	0.00872531	0.0158857	0.014683	0.0169791	0.0210264	0.0136191	0.0129101	0.0101559	0.0329854	0.01135	0.0141065	0.0170617	0.0142832	0.0068788
cg21926138	C1orf88	0.00567169	0.0701776	0.0436028	0.272943	-0.22934	1	172	TRUE	0.032967	0.0269131	0.0673829	0.050119	0.0417279	0.0922091	0.0394844	0.0566667	0.0876084	0.0639369	0.0369679	0.070584	0.111034	0.272943	0.0481191	0.0628899	0.049919	0.0432614	0.0858209	0.0506481	0.0503961	0.0952736	0.0826146	0.0604487	0.0745026	0.0297769	0.0591685	0.0445189	0.0579623	0.0260574	0.0250143	0.0483557	0.0314517	0.0446137	0.0807882	0.0581842	0.035929	0.0406259	0.0279926
cg03462055	TUBB2B	0.000355787	0.0754169	0.0325598	0.261564	-0.229004	1	315	TRUE	0.20209	0.0245434	0.0551617	0.261564	0.0309638	0.162735	0.0462397	0.0146436	0.0644756	0.0960838	0.0733191	0.0355305	0.0632663	0.114073	0.075503	0.0420949	0.0253742	0.0302975	0.082599	0.139483	0.023587	0.027428	0.0889614	0.0432795	0.0621263	0.0265528	0.0261452	0.0355229	0.03031	0.0265814	0.0212112	0.0186588	0.0229799	0.130905	0.019634	0.0230864	0.0288047	0.0220745	0.0233714
cg11879514	SLC16A6	0.0022132	0.0528522	0.0260305	0.254964	-0.228934	1	375	TRUE	0.0271829	0.0398218	0.0400988	0.0338055	0.0309675	0.155169	0.0356789	0.0356939	0.0436775	0.0248288	0.0308743	0.0256944	0.0549928	0.0250227	0.0459467	0.254964	0.0260813	0.0280797	0.0672196	0.0292887	0.0330751	0.131134	0.0224395	0.0272697	0.0522971	0.0210375	0.038653	0.0261919	0.0371945	0.0147109	0.0183191	0.0323028	0.0190193	0.0191777	0.050937	0.0182254	0.0283873	0.0215355	0.0187344
cg12689475	RPUSD1	0.0201696	0.0552041	0.0301196	0.258198	-0.228079	1	541	TRUE	0.215729	0.0367694	0.0618746	0.0498692	0.0305293	0.0368919	0.0318451	0.0212118	0.0478078	0.0343657	0.0174139	0.0361529	0.0337942	0.0311728	0.0478401	0.0495386	0.025081	0.0196121	0.0377687	0.258198	0.0532924	0.0297061	0.0754053	0.0440109	0.0542206	0.0611201	0.0429736	0.0273129	0.0247562	0.0225116	0.0196028	0.0462408	0.0139067	0.0469636	0.0187893	0.0437398	0.0239872	0.0206504	0.00911916
cg05016953	SLC6A4	0.000235985	0.0567109	0.0207715	0.248498	-0.227726	1	108	TRUE	0.0274109	0.0185668	0.0205387	0.0482996	0.0271665	0.0977047	0.0206587	0.023202	0.0350541	0.0290911	0.0499778	0.0289542	0.202453	0.215907	0.0329202	0.0351876	0.0239156	0.0283206	0.064966	0.248498	0.0382137	0.017119	0.0214256	0.0206845	0.0415385	0.021717	0.0214122	0.0638494	0.0170088	0.0144844	0.0129394	0.0145195	0.0242935	0.0187611	0.0109843	0.022861	0.0128392	0.0263716	0.00875955
cg12699145	TMC7	0.000680835	0.0905031	0.0462382	0.273083	-0.226845	1	310	TRUE	0.0395115	0.0944738	0.0490128	0.0861244	0.0485437	0.0815424	0.0676405	0.122611	0.273083	0.0715879	0.0213989	0.125678	0.0883384	0.0697839	0.106872	0.0503773	0.0602527	0.0981338	0.138499	0.228547	0.0859599	0.057352	0.0691764	0.0528673	0.0752089	0.0804071	0.0410973	0.0277331	0.0332983	0.032401	0.0263553	0.0480714	0.0358171	0.0622398	0.0621882	0.0946779	0.0266472	0.0561841	0.0202175
cg21577049	WDR69	0.0120324	0.042568	0.0212351	0.247429	-0.226194	1	122	TRUE	0.0694046	0.0238595	0.0181841	0.0209974	0.0174393	0.0243199	0.0209156	0.0258669	0.0210245	0.0186013	0.0187956	0.0350097	0.247429	0.0129236	0.0198667	0.147657	0.0196586	0.0802198	0.033117	0.0276833	0.0206101	0.0293482	0.0632256	0.0122623	0.0357811	0.0218132	0.0135518	0.0209374	0.0334593	0.0117746	0.0151348	0.0097271	0.0143065	0.0197491	0.0647395	0.0165681	0.0187685	0.0170501	0.0197113
cg13843613	FAM5B	0.00513498	0.0467152	0.0277014	0.252507	-0.224805	1	507	TRUE	0.0852998	0.0220224	0.0292021	0.0236692	0.0177753	0.0427697	0.0329467	0.0278989	0.0382835	0.0263915	0.0188273	0.0460508	0.0316106	0.0686734	0.0391089	0.127578	0.0333245	0.0268279	0.0337138	0.252507	0.0373158	0.0264266	0.0206151	0.0256423	0.0333998	0.0167927	0.0254051	0.0877437	0.0569074	0.0131894	0.0111933	0.0149808	0.0263512	0.0315403	0.018	0.0240626	0.0212207	0.0261579	0.0142752
cg13759328	CDH13	0.00378215	0.101299	0.0541713	0.278706	-0.224534	1	943	TRUE	0.0416894	0.0580381	0.0704238	0.107072	0.0484794	0.163848	0.278706	0.112076	0.0632621	0.0811523	0.0454855	0.0569932	0.162363	0.146542	0.0694563	0.0711437	0.0574691	0.185596	0.0840736	0.249524	0.0952521	0.0571681	0.078864	0.0558507	0.0919517	0.0576525	0.0666612	0.0688987	0.0604721	0.0393298	0.0361627	0.0527691	0.0707566	0.0609783	0.0372738	0.0802582	0.0420753	0.0634963	0.0216138
cg11021744	SLC6A1	0.00176915	0.0487579	0.0246162	0.24904	-0.224424	1	174	TRUE	0.104961	0.0259809	0.043132	0.0341977	0.0320939	0.100059	0.036837	0.0230552	0.0288266	0.0271198	0.0259167	0.0393684	0.0833852	0.0497912	0.0327557	0.0400998	0.0335766	0.019971	0.24904	0.0332578	0.0356523	0.0485175	0.0267627	0.0194557	0.0251332	0.0218041	0.0262341	0.0319678	0.022634	0.0140323	0.0133563	0.0158942	0.0402718	0.0233718	0.0252389	0.0482166	0.0181077	0.0287209	0.0147764
cg10862587	GLB1L	0.0278647	0.101172	0.067249	0.291496	-0.224247	1	419	TRUE	0.0545364	0.0510529	0.088056	0.110605	0.0633284	0.105794	0.0605357	0.0727357	0.158565	0.110041	0.0981573	0.0767322	0.0848108	0.291496	0.118119	0.0877614	0.0992941	0.0770824	0.0748852	0.14791	0.0668164	0.0536225	0.143109	0.124777	0.109481	0.115226	0.119289	0.0972542	0.0909271	0.0302633	0.02025	0.0562817	0.0347375	0.0721606	0.0606962	0.0733037	0.104956	0.0405855	0.0255564
cg21091679	ELL2	0.00513498	0.0477982	0.0283731	0.250851	-0.222478	1	367	TRUE	0.049923	0.0350618	0.0406599	0.023373	0.0237357	0.0334044	0.0212786	0.0201763	0.0616014	0.0519031	0.0435934	0.0400673	0.089172	0.0637196	0.0549658	0.0352863	0.250851	0.0312808	0.0297047	0.0307111	0.0222859	0.0316794	0.0330441	0.0338515	0.0436252	0.0271639	0.0346198	0.0285214	0.0219085	0.0235348	0.0248179	0.0283428	0.0243313	0.021718	0.070331	0.0284262	0.0243675	0.0231008	0.0160391
cg25964007	WDRPUH	3.22085e-05	0.0578319	0.0153068	0.237516	-0.22221	1	77	TRUE	0.0175754	0.0173774	0.0524823	0.209317	0.0196063	0.0250508	0.0134411	0.171176	0.0153486	0.0668161	0.0161109	0.0610893	0.148159	0.0153959	0.0165692	0.0697933	0.0319294	0.0181844	0.0515712	0.237516	0.0292776	0.047038	0.0194504	0.047887	0.027634	0.011006	0.0149031	0.0102091	0.0131172	0.0112973	0.00718822	0.02021	0.0164796	0.0116622	0.0399433	0.0105986	0.0156456	0.0112741	0.020761
cg03977782	SIDT1	0.000771332	0.041205	0.014896	0.236888	-0.221992	1	187	TRUE	0.0348613	0.0220905	0.0149955	0.019244	0.0221887	0.01414	0.0244016	0.0117598	0.0170114	0.0597298	0.114658	0.0173056	0.0353201	0.103158	0.0135406	0.0343648	0.0128537	0.0198853	0.0248386	0.236888	0.0256745	0.0988974	0.0149815	0.0153318	0.0220061	0.0119896	0.00999902	0.0160264	0.0133745	0.0127106	0.0111993	0.0123416	0.0131623	0.0183311	0.0291637	0.0172322	0.0155867	0.017923	0.00950344
cg17757055	DKFZP564O0823	0.0068938	0.088012	0.0612836	0.28316	-0.221877	1	191	TRUE	0.0830627	0.0665165	0.0587985	0.0765784	0.067688	0.0658312	0.0454915	0.0482322	0.28316	0.0873097	0.0579185	0.0684916	0.074068	0.0593292	0.0945271	0.157556	0.0759557	0.098545	0.108064	0.0744454	0.120728	0.0847032	0.0738992	0.0953448	0.0740563	0.0687534	0.0638751	0.0575473	0.103486	0.0496796	0.0694685	0.0817263	0.0546692	0.0718426	0.0361712	0.0670166	0.0455902	0.054592	0.0335534
cg23432345	HOXA7	0.00198016	0.0590149	0.0316173	0.253233	-0.221615	1	143	TRUE	0.120582	0.0389167	0.0422905	0.0316904	0.0605308	0.0507751	0.0330324	0.0198511	0.0895199	0.0569754	0.0520757	0.057914	0.0757935	0.253233	0.044396	0.0447344	0.0706413	0.0429128	0.0343616	0.0315312	0.0281465	0.0821855	0.0221699	0.0328553	0.058257	0.0393128	0.0336555	0.0388247	0.0399141	0.0380691	0.0216717	0.0240992	0.0268573	0.0261447	0.0438396	0.0267477	0.0241276	0.0372286	0.0221494
cg10530281	TBX3	0.0325524	0.0536037	0.0273008	0.248626	-0.221325	1	85	TRUE	0.106592	0.0209571	0.0157283	0.0283708	0.0649656	0.216788	0.021542	0.0162514	0.0330535	0.0276785	0.016875	0.0237627	0.048425	0.109366	0.0209024	0.0679765	0.0946159	0.023797	0.0152003	0.248626	0.022907	0.0312996	0.0214789	0.0179545	0.0249797	0.0190061	0.0182648	0.0172091	0.0146188	0.0133502	0.0135199	0.0152862	0.0837064	0.0273834	0.0391288	0.0220143	0.0599124	0.0199626	0.0188484
cg13948987	HCRTR2	0.0472004	0.0620418	0.0333814	0.254698	-0.221317	1	190	TRUE	0.0257313	0.0478366	0.0275927	0.024638	0.0400982	0.0438475	0.0322656	0.0290592	0.0482516	0.0414999	0.254698	0.0346778	0.156272	0.0564271	0.0455169	0.0533379	0.0399797	0.0325404	0.102622	0.193558	0.0247813	0.0240756	0.0613701	0.0309554	0.0794105	0.0315572	0.0309218	0.0376032	0.0337037	0.0319867	0.0231414	0.0469072	0.0355231	0.0441329	0.0241622	0.0532674	0.0298656	0.0285152	0.0160522
cg15425280	GRIA2	0.000406491	0.10078	0.0522116	0.272706	-0.220495	1	355	TRUE	0.0512746	0.0572282	0.0527576	0.0825162	0.0748811	0.0593263	0.062391	0.039102	0.108066	0.0993794	0.272706	0.220129	0.168013	0.152483	0.116842	0.0992461	0.0736406	0.0567438	0.0843777	0.0644903	0.147614	0.0827824	0.0708672	0.147768	0.0748636	0.0506371	0.0653486	0.0836141	0.0786338	0.0266542	0.040977	0.035123	0.0303915	0.0688194	0.0485528	0.0666568	0.0499608	0.0582052	0.0273879
cg07007400	KRT7	7.39302e-07	0.098052	0.0409027	0.260292	-0.21939	1	123	TRUE	0.0574282	0.051083	0.0511926	0.0698764	0.0719066	0.067134	0.2282	0.0512307	0.114157	0.0677724	0.0693921	0.0837359	0.117453	0.161473	0.105795	0.0963315	0.0715592	0.100572	0.116665	0.260292	0.0849514	0.0932993	0.0584456	0.11987	0.0814833	0.0534215	0.0468981	0.0434978	0.0572801	0.0275987	0.0175231	0.027633	0.0301416	0.066712	0.0400354	0.0822323	0.0210538	0.0405871	0.0180233
cg11490446	PSEN1	0.0219008	0.0465512	0.0241519	0.243432	-0.21928	1	256	TRUE	0.0233883	0.0319756	0.0296994	0.0226129	0.0208112	0.0250088	0.0187153	0.017311	0.0364895	0.0326168	0.064131	0.027558	0.08875	0.0336489	0.0220614	0.0289619	0.0392873	0.175199	0.0281589	0.0261743	0.0227506	0.035219	0.0385231	0.243432	0.0312963	0.0252898	0.0237828	0.0146133	0.0309862	0.0137992	0.0193868	0.0300363	0.0131042	0.0180529	0.0479563	0.0240245	0.0337386	0.0202371	0.0231179
cg19817399	CYP1A1	0.0407999	0.0787245	0.0426676	0.260984	-0.218317	1	797	TRUE	0.203696	0.0378051	0.0470221	0.0429373	0.0564074	0.0877264	0.197257	0.0204664	0.0515137	0.0639516	0.0471609	0.0313416	0.197334	0.088881	0.0488678	0.260984	0.0477856	0.0463247	0.0361105	0.182207	0.0244196	0.036643	0.0368627	0.037174	0.0372312	0.0471082	0.0500359	0.0448997	0.0441568	0.0345325	0.0298044	0.0393968	0.0525254	0.0210134	0.0339162	0.0308473	0.131423	0.0252147	0.0124729
cg04619381	LOC222171	0.0109974	0.068356	0.0422004	0.260374	-0.218174	1	306	TRUE	0.0512795	0.0603797	0.0459117	0.0485953	0.0761452	0.0358267	0.0745208	0.0294378	0.260374	0.149305	0.0565248	0.0273902	0.0252928	0.0293808	0.0573991	0.0841447	0.0362714	0.086362	0.0958791	0.0796197	0.0625222	0.0519281	0.0634083	0.0579877	0.0630125	0.0348152	0.0466571	0.0719848	0.0356887	0.0391655	0.0530055	0.0231805	0.0477774	0.110432	0.0154864	0.0413293	0.0267873	0.031329	0.0131677
cg20775959	ARNT2	9.05565e-08	0.105205	0.0325329	0.25007	-0.217537	1	428	TRUE	0.0579375	0.0612931	0.0538281	0.0637741	0.0702359	0.0668693	0.0776524	0.0371029	0.171188	0.104525	0.101861	0.118593	0.0441241	0.112689	0.197569	0.25007	0.0744284	0.138488	0.104308	0.101203	0.0915636	0.123303	0.10966	0.163716	0.134143	0.0208487	0.0237676	0.0353319	0.0411705	0.0248372	0.0138271	0.0318818	0.0578393	0.0694699	0.0187421	0.0472722	0.016049	0.0448511	0.00957234
cg19133618	CDKN2B	0.00378215	0.0293027	0.0137527	0.230834	-0.217081	1	342	TRUE	0.0107751	0.0183908	0.016725	0.0138408	0.0107964	0.0247201	0.0156455	0.0177735	0.0417734	0.0170397	0.0111194	0.0217865	0.040367	0.230834	0.018225	0.0211338	0.0214645	0.0281182	0.0113936	0.0150015	0.0141164	0.032349	0.0276046	0.0170946	0.0344804	0.0106588	0.0188725	0.0132185	0.0259161	0.0078369	0.00603884	0.0140456	0.00992802	0.0109466	0.024055	0.0110428	0.0125168	0.0181539	0.00930797
cg13666729	ZBTB8	0.0120324	0.0392085	0.0239677	0.240449	-0.216482	1	185	TRUE	0.0200082	0.0290645	0.0255546	0.027027	0.0303057	0.029848	0.0423036	0.0208596	0.240449	0.0349264	0.0256623	0.0270382	0.054014	0.0262511	0.0343197	0.0256226	0.0461014	0.0376575	0.0231951	0.0321404	0.022463	0.0269108	0.0275526	0.0407853	0.0301508	0.0229313	0.0396483	0.0245269	0.0244693	0.0213172	0.0107994	0.0149444	0.0274802	0.028068	0.018608	0.0271545	0.0490463	0.0157005	0.010853
cg14019317	PROX1	0.00340686	0.0447697	0.025421	0.241834	-0.216413	1	554	TRUE	0.0585338	0.0288496	0.0242933	0.0261533	0.0193754	0.0304901	0.0345883	0.0481823	0.0324095	0.0691014	0.0475475	0.0223056	0.0439845	0.0400595	0.0264987	0.0650005	0.0240619	0.0232542	0.0303242	0.241834	0.039384	0.0456039	0.0369309	0.0287517	0.0317234	0.0242389	0.0346175	0.0228795	0.0267686	0.0148379	0.0120752	0.0229506	0.0209377	0.0300605	0.0554162	0.0245849	0.024955	0.0265551	0.015016
cg14473924	PDZRN3	0.0100399	0.128857	0.0861624	0.30186	-0.215698	1	98	TRUE	0.062444	0.0866057	0.0959813	0.076933	0.139991	0.182374	0.161594	0.156389	0.116044	0.0905899	0.0743576	0.170469	0.255443	0.30186	0.0994851	0.113381	0.122168	0.0892507	0.128858	0.112848	0.117213	0.114108	0.123174	0.0858276	0.144026	0.106174	0.106085	0.0795753	0.126535	0.0385302	0.0439587	0.0868061	0.0789062	0.0766771	0.137106	0.132169	0.0598339	0.0940947	0.0398212
cg08210616	ZNF502	2.28861e-05	0.0671314	0.0311166	0.246253	-0.215137	1	57	TRUE	0.0442697	0.0481996	0.0546304	0.0500782	0.0502707	0.246253	0.0610933	0.0502618	0.0572998	0.0466189	0.0419546	0.0411805	0.0949309	0.0764098	0.0328978	0.137363	0.0444383	0.0207401	0.103422	0.0962578	0.0317309	0.069517	0.0582394	0.0752623	0.044965	0.0199835	0.0402363	0.0432686	0.0334256	0.0167073	0.0163149	0.018791	0.0310421	0.0413858	0.0555285	0.0279149	0.0253641	0.0458755	0.0197944
cg17214107	FGF2	0.0001778	0.110381	0.0634846	0.27861	-0.215126	1	321	TRUE	0.0559849	0.0682513	0.0829084	0.0925811	0.060413	0.11073	0.06969	0.0863003	0.171996	0.173953	0.0880711	0.13576	0.16932	0.110305	0.131955	0.27861	0.13174	0.0588476	0.0786749	0.0909336	0.0803954	0.11442	0.130746	0.0932268	0.0937164	0.0627361	0.0954503	0.047899	0.0860517	0.0299484	0.0462586	0.0627327	0.0549167	0.0726959	0.122759	0.0533333	0.0397957	0.0638395	0.0503675
cg22429822	RAB3B	7.6684e-06	0.04299	0.0101601	0.224593	-0.214433	1	13	TRUE	0.0558652	0.0348023	0.224593	0.0217219	0.0241271	0.0303973	0.128785	0.00785233	0.0129202	0.0404634	0.0300258	0.0105246	0.165951	0.0344341	0.0111021	0.0274199	0.0108091	0.0565404	0.0150904	0.0313259	0.0201931	0.018348	0.0158616	0.0205265	0.0250687	0.00533874	0.00909273	0.0191494	0.00952692	0.00858357	0.00511925	0.00636993	0.0176588	0.0140983	0.00543379	0.0132326	0.0090061	0.0145058	0.00512488
cg03447931	BMP6	0.0143558	0.0253693	0.0130923	0.227063	-0.213971	1	365	TRUE	0.0257381	0.0239129	0.014779	0.0316292	0.0166862	0.018476	0.0143695	0.00850062	0.0128812	0.227063	0.011532	0.0102279	0.0225218	0.0199302	0.0156126	0.0146214	0.00976822	0.0158966	0.0243764	0.0156702	0.0161251	0.0152683	0.0112189	0.0255181	0.0119095	0.00925135	0.0127475	0.0106333	0.028177	0.0125869	0.0136083	0.0113678	0.0108411	0.0163046	0.0142222	0.0116784	0.0122001	0.012621	0.007053
cg08530414	CD44	1.92128e-05	0.0558	0.0234716	0.235146	-0.211674	1	17	TRUE	0.0223745	0.0338912	0.0349135	0.0595137	0.0388865	0.235146	0.0273455	0.0264436	0.0779748	0.0521073	0.0429437	0.0268185	0.0273668	0.0539814	0.0379975	0.0580524	0.0208913	0.0544739	0.0324768	0.0504021	0.164899	0.0544021	0.0703784	0.0474607	0.0438591	0.0306274	0.0310694	0.0277208	0.0280074	0.0232857	0.0199525	0.0284537	0.019475	0.0303298	0.0162738	0.019156	0.0202951	0.0219183	0.0120371
cg22161476	FSTL5	0.000680835	0.0585871	0.021216	0.23072	-0.209504	1	105	TRUE	0.0871881	0.0292582	0.0157469	0.0824025	0.0296264	0.0515834	0.0205344	0.0125908	0.0428449	0.0177763	0.0592925	0.051994	0.0653319	0.188294	0.046676	0.0814806	0.0374579	0.23072	0.066535	0.035481	0.0156964	0.0244694	0.0926906	0.026108	0.0528972	0.0271595	0.0216817	0.0335558	0.0286429	0.0106247	0.00870868	0.0124341	0.0148541	0.0193035	0.0314416	0.0189333	0.0318075	0.0209486	0.0169277
cg18192417	NEBL	1.83619e-06	0.147382	0.0606417	0.270097	-0.209456	1	640	TRUE	0.158137	0.270097	0.119169	0.13499	0.138311	0.067322	0.0815484	0.133613	0.0994135	0.168933	0.110261	0.149689	0.130937	0.210289	0.153857	0.180379	0.233235	0.177339	0.172622	0.131388	0.16808	0.147783	0.0930461	0.191802	0.0623191	0.0471752	0.0326384	0.0503139	0.0508132	0.0382684	0.0166254	0.0426508	0.0411559	0.120378	0.100259	0.0875662	0.0628203	0.136085	0.0222349
cg06816106	SPDY1	0.0120324	0.0429308	0.0253958	0.234226	-0.20883	1	365	TRUE	0.0417381	0.0333181	0.0268917	0.0242886	0.0332722	0.05115	0.020928	0.0162705	0.0453561	0.0537547	0.0282135	0.0210653	0.0400254	0.0181528	0.0535102	0.0438799	0.0169327	0.0457066	0.0432672	0.234226	0.0291076	0.0328116	0.0402701	0.0445412	0.0345914	0.0253636	0.0291254	0.0278507	0.0286317	0.0270301	0.018159	0.0196247	0.0180154	0.0552159	0.0338307	0.0149155	0.0246914	0.0185304	0.014557
cg24278423	FOXA3	0.00625676	0.0552574	0.0203863	0.228735	-0.208348	1	278	TRUE	0.127066	0.0281195	0.0357945	0.0565117	0.0152422	0.0380028	0.17632	0.0885822	0.0200619	0.0489517	0.032057	0.0175192	0.196813	0.0175962	0.0629766	0.02014	0.228735	0.0242413	0.0228154	0.0185321	0.0303194	0.0137376	0.0111259	0.0209983	0.0291761	0.0272977	0.042317	0.0128038	0.0208938	0.00956274	0.00694371	0.0118371	0.0095444	0.0208938	0.0537376	0.018459	0.0294324	0.0124807	0.00920471
cg20253551	ESR1	0.000205037	0.0792372	0.0382667	0.246524	-0.208257	1	714	TRUE	0.106672	0.059846	0.0347435	0.0644635	0.0779917	0.0516529	0.0318251	0.246524	0.110831	0.0591306	0.0939933	0.0904054	0.0772616	0.0595343	0.0473271	0.0730426	0.105905	0.139045	0.121268	0.118941	0.0573134	0.0360288	0.0276996	0.0495646	0.0399211	0.0379133	0.0281599	0.0772194	0.0687216	0.0262608	0.0228934	0.0422493	0.0305631	0.0582084	0.0258131	0.0403966	0.024073	0.0323016	0.0209604
cg06041363	FLJ20699	0.00513498	0.137575	0.0875472	0.294964	-0.207417	1	487	TRUE	0.0891425	0.118989	0.129829	0.103387	0.0754268	0.204021	0.0917001	0.147654	0.198383	0.134807	0.0851927	0.196436	0.294964	0.226913	0.149271	0.146918	0.133188	0.0874954	0.117656	0.1043	0.076251	0.107486	0.156455	0.0949969	0.168524	0.10943	0.118795	0.0580016	0.110764	0.0493805	0.0430207	0.109944	0.0531661	0.0703782	0.126675	0.133989	0.0793615	0.121561	0.041195
cg07177852	CCDC68	4.48633e-05	0.0966748	0.0422616	0.249416	-0.207155	1	161	TRUE	0.120633	0.0848438	0.0340889	0.0629087	0.0882881	0.0376652	0.053188	0.0678652	0.100688	0.103151	0.104733	0.249416	0.184245	0.033336	0.0933931	0.114803	0.0434239	0.0872106	0.122155	0.0770023	0.148791	0.120367	0.0951519	0.119998	0.0695222	0.0463877	0.0412886	0.0438659	0.0725841	0.0228721	0.0187856	0.0231439	0.0365138	0.0682218	0.0649148	0.0625813	0.0214647	0.0547567	0.0142819
cg04925864	FAM65A	0.0325524	0.0685653	0.0438845	0.249744	-0.205859	1	237	TRUE	0.0334914	0.0296656	0.0605847	0.0512705	0.036416	0.0850916	0.0457471	0.0516467	0.127324	0.0664803	0.0316574	0.0656275	0.0441384	0.249744	0.0664022	0.0776396	0.0513591	0.0550634	0.0580826	0.035921	0.0724961	0.0729643	0.0958078	0.0589443	0.090568	0.0481577	0.0846915	0.101035	0.0699473	0.0275941	0.0162655	0.0471413	0.0350573	0.0447386	0.0159551	0.0679748	0.0160852	0.0316669	0.00807268
cg22374901	TESC	0.00625676	0.0539345	0.0313788	0.236986	-0.205607	1	26	TRUE	0.0339904	0.0479198	0.120771	0.0575841	0.0431254	0.0401717	0.0377907	0.0158501	0.054095	0.0450704	0.0550629	0.0587286	0.236986	0.0349181	0.0450316	0.0420308	0.0704979	0.0352213	0.0421984	0.0274751	0.0301065	0.0320826	0.0351274	0.0275134	0.0790141	0.0370148	0.0579864	0.0437987	0.0393122	0.0333938	0.0302178	0.0279815	0.0280815	0.0282265	0.0356016	0.0236143	0.0171747	0.0224881	0.0144115
cg04809787	CHRNB1	5.81789e-07	0.113209	0.0461595	0.250715	-0.204555	1	67	TRUE	0.101938	0.11898	0.0888954	0.0909453	0.0712638	0.105355	0.0589691	0.0529259	0.0895813	0.135211	0.11241	0.0983218	0.0521401	0.0990773	0.0823938	0.250715	0.0922219	0.129627	0.120631	0.111557	0.152318	0.143386	0.126423	0.193057	0.151868	0.0246557	0.078477	0.0485605	0.0395986	0.0214385	0.025097	0.0323098	0.0345038	0.0996661	0.0369969	0.0383599	0.0866048	0.0565985	0.023366
cg06384463	BARHL2	0.0170528	0.0682322	0.0396408	0.243775	-0.204134	1	86	TRUE	0.0360956	0.0334214	0.0419021	0.0420569	0.0798407	0.0519939	0.0500774	0.0246204	0.243775	0.0430557	0.0593642	0.0478778	0.139423	0.0515199	0.0560901	0.152042	0.0408658	0.0204683	0.083725	0.1557	0.0382551	0.0701941	0.0313587	0.0410609	0.071022	0.0402056	0.0547276	0.0338803	0.0306356	0.0267525	0.0245368	0.0204108	0.0343055	0.0350926	0.0278612	0.0668859	0.0581206	0.0722901	0.0292662
cg04587910	XLF	0.0156548	0.147419	0.107431	0.309703	-0.202272	1	221	TRUE	0.134645	0.261414	0.117625	0.0927822	0.113977	0.150376	0.0896861	0.125498	0.309703	0.144203	0.110868	0.114003	0.0570187	0.162885	0.189332	0.201839	0.110458	0.137172	0.135368	0.200714	0.12601	0.121177	0.188031	0.163253	0.127431	0.134947	0.114324	0.0846977	0.0923961	0.125732	0.0587004	0.085756	0.0822785	0.138949	0.0891497	0.129157	0.131519	0.148202	0.0882252
cg25416014	MCF2L2	0.0022132	0.052665	0.0312087	0.232663	-0.201454	1	954	TRUE	0.0491332	0.0459203	0.0394504	0.0368709	0.0381686	0.0369937	0.0288879	0.0280316	0.0595057	0.232663	0.0579695	0.0482016	0.0472066	0.0430531	0.0752225	0.0669291	0.0318831	0.0541459	0.0381469	0.0273776	0.0323185	0.0548531	0.0635207	0.0531216	0.0270495	0.0730693	0.0297236	0.0481087	0.0247563	0.0509127	0.0242944	0.0208654	0.010987	0.0243482	0.03902	0.0230253	0.0333659	0.0184588	0.0159869
cg03554552	PPP1R13L	0.0100399	0.119656	0.0711585	0.272172	-0.201014	1	143	TRUE	0.0686559	0.0663885	0.0744394	0.0492004	0.11548	0.272172	0.0873279	0.0491082	0.216368	0.095321	0.101043	0.149714	0.0777096	0.143251	0.131966	0.170405	0.114462	0.144575	0.120836	0.0754914	0.136188	0.226027	0.109774	0.0896869	0.105811	0.0414188	0.102519	0.0734654	0.124829	0.0294498	0.0177727	0.0535065	0.093785	0.114889	0.0362878	0.130761	0.0165094	0.129186	0.031841

## Sheet: ccRCC vs chrRCC
TargetID	SYMBOL	Wilcoxon p-value	Mean b-value_ccRCC	Mean b-value_chrRCC	Mean b-value_meth	Delta b-value	# of tumors w/ hypermethylation	Distance to TSS (bp)	CpG island	ccRCC	ccRCC	ccRCC	ccRCC	ccRCC	ccRCC	ccRCC	ccRCC	ccRCC	ccRCC	ccRCC	ccRCC	ccRCC	ccRCC	ccRCC	ccRCC	ccRCC	ccRCC	ccRCC	ccRCC	ccRCC	ccRCC	ccRCC	ccRCC	ccRCC	chrRCC	chrRCC	chrRCC	chrRCC	chrRCC	chrRCC	chrRCC	chrRCC	chrRCC	chrRCC
cg08822227	SH3BP2	1.08945e-08	0.409641	0.0759651	0.446229	-0.370264	21	73	TRUE	0.232809	0.582623	0.369546	0.536313	0.420497	0.325918	0.428579	0.19243	0.453555	0.440625	0.453204	0.424368	0.420827	0.495102	0.425035	0.588891	0.371824	0.465411	0.284846	0.556327	0.521053	0.181942	0.368885	0.263024	0.437379	0.107116	0.10018	0.0892976	0.0458897	0.0930313	0.0407545	0.0323396	0.0895946	0.0376798	0.123768
cg08341874	VMO1	1.05676e-06	0.347148	0.0710434	0.407605	-0.336562	18	72	TRUE	0.0248191	0.250325	0.206211	0.355267	0.409328	0.352503	0.402196	0.230867	0.311874	0.45301	0.535748	0.369315	0.271195	0.468488	0.190876	0.480489	0.565566	0.490725	0.30739	0.404118	0.459345	0.242069	0.277487	0.196637	0.422854	0.0610515	0.0333357	0.0242414	0.122757	0.049317	0.0429683	0.14418	0.0452941	0.0640121	0.123277
cg23002761	FBLIM1	0.000650029	0.33145	0.0393788	0.466566	-0.427187	17	387	TRUE	0.0144323	0.0508419	0.255922	0.377673	0.0160379	0.465079	0.47056	0.336409	0.413453	0.0299282	0.0134476	0.530344	0.304401	0.510224	0.512564	0.534618	0.607515	0.487055	0.538458	0.551749	0.506715	0.0354034	0.528875	0.0137454	0.1808	0.0709675	0.0626615	0.0283181	0.0262879	0.028176	0.0126749	0.0105501	0.0147415	0.00992672	0.129484
cg00187380	HOXC5	7.16856e-06	0.365812	0.041962	0.509045	-0.467083	16	552	TRUE	0.0302731	0.0469432	0.0498159	0.544355	0.0681453	0.281931	0.561822	0.137609	0.518555	0.23697	0.26861	0.488939	0.707905	0.687627	0.228357	0.574974	0.720121	0.557701	0.51634	0.586237	0.485003	0.0892718	0.383086	0.113185	0.261511	0.0234592	0.0617762	0.0546637	0.0274039	0.0556357	0.0216335	0.0209556	0.0181393	0.0383267	0.097626
cg18674980	CA3	1.2387e-05	0.260271	0.0384802	0.357974	-0.319494	15	123	TRUE	0.133408	0.245928	0.0472659	0.250164	0.176446	0.135313	0.297348	0.141287	0.338276	0.290966	0.0242621	0.33473	0.376338	0.407231	0.156638	0.255928	0.548143	0.268369	0.490318	0.456626	0.228111	0.0638353	0.389656	0.0306067	0.419592	0.0356164	0.0444813	0.0588853	0.0415776	0.0263097	0.0454081	0.0247608	0.019148	0.0302203	0.0583942
cg21816539	GRIK1	7.29929e-07	0.292347	0.049328	0.425845	-0.376517	14	46	TRUE	0.162735	0.0589757	0.461323	0.221953	0.162242	0.495434	0.376673	0.192542	0.130934	0.428711	0.393734	0.288492	0.322929	0.471397	0.0905576	0.474112	0.512104	0.360458	0.489838	0.508733	0.0969887	0.0546803	0.123527	0.0517168	0.377894	0.0729761	0.0561908	0.0494118	0.04837	0.0495225	0.0707328	0.0430723	0.0346148	0.0417788	0.0266105
cg22646710	SYT6	4.90251e-07	0.24005	0.0396091	0.324739	-0.285129	14	326	TRUE	0.0741293	0.065087	0.149586	0.295797	0.315494	0.268839	0.289755	0.0623308	0.253644	0.0603487	0.332026	0.144654	0.206724	0.209417	0.194507	0.338379	0.465554	0.407018	0.232254	0.409406	0.251134	0.293583	0.303867	0.0558688	0.321844	0.0213219	0.0430334	0.0625201	0.0254175	0.0406785	0.0224425	0.0717792	0.0300427	0.026548	0.0523074
cg27090216	TNFRSF10C	4.90251e-07	0.225407	0.0226067	0.345542	-0.322936	13	27	TRUE	0.0154767	0.2722	0.0493699	0.432818	0.338685	0.183195	0.181334	0.126036	0.257945	0.251795	0.606176	0.0387282	0.263232	0.253478	0.0489511	0.223935	0.231784	0.451143	0.4016	0.0359119	0.129245	0.0382394	0.19485	0.101783	0.507262	0.0130823	0.0298705	0.0214123	0.0249665	0.0144093	0.0231845	0.0294927	0.0149401	0.0213838	0.0333245
cg27619475	SLC16A5	0.00259218	0.28018	0.0267025	0.545228	-0.518526	12	174	TRUE	0.0111605	0.450726	0.00933075	0.507651	0.0107022	0.0783521	0.0453064	0.571253	0.101837	0.445708	0.0129072	0.025349	0.760007	0.638718	0.0479665	0.530668	0.608442	0.64009	0.610156	0.373884	0.405436	0.0236636	0.0637849	0.00970649	0.0216988	0.0103004	0.0258548	0.0458986	0.0144627	0.0201603	0.00993409	0.00839673	0.00936637	0.00906269	0.113588
cg16983211	HOXC5	0.000223544	0.30228	0.0520184	0.511125	-0.459106	12	804	TRUE	0.0497031	0.0474261	0.048966	0.409285	0.0417917	0.243128	0.486227	0.158655	0.453536	0.169368	0.116684	0.499268	0.46	0.561256	0.118213	0.58441	0.687228	0.497346	0.539382	0.522808	0.432748	0.0758699	0.0510861	0.0513823	0.251229	0.0431627	0.0615895	0.0458889	0.04079	0.0544922	0.0371643	0.0613065	0.0386156	0.0495374	0.0876365
cg16326979	OXR1	0.00656675	0.226829	0.0241424	0.446956	-0.422814	12	67	TRUE	0.0081536	0.0438085	0.0174199	0.407607	0.0102041	0.470985	0.0119091	0.345115	0.257307	0.0158461	0.0118018	0.451118	0.638507	0.495198	0.110549	0.452346	0.641883	0.386952	0.0135781	0.407669	0.408787	0.0192383	0.0148771	0.0173455	0.0125126	0.0100694	0.023518	0.0110977	0.0133893	0.00943111	0.00975032	0.0214887	0.0115083	0.0134039	0.117767
cg10978355	CKMT2	1.05676e-06	0.3141	0.0720016	0.46323	-0.391228	12	158	TRUE	0.0785191	0.360262	0.126772	0.226727	0.156215	0.50564	0.527102	0.231831	0.266741	0.342191	0.0589551	0.155679	0.214249	0.768832	0.171206	0.662007	0.632789	0.335034	0.262645	0.323195	0.475678	0.180968	0.33062	0.163224	0.295409	0.0282526	0.122422	0.0999935	0.0563196	0.128699	0.0436019	0.0410755	0.0762172	0.0537118	0.0697229
cg09580336	ATP1A1	2.64736e-05	0.281099	0.0888501	0.404862	-0.316012	11	714	TRUE	0.0668524	0.187104	0.107824	0.24422	0.355887	0.289	0.107901	0.258368	0.227339	0.355728	0.189375	0.25108	0.244264	0.381667	0.262205	0.480869	0.490942	0.500401	0.317896	0.383517	0.447363	0.112805	0.109122	0.205541	0.450218	0.0653989	0.0837779	0.0849571	0.0942268	0.120613	0.0519481	0.113306	0.0794322	0.0798923	0.114949
cg23887396	SARM1	0.00167708	0.241937	0.0504434	0.444792	-0.394348	10	425	TRUE	0.066298	0.189808	0.0424401	0.278676	0.143619	0.235391	0.138017	0.148232	0.227955	0.0259187	0.398068	0.0496889	0.482835	0.465962	0.0267508	0.482313	0.593331	0.415456	0.432445	0.521196	0.377634	0.0359222	0.179285	0.0314123	0.0597621	0.0319176	0.0409073	0.0552859	0.132138	0.052309	0.0267109	0.0369501	0.0277262	0.0238661	0.0766228
cg20358834	LRFN4	0.0341745	0.175686	0.0131876	0.403038	-0.389851	10	717	TRUE	0.0116699	0.173772	0.0118436	0.303476	0.014952	0.0138872	0.0116154	0.0101257	0.0136245	0.0135599	0.0138476	0.259301	0.273973	0.477575	0.0120694	0.0129272	0.555056	0.486005	0.488681	0.41521	0.436594	0.0176939	0.33451	0.014854	0.0153141	0.0154455	0.0142212	0.0112049	0.0151252	0.0117942	0.0129347	0.0131845	0.0116432	0.010859	0.0154639
cg18055007	DDAH2	2.64736e-05	0.260634	0.0679842	0.449739	-0.381755	10	187	TRUE	0.0497012	0.266786	0.106898	0.0748768	0.48966	0.117785	0.453309	0.127998	0.377703	0.460574	0.0568417	0.264203	0.166792	0.437203	0.151447	0.570687	0.450035	0.554057	0.115611	0.344295	0.359864	0.117662	0.153698	0.0971347	0.151037	0.0777969	0.0513043	0.0637717	0.0637671	0.0990115	0.0916955	0.0509717	0.069611	0.0495641	0.062348
cg00772000	NHLRC1	0.00194417	0.24083	0.0886017	0.427311	-0.338709	10	198	TRUE	0.415837	0.0996805	0.331152	0.431575	0.339691	0.143473	0.0611927	0.0733945	0.351592	0.543521	0.0695097	0.13048	0.132825	0.572491	0.139947	0.327492	0.12061	0.165712	0.0979901	0.118106	0.123947	0.0586768	0.212091	0.439546	0.520213	0.0839529	0.09839	0.113407	0.0650419	0.109676	0.0550571	0.0882885	0.0523737	0.0791755	0.140655
cg20050826	K6IRS2	1.2387e-05	0.247453	0.0765823	0.378962	-0.302379	10	3	TRUE	0.0529504	0.0949954	0.193509	0.0839629	0.161107	0.384874	0.177381	0.301771	0.276631	0.185345	0.139967	0.325991	0.424349	0.484042	0.225564	0.193316	0.4293	0.117308	0.427136	0.368047	0.181549	0.140918	0.367475	0.214924	0.233919	0.0590091	0.0696515	0.0902404	0.122197	0.141866	0.0635075	0.0698793	0.0373752	0.0454305	0.0666667
cg12585943	PPT2	0.000269551	0.225459	0.0854827	0.346788	-0.261305	10	67	TRUE	0.0520648	0.169362	0.192056	0.276351	0.0830744	0.375177	0.186326	0.393116	0.293333	0.290778	0.058518	0.363909	0.335958	0.32956	0.156139	0.37253	0.130749	0.10979	0.122915	0.306444	0.171478	0.112423	0.207763	0.139589	0.40707	0.0195267	0.143086	0.104344	0.0775079	0.11945	0.072516	0.0458905	0.0580567	0.0743518	0.140097
cg14681055	PITX3	9.47819e-06	0.173747	0.025428	0.351956	-0.326528	9	30	TRUE	0.0474667	0.0252736	0.0235001	0.109094	0.324362	0.243607	0.191317	0.0405387	0.0405908	0.245447	0.0631999	0.145202	0.25	0.0677642	0.0438342	0.373112	0.405999	0.492625	0.205743	0.383149	0.0630328	0.0372613	0.449304	0.0525617	0.019698	0.0164017	0.0374097	0.0361673	0.0191203	0.0166091	0.015324	0.0309036	0.0180649	0.0305674	0.0337114
cg05483509	ATP6V0C	0.000223544	0.213761	0.0640528	0.389522	-0.325469	9	518	TRUE	0.087933	0.309109	0.0617796	0.142	0.199612	0.376554	0.263787	0.114124	0.0797251	0.425574	0.467683	0.0599002	0.351149	0.499775	0.0803303	0.346929	0.0619287	0.170448	0.299659	0.42927	0.102621	0.103663	0.0736756	0.0787944	0.15799	0.0350792	0.0739983	0.0549828	0.0316786	0.144964	0.0499564	0.0845922	0.0396367	0.0434602	0.0821801
cg17329164	PPT2	0.000269551	0.238204	0.0789653	0.385234	-0.306269	9	42	TRUE	0.0571851	0.269205	0.171645	0.271379	0.113913	0.574642	0.186969	0.285142	0.328412	0.267943	0.0503985	0.28244	0.299648	0.413708	0.182821	0.613112	0.139072	0.0964096	0.10682	0.359651	0.0924885	0.0795835	0.235232	0.166925	0.310352	0.0392419	0.113435	0.0808764	0.0783203	0.118399	0.0641949	0.0401134	0.0772522	0.0573211	0.1205
cg04219321	HLF	0.0083921	0.190493	0.0688339	0.37025	-0.301416	9	712	TRUE	0.0427403	0.0735962	0.0653017	0.289948	0.290813	0.0709536	0.0456337	0.275124	0.118176	0.31297	0.0885844	0.0774255	0.335302	0.517342	0.0736573	0.166987	0.581088	0.354834	0.37483	0.0784552	0.177529	0.0464327	0.114692	0.0735756	0.116338	0.037531	0.112328	0.076974	0.0528125	0.0986956	0.0492844	0.0617099	0.0381183	0.0683604	0.0925245
cg03020951	HMGA1	3.26834e-07	0.243061	0.0722026	0.359527	-0.287325	9	763	TRUE	0.159858	0.284686	0.189648	0.150953	0.183463	0.107881	0.091876	0.148695	0.206405	0.23008	0.305651	0.324129	0.265082	0.353302	0.126575	0.293965	0.547971	0.465598	0.214754	0.223723	0.218961	0.229775	0.305566	0.0930537	0.354877	0.0325254	0.0787335	0.110016	0.0526426	0.122652	0.0279216	0.0857087	0.0591742	0.0839983	0.068653
cg03623878	MCF2L	8.2068e-05	0.159727	0.0283514	0.274901	-0.246549	9	508	TRUE	0.0270137	0.0304282	0.152475	0.240092	0.0319506	0.257001	0.184638	0.0934414	0.248072	0.155707	0.0456908	0.134171	0.196392	0.280425	0.0334913	0.293923	0.383862	0.254039	0.136991	0.259575	0.176033	0.0432487	0.029655	0.0477438	0.257119	0.0301037	0.0259272	0.0480595	0.030715	0.036412	0.019405	0.0300303	0.0147161	0.0143438	0.0338019
cg21303386	RGS7	0.00144256	0.202999	0.0592747	0.435532	-0.376257	8	167	TRUE	0.177097	0.0590683	0.551876	0.082512	0.165673	0.145955	0.382564	0.0520096	0.0850768	0.0618255	0.303978	0.112716	0.0433423	0.369141	0.0790956	0.344825	0.0841809	0.531639	0.538622	0.461608	0.0703838	0.131747	0.0525591	0.0913787	0.09611	0.0277324	0.0505366	0.0953589	0.0552356	0.100265	0.0664981	0.0433905	0.0386906	0.0320148	0.0830246
cg14785479	SCARF2	7.29929e-07	0.17077	0.0247407	0.388417	-0.363677	8	389	TRUE	0.0424845	0.0556603	0.0600232	0.198407	0.0370692	0.46838	0.383485	0.308787	0.075298	0.072861	0.0419998	0.0542183	0.498933	0.281409	0.0258203	0.0547487	0.696432	0.233878	0.174057	0.0482578	0.0640659	0.0297118	0.0538242	0.0734127	0.236034	0.0316079	0.0324203	0.026405	0.0392639	0.023578	0.0193577	0.0190179	0.0193057	0.0121469	0.0243036
cg07499072	FST	2.11353e-06	0.196053	0.0419073	0.386013	-0.344106	8	99	TRUE	0.0567373	0.0426289	0.0631112	0.103676	0.0412336	0.0891248	0.231513	0.174314	0.0597	0.227053	0.4371	0.0544378	0.196116	0.34041	0.0727888	0.478477	0.417593	0.125229	0.328842	0.452365	0.329393	0.0571236	0.303929	0.0565125	0.161919	0.0398191	0.0447162	0.0553173	0.0559055	0.053256	0.0425725	0.0284154	0.0313495	0.0347406	0.0329812
cg07103493	SLC27A6	1.60911e-05	0.217189	0.061161	0.37783	-0.31667	8	22	TRUE	0.22174	0.0610889	0.150998	0.266699	0.347736	0.0950629	0.251745	0.143827	0.0921224	0.172209	0.384832	0.12156	0.416991	0.202564	0.126708	0.382806	0.167161	0.382255	0.484953	0.356372	0.0627816	0.102752	0.120401	0.101471	0.212886	0.143031	0.06199	0.0429902	0.0465971	0.0495507	0.0440403	0.0428195	0.0268951	0.122731	0.0309649
cg04446579	ANKRD45	3.35876e-05	0.168828	0.0342332	0.341591	-0.307358	8	70	TRUE	0.0578116	0.0283243	0.0564773	0.271653	0.025228	0.178571	0.118857	0.114891	0.113747	0.29008	0.0278462	0.0894077	0.116057	0.313061	0.0761084	0.2689	0.357265	0.491202	0.405107	0.193583	0.335464	0.0435777	0.110273	0.0558156	0.0813843	0.0371741	0.0317699	0.0425017	0.0266107	0.0574374	0.0196434	0.0267511	0.0230312	0.0248104	0.0526022
cg13854874	CHAF1B	9.47819e-06	0.204896	0.0714899	0.377633	-0.306143	8	164	TRUE	0.112614	0.0954809	0.330358	0.0754866	0.37014	0.464133	0.154642	0.0934336	0.125569	0.131569	0.38615	0.104404	0.390406	0.227836	0.102399	0.396352	0.124129	0.143914	0.111165	0.160541	0.165956	0.0810056	0.310116	0.0911972	0.373406	0.0663398	0.0736774	0.127627	0.0741767	0.100906	0.0386179	0.0653605	0.047575	0.0555288	0.0650905
cg22471346	GAS7	0.0253972	0.141259	0.0361507	0.341073	-0.304922	8	395	TRUE	0.053703	0.0108809	0.0144027	0.0224601	0.257628	0.330045	0.253062	0.190797	0.0138949	0.0442823	0.0301503	0.0266557	0.310205	0.441769	0.0150854	0.533098	0.269897	0.0517616	0.211399	0.33288	0.0250521	0.0319364	0.0185867	0.0125919	0.0292539	0.147254	0.0196228	0.0107861	0.060596	0.023016	0.0244992	0.0065422	0.00996474	0.0523346	0.00689103
cg01344452	DGKE	0.000323838	0.141016	0.0152024	0.31541	-0.300207	8	590	TRUE	0.023121	0.290543	0.0426296	0.282979	0.0149552	0.128121	0.169694	0.021264	0.0540318	0.0509889	0.25619	0.100956	0.510728	0.276745	0.0292072	0.326688	0.179555	0.0486048	0.266845	0.312558	0.0110663	0.0132201	0.0745743	0.0359772	0.00414991	0.00926941	0.017323	0.0150254	0.0107788	0.0131073	0.0134847	0.0178201	0.0236292	0.00841767	0.0231683
cg00634577	HIST1H4K	2.93061e-06	0.183157	0.0404073	0.328512	-0.288104	8	45	TRUE	0.170059	0.058597	0.0347608	0.0473566	0.233859	0.128591	0.122677	0.0986588	0.277817	0.152693	0.26118	0.442391	0.32508	0.215581	0.0723236	0.336814	0.170873	0.0823803	0.115608	0.272613	0.288903	0.0773379	0.0847856	0.0846852	0.423294	0.0166272	0.032451	0.0398463	0.0322905	0.064762	0.018882	0.0635761	0.0280316	0.0588147	0.0487921
cg21238818	GAL3ST3	0.000323838	0.184325	0.0473568	0.409333	-0.361976	7	9	TRUE	0.035735	0.0393362	0.0593374	0.225143	0.12214	0.117116	0.081616	0.425385	0.108218	0.0821959	0.0342165	0.110015	0.548462	0.436776	0.0950962	0.36539	0.213218	0.337858	0.276408	0.475052	0.0660505	0.0585742	0.0998524	0.0555133	0.139411	0.0616548	0.0485866	0.0655906	0.0579346	0.0887938	0.0246007	0.0263022	0.0577805	0.0214005	0.0209237
cg17162024	UNQ9433	0.0341745	0.181292	0.059406	0.411136	-0.35173	7	433	TRUE	0.117997	0.045374	0.0730668	0.105781	0.228439	0.35587	0.317843	0.0835934	0.0264238	0.081195	0.0275615	0.0603251	0.707957	0.295316	0.052903	0.231476	0.189942	0.0873105	0.361004	0.406962	0.0487831	0.0797013	0.052361	0.062113	0.433004	0.0976908	0.0714743	0.0665803	0.0609784	0.0657713	0.0905793	0.0238739	0.0694692	0.018894	0.0287487
cg03289872	ZNF667	3.35876e-05	0.149755	0.0213742	0.367795	-0.346421	7	359	TRUE	0.0223637	0.0171947	0.0738742	0.0429316	0.107323	0.0284189	0.0313471	0.0951606	0.116247	0.117603	0.426348	0.0803021	0.357233	0.31216	0.0452294	0.270906	0.540408	0.0147419	0.384784	0.164544	0.0539616	0.0401241	0.0674749	0.0504575	0.282725	0.0107768	0.0173851	0.0366945	0.0294476	0.0229128	0.0268924	0.0223145	0.0129787	0.0135198	0.02082
cg12078929	SERHL	0.00259218	0.197935	0.0611475	0.400798	-0.339651	7	92	TRUE	0.251794	0.224077	0.179062	0.345472	0.162187	0.0537766	0.280448	0.0468303	0.03198	0.231469	0.0571758	0.133829	0.470047	0.273958	0.0869903	0.0417484	0.216118	0.338784	0.509948	0.58693	0.0724647	0.123028	0.101865	0.0954616	0.0329353	0.0388739	0.128511	0.0999217	0.0225728	0.116735	0.0237764	0.0370684	0.0560496	0.0436404	0.0443264
cg25990647	OPRK1	0.000387494	0.166068	0.0395753	0.36633	-0.326755	7	113	TRUE	0.089289	0.0225947	0.136577	0.0405764	0.144172	0.277148	0.322934	0.0610638	0.0927924	0.0367855	0.262489	0.123523	0.456209	0.0973592	0.0613877	0.308527	0.213678	0.151908	0.507292	0.429708	0.0602076	0.0647989	0.040236	0.0325061	0.117947	0.0714105	0.0610228	0.0676265	0.0240806	0.0228495	0.0579196	0.0265064	0.019255	0.0218859	0.0231959
cg19850348	PYGO1	0.0253972	0.130861	0.0318673	0.354976	-0.323109	7	53	TRUE	0.0947659	0.0186784	0.0310098	0.0511234	0.0772675	0.0857834	0.360962	0.0192534	0.0291718	0.0512315	0.290258	0.0235635	0.0663462	0.42868	0.0231985	0.079276	0.498166	0.300128	0.261431	0.345207	0.0110375	0.0427921	0.019333	0.0214462	0.041425	0.107145	0.0325067	0.0130509	0.0197608	0.0246998	0.0152965	0.0416309	0.0292257	0.0215865	0.0137702
cg17410236	FLRT2	0.00342104	0.153147	0.0406171	0.343093	-0.302476	7	7	TRUE	0.345856	0.041278	0.0390806	0.0341889	0.0534284	0.283305	0.126903	0.0552704	0.0247428	0.179979	0.214992	0.0964419	0.369913	0.0745908	0.0350683	0.344424	0.264476	0.350007	0.44367	0.060762	0.0387312	0.0388176	0.202882	0.0523389	0.0575327	0.0589068	0.0283454	0.0253041	0.0593791	0.0479996	0.0859583	0.025321	0.0324969	0.0101665	0.0322933
cg25050026	MFSD1	1.05676e-06	0.200663	0.0537023	0.353372	-0.299669	7	502	TRUE	0.0531958	0.209952	0.134474	0.279801	0.082236	0.237034	0.101776	0.294157	0.358233	0.522033	0.0520099	0.158505	0.209715	0.296705	0.152899	0.25712	0.119765	0.465554	0.153994	0.192809	0.14725	0.119706	0.156458	0.128424	0.13277	0.0249537	0.0724959	0.0786442	0.0483454	0.0916874	0.0347523	0.0437512	0.0310669	0.0429542	0.0683718
cg20640433	LAMA2	7.16856e-06	0.172187	0.0470966	0.343511	-0.296414	7	136	TRUE	0.0482139	0.0742422	0.195377	0.125495	0.0536581	0.262314	0.21851	0.316474	0.0950619	0.0965293	0.0831196	0.118147	0.250365	0.273315	0.0798962	0.294837	0.16933	0.104912	0.122976	0.530606	0.0616997	0.0855803	0.122746	0.0446068	0.476664	0.0474539	0.0604984	0.0418699	0.0641095	0.0562175	0.0364234	0.0394854	0.0520699	0.0228149	0.0500229
cg09025324	SART2	8.2068e-05	0.201659	0.0661725	0.361198	-0.295025	7	504	TRUE	0.0448799	0.0611454	0.0869111	0.186737	0.147362	0.227259	0.379039	0.159973	0.270239	0.354591	0.0647307	0.140589	0.0890146	0.313815	0.111173	0.56485	0.136508	0.338027	0.307823	0.201393	0.243691	0.0830104	0.198649	0.102338	0.227733	0.0233441	0.0623179	0.0973121	0.0428527	0.055129	0.0480637	0.134699	0.0442229	0.0560708	0.0977128
cg16029760	OSTbeta	1.2387e-05	0.152625	0.0199949	0.307843	-0.287848	7	411	TRUE	0.0172095	0.0203852	0.0264937	0.133226	0.0720595	0.167103	0.101773	0.0919979	0.188457	0.249193	0.0195874	0.219229	0.23978	0.168089	0.0488807	0.0859024	0.482851	0.27817	0.259074	0.370641	0.275191	0.0473848	0.060191	0.0237311	0.169037	0.0270671	0.0180556	0.0184095	0.0159027	0.0143628	0.0170924	0.0193422	0.0212113	0.017813	0.0306929
cg11037148	HIST1H4J	2.11353e-06	0.163345	0.0338598	0.318095	-0.284235	7	44	TRUE	0.13227	0.0635726	0.0291645	0.0504806	0.198115	0.125723	0.0897574	0.0680778	0.244809	0.11544	0.24619	0.412478	0.350917	0.210042	0.0701615	0.32597	0.124506	0.0614729	0.0890458	0.231686	0.257972	0.0614478	0.0645759	0.0714286	0.388329	0.0142116	0.0237914	0.0307663	0.0253382	0.0642519	0.0166263	0.0418216	0.0152798	0.0553934	0.0511177
cg15760840	HOXA11	0.000151793	0.159615	0.0350196	0.315081	-0.280061	7	392	TRUE	0.0353281	0.258591	0.14481	0.191648	0.264792	0.0426863	0.135292	0.0407046	0.286339	0.0431942	0.0579408	0.152091	0.0911965	0.403871	0.149221	0.376408	0.0310774	0.0636485	0.138848	0.200673	0.209677	0.0208645	0.0359033	0.337624	0.277941	0.0244527	0.068187	0.0556034	0.0248641	0.0373946	0.0263675	0.0307679	0.0289385	0.0180359	0.0355847
cg12024292	ASTN2	0.000101242	0.148659	0.0396845	0.317636	-0.277951	7	662	TRUE	0.0374553	0.13234	0.0550224	0.179324	0.0508601	0.0540216	0.0435837	0.0299161	0.0602245	0.0520902	0.32092	0.0601768	0.421399	0.290996	0.0627836	0.0582968	0.316549	0.0767864	0.216513	0.21095	0.352747	0.267234	0.253607	0.0423163	0.0703699	0.0432545	0.0611879	0.037253	0.0314775	0.0383698	0.0311855	0.0367032	0.027926	0.0499806	0.0395073
cg14419187	C2orf21	0.0119371	0.174807	0.0703528	0.34654	-0.276188	7	377	TRUE	0.0690695	0.0641702	0.0459036	0.190574	0.0664181	0.291502	0.34624	0.05432	0.116498	0.0533981	0.346634	0.277029	0.164486	0.210748	0.100162	0.278209	0.607241	0.152276	0.0869195	0.204824	0.156267	0.0878264	0.0739096	0.0466151	0.278927	0.0336955	0.0743343	0.0785065	0.0316594	0.119578	0.05234	0.0760113	0.0591123	0.0542557	0.124035
cg21663122	HIST1H2BH	0.000548929	0.158398	0.0444222	0.319986	-0.275564	7	943	TRUE	0.333397	0.0861031	0.0483562	0.0254536	0.215628	0.269751	0.107677	0.0868981	0.168953	0.281246	0.333028	0.0224961	0.0837589	0.254727	0.0882644	0.0334228	0.0828872	0.420179	0.197823	0.347575	0.08	0.097482	0.184425	0.0651107	0.0453061	0.059031	0.0310031	0.0471658	0.0362267	0.0625282	0.0282894	0.0661371	0.0332157	0.0395251	0.0411
cg20855565	TRIM58	0.00224793	0.153187	0.0532489	0.317269	-0.26402	7	151	TRUE	0.0728012	0.0389308	0.0661161	0.0742872	0.0793	0.263806	0.372435	0.0937075	0.0474448	0.169555	0.293229	0.0435415	0.255847	0.194252	0.0914627	0.292753	0.301797	0.10196	0.102111	0.219753	0.0426384	0.0632002	0.043211	0.0645282	0.441013	0.0678097	0.0386401	0.0333155	0.0856994	0.0352186	0.0811157	0.0416786	0.0499221	0.0558609	0.0432286
cg26420196	GAS6	3.35876e-05	0.145737	0.0135703	0.409228	-0.395657	6	964	TRUE	0.00871326	0.0149965	0.0195982	0.065456	0.19516	0.0195875	0.0596217	0.0122402	0.0189046	0.0528504	0.0164773	0.0347524	0.189829	0.55093	0.0148351	0.366895	0.445685	0.265023	0.204231	0.169866	0.0402932	0.0282535	0.533493	0.29334	0.0223989	0.00869244	0.0151109	0.00770941	0.0104687	0.0139434	0.011928	0.0121227	0.0117528	0.00833051	0.0356439
cg09936561	DRD5	0.000269551	0.218356	0.0812082	0.44825	-0.367041	6	20	TRUE	0.22069	0.0590318	0.192022	0.441034	0.102592	0.155235	0.0901142	0.196844	0.0876079	0.126417	0.117679	0.335581	0.55299	0.42387	0.147881	0.187249	0.636749	0.218165	0.24417	0.299275	0.0903879	0.116958	0.143708	0.0852412	0.187409	0.0693431	0.0691302	0.0964513	0.083639	0.0954683	0.0634908	0.130306	0.117882	0.0436283	0.0427433
cg19779211	KCNQ1	2.93061e-06	0.184715	0.0561162	0.416573	-0.360457	6	730	TRUE	0.0927886	0.078632	0.0673401	0.0562201	0.12911	0.412168	0.0774174	0.136955	0.0856281	0.10396	0.414341	0.116045	0.22488	0.254932	0.0934164	0.445122	0.222034	0.0532762	0.305234	0.491164	0.0801746	0.0726392	0.10263	0.0703518	0.43141	0.0582111	0.04839	0.0592879	0.049923	0.0522304	0.0456201	0.0544441	0.0492885	0.0668437	0.0769231
cg07601320	SLC38A4	8.2068e-05	0.207941	0.0777544	0.430965	-0.35321	6	102	TRUE	0.233086	0.0879853	0.17021	0.0910329	0.0712344	0.180074	0.116079	0.376514	0.33089	0.176816	0.0717703	0.118905	0.217315	0.769903	0.133712	0.364613	0.457495	0.286373	0.16998	0.135827	0.0972246	0.134142	0.166326	0.120715	0.120311	0.0314787	0.0842528	0.0811213	0.0759357	0.100723	0.0774104	0.0701419	0.0438812	0.0663817	0.146218
cg23881725	DLEC1	0.0453043	0.156862	0.0549525	0.392919	-0.337967	6	54	TRUE	0.0391056	0.479976	0.0443784	0.209383	0.0579121	0.0672046	0.0566752	0.145351	0.058614	0.0705154	0.407697	0.116444	0.456	0.153585	0.0428627	0.193433	0.0375794	0.285188	0.346133	0.382519	0.0475386	0.0746912	0.0202633	0.0302509	0.0982502	0.0431097	0.0455158	0.0736595	0.0461448	0.0874975	0.0570843	0.0404617	0.0297106	0.0276835	0.0986575
cg24901042	TMPRSS2	0.000902443	0.161086	0.0423019	0.376886	-0.334585	6	476	TRUE	0.0594667	0.28906	0.0429069	0.356917	0.130373	0.0387412	0.0850022	0.345035	0.0752835	0.168836	0.0344506	0.0444234	0.218038	0.0585536	0.0337812	0.105856	0.18871	0.624905	0.278934	0.366468	0.0529724	0.0447939	0.125916	0.053364	0.204351	0.0450366	0.0536498	0.0366169	0.0299073	0.0547307	0.0366915	0.0233271	0.0286638	0.0238003	0.0905952
cg05368341	SYT6	0.00123745	0.132333	0.0314287	0.364829	-0.3334	6	7	TRUE	0.0383352	0.0240575	0.0265699	0.246143	0.110954	0.0568901	0.092512	0.105775	0.0416151	0.0344296	0.0494131	0.282395	0.392202	0.15158	0.0707965	0.506522	0.472556	0.0664328	0.0488061	0.289153	0.0353289	0.0295956	0.0584425	0.0235747	0.054255	0.0275195	0.0296617	0.0359431	0.0326354	0.0206654	0.0311094	0.0552005	0.0171777	0.0332443	0.0311303
cg13547644	ACTA1	3.98738e-06	0.169155	0.046609	0.375066	-0.328457	6	235	TRUE	0.177041	0.0846692	0.132658	0.167694	0.378907	0.056421	0.362639	0.0680366	0.133646	0.420182	0.284622	0.105892	0.404093	0.399954	0.0943225	0.0947362	0.161452	0.059665	0.220223	0.055404	0.0897676	0.0517026	0.0791431	0.0642394	0.0817531	0.0303944	0.0804936	0.0503674	0.0580631	0.0554858	0.0300009	0.0288292	0.0389006	0.0417761	0.0517787
cg06230736	GATA3	4.23795e-05	0.167659	0.0307941	0.357111	-0.326317	6	17	TRUE	0.0124686	0.0419844	0.224676	0.0412331	0.235721	0.0429881	0.0738973	0.127051	0.0643493	0.202557	0.128397	0.294415	0.137175	0.330538	0.115316	0.356423	0.607372	0.129698	0.146293	0.0655295	0.0545542	0.318199	0.211226	0.197413	0.0319995	0.0833445	0.0489766	0.0251477	0.0351286	0.0115677	0.00921624	0.0310995	0.0135705	0.0133863	0.0365033
cg13297960	NCAM2	4.35779e-08	0.163799	0.0351419	0.360588	-0.325446	6	396	TRUE	0.06382	0.0509998	0.0737938	0.0611861	0.0655833	0.199773	0.170294	0.0845492	0.0975658	0.208796	0.141345	0.0705746	0.238244	0.130908	0.0854817	0.503701	0.654258	0.186275	0.25685	0.240183	0.0415911	0.0544348	0.0696551	0.0748334	0.27029	0.0229808	0.0373114	0.0416226	0.0480371	0.0366524	0.0260708	0.0368692	0.0363009	0.0305612	0.0350126
cg16902509	ITGA8	0.000323838	0.18901	0.0795914	0.350557	-0.270966	6	458	TRUE	0.0644223	0.0707683	0.0808935	0.187039	0.0886536	0.276694	0.142928	0.20654	0.149987	0.375424	0.318536	0.142782	0.308464	0.207894	0.100905	0.282332	0.0901738	0.140954	0.256734	0.422538	0.0886802	0.0994776	0.111106	0.115282	0.396048	0.0536803	0.122589	0.0957299	0.0685705	0.132126	0.0633239	0.0789107	0.0341448	0.0637349	0.0831034
cg18265887	RAC2	0.0133717	0.180213	0.0828761	0.347119	-0.264243	6	55	TRUE	0.180017	0.137585	0.0741913	0.249836	0.317759	0.331791	0.136866	0.0686078	0.055988	0.159152	0.123154	0.138946	0.0472895	0.244893	0.190168	0.316351	0.127787	0.139391	0.0750894	0.440882	0.353978	0.0855379	0.0690548	0.119051	0.321954	0.0869502	0.109263	0.0775889	0.0703624	0.0890967	0.060479	0.0841842	0.0900267	0.0845892	0.07622
cg07640473	SEMA3F	0.000269551	0.167694	0.0481614	0.444457	-0.396295	5	384	TRUE	0.0433164	0.326173	0.0678564	0.107044	0.32029	0.144203	0.120705	0.0621237	0.0901639	0.292204	0.113525	0.0921373	0.105629	0.07446	0.158955	0.638819	0.644799	0.128749	0.110097	0.232711	0.0573449	0.065159	0.0862088	0.0888965	0.0207705	0.0223228	0.109294	0.072403	0.0499544	0.054515	0.0293789	0.0287057	0.0217773	0.0336489	0.0596141
cg18530716	SLC16A11	0.00578996	0.177504	0.074447	0.462904	-0.388457	5	161	TRUE	0.0602287	0.128946	0.0854223	0.197936	0.0663736	0.0822515	0.383222	0.0579139	0.15061	0.120172	0.0561161	0.0894279	0.178694	0.573291	0.0856694	0.137512	0.572718	0.157509	0.114794	0.440983	0.344303	0.0911134	0.0854379	0.0820772	0.0948751	0.0544417	0.0532609	0.061866	0.062152	0.0852018	0.0898118	0.0975222	0.0572137	0.0814306	0.101569
cg21553596	FAM3B	0.00012423	0.108395	0.0159367	0.40178	-0.385844	5	26	TRUE	0.0120572	0.0286901	0.0298334	0.018837	0.0529735	0.0438328	0.41412	0.0725731	0.0176124	0.250235	0.0197285	0.0281434	0.0332218	0.0298304	0.0264008	0.11051	0.506992	0.375688	0.0631854	0.461866	0.0192975	0.0172969	0.0401282	0.0176185	0.0192046	0.00763057	0.0200818	0.0274816	0.0153742	0.0190614	0.0137954	0.0162907	0.0173778	0.0120151	0.0102583
cg15191648	SALL3	0.0310076	0.130857	0.0440635	0.405951	-0.361888	5	13	TRUE	0.0384838	0.0226614	0.0456611	0.0263094	0.0319982	0.486088	0.0610062	0.0804225	0.0317798	0.0426448	0.0402822	0.114662	0.476649	0.410723	0.0288786	0.111838	0.0886328	0.212529	0.373348	0.282948	0.0711561	0.0212642	0.0404283	0.0161508	0.114872	0.11965	0.0365996	0.0594785	0.0192442	0.0260949	0.101474	0.0205829	0.0117352	0.0323294	0.0134464
cg12277666	TDRD5	0.0133717	0.153053	0.0566578	0.40172	-0.345063	5	155	TRUE	0.054112	0.0390081	0.103659	0.0415697	0.0531441	0.11751	0.0560426	0.170022	0.0646739	0.0770154	0.0642595	0.0683969	0.466541	0.270417	0.0576371	0.339024	0.499357	0.0745161	0.102689	0.134252	0.176562	0.211995	0.0986901	0.0519704	0.433263	0.0794594	0.0545508	0.0788989	0.0804047	0.0658282	0.0535498	0.0447921	0.0296465	0.0403777	0.0390697
cg01418124	ARHGAP24	0.00076708	0.140671	0.0408727	0.384727	-0.343854	5	208	TRUE	0.0851841	0.0731243	0.0303809	0.0740512	0.0577048	0.0602398	0.0343121	0.0317751	0.227387	0.112871	0.0825435	0.273967	0.112399	0.393234	0.0737902	0.123375	0.396684	0.560037	0.12465	0.0389946	0.299713	0.046828	0.0896297	0.0804723	0.0334311	0.0256255	0.0623692	0.0680529	0.0281772	0.050195	0.0224117	0.0439589	0.0242508	0.0437859	0.0398996
cg07112154	MPP2	0.0185806	0.17405	0.0822221	0.424135	-0.341913	5	39	TRUE	0.0708821	0.259153	0.0815081	0.112521	0.136963	0.146093	0.0725677	0.0685636	0.105385	0.0782097	0.113519	0.0756106	0.447751	0.168106	0.0927766	0.532316	0.365224	0.114002	0.362735	0.188944	0.0765102	0.0497463	0.0921456	0.127357	0.412651	0.124056	0.0733537	0.0592849	0.0641827	0.0871175	0.0725755	0.0950095	0.0605421	0.106109	0.0799909
cg12045002	DPYSL5	0.0280863	0.12345	0.0334536	0.369812	-0.336358	5	990	TRUE	0.0302055	0.479938	0.0341899	0.0935644	0.0167653	0.0559938	0.0168147	0.0309564	0.0628049	0.0234562	0.0333733	0.171547	0.182248	0.155226	0.0497885	0.357071	0.42472	0.115508	0.243373	0.0364699	0.0237318	0.0332455	0.0399151	0.0313885	0.343958	0.0273496	0.0325568	0.0223303	0.02829	0.036605	0.0291715	0.0174278	0.04508	0.0254141	0.0703111
cg08107272	CTNNA2	0.000387494	0.12744	0.0300599	0.363636	-0.333576	5	184	TRUE	0.0526784	0.0283988	0.0146846	0.0247533	0.0431969	0.0773771	0.123776	0.284548	0.156615	0.0476811	0.542391	0.061229	0.0540977	0.119746	0.0384162	0.0828724	0.429561	0.286085	0.190019	0.275596	0.0333873	0.032478	0.0427893	0.0319386	0.111691	0.0187226	0.0205161	0.0301219	0.0469491	0.0718718	0.0222339	0.0218198	0.0235775	0.0136428	0.0311435
cg23316360	EDNRB	0.00945707	0.157449	0.0612253	0.394272	-0.333046	5	28	TRUE	0.0825162	0.0579112	0.381219	0.118974	0.165393	0.0748021	0.202801	0.0668771	0.0639713	0.15676	0.0406571	0.135441	0.377026	0.089714	0.045695	0.334966	0.0769514	0.158665	0.498199	0.171252	0.0606904	0.0558494	0.0780451	0.0619028	0.379948	0.0261135	0.0839291	0.0372286	0.045995	0.0873724	0.0440715	0.0704087	0.108743	0.061433	0.0469587
cg03158400	FAM3B	0.0119371	0.113724	0.0241071	0.35666	-0.332552	5	225	TRUE	0.0193278	0.0237616	0.0232768	0.0131642	0.247046	0.0380033	0.146033	0.321502	0.0236978	0.0306555	0.0776365	0.0847674	0.248872	0.13311	0.017784	0.444837	0.52104	0.0381941	0.0552471	0.0559196	0.0157779	0.0224003	0.0306925	0.0582094	0.152139	0.0367956	0.0254605	0.0278116	0.0167541	0.0271192	0.020303	0.0218187	0.0221289	0.0276588	0.015221
cg08118311	SALL3	0.0133717	0.126011	0.0417439	0.365055	-0.323311	5	126	TRUE	0.0305789	0.041836	0.0276531	0.0363682	0.0909684	0.159474	0.0649235	0.318059	0.0284768	0.0705889	0.427536	0.0591301	0.523727	0.293188	0.0365389	0.11843	0.046539	0.113474	0.186868	0.262764	0.029148	0.0360981	0.0335088	0.0252863	0.0891153	0.109868	0.0352627	0.0266656	0.0337182	0.0629218	0.0534651	0.0169586	0.0256118	0.0208241	0.0321433
cg07328579	GLT8D2	3.26834e-07	0.139398	0.0299521	0.348089	-0.318137	5	145	TRUE	0.0320417	0.10285	0.0555392	0.10966	0.0511347	0.340072	0.0739975	0.189869	0.103905	0.0652899	0.0662566	0.0594872	0.4001	0.328796	0.0729249	0.122351	0.399039	0.111916	0.189232	0.272441	0.0447221	0.0623516	0.0839464	0.0807051	0.0663243	0.0181022	0.0366466	0.034834	0.0336278	0.0374646	0.024896	0.0345242	0.0205398	0.0176355	0.0412508
cg15526708	TGFBR1	1.60911e-05	0.167539	0.0575333	0.357534	-0.300001	5	979	TRUE	0.201765	0.107149	0.0865587	0.0976226	0.0574746	0.351187	0.18138	0.166796	0.194794	0.418732	0.0660663	0.134999	0.105376	0.185932	0.114919	0.315364	0.0990294	0.361843	0.142697	0.123174	0.0728632	0.0716923	0.108841	0.0816871	0.340546	0.0269844	0.0559915	0.044074	0.0813586	0.0499554	0.0346735	0.0946636	0.0365876	0.0509644	0.10008
cg17264618	ENTPD3	3.26834e-07	0.14569	0.0403398	0.338563	-0.298223	5	324	TRUE	0.0677398	0.0961036	0.0867206	0.0629807	0.176197	0.119709	0.0718144	0.0917206	0.140287	0.0655343	0.0811321	0.398048	0.0922708	0.352868	0.0919929	0.342837	0.0817932	0.0686753	0.0793332	0.221485	0.0723455	0.0924832	0.312506	0.0891206	0.286557	0.0404505	0.0523653	0.0785714	0.055001	0.0521309	0.0255016	0.0288031	0.0216295	0.0229885	0.0259559
cg20008332	SOX11	0.0280863	0.108132	0.0285566	0.325478	-0.296921	5	370	TRUE	0.1594	0.0187557	0.0237922	0.0149658	0.264588	0.18989	0.0879895	0.0501944	0.0213449	0.0215477	0.101387	0.037099	0.234515	0.493008	0.0284729	0.252609	0.0527898	0.0277992	0.0606457	0.382668	0.0803534	0.0192445	0.0305969	0.0187861	0.0308555	0.0594672	0.0227764	0.0243923	0.0320533	0.0317403	0.059077	0.0166474	0.017191	0.00964801	0.0125736
cg16731240	ZNF577	0.00447129	0.139989	0.0574257	0.343676	-0.28625	5	53	TRUE	0.0393395	0.043392	0.0837521	0.0740276	0.0640263	0.144655	0.105404	0.304144	0.199553	0.0579049	0.10163	0.14366	0.361111	0.384329	0.0771695	0.387146	0.133204	0.0607246	0.281647	0.0753313	0.0551342	0.0713411	0.110541	0.0508784	0.0896907	0.0669417	0.0329563	0.038693	0.0524869	0.0975546	0.027314	0.0396601	0.0345299	0.0845533	0.0995671
cg10189695	GPR78	2.64736e-05	0.134397	0.0411975	0.321462	-0.280264	5	9	TRUE	0.103789	0.040377	0.058237	0.058593	0.277484	0.41065	0.105852	0.0484419	0.195348	0.0651306	0.0547626	0.069077	0.312307	0.282059	0.104128	0.111879	0.200316	0.0785959	0.0966094	0.324807	0.0665257	0.0472502	0.0626223	0.070491	0.114601	0.0180026	0.0533269	0.0411561	0.0430667	0.0540989	0.0226134	0.0521903	0.0168388	0.049545	0.061136
cg03557733	MPP2	0.00167708	0.132776	0.0470031	0.323152	-0.276149	5	70	TRUE	0.0448201	0.292841	0.0328085	0.131491	0.0558776	0.0485073	0.120802	0.138433	0.217818	0.0594258	0.0435351	0.0769179	0.321929	0.356026	0.0518319	0.330199	0.0599956	0.115427	0.314763	0.0656895	0.0688696	0.0395267	0.0464143	0.193201	0.0922517	0.0370764	0.0484173	0.0625888	0.0907546	0.0251491	0.0306352	0.0425	0.0361648	0.0368709	0.0598738
cg03192551	CGI-69	0.00144256	0.130807	0.0479142	0.321037	-0.273123	5	968	TRUE	0.0637271	0.401154	0.0582587	0.0955122	0.312898	0.0361898	0.0333219	0.103245	0.0376849	0.255969	0.0631414	0.0586069	0.114079	0.0540465	0.0719444	0.103391	0.0754434	0.341632	0.20985	0.293532	0.0859758	0.0764961	0.0871577	0.0821946	0.154717	0.0343358	0.0899173	0.0354328	0.0282078	0.0483031	0.0244041	0.0302421	0.0341996	0.0785133	0.0755864
cg16541031	IRF7	0.0185806	0.0885243	0.0196505	0.286873	-0.267222	5	408	TRUE	0.0186109	0.0255844	0.0146286	0.165504	0.0140922	0.0169234	0.0135787	0.0140162	0.0233071	0.0131712	0.0208861	0.0176729	0.0560036	0.279374	0.0205011	0.0188891	0.280447	0.0198635	0.404407	0.217395	0.0227925	0.0452433	0.229964	0.0200776	0.240172	0.0337483	0.0104683	0.0135308	0.0124398	0.0164096	0.0131579	0.0265657	0.0137511	0.0158049	0.0406283
cg00509616	Gcom1	7.29929e-07	0.145595	0.0367371	0.300467	-0.26373	5	301	TRUE	0.110755	0.144839	0.107523	0.303201	0.076658	0.148034	0.0700707	0.0652935	0.333018	0.14885	0.0312738	0.124651	0.287978	0.154889	0.172638	0.260919	0.100966	0.152246	0.0642882	0.317219	0.0914798	0.0859599	0.0913354	0.0656409	0.130144	0.0199032	0.048113	0.0603819	0.0465262	0.069013	0.0185548	0.0254548	0.0183491	0.0275843	0.0334905
cg19721889	HAND1	2.06995e-05	0.153876	0.0475325	0.310934	-0.263401	5	35	TRUE	0.161657	0.0511078	0.0693649	0.0808389	0.0846165	0.216753	0.215189	0.0439536	0.118577	0.0563504	0.0396092	0.149872	0.274338	0.272694	0.159239	0.178417	0.0645664	0.0847907	0.16335	0.3171	0.195529	0.0883442	0.270169	0.0701096	0.420368	0.0496489	0.0500637	0.0375355	0.036222	0.0555253	0.0397942	0.10165	0.0387	0.0372451	0.0289404
cg20523861	KLHL1	0.000184563	0.185136	0.0920095	0.342615	-0.250606	5	135	TRUE	0.127735	0.113713	0.127226	0.163643	0.131924	0.268976	0.304066	0.150261	0.265001	0.0904125	0.12766	0.126855	0.3688	0.369493	0.165406	0.363768	0.104704	0.128557	0.151404	0.085721	0.140509	0.159003	0.128778	0.157827	0.30695	0.0661181	0.112671	0.146993	0.138856	0.105924	0.0726437	0.0489614	0.0697062	0.0748132	0.0834092
cg05418487	KCNQ1	0.0206576	0.160639	0.0792393	0.299923	-0.220683	5	668	TRUE	0.0981109	0.338698	0.0515614	0.0543391	0.0722733	0.295542	0.0448383	0.0961599	0.0777831	0.178013	0.267648	0.289684	0.0488354	0.251183	0.0731346	0.153058	0.283192	0.11928	0.220709	0.292498	0.13577	0.142788	0.0985054	0.109865	0.222501	0.0724824	0.136907	0.101743	0.0815114	0.0331541	0.0883805	0.0357544	0.0271108	0.107189	0.10816
cg21475402	BCAN	0.000548929	0.166916	0.052552	0.504448	-0.451896	4	400	TRUE	0.67434	0.0558592	0.0497298	0.20372	0.0423198	0.169472	0.138513	0.16047	0.133134	0.0522791	0.0591815	0.0624653	0.109677	0.18198	0.088162	0.310534	0.146606	0.105288	0.578035	0.454885	0.0788188	0.115079	0.0825777	0.0684992	0.0512638	0.0287243	0.0927872	0.0691942	0.0409617	0.0579679	0.0324268	0.0700998	0.0509831	0.0389254	0.0434501
cg15042080	TMEM74	0.0166821	0.120938	0.0282221	0.427167	-0.398945	4	14	TRUE	0.0295809	0.0253431	0.027881	0.0861711	0.0352505	0.405624	0.201489	0.0254263	0.0552344	0.199879	0.0328375	0.134563	0.0473422	0.0265617	0.0346478	0.478053	0.0375447	0.324992	0.184096	0.5	0.0227074	0.0413948	0.0233559	0.0184118	0.0250522	0.0366411	0.0230617	0.0207507	0.0268069	0.0288893	0.0245518	0.0289267	0.0206271	0.0240251	0.0479407
cg26632776	LRRC3	0.0106358	0.120431	0.0340626	0.420526	-0.386463	4	141	TRUE	0.111878	0.0278241	0.0386882	0.0539946	0.0582378	0.058432	0.0511931	0.173996	0.04153	0.181127	0.544043	0.0244524	0.0143908	0.0721134	0.0346466	0.349402	0.0240333	0.135693	0.343	0.445658	0.043564	0.0772552	0.0377531	0.0370144	0.0308537	0.0648401	0.027823	0.0277813	0.030308	0.0301788	0.0203821	0.0455487	0.0253273	0.0469242	0.0215128
cg07480567	HS3ST3A1	0.00194417	0.12038	0.0314381	0.398382	-0.366944	4	70	TRUE	0.073484	0.0184566	0.0724354	0.0271908	0.0464701	0.427319	0.042941	0.0189362	0.041053	0.0567657	0.0665051	0.043222	0.0407782	0.363271	0.054603	0.192291	0.0500157	0.498589	0.229888	0.149673	0.0368296	0.0347239	0.0911805	0.0285254	0.304349	0.0357248	0.0276943	0.0384405	0.0230785	0.0485201	0.0394992	0.0339591	0.0218823	0.0241585	0.0214241
cg01366419	WBSCR17	0.00105828	0.122647	0.0512119	0.402925	-0.351713	4	698	TRUE	0.0530885	0.0457875	0.0747123	0.0429693	0.0647024	0.508874	0.0872498	0.0516567	0.0749561	0.0606061	0.0575204	0.0724926	0.348563	0.132085	0.078764	0.132957	0.0989829	0.304408	0.449854	0.058812	0.0509739	0.0498348	0.0542316	0.0561708	0.0559178	0.0357393	0.0468559	0.040917	0.0381332	0.0994695	0.0449422	0.0688953	0.0489121	0.0466638	0.0415904
cg15984661	CCDC8	0.00391582	0.149094	0.0474304	0.392424	-0.344993	4	321	TRUE	0.0406224	0.114395	0.0351015	0.03148	0.206755	0.0380629	0.125739	0.124537	0.0791119	0.0459368	0.0757366	0.100941	0.207876	0.190243	0.0565333	0.232536	0.360608	0.449907	0.467338	0.170455	0.0984226	0.0497069	0.0641151	0.0693465	0.291841	0.0298228	0.0544525	0.0414182	0.0505133	0.0517039	0.0414484	0.0549232	0.0457544	0.058256	0.046011
cg00143998	HIST3H2BB	0.00447129	0.102205	0.027165	0.370884	-0.343719	4	51	TRUE	0.0286722	0.0270499	0.0608851	0.0202745	0.0413267	0.0254974	0.0444052	0.0239723	0.052692	0.0218155	0.407463	0.0338242	0.194297	0.444738	0.0753612	0.0878699	0.0259022	0.364323	0.13467	0.0313663	0.267013	0.0490277	0.0246743	0.044755	0.0232558	0.0209763	0.0181508	0.0188838	0.0171128	0.0170637	0.0295096	0.0357853	0.017212	0.042232	0.0547237
cg27403635	KCNN2	0.0119371	0.126669	0.0412438	0.381192	-0.339948	4	275	TRUE	0.118048	0.028021	0.03899	0.0327184	0.0276933	0.337274	0.196641	0.0521443	0.0353341	0.131076	0.0222222	0.11387	0.235043	0.123918	0.0652715	0.107315	0.0401415	0.310479	0.554983	0.322032	0.0278485	0.0589135	0.0530585	0.045221	0.0884699	0.0840565	0.0671146	0.0594776	0.0320962	0.0473623	0.0269239	0.0290238	0.0198775	0.0189506	0.0275549
cg25465406	GUCY2D	0.0083921	0.120823	0.0405521	0.370846	-0.330294	4	110	TRUE	0.0288708	0.0500576	0.0286116	0.0425068	0.0535506	0.0403605	0.0568241	0.208611	0.0418174	0.0615277	0.2453	0.0855663	0.302267	0.161869	0.0421968	0.0541037	0.474272	0.0921021	0.214576	0.461546	0.0464933	0.0422276	0.0577844	0.0534698	0.0740614	0.036419	0.036456	0.0425205	0.0208232	0.0585586	0.0695436	0.0343871	0.0239408	0.0278079	0.0550646
cg19884262	FLJ46831	6.62166e-05	0.122111	0.0243959	0.345848	-0.321452	4	16	TRUE	0.18914	0.0348975	0.0262183	0.129217	0.0286811	0.183224	0.0437746	0.0707735	0.0501563	0.0794962	0.31362	0.0308176	0.178254	0.199589	0.0315171	0.319429	0.0604537	0.132336	0.266297	0.484045	0.030431	0.0241719	0.0303409	0.0628292	0.0530603	0.0203352	0.0308523	0.0315281	0.0266584	0.0444804	0.0136548	0.0206324	0.011385	0.0217728	0.0226597
cg06781209	FADS2	0.000650029	0.124425	0.0441475	0.364004	-0.319856	4	716	TRUE	0.0637043	0.0661753	0.0542526	0.0466363	0.0532227	0.258377	0.0484366	0.125006	0.116075	0.096141	0.0360763	0.101552	0.422481	0.12642	0.0669214	0.140196	0.365452	0.0671295	0.409706	0.0433559	0.0601501	0.0730837	0.0804939	0.0756393	0.113934	0.0485098	0.0672701	0.0316974	0.0300501	0.0985887	0.0457797	0.0295455	0.016561	0.0223907	0.0510817
cg21359747	ALDH1A3	0.0310076	0.14344	0.0568104	0.372699	-0.315888	4	575	TRUE	0.0783333	0.124353	0.079421	0.0980798	0.159012	0.171916	0.0428769	0.291111	0.0646842	0.211206	0.0393241	0.0398539	0.238328	0.0922939	0.0393204	0.060048	0.605744	0.320951	0.247229	0.272987	0.0532753	0.0306749	0.150611	0.038129	0.0362482	0.0591382	0.0987331	0.0977032	0.0698338	0.0390498	0.0216634	0.035554	0.0296904	0.0563242	0.0604143
cg01405761	MGC34646	0.00945707	0.138881	0.054622	0.366051	-0.311429	4	139	TRUE	0.285545	0.0427527	0.0701037	0.0552547	0.0583024	0.225433	0.231707	0.0516401	0.0675689	0.0693302	0.0885984	0.0463823	0.0438692	0.194531	0.10353	0.217225	0.0631566	0.0856727	0.0484442	0.444768	0.265269	0.0683276	0.10875	0.0672374	0.468621	0.0558446	0.0815163	0.0475536	0.0871831	0.0505396	0.0966388	0.0416635	0.0359298	0.0333263	0.0160245
cg16924616	DLX5	0.00167708	0.109629	0.025162	0.33024	-0.305078	4	526	TRUE	0.0710069	0.0295304	0.033121	0.0288786	0.0818147	0.168657	0.177	0.0199604	0.0397374	0.0788001	0.0201891	0.0335755	0.406915	0.323799	0.032111	0.0308289	0.213329	0.147656	0.102369	0.312387	0.0219663	0.0409851	0.0256055	0.0226572	0.277858	0.0328294	0.0223153	0.0209629	0.0225138	0.0318401	0.0500491	0.0218691	0.0144179	0.0145062	0.0203164
cg01557989	SLC24A3	0.0206576	0.0822501	0.0260754	0.328064	-0.301988	4	615	TRUE	0.0235827	0.0246119	0.0485092	0.0349539	0.0313196	0.0567589	0.357017	0.0198693	0.267693	0.0330841	0.0331964	0.0428718	0.0446551	0.403294	0.0355282	0.0578671	0.0576055	0.28425	0.0551319	0.0184844	0.0288008	0.0204315	0.0168898	0.0214035	0.0384425	0.0553714	0.031003	0.0337333	0.0339808	0.0281478	0.0130495	0.0214906	0.0193431	0.013573	0.0110614
cg14294758	LSAMP	1.60911e-05	0.167035	0.0581742	0.354773	-0.296598	4	684	TRUE	0.129659	0.0511509	0.164395	0.100652	0.114252	0.167349	0.159443	0.0634328	0.258059	0.106066	0.189001	0.111571	0.32965	0.144886	0.119337	0.448375	0.0911901	0.0807315	0.244752	0.36572	0.0991265	0.0694163	0.0932216	0.275345	0.199104	0.0309992	0.0753703	0.0378295	0.092599	0.0661982	0.0410298	0.105936	0.0371003	0.0461358	0.0485437
cg02161900	IRXL1	0.000223544	0.177822	0.0886712	0.384356	-0.295685	4	884	TRUE	0.361603	0.134696	0.151375	0.103663	0.122243	0.0745956	0.0668675	0.135709	0.123574	0.408264	0.14957	0.137514	0.147612	0.159496	0.178627	0.149192	0.0875086	0.389455	0.175824	0.378102	0.0971557	0.181972	0.163077	0.172864	0.194984	0.0519915	0.131948	0.0627006	0.0671743	0.0981584	0.0808327	0.104861	0.0535854	0.101787	0.133672
cg10238818	CYYR1	0.00298172	0.132228	0.0382161	0.327332	-0.289116	4	27	TRUE	0.0631406	0.0193359	0.094975	0.0399574	0.0465516	0.0652005	0.226809	0.121209	0.200997	0.035113	0.359401	0.0425197	0.259228	0.140491	0.0464972	0.207632	0.0301754	0.204604	0.393063	0.297637	0.0634336	0.0386755	0.0538107	0.0296422	0.225599	0.0351678	0.0491311	0.0696499	0.0268589	0.0458433	0.0242674	0.0315964	0.0382392	0.0324894	0.0289179
cg27552599	DHX35	0.0229252	0.133496	0.0587061	0.343948	-0.285242	4	529	TRUE	0.0600765	0.117153	0.0575642	0.0493301	0.238606	0.231721	0.0380803	0.0564115	0.0946447	0.0702444	0.0669083	0.0980919	0.131492	0.0585774	0.0872865	0.0942713	0.377361	0.371894	0.066304	0.335704	0.0551469	0.290832	0.141753	0.0831948	0.0647425	0.021847	0.0516243	0.117496	0.0408475	0.0948407	0.0200673	0.093158	0.0206662	0.0582055	0.0683085
cg02055963	CDX2	0.0083921	0.141138	0.0437187	0.320935	-0.277217	4	203	TRUE	0.0832204	0.167205	0.0493323	0.0978432	0.0412748	0.225275	0.205943	0.0312769	0.267761	0.168263	0.0311047	0.0328737	0.400227	0.145438	0.0472119	0.361168	0.191047	0.179929	0.121895	0.254586	0.218395	0.0599506	0.0275061	0.0425054	0.0772309	0.0378524	0.0514913	0.0451853	0.0413085	0.0389089	0.0567978	0.0273607	0.0479445	0.0553939	0.0349435
cg14289985	ZNF471	0.000387494	0.114221	0.0276137	0.296204	-0.26859	4	364	TRUE	0.0240915	0.0351388	0.0919258	0.0225019	0.067216	0.05837	0.0436166	0.094441	0.0645498	0.0529532	0.284676	0.0940931	0.285595	0.254269	0.032733	0.360274	0.187132	0.0186329	0.186149	0.15618	0.192851	0.0512155	0.0334815	0.0270422	0.136383	0.0213103	0.0151001	0.0460333	0.0269867	0.0436253	0.0179763	0.0232126	0.0128379	0.0296898	0.0393645
cg16797831	KIAA1324	0.00578996	0.175686	0.0883405	0.3512	-0.26286	4	502	TRUE	0.245924	0.226964	0.102721	0.132725	0.0820855	0.374957	0.0727438	0.141835	0.232697	0.135039	0.0587611	0.0621316	0.179534	0.0864546	0.090134	0.412146	0.304404	0.106437	0.313294	0.25157	0.232025	0.0961956	0.231311	0.111757	0.108316	0.0586496	0.133706	0.10068	0.0577153	0.0995061	0.0575047	0.127869	0.0600591	0.111011	0.0767052
cg10364513	RXRG	0.0413074	0.0871496	0.0297226	0.291684	-0.261962	4	51	TRUE	0.0887057	0.0206273	0.0211502	0.10568	0.0490766	0.0560155	0.239503	0.0772239	0.0246837	0.0891163	0.0133293	0.022067	0.388672	0.156667	0.0157646	0.273263	0.02318	0.0573572	0.0603332	0.265298	0.0263891	0.0266312	0.0267374	0.0243559	0.0269122	0.019358	0.0160146	0.0306262	0.0185878	0.0270154	0.0614404	0.0209783	0.0162665	0.0673665	0.019572
cg26401870	NPM2	1.60911e-05	0.152142	0.0710771	0.32564	-0.254563	4	85	TRUE	0.308242	0.117166	0.148658	0.100421	0.0864231	0.135338	0.102591	0.0998582	0.275419	0.102442	0.120416	0.129261	0.119538	0.283969	0.158117	0.159539	0.434928	0.134778	0.120442	0.116347	0.0739114	0.13982	0.106296	0.0966488	0.132971	0.053094	0.0940063	0.0777795	0.0897573	0.101901	0.0408191	0.0440418	0.0366071	0.10784	0.0649243
cg26873164	SNAI1	0.037603	0.108405	0.0503227	0.303217	-0.252894	4	552	TRUE	0.097642	0.163711	0.027625	0.0447623	0.0495163	0.0432845	0.15193	0.0224238	0.052306	0.368752	0.0597368	0.0589554	0.298295	0.275387	0.071322	0.0499529	0.0391966	0.270435	0.233884	0.046646	0.058692	0.044149	0.0756334	0.0630269	0.0428714	0.0478763	0.110676	0.0718276	0.0534422	0.0318131	0.0406201	0.0340649	0.0392036	0.0329225	0.0407806
cg06899976	PCDHB1	0.0083921	0.155988	0.0824263	0.332462	-0.250036	4	17	TRUE	0.0633604	0.0640517	0.114512	0.100905	0.100789	0.420492	0.061206	0.0910907	0.254294	0.212603	0.0988932	0.287509	0.0967265	0.339199	0.153186	0.282649	0.116567	0.113579	0.0832451	0.133867	0.148394	0.137189	0.118936	0.203188	0.103279	0.0301003	0.107473	0.0756369	0.0835269	0.108037	0.120914	0.0568858	0.0599683	0.111876	0.069845
cg23850212	ZFP28	0.00298172	0.088396	0.023747	0.266563	-0.242816	4	460	TRUE	0.0202654	0.0161097	0.0265716	0.155019	0.0210273	0.0188916	0.134276	0.117392	0.0296276	0.201311	0.0254944	0.0307735	0.23155	0.03767	0.0258118	0.0832457	0.249852	0.0118114	0.359738	0.225114	0.0418053	0.0159014	0.0262288	0.0391725	0.0652405	0.0134437	0.00959917	0.024642	0.0278634	0.0181111	0.0172332	0.0827708	0.0119043	0.0238095	0.00809293
cg19751300	ST8SIA5	0.000223544	0.105077	0.0327166	0.268176	-0.235459	4	640	TRUE	0.0809976	0.0880103	0.192548	0.075569	0.0439905	0.0660517	0.0394201	0.128965	0.0992831	0.29265	0.0356357	0.0537419	0.152955	0.0523925	0.0600063	0.277826	0.0732413	0.0413449	0.0987281	0.264118	0.238112	0.0393437	0.0399836	0.035729	0.0562931	0.0144178	0.0399191	0.0681429	0.0283704	0.0526072	0.0157233	0.0186024	0.028167	0.0189906	0.0422252
cg22183706	CALCA	0.0149494	0.146477	0.0781539	0.3091	-0.230946	4	81	TRUE	0.185035	0.0641142	0.0880803	0.0665083	0.118681	0.279789	0.12699	0.17685	0.139199	0.175633	0.0841502	0.194368	0.32737	0.329686	0.0816408	0.157545	0.123225	0.299554	0.103736	0.197095	0.0418301	0.0593306	0.0800602	0.0672541	0.094199	0.13391	0.0474648	0.0686707	0.0476829	0.0942649	0.0840281	0.119667	0.0396396	0.063207	0.083004
cg19427610	WIF1	0.0166821	0.10223	0.0320166	0.54553	-0.513513	3	58	TRUE	0.444969	0.0524303	0.0292853	0.0362515	0.0311864	0.0369691	0.0389292	0.0450447	0.0725122	0.0558726	0.0274158	0.0313483	0.639386	0.0560071	0.038365	0.0534944	0.0335981	0.0267885	0.0330686	0.552234	0.0282768	0.0309516	0.0535887	0.0820836	0.0256948	0.0541651	0.0270303	0.0231846	0.0309965	0.0421977	0.0694874	0.0143547	0.0174938	0.0156113	0.0256446
cg18530748	SULT1A1	0.00342104	0.109989	0.0334195	0.44751	-0.41409	3	22	TRUE	0.033241	0.114564	0.0465869	0.0445102	0.128673	0.101528	0.0359718	0.0637238	0.0924577	0.0581462	0.0369629	0.02831	0.53093	0.557789	0.0681172	0.150751	0.117401	0.25381	0.0516672	0.0697983	0.0332731	0.0369558	0.0395672	0.0293444	0.0256389	0.0418565	0.0315145	0.0468625	0.0287303	0.0360837	0.0203487	0.0263662	0.032504	0.0399237	0.0300049
cg05520656	ZNF681	0.0166821	0.0886285	0.0231284	0.428414	-0.405286	3	48	TRUE	0.0198676	0.0197088	0.0262434	0.03588	0.0379183	0.0268854	0.590614	0.0191069	0.0555629	0.0294915	0.223844	0.157451	0.470783	0.125147	0.0366135	0.0248486	0.0151682	0.0693056	0.0737934	0.0326818	0.0267549	0.0235097	0.0227069	0.0265839	0.025243	0.0192777	0.016303	0.0166074	0.0212574	0.0243598	0.0258576	0.0306453	0.0208475	0.0303159	0.0258121
cg01532103	BSG	0.0496086	0.124771	0.0563807	0.442244	-0.385863	3	218	TRUE	0.0778479	0.102823	0.0352751	0.0936553	0.0897546	0.0387982	0.110221	0.101236	0.0599051	0.133073	0.0414365	0.0488049	0.0343314	0.0585954	0.0629853	0.549308	0.399619	0.152892	0.243635	0.0464421	0.0848645	0.0851582	0.0507598	0.0400528	0.377805	0.0907441	0.0691559	0.0821753	0.100632	0.0482252	0.0226754	0.0515222	0.0328525	0.039418	0.0264054
cg13984181	ABHD7	0.0133717	0.127241	0.0582569	0.427431	-0.369174	3	162	TRUE	0.0262708	0.035	0.083398	0.187652	0.0936725	0.166422	0.372731	0.361635	0.0567536	0.0662784	0.0600169	0.0463628	0.053368	0.0720336	0.164871	0.103842	0.0801456	0.13913	0.0974213	0.547928	0.0843451	0.111119	0.0643222	0.0599065	0.0464104	0.129176	0.0493368	0.0444264	0.038911	0.047267	0.0819861	0.0769183	0.0438507	0.040349	0.0303478
cg01078276	PLAU	4.23795e-05	0.131578	0.0380174	0.402299	-0.364281	3	213	TRUE	0.0400573	0.0878661	0.0274245	0.0996983	0.0380421	0.117107	0.188271	0.190446	0.0866567	0.513333	0.138869	0.343269	0.191647	0.350293	0.0567437	0.21001	0.0484048	0.0750598	0.0696546	0.0524823	0.11091	0.0389852	0.0629992	0.0537408	0.0974774	0.0509649	0.0360855	0.0343438	0.0294206	0.038941	0.0849315	0.0355682	0.0269844	0.0189619	0.0239717
cg01705587	SV2A	0.00259218	0.0882752	0.0192835	0.359651	-0.340367	3	66	TRUE	0.01492	0.0178729	0.0199956	0.21913	0.014015	0.0183594	0.0723054	0.120801	0.0433414	0.0343137	0.0251004	0.0373629	0.139477	0.0379326	0.0256456	0.408646	0.0442131	0.0839134	0.0424062	0.344923	0.0517777	0.0180926	0.022462	0.0244908	0.325383	0.0269653	0.0164909	0.0271728	0.027803	0.0162849	0.0183977	0.0181657	0.0162783	0.0116032	0.0136731
cg20924286	CLDN11	7.29929e-07	0.19842	0.0834729	0.419598	-0.336125	3	506	TRUE	0.103997	0.0825068	0.108871	0.117159	0.39643	0.229941	0.13757	0.202496	0.226819	0.137777	0.222638	0.141326	0.294218	0.568146	0.207768	0.154105	0.229392	0.117874	0.188338	0.207262	0.125584	0.165666	0.160665	0.27881	0.15514	0.0915325	0.0904756	0.080054	0.0871619	0.0966967	0.0521092	0.0921243	0.0808213	0.052193	0.11156
cg10599444	MMP14	3.35876e-05	0.166552	0.0489348	0.373605	-0.32467	3	148	TRUE	0.0410253	0.0570877	0.118995	0.0821962	0.121891	0.292758	0.142565	0.228059	0.356088	0.179876	0.0384423	0.178972	0.176415	0.471967	0.172265	0.153515	0.179307	0.136535	0.123253	0.118214	0.149929	0.100754	0.236822	0.110037	0.19684	0.0185443	0.0578585	0.0901043	0.0435698	0.130739	0.0330189	0.0267957	0.0241006	0.0225319	0.0420859
cg15146752	EPHA2	6.62166e-05	0.18105	0.0693716	0.387792	-0.31842	3	203	TRUE	0.0435702	0.107699	0.148503	0.108669	0.0885367	0.324083	0.117495	0.246015	0.329577	0.189084	0.0451456	0.267702	0.157174	0.509715	0.186598	0.158888	0.163134	0.176085	0.172498	0.102776	0.150301	0.140284	0.228702	0.13369	0.230317	0.0415965	0.0829914	0.10341	0.07179	0.118343	0.0491886	0.0464912	0.056736	0.0451304	0.0780399
cg25554036	WFS1	0.000548929	0.121471	0.0425019	0.360112	-0.31761	3	441	TRUE	0.0417182	0.115093	0.111156	0.0920904	0.0972316	0.039897	0.0635512	0.156543	0.127953	0.119044	0.0311471	0.0922131	0.0277778	0.446908	0.108377	0.291597	0.0370469	0.171384	0.102012	0.0833574	0.0875284	0.0558835	0.341832	0.113562	0.0818821	0.0426263	0.0667169	0.0609374	0.0245379	0.0531086	0.035329	0.0203252	0.0274084	0.0508827	0.0431464
cg23187653	PCSK1	0.00167708	0.0933352	0.0293595	0.34218	-0.31282	3	56	TRUE	0.0591344	0.0342759	0.0365664	0.0439485	0.0317983	0.108513	0.0382615	0.0764211	0.0502444	0.0402392	0.0810841	0.0501753	0.484006	0.0808617	0.0700755	0.180755	0.238583	0.0331197	0.151645	0.303951	0.0167602	0.0444031	0.0286801	0.0237872	0.0260922	0.0176343	0.0405797	0.0304667	0.0266131	0.0305752	0.0277141	0.0279561	0.0291249	0.0295337	0.0333976
cg07773116	GDF10	0.00012423	0.121637	0.0410824	0.345558	-0.304476	3	666	TRUE	0.0442586	0.0499964	0.0523249	0.124641	0.0979987	0.0928697	0.0854348	0.0620344	0.108944	0.146506	0.0272134	0.0889882	0.309908	0.169589	0.057462	0.416785	0.078334	0.309981	0.182854	0.177333	0.0505205	0.0419049	0.106926	0.0847884	0.073326	0.0320015	0.047413	0.0661289	0.0554091	0.055808	0.0255808	0.022794	0.030313	0.0386133	0.0367623
cg19635712	EPB41L4B	0.00167708	0.107156	0.053407	0.356057	-0.30265	3	637	TRUE	0.0634938	0.054298	0.0492588	0.0605304	0.0558857	0.149603	0.101737	0.0393404	0.0807453	0.0807571	0.0579793	0.0630977	0.0538791	0.364247	0.0769322	0.383246	0.0631797	0.320678	0.164103	0.0643805	0.0636892	0.0639786	0.0595074	0.0703028	0.0740526	0.0425518	0.0497421	0.0619576	0.067445	0.061738	0.0531118	0.0432306	0.0523042	0.052405	0.0495837
cg03086857	EDNRB	0.000548929	0.113475	0.0446641	0.343214	-0.29855	3	376	TRUE	0.0572362	0.0407188	0.0799288	0.0424646	0.0532854	0.135359	0.0791111	0.0784336	0.106628	0.0698261	0.0452381	0.111424	0.448954	0.0814325	0.0678912	0.0873218	0.267129	0.0889782	0.125694	0.313558	0.0578854	0.0345101	0.067064	0.0538134	0.242984	0.0204498	0.114894	0.0322372	0.0380546	0.063697	0.0220024	0.0396466	0.0355615	0.0453683	0.0347304
cg21604042	SCUBE3	2.11353e-06	0.120676	0.0291174	0.318911	-0.289794	3	789	TRUE	0.0460751	0.0280218	0.0497264	0.104208	0.0451384	0.128911	0.100989	0.135632	0.072703	0.0571095	0.102953	0.140551	0.195266	0.292895	0.0806775	0.185731	0.199189	0.0363449	0.0862189	0.305964	0.0532716	0.0471814	0.118323	0.0459502	0.357874	0.0195731	0.0435199	0.029332	0.0238403	0.0490289	0.0298526	0.0157824	0.0278865	0.0202832	0.0320748
cg20134215	MCHR2	0.00945707	0.167601	0.101873	0.391026	-0.289153	3	707	TRUE	0.360965	0.125647	0.081898	0.278076	0.129564	0.117406	0.1104	0.11045	0.124522	0.132636	0.151928	0.137954	0.196908	0.33812	0.110191	0.112752	0.107989	0.473994	0.159285	0.240485	0.12632	0.0861405	0.14722	0.09443	0.134754	0.109976	0.140047	0.116419	0.107306	0.142162	0.0527765	0.0981749	0.0655738	0.0875699	0.0987287
cg05339305	DIPA	0.0185806	0.0685919	0.0246968	0.312954	-0.288257	3	53	TRUE	0.0423297	0.0720947	0.0220327	0.0208736	0.0205849	0.0444651	0.0175176	0.0346061	0.0364766	0.243228	0.0265997	0.0285785	0.0426426	0.238372	0.0285376	0.0457352	0.0288793	0.457262	0.0183701	0.0149492	0.166508	0.0173536	0.0116851	0.0226143	0.0125022	0.0171853	0.0851362	0.0239927	0.021979	0.0143083	0.0162855	0.0172052	0.0158824	0.0178978	0.0170955
cg17800442	CTF1	0.00945707	0.159734	0.0975538	0.382371	-0.284817	3	305	TRUE	0.0798785	0.121129	0.100785	0.111708	0.150904	0.167556	0.124147	0.16227	0.204845	0.458732	0.124189	0.208766	0.304453	0.20577	0.137308	0.150031	0.383929	0.134052	0.120079	0.134871	0.0567397	0.082141	0.10151	0.0762609	0.09129	0.0941884	0.086238	0.116383	0.0857392	0.115346	0.086728	0.107198	0.0927367	0.101151	0.0898298
cg26018901	CORIN	0.00447129	0.127878	0.0625409	0.347258	-0.284717	3	48	TRUE	0.0592224	0.0998472	0.0565813	0.15227	0.0636498	0.0616701	0.152987	0.0653634	0.0880803	0.0763604	0.0636323	0.0853637	0.0889037	0.329974	0.0842078	0.253962	0.334235	0.0673129	0.191122	0.145424	0.0824024	0.0526808	0.0892605	0.0748749	0.377564	0.0717911	0.0611423	0.0803143	0.0459637	0.114457	0.0487461	0.035946	0.0348843	0.0725782	0.0595855
cg12052765	CHAT	0.0341745	0.110482	0.0592945	0.343483	-0.284189	3	178	TRUE	0.08	0.388554	0.0841022	0.0533585	0.0410657	0.196787	0.348246	0.0350684	0.0664768	0.0507987	0.0483871	0.0467545	0.243438	0.153391	0.0438771	0.0525369	0.0869845	0.29365	0.0741614	0.0588397	0.0742096	0.068881	0.0621915	0.0519855	0.0583171	0.051893	0.0512306	0.0341128	0.133463	0.049852	0.0956155	0.042144	0.0407544	0.040557	0.0533228
cg15183083	KCNA4	0.00391582	0.158302	0.0883456	0.367438	-0.279092	3	178	TRUE	0.152038	0.0930285	0.152002	0.105146	0.235164	0.338485	0.43424	0.0540486	0.141222	0.129124	0.118504	0.121898	0.155178	0.329589	0.121265	0.180867	0.148678	0.137444	0.164918	0.217723	0.0638738	0.0715089	0.0766137	0.0992303	0.115749	0.144774	0.117702	0.106714	0.109839	0.0717749	0.0915008	0.0677079	0.0500076	0.06642	0.0570148
cg01357116	ATOH1	0.00105828	0.0875642	0.0368472	0.314304	-0.277457	3	582	TRUE	0.287497	0.0657596	0.130582	0.0495244	0.0278183	0.0440128	0.0462428	0.0443759	0.0533762	0.0606332	0.044633	0.0468159	0.0987581	0.318886	0.0550848	0.0433168	0.336529	0.0350678	0.04139	0.0875611	0.0448682	0.0612807	0.0431428	0.058099	0.0638496	0.0364297	0.0511001	0.04014	0.0339093	0.0512118	0.0256673	0.0241585	0.0296741	0.0314592	0.0447224
cg04263186	TACR3	0.00076708	0.136056	0.0643202	0.340555	-0.276235	3	484	TRUE	0.0640373	0.0677734	0.0780439	0.117501	0.157713	0.0611087	0.154594	0.182553	0.0884813	0.179747	0.065946	0.0693178	0.309753	0.196152	0.0753742	0.112611	0.0781473	0.152946	0.16187	0.423974	0.0568299	0.107227	0.0818838	0.0698736	0.287938	0.0652021	0.0638383	0.100243	0.0737163	0.0668214	0.0608146	0.0513128	0.032094	0.0766172	0.052542
cg09208010	MMP14	5.30996e-05	0.137464	0.0477769	0.32269	-0.274913	3	13	TRUE	0.0321132	0.0568657	0.101776	0.0879944	0.0640526	0.258833	0.119875	0.199026	0.287124	0.153088	0.0395897	0.155757	0.105709	0.422114	0.141867	0.123565	0.143948	0.0981731	0.0931669	0.122485	0.0965725	0.0778284	0.185381	0.116709	0.15299	0.0283103	0.0643905	0.0576302	0.0392103	0.105522	0.0331492	0.0402077	0.0310707	0.0387469	0.0395312
cg02870945	REEP1	0.000902443	0.149308	0.075119	0.346251	-0.271132	3	347	TRUE	0.122326	0.120321	0.117942	0.229073	0.075289	0.136792	0.40742	0.0618884	0.120099	0.178444	0.110621	0.10061	0.158225	0.085431	0.109406	0.157033	0.0738394	0.326746	0.136099	0.304589	0.0844769	0.144056	0.181565	0.110993	0.0794212	0.0862251	0.133639	0.126409	0.0809757	0.0535138	0.0550083	0.0580619	0.0444838	0.0612417	0.051631
cg00564163	STEAP4	3.35876e-05	0.131889	0.0559861	0.324962	-0.268975	3	227	TRUE	0.174542	0.0939597	0.0862229	0.0475962	0.0788697	0.0741318	0.275862	0.11024	0.0875923	0.0596476	0.117396	0.115906	0.125	0.171574	0.116124	0.345587	0.0932041	0.353436	0.093462	0.246022	0.0700291	0.0758871	0.110699	0.0640453	0.110183	0.0475059	0.0535435	0.0625666	0.0509142	0.0709807	0.108924	0.029154	0.0343356	0.0436245	0.0583124
cg10995380	TGFB1I1	1.2387e-05	0.157061	0.0662675	0.332399	-0.266131	3	494	TRUE	0.100326	0.0824244	0.102332	0.141846	0.0809844	0.281611	0.107637	0.168775	0.140141	0.128861	0.0508439	0.342847	0.161077	0.372739	0.236204	0.247379	0.114112	0.0963272	0.119122	0.0945107	0.0994533	0.147023	0.241721	0.113937	0.154301	0.0391078	0.0436931	0.0931063	0.0547968	0.106276	0.0465963	0.0766094	0.0366833	0.0887908	0.0770148
cg14116122	CART1	0.0229252	0.0655676	0.0178148	0.282591	-0.264776	3	1	TRUE	0.0228758	0.0234171	0.0180366	0.0122655	0.0573412	0.129559	0.014919	0.00992218	0.0326535	0.0263281	0.0228458	0.0299992	0.247347	0.273462	0.0166762	0.0599503	0.0592548	0.050018	0.112553	0.326964	0.00900187	0.0209947	0.0226822	0.012995	0.0271289	0.0332105	0.0246082	0.0146024	0.0164714	0.0200233	0.0146599	0.0217012	0.0101093	0.00709329	0.0156684
cg06722633	GRIK3	0.0185806	0.117514	0.057309	0.321071	-0.263762	3	535	TRUE	0.0709587	0.0446927	0.0607258	0.0638943	0.106672	0.11048	0.330015	0.317124	0.212426	0.0778696	0.0608768	0.1101	0.316075	0.153043	0.0889906	0.145422	0.107841	0.0503431	0.103394	0.189757	0.0294202	0.0485288	0.0425248	0.0331923	0.0634756	0.133799	0.0850887	0.0561687	0.0587006	0.0331026	0.0690661	0.0336214	0.0279765	0.0546365	0.0209304
cg24889366	GNG13	0.00945707	0.0748209	0.0318198	0.295466	-0.263646	3	53	TRUE	0.057667	0.0405431	0.0274064	0.048343	0.258057	0.0464745	0.0242236	0.0204843	0.0363534	0.0665002	0.0371815	0.0450035	0.0897521	0.317817	0.0390361	0.0324389	0.0348125	0.0328702	0.035512	0.0658422	0.0244529	0.0734534	0.047495	0.05828	0.310522	0.0470636	0.0272396	0.0292848	0.0249103	0.0543456	0.0282383	0.0316164	0.0223955	0.0262383	0.0268653
cg19713196	LAD1	0.0119371	0.144538	0.0737545	0.337361	-0.263606	3	279	TRUE	0.0544665	0.119673	0.0596451	0.270002	0.0995201	0.263873	0.331534	0.210276	0.0788013	0.212675	0.070756	0.0681544	0.0811665	0.0673177	0.117603	0.159381	0.0776711	0.375267	0.305281	0.0988476	0.112589	0.0708285	0.0943018	0.0862291	0.127594	0.0268711	0.132188	0.0903356	0.107913	0.062878	0.0903543	0.0446228	0.0631222	0.0599856	0.0592748
cg02676865	UBTD1	0.00391582	0.124776	0.0628661	0.324461	-0.261594	3	970	TRUE	0.0457289	0.0546425	0.088326	0.0872598	0.0862142	0.283758	0.108058	0.161776	0.282262	0.1325	0.0642534	0.135067	0.136531	0.158606	0.12298	0.407362	0.105504	0.125384	0.125197	0.0438808	0.0518532	0.0511151	0.109165	0.0689375	0.0830298	0.0447595	0.0749489	0.0702173	0.0547806	0.0797775	0.0865176	0.0811663	0.0365033	0.0376862	0.0623039
cg05159188	HIST1H4F	0.000462067	0.12553	0.0505035	0.311841	-0.261337	3	75	TRUE	0.109306	0.104432	0.0616861	0.052424	0.294667	0.0899645	0.134126	0.111077	0.079919	0.067845	0.0847039	0.226209	0.249824	0.0664543	0.0705304	0.0800281	0.296832	0.344022	0.141633	0.180829	0.0871759	0.0680599	0.0771007	0.0341564	0.0252376	0.0358219	0.04438	0.073784	0.0526204	0.0661059	0.0405921	0.0432946	0.0300287	0.0425453	0.0758621
cg26220350	PLTP	8.2068e-05	0.112017	0.0350472	0.296229	-0.261182	3	165	TRUE	0.0431855	0.0427414	0.0426734	0.0397207	0.0406298	0.0723202	0.0852624	0.15828	0.0949633	0.207296	0.0406207	0.0580742	0.349296	0.204985	0.0487109	0.220951	0.0419264	0.290334	0.217006	0.249058	0.0435495	0.0332663	0.0563602	0.0445255	0.0746905	0.0616519	0.0357	0.0247026	0.0458351	0.0329287	0.0313964	0.03274	0.0257029	0.0253913	0.0344234
cg26780333	ACOT4	0.000151793	0.0954355	0.029118	0.284447	-0.255328	3	562	TRUE	0.0807292	0.060437	0.150335	0.0648694	0.0600384	0.152985	0.0759044	0.0286951	0.0872123	0.0465566	0.0247934	0.110258	0.275862	0.140516	0.026406	0.0853299	0.0581535	0.242974	0.0537609	0.0569218	0.027319	0.0466263	0.052257	0.0424438	0.334504	0.0271225	0.053584	0.0351355	0.0313842	0.0499035	0.0274083	0.0203428	0.0183011	0.0167496	0.0112488
cg07482936	LOC388407	0.0119371	0.0897494	0.0437622	0.298411	-0.254648	3	477	TRUE	0.180788	0.0424558	0.0456061	0.1083	0.0331187	0.0882016	0.0466746	0.0251953	0.0551509	0.0637114	0.0391804	0.0431747	0.0704019	0.0646575	0.0594003	0.0644432	0.342551	0.281857	0.270823	0.0421235	0.0622741	0.0479394	0.0460809	0.0735057	0.0461197	0.0247256	0.0896364	0.0473138	0.0422814	0.0341735	0.0333116	0.0461278	0.0364876	0.0389203	0.0446437
cg14015044	TNFRSF10C	0.0185806	0.115409	0.0394154	0.29254	-0.253124	3	185	TRUE	0.0117044	0.129413	0.0335472	0.294924	0.0967406	0.232798	0.186352	0.22276	0.237948	0.0490572	0.0600048	0.0258956	0.0656783	0.0489637	0.0295508	0.300918	0.147749	0.0719854	0.281777	0.0818818	0.0394377	0.0228354	0.0342901	0.0471285	0.131898	0.0130355	0.0456938	0.0715601	0.0276145	0.0229264	0.0687173	0.0496173	0.0147136	0.0424712	0.0378046
cg26162582	KCNA6	0.00259218	0.127962	0.0547916	0.306367	-0.251575	3	49	TRUE	0.100899	0.0294361	0.0965892	0.0469149	0.14794	0.0720953	0.275409	0.104552	0.211753	0.0486923	0.0377499	0.177484	0.296662	0.106497	0.109392	0.0787961	0.0709831	0.067294	0.116629	0.34703	0.0416558	0.112583	0.176897	0.0716	0.253523	0.0838113	0.0714851	0.0564634	0.0482125	0.0665776	0.0667284	0.0505747	0.0333888	0.0301085	0.0405656
cg22339278	KIRREL2	0.00656675	0.0940215	0.0472841	0.29524	-0.247956	3	548	TRUE	0.262101	0.0559572	0.0484269	0.316387	0.0557078	0.0592496	0.0385703	0.0379053	0.0705267	0.307232	0.060448	0.0748042	0.102633	0.0607702	0.0610702	0.0574741	0.0709802	0.202152	0.06998	0.0892587	0.0427961	0.0523172	0.0540843	0.045818	0.0538871	0.0674209	0.0486726	0.06176	0.0492746	0.036154	0.0489517	0.0348837	0.0485047	0.0369225	0.040296
cg05768141	KCNJ10	0.000269551	0.108736	0.044106	0.289807	-0.245701	3	191	TRUE	0.0492091	0.0734135	0.0440135	0.153669	0.046453	0.296731	0.098081	0.0790222	0.0930128	0.100655	0.0450322	0.0517379	0.0669128	0.0538584	0.0401623	0.210223	0.053139	0.0635485	0.0497796	0.228366	0.288324	0.117388	0.284365	0.0595038	0.071811	0.0379184	0.0443015	0.0505164	0.0448324	0.0287736	0.0420478	0.0446794	0.0299927	0.0507303	0.0672673
cg10281002	TBX5	0.00578996	0.152014	0.0904534	0.333408	-0.242954	3	152	TRUE	0.156418	0.123918	0.089289	0.103812	0.12675	0.221346	0.120117	0.121389	0.0990387	0.0793261	0.0739323	0.121701	0.30491	0.195342	0.0905035	0.14915	0.273835	0.123663	0.14089	0.327228	0.100732	0.368085	0.0739836	0.109194	0.105797	0.0691484	0.114672	0.125042	0.0714656	0.0773649	0.0657925	0.0856457	0.126421	0.0842912	0.0846906
cg20083730	MT1E	0.00144256	0.0901683	0.0248087	0.26606	-0.241251	3	6	TRUE	0.0263544	0.0209002	0.0250254	0.160286	0.0252013	0.0268509	0.190286	0.137279	0.0605563	0.239182	0.0679032	0.0537831	0.0640984	0.0648445	0.0501587	0.260251	0.0594506	0.0375465	0.298746	0.0924902	0.184577	0.0320659	0.0261492	0.0214363	0.0287855	0.0274028	0.0257561	0.0351075	0.0236439	0.0174001	0.0218109	0.0267044	0.0232312	0.0328457	0.0141841
cg23092823	PODN	0.00391582	0.111873	0.048556	0.285714	-0.237158	3	727	TRUE	0.0710519	0.0437266	0.041295	0.254979	0.0637778	0.0431929	0.165073	0.0922105	0.0727025	0.145185	0.0823329	0.0518595	0.235034	0.0696366	0.0533543	0.305538	0.0992056	0.296626	0.159689	0.0954465	0.0770884	0.0408869	0.0534232	0.0466263	0.136886	0.0560633	0.0601116	0.0712068	0.0421661	0.0727818	0.0516155	0.0354842	0.0254531	0.0429319	0.0277456
cg16303453	CA7	5.30996e-05	0.108725	0.039308	0.276055	-0.236748	3	734	TRUE	0.0427852	0.0420846	0.0618123	0.276441	0.0766305	0.0707356	0.0856566	0.0633619	0.0831409	0.105396	0.0333748	0.239365	0.226734	0.149575	0.0823564	0.123354	0.105988	0.076907	0.31236	0.0697205	0.0897673	0.100731	0.0586773	0.0625355	0.0786442	0.0317475	0.0377515	0.0352615	0.0421107	0.0787903	0.0191052	0.0303807	0.0235401	0.029755	0.0646371
cg04739570	PODXL2	0.00391582	0.111217	0.0507922	0.286602	-0.23581	3	551	TRUE	0.0736136	0.0481262	0.0548643	0.0867422	0.190035	0.196243	0.0807764	0.126766	0.0497124	0.146685	0.0453746	0.0647033	0.269409	0.0812221	0.0739531	0.11807	0.116691	0.300758	0.0607091	0.289639	0.0777367	0.0724044	0.0630129	0.0344268	0.0587432	0.0464593	0.0844859	0.0660979	0.0501355	0.0371743	0.0314426	0.0210248	0.0201511	0.0443951	0.106556
cg17133388	C3orf28	0.00123745	0.104809	0.0407351	0.276338	-0.235603	3	296	TRUE	0.0354812	0.0638165	0.0505634	0.198842	0.0342732	0.04575	0.0658215	0.187586	0.0623466	0.264538	0.0366385	0.207019	0.0382883	0.0331448	0.0381251	0.272165	0.0886368	0.057479	0.0717543	0.151821	0.0868245	0.0600026	0.113463	0.292311	0.063532	0.0202433	0.0344665	0.0277778	0.0377119	0.101438	0.0254682	0.0491243	0.0250586	0.0497067	0.0363561
cg00666746	SYDE1	1.60911e-05	0.129599	0.045759	0.28078	-0.235021	3	433	TRUE	0.0330494	0.0688683	0.111298	0.105811	0.0641824	0.268746	0.0892549	0.122705	0.248235	0.162605	0.0459643	0.129553	0.109539	0.32536	0.127797	0.128527	0.162392	0.128948	0.106318	0.0809726	0.0995758	0.0861572	0.187515	0.0954175	0.151176	0.038699	0.0869259	0.0603097	0.0478473	0.0531793	0.072186	0.0255146	0.0181601	0.0207131	0.0340547
cg13701109	ADAMTS19	0.0310076	0.146464	0.078319	0.311453	-0.233134	3	631	TRUE	0.293527	0.064059	0.0798732	0.0799291	0.0903139	0.101341	0.160302	0.0583198	0.0978419	0.131508	0.278237	0.112977	0.16848	0.190646	0.0629035	0.210659	0.252276	0.106565	0.304055	0.336778	0.0617891	0.066018	0.0836537	0.0686357	0.200902	0.106458	0.0570496	0.100113	0.079772	0.110707	0.0337147	0.0978512	0.0841315	0.0479652	0.0654277
cg22131691	PDE1C	0.00105828	0.0963138	0.043927	0.276974	-0.233047	3	3	TRUE	0.0409751	0.0552052	0.0647611	0.269003	0.044791	0.0621699	0.101632	0.112208	0.0493827	0.056717	0.0528875	0.0620257	0.0651376	0.0576348	0.0485015	0.0468053	0.0404126	0.0651197	0.181567	0.303129	0.0466243	0.258791	0.086043	0.050277	0.186043	0.0266538	0.0363973	0.088774	0.026786	0.0395548	0.0599905	0.0464343	0.0272989	0.0380357	0.0493449
cg22040627	SLC13A5	0.00144256	0.0682492	0.0289322	0.261069	-0.232137	3	366	TRUE	0.0331793	0.0314217	0.027842	0.0264174	0.0569081	0.250089	0.038993	0.0372117	0.0466975	0.0219097	0.0273172	0.03255	0.279139	0.0416477	0.0229541	0.0375697	0.123023	0.0137828	0.0603615	0.25398	0.0393307	0.0466078	0.0300752	0.037037	0.0901864	0.106177	0.0309648	0.0254175	0.0175949	0.0242129	0.0235699	0.01712	0.0166879	0.0135034	0.0140744
cg02225847	FAM65A	0.00012423	0.157735	0.0635596	0.29552	-0.23196	3	664	TRUE	0.0446807	0.0658224	0.153148	0.105506	0.110454	0.327866	0.119441	0.224237	0.282884	0.154761	0.04532	0.183081	0.0848242	0.275811	0.189367	0.180503	0.170586	0.132229	0.17192	0.116101	0.113607	0.123296	0.255305	0.140152	0.172467	0.0642807	0.0749786	0.0842842	0.0665279	0.13181	0.0515357	0.0289403	0.0333435	0.0500574	0.0498379
cg16989646	SLC25A15	0.000184563	0.133438	0.0471405	0.275084	-0.227943	3	510	TRUE	0.036348	0.0423608	0.10512	0.0668335	0.0616574	0.267183	0.106421	0.148858	0.252414	0.132818	0.0299274	0.166135	0.11413	0.305654	0.154232	0.128343	0.189626	0.115357	0.119123	0.0898946	0.142389	0.104007	0.148086	0.119089	0.189945	0.014099	0.046545	0.0723181	0.0371061	0.116486	0.0417975	0.0209261	0.0419857	0.0310348	0.0491066
cg14348532	CALCA	0.00105828	0.122019	0.06781	0.293791	-0.225981	3	337	TRUE	0.089805	0.0997706	0.102176	0.0823277	0.107552	0.333204	0.0856572	0.0567479	0.135249	0.107561	0.12244	0.274449	0.273719	0.139565	0.115441	0.163157	0.100631	0.102195	0.112504	0.0794076	0.0582968	0.0562187	0.112843	0.0627917	0.0767739	0.105344	0.0923643	0.0695301	0.0939404	0.0740143	0.0500286	0.0543312	0.0461826	0.0544567	0.037907
cg05592398	LIMK1	5.38187e-06	0.124661	0.0448555	0.270203	-0.225347	3	378	TRUE	0.0544753	0.220815	0.0914839	0.139922	0.120397	0.114554	0.0894232	0.0946011	0.131779	0.177577	0.0891469	0.0502104	0.141053	0.108912	0.0629278	0.103446	0.308336	0.254799	0.247473	0.0657758	0.0591222	0.0444574	0.107051	0.0799679	0.158817	0.0217566	0.0441379	0.0611427	0.0396184	0.0776635	0.0322471	0.0364714	0.0318211	0.0532013	0.0504955
cg22775000	TMEFF1	0.00945707	0.0688309	0.028471	0.253605	-0.225134	3	536	TRUE	0.029703	0.0441191	0.0420954	0.0399434	0.0321212	0.0441238	0.164281	0.0192095	0.0344783	0.259272	0.0413906	0.0451857	0.0584906	0.0614543	0.0341588	0.25462	0.0244165	0.246923	0.0376325	0.0328102	0.0400198	0.0466614	0.0259226	0.0420196	0.0197213	0.0233096	0.0361352	0.0328666	0.014595	0.0497317	0.0197754	0.0254287	0.018363	0.0277313	0.0367732
cg19995014	APLP1	0.0280863	0.0660295	0.023065	0.247216	-0.224151	3	371	TRUE	0.0206323	0.0157534	0.0231947	0.0146399	0.0339006	0.0503194	0.0340633	0.0216073	0.0415839	0.0310416	0.250837	0.0205733	0.0268437	0.246506	0.0223852	0.0237248	0.106057	0.244306	0.186555	0.0493679	0.0176252	0.0161397	0.0761645	0.0588269	0.0180897	0.0133717	0.0163368	0.0130134	0.0172957	0.0193586	0.0542423	0.0253322	0.0112291	0.0313811	0.0290891
cg09998229	TBXA2R	0.00509397	0.0936291	0.0362064	0.248468	-0.212261	3	99	TRUE	0.0409357	0.0811456	0.036361	0.232647	0.0363152	0.247623	0.0858247	0.0195129	0.0458672	0.246478	0.0427921	0.204903	0.1455	0.251302	0.037627	0.0419631	0.04073	0.0355109	0.14797	0.0390666	0.0404306	0.0435646	0.0400948	0.0343549	0.122207	0.0659358	0.0321664	0.0253324	0.0275904	0.0430186	0.0349433	0.0332512	0.0304443	0.0454641	0.0239172
cg10217445	OLIG2	0.000151793	0.147854	0.0822799	0.290885	-0.208605	3	455	TRUE	0.107338	0.120447	0.288499	0.0890923	0.296251	0.0918081	0.0955744	0.139706	0.0966021	0.0893023	0.115773	0.102896	0.169806	0.191301	0.115275	0.201722	0.108502	0.101331	0.24188	0.287905	0.0901458	0.0817514	0.117499	0.117165	0.238788	0.0970071	0.0757327	0.10937	0.0729819	0.0947169	0.0947616	0.0791726	0.0516706	0.0726888	0.0746974
cg12594641	MGC52057	0.00298172	0.0945558	0.0363555	0.47563	-0.439274	2	110	TRUE	0.0202737	0.0587044	0.0276039	0.0243913	0.0575076	0.0588902	0.0448625	0.0406105	0.0611379	0.0296851	0.026384	0.127044	0.0626206	0.105846	0.0612799	0.43856	0.0836239	0.512699	0.102894	0.0496689	0.0328052	0.0662593	0.061685	0.0360682	0.172789	0.0146801	0.0315338	0.0662459	0.0196335	0.140711	0.0186314	0.0147218	0.0124031	0.0189238	0.02607
cg20645065	ALPL	0.0229252	0.0933094	0.0287646	0.460154	-0.43139	2	269	TRUE	0.124943	0.0501031	0.0285025	0.099268	0.0193341	0.128793	0.109161	0.0235114	0.0268559	0.0231781	0.0153276	0.145875	0.227604	0.476844	0.0437732	0.0298871	0.443465	0.0244761	0.0684356	0.0657002	0.0220219	0.022401	0.0441249	0.0219602	0.0471881	0.0121365	0.0401775	0.0773164	0.0262542	0.028169	0.0151744	0.0194001	0.0229558	0.0165914	0.0294711
cg09952204	RASGRF2	0.0133717	0.0714885	0.0198166	0.447122	-0.427305	2	106	TRUE	0.0197334	0.0254618	0.0488271	0.0206369	0.0187971	0.408878	0.0232604	0.012538	0.0122634	0.0235235	0.0218108	0.0347362	0.485366	0.218288	0.0180064	0.0633587	0.0108416	0.0320545	0.0206751	0.137041	0.0161014	0.0246995	0.0246998	0.0253494	0.0402635	0.00863499	0.0154142	0.0202991	0.0138432	0.0115436	0.0112982	0.0451291	0.0113984	0.0433829	0.0172227
cg12072973	PLEKHO1	0.00743128	0.0742584	0.0190872	0.428323	-0.409236	2	443	TRUE	0.0138889	0.044213	0.0292507	0.0944266	0.00875716	0.0169238	0.0706453	0.0107287	0.0195298	0.0268436	0.0169212	0.0150296	0.032752	0.329906	0.0549511	0.52674	0.0114582	0.0536131	0.198816	0.013692	0.139373	0.0407393	0.0615767	0.0142565	0.0114274	0.00690771	0.00908992	0.00570945	0.0148267	0.073755	0.00703053	0.027292	0.0067312	0.0104632	0.0290668
cg09500672	MGC52057	0.00391582	0.0974209	0.0452441	0.450265	-0.405021	2	407	TRUE	0.0337553	0.0436543	0.0601669	0.0679913	0.059329	0.0838018	0.0600592	0.0505812	0.0800272	0.0463904	0.0332277	0.0999562	0.125944	0.10615	0.0568315	0.519213	0.0768268	0.381318	0.0789536	0.0580095	0.0439682	0.0470554	0.0603996	0.0567776	0.105135	0.0233872	0.0489964	0.0958264	0.0429676	0.0927617	0.0325864	0.0236617	0.0313522	0.0383807	0.0225206
cg17404915	OVOL2	0.00945707	0.0919002	0.0348324	0.437799	-0.402967	2	53	TRUE	0.0239324	0.0339337	0.0353031	0.0311024	0.0476579	0.0440063	0.229736	0.0269316	0.0270051	0.0276998	0.0300997	0.395126	0.0624146	0.100644	0.0227178	0.0796869	0.480472	0.0178718	0.194153	0.214587	0.0245447	0.0442922	0.0355099	0.0256508	0.0424269	0.0155079	0.0166033	0.0349097	0.136736	0.0276385	0.0157843	0.0223932	0.0195019	0.0262187	0.0330305
cg21688264	SNAP91	0.0149494	0.0721118	0.0178346	0.418452	-0.400618	2	52	TRUE	0.033518	0.0141378	0.0884936	0.0152102	0.176471	0.322339	0.0846927	0.0162581	0.0268577	0.0153105	0.0148221	0.0631185	0.0195537	0.0500938	0.035336	0.103983	0.0144004	0.0221197	0.514565	0.0453801	0.0204973	0.015119	0.0418556	0.0252684	0.0233933	0.0193017	0.0143261	0.00908086	0.0211577	0.0220786	0.0162034	0.0307208	0.010619	0.016838	0.0180193
cg17191178	SHOX2	0.00391582	0.100275	0.0336764	0.418548	-0.384872	2	378	TRUE	0.148071	0.0962657	0.0562254	0.085095	0.0390968	0.0994481	0.045372	0.141322	0.0483412	0.0547003	0.166759	0.0340164	0.222991	0.0851158	0.0294777	0.0539063	0.46792	0.0422957	0.369177	0.0665213	0.0298266	0.0261069	0.0269294	0.0236538	0.0482315	0.0322186	0.0443498	0.0371002	0.0243583	0.0331649	0.0320318	0.0344828	0.0231744	0.0277244	0.0481592
cg22559669	TSPAN5	7.29929e-07	0.0612861	0.00712251	0.389418	-0.382296	2	394	TRUE	0.0171879	0.0073455	0.00863372	0.0126315	0.0109943	0.386884	0.0104964	0.00737193	0.391952	0.183455	0.0106202	0.0108748	0.0194757	0.012193	0.011377	0.076496	0.00894303	0.0252437	0.00893609	0.174651	0.0127418	0.021226	0.00918695	0.0124852	0.0807498	0.0063575	0.00522708	0.00611411	0.00852262	0.00732531	0.00612694	0.00777801	0.0072061	0.00828241	0.00828505
cg11476211	PRKCE	0.00298172	0.0579336	0.0133852	0.393796	-0.38041	2	241	TRUE	0.0142663	0.0162341	0.0145107	0.109441	0.0165702	0.0188934	0.0124564	0.0601859	0.020798	0.0258566	0.0217153	0.0232629	0.0344157	0.0367101	0.0168591	0.0313145	0.450983	0.0257714	0.0991941	0.336608	0.0115791	0.00990426	0.0120017	0.0161008	0.0127055	0.0121704	0.0146274	0.0140938	0.0169937	0.01116	0.0143854	0.0159585	0.0126899	0.0108037	0.0109695
cg06023257	GAB2	0.00656675	0.0608654	0.0153442	0.384778	-0.369433	2	630	TRUE	0.0119727	0.0174664	0.113886	0.0266693	0.0183874	0.0209487	0.0220194	0.0108136	0.17483	0.0166943	0.0108506	0.0186027	0.0524896	0.266402	0.0166654	0.0206217	0.503154	0.0430829	0.017519	0.0250135	0.0227405	0.0229161	0.0187514	0.0246014	0.0245376	0.00798722	0.0119734	0.0197798	0.0161713	0.0143289	0.0184063	0.01964	0.0135293	0.0114626	0.0201626
cg04600618	C6orf206	0.0149494	0.0913567	0.0386469	0.406321	-0.367674	2	170	TRUE	0.17661	0.0579191	0.0310862	0.0181233	0.0256285	0.0740188	0.0261579	0.0556522	0.0805155	0.0539841	0.0439768	0.0413336	0.078201	0.110446	0.0497177	0.187201	0.419539	0.0343446	0.393103	0.0282683	0.0496666	0.0461201	0.0734697	0.0356261	0.0932093	0.017604	0.0228345	0.0447305	0.0222587	0.0985425	0.0772785	0.0189658	0.0176734	0.0330224	0.0335586
cg15539420	HOXB8	0.00105828	0.132374	0.0710339	0.431926	-0.360892	2	53	TRUE	0.0563331	0.088882	0.0543171	0.0796273	0.0855653	0.0760746	0.153989	0.0759773	0.28594	0.12359	0.222814	0.104845	0.0888684	0.144591	0.11621	0.0915196	0.117203	0.577911	0.119854	0.114892	0.128533	0.097963	0.100638	0.111586	0.0916221	0.047371	0.131622	0.0814573	0.0620796	0.076732	0.0556119	0.0547913	0.0572226	0.0682288	0.0752224
cg01405107	HOXB5	0.000184563	0.161883	0.0712725	0.426924	-0.355652	2	517	TRUE	0.0525095	0.167255	0.108963	0.207498	0.0639816	0.188767	0.0866838	0.110257	0.202373	0.121163	0.399541	0.124107	0.192731	0.264346	0.13148	0.240013	0.158958	0.454307	0.112884	0.0901639	0.106489	0.115168	0.103561	0.0833059	0.160576	0.0364055	0.0920805	0.0675874	0.0690993	0.0785065	0.0566428	0.0574205	0.0649808	0.0598734	0.130128
cg05778847	PPP1R14A	0.0133717	0.12295	0.054543	0.408409	-0.353866	2	634	TRUE	0.0634745	0.137849	0.0904742	0.229074	0.0349776	0.0505386	0.0909552	0.124761	0.0495298	0.0723189	0.0488952	0.0630037	0.378556	0.100267	0.0652946	0.126862	0.438263	0.0579467	0.21696	0.0539436	0.068494	0.0615356	0.0452643	0.182243	0.222261	0.0467278	0.0462512	0.0339542	0.0820127	0.0547155	0.0692023	0.0761569	0.030798	0.049798	0.055814
cg14717170	SLITRK3	0.0253972	0.121744	0.0583122	0.411994	-0.353682	2	2	TRUE	0.167485	0.0550134	0.0457951	0.0418584	0.0691111	0.0723106	0.209131	0.0391823	0.0758968	0.0656323	0.048062	0.162615	0.192157	0.417789	0.0682647	0.406199	0.0694282	0.0584888	0.255118	0.114321	0.133981	0.0607484	0.0888158	0.0619424	0.0642493	0.0515392	0.0672429	0.0691269	0.0570012	0.0964763	0.0507292	0.0433376	0.0493918	0.0559485	0.0423288
cg17371081	NELL1	0.0310076	0.0774626	0.0254536	0.376847	-0.351393	2	179	TRUE	0.0600029	0.0258368	0.021751	0.0251506	0.0333491	0.128315	0.0332009	0.0207598	0.0195359	0.0764427	0.042647	0.0253049	0.432401	0.0246425	0.0194123	0.155491	0.211401	0.0182894	0.0437002	0.321292	0.0973319	0.0290838	0.0244595	0.0186738	0.0280906	0.0221861	0.0394109	0.0320671	0.0406263	0.0437094	0.015897	0.0148332	0.0174686	0.0174828	0.0108547
cg14089692	ADAM33	0.00224793	0.115995	0.0493858	0.395512	-0.346126	2	192	TRUE	0.07255	0.0454506	0.178318	0.162146	0.0464094	0.0687494	0.0862162	0.0394161	0.19902	0.0680149	0.411114	0.156488	0.37991	0.0974694	0.0648627	0.136264	0.0509921	0.0605098	0.0775212	0.181037	0.0789383	0.0863298	0.0506759	0.056073	0.0453889	0.0854111	0.0860125	0.0474048	0.0365214	0.0595229	0.0341698	0.0405306	0.0218744	0.0488381	0.0335723
cg24879335	TF	0.00447129	0.125402	0.0617417	0.404679	-0.342937	2	55	TRUE	0.222651	0.0416874	0.092479	0.0589583	0.0897379	0.110485	0.13274	0.138317	0.0994442	0.0713008	0.0575266	0.100417	0.539461	0.238031	0.0685057	0.117494	0.0743662	0.0937305	0.152695	0.269897	0.0838089	0.0745321	0.0723878	0.0840023	0.0504021	0.0630768	0.113142	0.054198	0.0539219	0.105161	0.0586396	0.0358881	0.0438346	0.029143	0.0604126
cg04125208	CD44	0.0083921	0.0918302	0.0364663	0.376365	-0.339899	2	501	TRUE	0.0798546	0.0470167	0.0230408	0.0616397	0.0489081	0.148205	0.0409384	0.0397839	0.332002	0.0757298	0.0328576	0.0310818	0.0224794	0.0238716	0.056852	0.189118	0.0488649	0.0955402	0.182649	0.0426414	0.104301	0.0518965	0.420728	0.0484416	0.0473123	0.0326124	0.0351883	0.0255404	0.0394585	0.0407868	0.0361326	0.0455525	0.0223672	0.0592728	0.0277514
cg18587364	ZNF562	0.0253972	0.0559212	0.0199243	0.359723	-0.339799	2	45	TRUE	0.0186657	0.041486	0.0530528	0.0184469	0.022115	0.031085	0.414575	0.304871	0.0484881	0.0562791	0.0244861	0.0361775	0.0489856	0.0256946	0.0234394	0.0293346	0.025392	0.0145303	0.0223187	0.017206	0.0452345	0.0308179	0.0118125	0.0171645	0.0163714	0.0181397	0.0127443	0.0165333	0.0258352	0.0206643	0.0218408	0.0205139	0.0157751	0.0176721	0.0295244
cg26578617	SNCA	8.2068e-05	0.124499	0.0476775	0.387036	-0.339358	2	600	TRUE	0.204904	0.058105	0.0549227	0.0677049	0.380642	0.0574897	0.13844	0.056676	0.0840719	0.0745897	0.0702748	0.0606488	0.244624	0.151753	0.0526119	0.233293	0.112866	0.0761589	0.0684134	0.0651022	0.198651	0.101885	0.0583171	0.0469073	0.393429	0.0248564	0.0341396	0.0448762	0.0439141	0.0407578	0.0319195	0.0627287	0.0428041	0.0544313	0.0963473
cg10453365	RHCG	1.2387e-05	0.093671	0.0246778	0.357196	-0.332518	2	110	TRUE	0.0744147	0.0278776	0.036114	0.0479404	0.068934	0.0325266	0.0560514	0.161742	0.0450396	0.0319876	0.0354614	0.0433502	0.433398	0.0645505	0.036149	0.190465	0.203935	0.0504272	0.0638735	0.280994	0.046946	0.192649	0.0336839	0.0448226	0.0384424	0.00999237	0.0248913	0.0280843	0.0185239	0.0485322	0.0246636	0.0228135	0.0160734	0.0203742	0.0328295
cg05500015	NAALAD2	0.0496086	0.103268	0.0465902	0.369041	-0.322451	2	63	TRUE	0.046914	0.0388226	0.0578466	0.0287109	0.0483804	0.217325	0.0388628	0.0613492	0.0492328	0.0551402	0.0293559	0.0558725	0.15863	0.122704	0.0445291	0.229122	0.405733	0.0700609	0.193918	0.33235	0.0323558	0.0475007	0.126882	0.0524039	0.0377067	0.0450712	0.0335004	0.120831	0.0332623	0.053531	0.014828	0.0589713	0.0205009	0.0335008	0.0519051
cg16689634	CYP4X1	0.0496086	0.10005	0.0490487	0.370302	-0.321254	2	299	TRUE	0.0301734	0.034102	0.0451204	0.031653	0.0375021	0.0822368	0.0439729	0.0630585	0.0935014	0.0381317	0.0363846	0.374008	0.366596	0.226076	0.0655903	0.0986294	0.0552077	0.0803275	0.10871	0.233564	0.0371608	0.084241	0.0819727	0.0708106	0.0825123	0.0302063	0.0440065	0.0336082	0.031057	0.0351974	0.058435	0.0953841	0.0240157	0.0510584	0.0875183
cg00902195	SYT10	0.000387494	0.100121	0.0361645	0.35367	-0.317506	2	254	TRUE	0.0731528	0.0373235	0.0781147	0.0473233	0.0482326	0.165887	0.0414816	0.0250847	0.0833094	0.0671688	0.0568229	0.0544049	0.209964	0.114931	0.0713341	0.11097	0.370594	0.0669947	0.336747	0.144576	0.0305659	0.04428	0.0580174	0.0630097	0.102746	0.0176303	0.0451138	0.0609917	0.0351663	0.0435433	0.0258454	0.0540363	0.0151195	0.0387581	0.0254407
cg00832994	ATPAF1	0.00144256	0.0780565	0.0245595	0.342013	-0.317454	2	258	TRUE	0.0482724	0.0428378	0.0421786	0.0410187	0.0192062	0.105196	0.0218452	0.0660688	0.0526584	0.174535	0.0113764	0.0551132	0.0389706	0.182613	0.0306261	0.397067	0.0372917	0.030789	0.0474039	0.286959	0.0287499	0.0213888	0.0707293	0.037283	0.0612355	0.0162236	0.0154409	0.0211519	0.0423897	0.0433884	0.0145551	0.0281303	0.0160097	0.0198262	0.0284794
cg27352992	CNTN1	0.00578996	0.0912601	0.0458747	0.359384	-0.313509	2	734	TRUE	0.0385194	0.0448138	0.0567385	0.0518685	0.0615909	0.109922	0.0969378	0.0677531	0.0596851	0.104017	0.0351023	0.0631787	0.343608	0.0709631	0.046217	0.0602028	0.0635851	0.0468423	0.142121	0.0980913	0.0407037	0.0604709	0.37516	0.0523829	0.0910277	0.0424714	0.0525417	0.0491911	0.0435798	0.0509626	0.0665289	0.0297168	0.0357236	0.0583661	0.0296647
cg16761581	ADCY4	0.00144256	0.0766246	0.0306899	0.341277	-0.310587	2	57	TRUE	0.089513	0.0210854	0.0393088	0.0428161	0.0345887	0.0495199	0.136601	0.0224575	0.0651216	0.11236	0.0444815	0.0331975	0.0427692	0.0466663	0.0348109	0.0908443	0.32635	0.0797804	0.0613241	0.356203	0.0406157	0.0195903	0.0548671	0.0350784	0.0356642	0.0380196	0.0759058	0.0308711	0.033188	0.0313098	0.021275	0.0297595	0.0204018	0.0165506	0.00961796
cg23699324	CTNNA2	0.000462067	0.10209	0.041853	0.350888	-0.309035	2	182	TRUE	0.0417894	0.0500187	0.0454238	0.0435218	0.0787558	0.181788	0.156752	0.0436322	0.0847797	0.207016	0.371283	0.0618579	0.0588843	0.330493	0.0612536	0.0831434	0.0486748	0.0573336	0.204524	0.057542	0.0492724	0.0528747	0.0525489	0.0566367	0.0724564	0.0362203	0.0299603	0.0394557	0.0615744	0.0604051	0.0261444	0.0367385	0.0397891	0.0361341	0.0521078
cg18695917	FSTL5	0.0453043	0.0686487	0.0287459	0.335469	-0.306723	2	156	TRUE	0.0377204	0.0268268	0.0222361	0.0382667	0.033893	0.0818529	0.0220588	0.0268595	0.0643997	0.025641	0.231875	0.0226574	0.0619349	0.0671121	0.0262751	0.0460043	0.0376601	0.439063	0.0521352	0.209469	0.0171488	0.0444555	0.0289205	0.0267788	0.0249736	0.0246268	0.0352444	0.0305962	0.0246053	0.0195846	0.0257074	0.0349465	0.0200779	0.0195312	0.0525388
cg19363546	POU2F3	0.0341745	0.0852638	0.0364162	0.342241	-0.305825	2	345	TRUE	0.018812	0.0331458	0.114515	0.0414261	0.0264677	0.0786652	0.0556208	0.0210368	0.0590893	0.0415279	0.119048	0.0351833	0.342079	0.0521294	0.0476622	0.0498008	0.219843	0.0866989	0.342404	0.148598	0.0382448	0.0606799	0.0291908	0.0344401	0.0352868	0.0291224	0.0512893	0.0278157	0.0663517	0.0515815	0.0181108	0.0307303	0.0185373	0.0493668	0.0212558
cg20001829	TMEM25	8.2068e-05	0.107432	0.0460023	0.351724	-0.305722	2	418	TRUE	0.0302723	0.0508639	0.056889	0.0595411	0.0558882	0.0618315	0.0648583	0.0621167	0.139814	0.0846195	0.0844976	0.101436	0.426261	0.103021	0.12571	0.101793	0.100196	0.144602	0.277188	0.104004	0.0601279	0.14543	0.0611843	0.0939877	0.0896779	0.0312455	0.0381845	0.0303577	0.0427807	0.045691	0.0324109	0.0968598	0.0329537	0.0539833	0.0555556
cg25852941	DNAJA5	0.0185806	0.0912957	0.0469357	0.350366	-0.303431	2	467	TRUE	0.0452282	0.0433709	0.0560628	0.0661521	0.0475201	0.135045	0.0364477	0.0498097	0.115361	0.06083	0.0265958	0.0592923	0.0965263	0.165759	0.0857483	0.101407	0.345871	0.0550989	0.0585057	0.0500205	0.0699495	0.0370001	0.0466016	0.0733267	0.354862	0.0899962	0.0540093	0.0308551	0.0407361	0.0382036	0.0303489	0.0291921	0.0583511	0.0513298	0.0463349
cg05675373	KCNC4	0.0280863	0.0822088	0.0328208	0.334786	-0.301965	2	280	TRUE	0.0892589	0.0846366	0.0376041	0.0494585	0.0498504	0.0497499	0.135723	0.017677	0.0176551	0.0317953	0.0831253	0.02452	0.0741308	0.270286	0.0312115	0.399286	0.0836874	0.0256146	0.172289	0.0890033	0.11314	0.0357034	0.0216599	0.0248251	0.043327	0.0151556	0.0377862	0.0389754	0.0429243	0.0310144	0.0697424	0.0137844	0.0130878	0.0372238	0.0285141
cg02515725	PDLIM3	0.0166821	0.107618	0.0597151	0.361335	-0.30162	2	279	TRUE	0.354175	0.0618867	0.0620928	0.0760383	0.0649441	0.0892739	0.117825	0.0444907	0.0709545	0.0848727	0.368495	0.0470341	0.152964	0.113469	0.0850938	0.237686	0.105165	0.0746489	0.0590395	0.137095	0.0541629	0.0500798	0.074091	0.0453996	0.0594668	0.127723	0.0573506	0.0555556	0.0605881	0.085959	0.0402128	0.041468	0.0313411	0.0358799	0.061073
cg08319991	UCHL1	0.000548929	0.0532948	0.0198479	0.321125	-0.301277	2	354	TRUE	0.0272378	0.0242915	0.0227425	0.0274725	0.043333	0.032239	0.0765163	0.050964	0.030779	0.0250157	0.0241241	0.0278698	0.0185185	0.322637	0.0297657	0.031998	0.021809	0.0226185	0.319614	0.0180083	0.0270358	0.0323482	0.026661	0.0261991	0.0225709	0.0149084	0.0158525	0.0241984	0.0240035	0.0221228	0.020154	0.0294425	0.0146014	0.0144421	0.0187538
cg04676561	HIST1H1B	0.00076708	0.0994912	0.0384625	0.339192	-0.300729	2	234	TRUE	0.11526	0.0520716	0.0540889	0.0664194	0.0439706	0.0283593	0.0722207	0.0923677	0.0603544	0.0960663	0.0496245	0.0542222	0.0912471	0.19522	0.0538083	0.244933	0.0422003	0.43345	0.188159	0.227553	0.0590126	0.0661342	0.0268295	0.0490631	0.0246443	0.0360775	0.0365308	0.0418875	0.0361861	0.0632708	0.0276234	0.0428404	0.0226175	0.0400668	0.0375245
cg26344532	IPF1	0.00105828	0.0746549	0.0286968	0.328447	-0.29975	2	3	TRUE	0.125564	0.0384946	0.0384057	0.0351192	0.0619663	0.033823	0.272461	0.0309031	0.0360866	0.0425992	0.0254463	0.0335149	0.0473745	0.175999	0.0516631	0.0356682	0.384433	0.0443967	0.0884372	0.0504275	0.0417568	0.0398896	0.0409619	0.039259	0.0517229	0.0237469	0.0375099	0.0399263	0.030559	0.0517919	0.0206565	0.0186932	0.0155792	0.0268008	0.0217048
cg27035169	SLC7A8	3.26834e-07	0.193915	0.0844633	0.381585	-0.297122	2	249	TRUE	0.101575	0.162562	0.152074	0.14547	0.143191	0.237354	0.115885	0.265375	0.243051	0.345104	0.100277	0.197696	0.23445	0.418065	0.171001	0.212082	0.149092	0.163809	0.210944	0.177131	0.140143	0.152834	0.252676	0.173311	0.182729	0.0451891	0.127605	0.0822036	0.0928234	0.0854768	0.0491762	0.0675728	0.071736	0.091214	0.131636
cg00347904	SCUBE3	0.00194417	0.0893928	0.0381033	0.335142	-0.297039	2	318	TRUE	0.0321495	0.0582867	0.0347972	0.053407	0.0352629	0.202777	0.0765573	0.050402	0.0852002	0.0500348	0.0565327	0.0545068	0.244716	0.425568	0.0386586	0.138223	0.0696442	0.0341797	0.0591164	0.0538756	0.0618923	0.0976544	0.0472855	0.0327468	0.141345	0.042782	0.0243077	0.0392709	0.0385714	0.0436445	0.0276849	0.0339021	0.0333128	0.0438108	0.0537459
cg14614901	LOC401498	0.00656675	0.0817822	0.0332896	0.327076	-0.293786	2	34	TRUE	0.115088	0.0186287	0.03419	0.0385872	0.0556596	0.0515171	0.0414417	0.0269939	0.229413	0.0371686	0.0296187	0.0681994	0.0867568	0.103414	0.0378416	0.0843445	0.0416886	0.351412	0.114197	0.30274	0.0306995	0.037155	0.0400448	0.0336425	0.0341146	0.0720077	0.0343802	0.028213	0.0294631	0.0262305	0.0353297	0.0182379	0.0169316	0.0519008	0.0202013
cg21250296	HIST1H2BB	0.00259218	0.0751697	0.0268614	0.320564	-0.293703	2	520	TRUE	0.0316099	0.0450719	0.0327585	0.0844086	0.147135	0.0292014	0.0662372	0.0211493	0.0313224	0.30589	0.0222408	0.0186132	0.0527506	0.0254875	0.0285439	0.0626939	0.335238	0.210021	0.108232	0.0272786	0.0298283	0.0333084	0.0711079	0.0260547	0.0330585	0.0206103	0.0137615	0.0201316	0.0230487	0.0492694	0.0151324	0.0193899	0.0289731	0.0187242	0.0595733
cg17296078	UBTD1	0.000101242	0.142948	0.0533127	0.343952	-0.290639	2	953	TRUE	0.0345031	0.0577145	0.103407	0.0954209	0.0878702	0.237318	0.129185	0.221263	0.225417	0.232346	0.0523879	0.168348	0.132027	0.297294	0.131223	0.390611	0.144865	0.113725	0.0841894	0.0879263	0.129961	0.0524926	0.167549	0.072342	0.124318	0.0320851	0.0845191	0.0767322	0.0552646	0.103011	0.0507178	0.0394131	0.0288425	0.0363677	0.0261743
cg12281657	C14orf50	0.0133717	0.112181	0.050004	0.337495	-0.287491	2	25	TRUE	0.0499779	0.138149	0.0296486	0.133948	0.0441689	0.125178	0.0692051	0.0403005	0.0455011	0.137906	0.098012	0.0386193	0.188575	0.0217711	0.0560196	0.116781	0.374134	0.0699887	0.300855	0.154766	0.141324	0.0532688	0.174258	0.0592403	0.142921	0.03834	0.0712213	0.0740284	0.0246377	0.0302111	0.100108	0.0519333	0.0213919	0.0478718	0.0402958
cg12497564	RBP1	0.0253972	0.0556934	0.0177648	0.304817	-0.287052	2	195	TRUE	0.255672	0.0110056	0.0145855	0.0206509	0.0559059	0.0304937	0.0453302	0.0230963	0.022785	0.0185029	0.0161106	0.0311946	0.353962	0.0802139	0.028341	0.173715	0.0428277	0.0291043	0.0397428	0.0281523	0.0149835	0.00811517	0.0144586	0.0139801	0.019405	0.0268121	0.0206844	0.0165261	0.0244091	0.0378659	0.0124503	0.00933164	0.00728965	0.0129518	0.00932715
cg11896271	PANX2	0.00194417	0.100209	0.037925	0.323643	-0.285718	2	137	TRUE	0.0496393	0.0663531	0.0462404	0.063263	0.0689306	0.218478	0.389531	0.036499	0.0724596	0.061618	0.0425207	0.054933	0.0404081	0.113246	0.0678976	0.0866203	0.0777933	0.257756	0.210129	0.217433	0.019394	0.0758691	0.0324424	0.0330617	0.102717	0.0607277	0.063415	0.0408689	0.0456205	0.0516227	0.0233876	0.0252056	0.0286841	0.0229813	0.0167364
cg21907579	TBX5	0.0496086	0.12455	0.0697235	0.354289	-0.284566	2	379	TRUE	0.178998	0.0635118	0.0315649	0.130781	0.236392	0.143269	0.0684636	0.0323092	0.129344	0.131096	0.0703993	0.0570319	0.213407	0.109743	0.0627919	0.115937	0.360681	0.0680911	0.188465	0.347898	0.0632611	0.0859649	0.0469746	0.0879313	0.08945	0.0245089	0.0875278	0.121785	0.0337932	0.0453566	0.0989589	0.0533571	0.118045	0.0492607	0.0646423
cg11191210	VGLL2	0.00342104	0.0999399	0.0436469	0.32559	-0.281943	2	906	TRUE	0.115769	0.0373193	0.0496602	0.0407617	0.0308349	0.070472	0.111959	0.0388898	0.0650838	0.264406	0.386773	0.0399532	0.197454	0.107217	0.0912211	0.0972051	0.0718397	0.0861478	0.110551	0.237096	0.0533878	0.0598232	0.0455856	0.0491144	0.0399724	0.029742	0.0718117	0.0332462	0.0408264	0.0595984	0.0394911	0.0380009	0.0317566	0.0362254	0.0557706
cg00576250	ZNF663	0.0413074	0.109602	0.0599583	0.340008	-0.28005	2	150	TRUE	0.0404631	0.0797394	0.0689071	0.262089	0.0486832	0.0644604	0.123368	0.0295835	0.128918	0.0712494	0.0523599	0.0668053	0.0666112	0.417928	0.0789755	0.0505106	0.191795	0.0617803	0.084873	0.242516	0.0574361	0.083502	0.226636	0.0673583	0.0734991	0.0445777	0.0645572	0.0327487	0.0597441	0.0617561	0.0502873	0.0902435	0.0681213	0.0641276	0.0634194
cg12109455	DPYSL4	0.00342104	0.0921929	0.0455347	0.324143	-0.278608	2	333	TRUE	0.323795	0.0572705	0.0419976	0.0655998	0.0553899	0.0842547	0.0772937	0.0400804	0.0592971	0.179908	0.036453	0.0438476	0.324492	0.121461	0.0578431	0.0663641	0.0489735	0.0935778	0.143013	0.110911	0.0434637	0.056245	0.0651563	0.0480922	0.0600426	0.0419583	0.0542515	0.0570928	0.0513034	0.0657347	0.0412126	0.0392897	0.0292381	0.0437956	0.0314707
cg14679587	GLS2	0.000387494	0.0621108	0.0218777	0.298645	-0.276767	2	143	TRUE	0.0176152	0.0281404	0.0173855	0.0248346	0.0322701	0.0228344	0.0263158	0.0480455	0.0254403	0.0526449	0.0275781	0.0388417	0.105052	0.231739	0.0320641	0.365551	0.0224594	0.0376912	0.0241948	0.0472263	0.0220927	0.0507886	0.195317	0.0211177	0.0355276	0.0554711	0.0137311	0.0209873	0.0185021	0.0189114	0.0167806	0.0159884	0.0155264	0.0212188	0.0216598
cg21513385	LOC57228	0.000548929	0.147683	0.0804121	0.356513	-0.276101	2	718	TRUE	0.110124	0.290226	0.0865591	0.10316	0.0935198	0.11828	0.0953135	0.100249	0.168709	0.113671	0.116633	0.12818	0.0330456	0.143918	0.169041	0.216562	0.143673	0.148676	0.156341	0.422799	0.15482	0.171756	0.137956	0.199073	0.0697816	0.0511927	0.136139	0.10163	0.0635044	0.0838373	0.0468744	0.0712946	0.0695066	0.107601	0.072541
cg17982102	RAB31	0.0253972	0.113559	0.0627988	0.337582	-0.274783	2	369	TRUE	0.0779431	0.111133	0.0649183	0.0378829	0.0364554	0.202562	0.118032	0.106535	0.0628958	0.144562	0.046079	0.0583165	0.146733	0.088391	0.0730197	0.270667	0.230814	0.0595304	0.12611	0.404496	0.0616572	0.0874014	0.0482737	0.0873325	0.0872438	0.110566	0.0490121	0.0320445	0.117089	0.0442451	0.0579524	0.0479577	0.0652794	0.0347439	0.0690971
cg20890210	KCNB2	0.037603	0.140636	0.093136	0.364635	-0.271499	2	555	TRUE	0.132997	0.0686699	0.0963578	0.0909925	0.0803397	0.155842	0.106448	0.115593	0.171048	0.0882829	0.133747	0.0896679	0.180346	0.0997286	0.096898	0.198217	0.101023	0.0918706	0.374706	0.354563	0.0699758	0.106956	0.17167	0.0917495	0.248213	0.0782874	0.0864537	0.0706641	0.0815084	0.133037	0.129408	0.0804894	0.112765	0.0972044	0.0615431
cg26200580	KIAA1838	0.0083921	0.138241	0.0777096	0.3477	-0.26999	2	571	TRUE	0.0711009	0.0594677	0.123391	0.263406	0.0724616	0.260651	0.370197	0.0777473	0.138469	0.084091	0.0533941	0.138788	0.0698009	0.152599	0.0929612	0.102865	0.325203	0.0886237	0.167451	0.193637	0.0850745	0.105587	0.108391	0.115663	0.135	0.0775418	0.0779317	0.120534	0.0832779	0.103988	0.0697459	0.090913	0.0538373	0.0506483	0.0486782
cg22377963	BCL7C	0.000650029	0.163545	0.0812253	0.34655	-0.265325	2	462	TRUE	0.0552002	0.0863852	0.125328	0.10391	0.0859973	0.268092	0.0946636	0.163943	0.313793	0.199765	0.0608224	0.237175	0.241281	0.379307	0.181122	0.160101	0.161062	0.092216	0.165271	0.118405	0.118951	0.122703	0.223114	0.140564	0.189461	0.0287289	0.0958394	0.0974807	0.107352	0.105921	0.0611134	0.0773567	0.0768308	0.0819784	0.0796518
cg22100821	SCRT2	5.30996e-05	0.0821014	0.0327621	0.297967	-0.265204	2	80	TRUE	0.0569148	0.157734	0.0477134	0.0519676	0.23849	0.0788145	0.0666581	0.0832767	0.0744499	0.0604334	0.357443	0.0421828	0.0566882	0.0699019	0.0591355	0.0967888	0.0590854	0.0420954	0.051774	0.0342878	0.0290077	0.0645985	0.0444459	0.0633665	0.0652809	0.0214444	0.0376322	0.0725459	0.0256304	0.0327528	0.0283672	0.026121	0.021196	0.0396136	0.0223177
cg15379633	RAB36	0.00076708	0.14584	0.0551822	0.320298	-0.265115	2	73	TRUE	0.0382343	0.078031	0.103172	0.0721412	0.0809395	0.199064	0.154237	0.0525764	0.191638	0.213221	0.0170638	0.242936	0.0861067	0.376045	0.154461	0.200984	0.184102	0.188088	0.188709	0.0654194	0.0480813	0.188137	0.26455	0.0868509	0.171209	0.00952518	0.0831716	0.132191	0.0188245	0.147663	0.0332085	0.0296666	0.0449662	0.0320321	0.0205732
cg08303146	KCNQ1	4.90251e-07	0.0678607	0.00744582	0.271707	-0.264262	2	434	TRUE	0.170083	0.0139535	0.0128637	0.00793737	0.197001	0.0913592	0.0796242	0.0092827	0.0104503	0.0179396	0.0133625	0.0106383	0.0160569	0.140711	0.0118538	0.0273066	0.0789013	0.019172	0.111222	0.310856	0.0150181	0.00983773	0.232559	0.016469	0.0720593	0.00930665	0.00611435	0.00805392	0.00996155	0.00647482	0.00585695	0.00732601	0.00662617	0.00571295	0.00902487
cg10549973	UNQ9438	0.000184563	0.0968883	0.0389714	0.301236	-0.262265	2	465	TRUE	0.0558079	0.171167	0.0806287	0.130884	0.0639481	0.0643434	0.0497557	0.0542576	0.0938537	0.143731	0.044428	0.0488972	0.0252683	0.0714853	0.0579644	0.348151	0.0644271	0.119049	0.254322	0.0608824	0.0842585	0.0725092	0.109658	0.0705617	0.0819696	0.0317244	0.0650483	0.0551167	0.0311358	0.0559921	0.025686	0.0362806	0.0278515	0.0351175	0.0257617
cg19953406	KLK7	0.0280863	0.0715473	0.0420942	0.30333	-0.261236	2	210	TRUE	0.0344909	0.0407273	0.359356	0.0479739	0.0308208	0.0496297	0.0711079	0.034493	0.121549	0.0389982	0.0534588	0.0731683	0.0781923	0.247304	0.0508708	0.030535	0.0398453	0.0370208	0.0847163	0.047973	0.0271292	0.0434783	0.0473563	0.0326929	0.0657941	0.0373798	0.0365372	0.0428595	0.0442717	0.0354225	0.0287852	0.0298401	0.0267106	0.110516	0.0286191
cg16112129	DRD1	0.0206576	0.0850958	0.0493828	0.309731	-0.260349	2	195	TRUE	0.0407709	0.0417281	0.0371989	0.044064	0.0410827	0.219296	0.0390921	0.0434347	0.058264	0.0306604	0.0425018	0.0331269	0.274537	0.102735	0.108905	0.0739085	0.344926	0.0522128	0.190378	0.0704503	0.0395709	0.0527394	0.0497241	0.0449015	0.0511854	0.0299518	0.0373709	0.037088	0.0383409	0.0795167	0.0270818	0.0506688	0.0293182	0.0326843	0.131807
cg21621248	LRRTM1	0.00123745	0.0811843	0.0325469	0.292134	-0.259587	2	13	TRUE	0.0280252	0.0253973	0.0329612	0.0388355	0.0371788	0.0646546	0.0386353	0.0299247	0.0539298	0.0590068	0.0333994	0.0557734	0.0621252	0.140361	0.0556171	0.157855	0.0448752	0.0572676	0.104196	0.268137	0.0419112	0.0501089	0.0474718	0.185828	0.316132	0.0299388	0.0349977	0.0353501	0.028134	0.0389452	0.0231446	0.0426383	0.0352293	0.0325808	0.0245103
cg07102705	HTR4	0.00167708	0.0882439	0.0304026	0.28695	-0.256547	2	180	TRUE	0.291047	0.0284542	0.0613316	0.148612	0.03263	0.0960028	0.100839	0.111921	0.0545648	0.0371989	0.0364687	0.0328394	0.199372	0.282853	0.0403123	0.0880925	0.0994172	0.0443582	0.0647468	0.0708792	0.031044	0.0346946	0.0425476	0.0354543	0.140417	0.0147437	0.0427606	0.0380866	0.0384465	0.0430993	0.0321703	0.0344926	0.0192494	0.0189876	0.0219895
cg12936747	RBP4	0.00224793	0.115728	0.0666388	0.320992	-0.254354	2	393	TRUE	0.365713	0.0672424	0.0660327	0.0664441	0.0962744	0.095052	0.0602111	0.0533971	0.183939	0.0825425	0.0696475	0.276272	0.191489	0.122857	0.113796	0.0917662	0.0858827	0.154972	0.0982719	0.0790425	0.124161	0.0749037	0.0928503	0.0890963	0.0913504	0.0503412	0.0941127	0.0580027	0.0584754	0.0716741	0.0416694	0.0561056	0.0492939	0.120566	0.0661472
cg26962295	NFATC2IP	0.000650029	0.164006	0.0986792	0.348684	-0.250005	2	521	TRUE	0.154702	0.145622	0.156111	0.105896	0.102271	0.16117	0.0952804	0.122477	0.129105	0.32013	0.0904106	0.207351	0.377238	0.148309	0.155119	0.194504	0.0926431	0.250501	0.106042	0.133647	0.11198	0.142924	0.196413	0.207251	0.193047	0.0861427	0.121346	0.115684	0.106161	0.125554	0.0715364	0.0871318	0.0597505	0.126094	0.0873923
cg04072323	SKIP	0.00743128	0.0688946	0.0355295	0.285035	-0.249506	2	17	TRUE	0.0385233	0.0618453	0.0451805	0.037715	0.0505961	0.0390306	0.0439953	0.0284066	0.0394306	0.0343756	0.0314145	0.290108	0.0721962	0.0541285	0.0502768	0.0470297	0.0286404	0.0455973	0.15949	0.0526634	0.0531995	0.0486227	0.0574039	0.0325332	0.279962	0.0265216	0.0256384	0.0839715	0.0322326	0.0476087	0.0240087	0.0504318	0.0208093	0.0164977	0.0275744
cg15923513	CD302	0.0229252	0.0882279	0.0459701	0.294154	-0.248184	2	585	TRUE	0.0396448	0.0457601	0.048169	0.0725033	0.0288523	0.0957295	0.0534991	0.244302	0.0868213	0.0678828	0.0271832	0.254692	0.0908391	0.333617	0.053713	0.0748436	0.0758889	0.0615108	0.113651	0.0618623	0.0457221	0.0425813	0.0880503	0.0472437	0.0511357	0.0761195	0.0519255	0.0318142	0.038418	0.0741298	0.0660583	0.0403974	0.0238735	0.0195414	0.0374231
cg00250430	DMRT2	0.00342104	0.108792	0.0624822	0.31033	-0.247847	2	35	TRUE	0.0881177	0.1502	0.0712938	0.0651531	0.0714921	0.0650096	0.0713785	0.0858063	0.233396	0.326167	0.0604115	0.0798698	0.294492	0.0904173	0.0904264	0.107959	0.0765009	0.0842161	0.115197	0.122248	0.0886177	0.0475267	0.0750293	0.0658579	0.0930095	0.0398277	0.0753226	0.0692187	0.045591	0.0696363	0.0450629	0.0554279	0.0480845	0.0740242	0.102626
cg04897683	NEUROG1	0.0229252	0.0840824	0.0469958	0.29465	-0.247654	2	177	TRUE	0.0532719	0.0606607	0.0595049	0.0529327	0.0531262	0.057614	0.0464171	0.28966	0.0521212	0.0734745	0.0508368	0.0540392	0.29964	0.207931	0.0755479	0.0502308	0.045325	0.079961	0.124974	0.0601209	0.0376487	0.0481465	0.0552767	0.0462552	0.0673441	0.0517112	0.0643141	0.0746911	0.0451717	0.0708296	0.0333835	0.0284165	0.0261188	0.0329414	0.0423804
cg06540636	PLAUR	0.00656675	0.104867	0.0532665	0.298658	-0.245391	2	431	TRUE	0.0808436	0.0783603	0.144927	0.322476	0.0777489	0.220687	0.0474722	0.0800466	0.0615208	0.0798406	0.0707031	0.0396738	0.03295	0.107482	0.0601751	0.097404	0.0317997	0.194488	0.150037	0.0521407	0.0800199	0.0982694	0.0927014	0.27484	0.0450735	0.0474687	0.0597261	0.0699131	0.042391	0.0391048	0.0451965	0.0541824	0.036198	0.0725302	0.0659538
cg21309147	STAC2	0.0083921	0.0585899	0.0162547	0.261174	-0.244919	2	260	TRUE	0.0149462	0.0226967	0.0257659	0.0160929	0.0210354	0.0693331	0.0478861	0.0210185	0.0270619	0.0356314	0.0124058	0.0171264	0.143007	0.0461516	0.0197819	0.260891	0.0165056	0.261456	0.0716711	0.0749111	0.0159918	0.0162602	0.0127293	0.168736	0.0256561	0.0181308	0.0157793	0.0197817	0.0217415	0.0231382	0.0131226	0.0111425	0.0180055	0.00864376	0.0130613
cg17471928	STAC2	0.000650029	0.0755402	0.0263295	0.270654	-0.244325	2	144	TRUE	0.0285092	0.046738	0.0239383	0.0266398	0.024971	0.0273274	0.0480946	0.14134	0.0526244	0.058308	0.0321683	0.0357774	0.309897	0.163634	0.0383711	0.0549336	0.0361498	0.155148	0.105347	0.231411	0.0367427	0.0507408	0.0966265	0.0271915	0.0358757	0.018598	0.020883	0.0341397	0.0287031	0.0374461	0.0301999	0.0201091	0.0200494	0.0216054	0.0315613
cg00622677	TSPAN5	0.0185806	0.103915	0.0557483	0.299039	-0.243291	2	479	TRUE	0.0559716	0.0516961	0.0747619	0.0876893	0.0472168	0.231456	0.146993	0.101212	0.117295	0.0469594	0.0588468	0.0434575	0.04375	0.131256	0.0647689	0.0748095	0.316812	0.281267	0.124609	0.0848782	0.0612783	0.0831969	0.0749042	0.0899744	0.102824	0.0256877	0.0436764	0.0251353	0.0861015	0.110522	0.0244611	0.101169	0.0285382	0.0498354	0.0623554
cg11812218	GHSR	0.00123745	0.0930744	0.0495087	0.290431	-0.240923	2	717	TRUE	0.0562337	0.0764047	0.0531233	0.0627638	0.0614046	0.0758648	0.0925171	0.0418605	0.068878	0.0938506	0.0866727	0.0549748	0.0960566	0.129392	0.0752876	0.306274	0.143922	0.0701418	0.0731748	0.0479361	0.0774312	0.274588	0.0574318	0.046522	0.104153	0.0605762	0.082415	0.0459028	0.0573776	0.0646428	0.0378741	0.0351944	0.0425994	0.0371058	0.031399
cg11897314	LOC51334	0.0149494	0.0668424	0.0313174	0.271278	-0.239961	2	187	TRUE	0.0566131	0.0232323	0.026095	0.067247	0.0355499	0.105494	0.0460996	0.246383	0.0349557	0.0464588	0.0913147	0.0407944	0.0749526	0.0219281	0.0344154	0.0545391	0.0313788	0.0450617	0.296174	0.0664259	0.0150838	0.0751652	0.0286824	0.0412289	0.0657872	0.0364115	0.0244334	0.0263708	0.0293651	0.0311797	0.0275094	0.0295988	0.0267183	0.0330145	0.048573
cg24625128	JAM3	0.0133717	0.0423088	0.0149971	0.253988	-0.238991	2	244	TRUE	0.0249925	0.0127127	0.0112004	0.240646	0.0126839	0.0345898	0.0165838	0.00906896	0.0168224	0.0265381	0.0216311	0.26733	0.0317361	0.0271366	0.0145331	0.026459	0.0223533	0.0183657	0.0410078	0.0888387	0.0234061	0.0288433	0.0122928	0.0118954	0.0160518	0.0116993	0.0133181	0.0122403	0.018159	0.0365074	0.00832767	0.0126956	0.0121364	0.0135447	0.0113425
cg00003994	MEOX2	0.0106358	0.0863201	0.053409	0.290556	-0.237147	2	432	TRUE	0.0882073	0.0509735	0.0591709	0.0593932	0.0576197	0.0745303	0.044623	0.0542569	0.291357	0.171999	0.0703333	0.0568511	0.111241	0.079211	0.075707	0.0559702	0.289755	0.0857474	0.0344012	0.0652146	0.0277404	0.0671439	0.0721694	0.0531193	0.061266	0.0579244	0.0504221	0.0298881	0.0383604	0.0319968	0.0283695	0.0588235	0.0549759	0.0400391	0.14329
cg26817573	HERC1	0.0185806	0.100968	0.0602882	0.296152	-0.235864	2	642	TRUE	0.0532915	0.0596089	0.211832	0.291955	0.0531595	0.115594	0.0536847	0.0534938	0.100794	0.0989736	0.0529926	0.0549854	0.0496446	0.091677	0.0852172	0.0851989	0.30035	0.106076	0.0893774	0.104988	0.108732	0.0801307	0.0729332	0.0735828	0.0759287	0.058382	0.114351	0.0653581	0.0605518	0.0423083	0.0382158	0.0326571	0.0524035	0.0695225	0.0691316
cg11877382	GLT1D1	0.000650029	0.126593	0.0630656	0.298213	-0.235148	2	858	TRUE	0.0785276	0.0742366	0.087392	0.218282	0.0603845	0.167968	0.0660807	0.179201	0.156281	0.199822	0.0938026	0.179412	0.197307	0.11686	0.0810453	0.291453	0.0756392	0.063748	0.0823439	0.304973	0.0683358	0.0718889	0.0695428	0.0730745	0.107213	0.075008	0.0529615	0.105094	0.0460038	0.0508707	0.106039	0.055822	0.0375911	0.0463955	0.05487
cg15583058	SDCCAG3	1.2387e-05	0.140794	0.0703936	0.304841	-0.234448	2	850	TRUE	0.062407	0.125061	0.163588	0.104331	0.0869968	0.171587	0.106559	0.12921	0.152757	0.156246	0.0784476	0.123944	0.123184	0.314373	0.130574	0.26561	0.0852547	0.0859144	0.128383	0.138451	0.127268	0.106577	0.169256	0.29531	0.0885605	0.0410786	0.0739728	0.072504	0.083593	0.0752396	0.0504808	0.0541427	0.0607179	0.0945055	0.0977012
cg19018097	FLJ30934	0.037603	0.0603464	0.0224697	0.256501	-0.234031	2	82	TRUE	0.0148128	0.0139206	0.0383967	0.065394	0.0827999	0.0281662	0.0360816	0.018407	0.0266943	0.0810597	0.0177539	0.0237979	0.241314	0.042112	0.0220777	0.0711424	0.0371168	0.0265508	0.271687	0.1689	0.0303853	0.0207954	0.0873461	0.0282203	0.0137273	0.0145356	0.0212244	0.0239533	0.0162795	0.023956	0.0160221	0.0214881	0.0397643	0.0305058	0.0169684
cg01939428	UBE3C	0.0119371	0.1428	0.0709043	0.303746	-0.232842	2	494	TRUE	0.217599	0.243232	0.0816053	0.203113	0.0904611	0.240721	0.0473566	0.130056	0.0619057	0.110793	0.0595168	0.108078	0.130647	0.0681818	0.172829	0.0705266	0.054044	0.330462	0.27703	0.0897203	0.153979	0.0979567	0.223507	0.0618689	0.244817	0.0503101	0.101496	0.0684199	0.0531071	0.0752998	0.0293127	0.0686734	0.0633803	0.0809489	0.118095
cg03591238	ZNHIT2	0.000101242	0.14433	0.0774679	0.310278	-0.232811	2	388	TRUE	0.0890425	0.0843687	0.0973624	0.105979	0.0746995	0.135138	0.0987046	0.102087	0.292956	0.229583	0.0991003	0.21121	0.327601	0.21847	0.191032	0.15855	0.145233	0.112156	0.083472	0.121252	0.120014	0.101177	0.136594	0.141108	0.131348	0.0366622	0.077717	0.0685561	0.0684676	0.11962	0.109682	0.08712	0.0548845	0.0805927	0.0713775
cg07758904	TSCOT	0.037603	0.0794368	0.0352772	0.267831	-0.232554	2	221	TRUE	0.0889269	0.0386121	0.0183222	0.235662	0.0311249	0.3	0.0365277	0.0184724	0.0324059	0.026458	0.0160548	0.0352518	0.139153	0.0894194	0.02743	0.0367676	0.121881	0.018216	0.11327	0.0307946	0.0516373	0.199705	0.0155477	0.1715	0.0927794	0.147327	0.0191348	0.0163119	0.0219541	0.0444695	0.0120447	0.0226343	0.00895347	0.0280538	0.0318888
cg21815667	HOXD8	0.00578996	0.0604371	0.0328016	0.263951	-0.231149	2	636	TRUE	0.0142537	0.0364089	0.0336786	0.0505972	0.0773478	0.037048	0.0324058	0.0412648	0.0629118	0.0305794	0.0608799	0.0280707	0.0594081	0.0849798	0.0539022	0.258428	0.269474	0.0211915	0.0371304	0.0328095	0.0240629	0.0351918	0.0597092	0.0396284	0.0295665	0.0204258	0.124385	0.0169515	0.0177872	0.022618	0.0130189	0.0501207	0.00965138	0.0221747	0.0308824
cg00516481	PDE9A	0.000101242	0.116892	0.0510014	0.279488	-0.228487	2	660	TRUE	0.0569723	0.052057	0.113822	0.068214	0.0699732	0.205093	0.0642188	0.16882	0.262213	0.106349	0.0315752	0.1057	0.114857	0.296762	0.0754691	0.114622	0.0988939	0.0915551	0.189349	0.0649631	0.105948	0.0666873	0.190848	0.0943058	0.113044	0.0306724	0.0505308	0.061354	0.0644113	0.0712285	0.0524132	0.0309744	0.0321497	0.0481326	0.0681469
cg13526007	LRFN5	0.0083921	0.104579	0.0508725	0.272606	-0.221734	2	630	TRUE	0.0443371	0.10045	0.0419652	0.0572357	0.0358101	0.179026	0.10971	0.0558479	0.0703952	0.143249	0.0573265	0.062694	0.139059	0.155612	0.0457805	0.279605	0.0394403	0.075408	0.0659712	0.265608	0.169953	0.0867298	0.145116	0.0672562	0.120883	0.113912	0.0903974	0.0579102	0.0492497	0.0533582	0.0176025	0.018163	0.0260172	0.0359319	0.046183
cg04278702	HTR1E	0.00447129	0.073053	0.0341431	0.255372	-0.221229	2	11	TRUE	0.0277938	0.0248342	0.0382128	0.0323768	0.0330233	0.257569	0.0479561	0.0423308	0.058649	0.049945	0.0397274	0.0601238	0.0562508	0.0711099	0.0446089	0.253175	0.0386041	0.0806843	0.176384	0.082924	0.0277267	0.16803	0.0349544	0.0289147	0.0504161	0.0427028	0.0388426	0.103364	0.0325445	0.0280025	0.0211929	0.0218488	0.0211582	0.0164502	0.0153242
cg03634234	MLL3	0.000387494	0.0894946	0.0388527	0.25968	-0.220827	2	833	TRUE	0.0333682	0.0347283	0.0492148	0.038413	0.043832	0.0798998	0.0572256	0.117475	0.0545199	0.117572	0.0397997	0.183997	0.198068	0.0633367	0.0462815	0.197196	0.265484	0.0456242	0.0747618	0.253876	0.0453162	0.0608166	0.0500838	0.0447437	0.041732	0.0320037	0.0589898	0.0358662	0.0424439	0.0404896	0.0357711	0.0329293	0.0379586	0.0354865	0.0365882
cg15647515	WNT2	0.00342104	0.0771612	0.0372689	0.257906	-0.220638	2	459	TRUE	0.0367807	0.0373756	0.0427096	0.0424296	0.0500891	0.0411051	0.0688012	0.016699	0.0647114	0.061297	0.0647526	0.0544635	0.0948048	0.243851	0.065691	0.271962	0.0368718	0.0440826	0.106383	0.204781	0.036093	0.0538515	0.0329463	0.0387277	0.11777	0.030955	0.0415397	0.0341182	0.0352049	0.0462575	0.0547844	0.0376016	0.0326579	0.0294562	0.0301139
cg20727114	CPT1C	0.0119371	0.0986793	0.0514746	0.270384	-0.218909	2	287	TRUE	0.0837646	0.276512	0.0814334	0.0511735	0.0295187	0.0579436	0.0822163	0.0573765	0.0862612	0.0403829	0.042671	0.188512	0.140619	0.264255	0.073504	0.0450065	0.0621078	0.0711262	0.232261	0.0446087	0.0515258	0.0629418	0.0785698	0.0809441	0.181748	0.041232	0.103225	0.0491014	0.0536733	0.0567071	0.0275903	0.0275068	0.0402139	0.0694573	0.0460386
cg14724613	GRM3	0.00743128	0.0641936	0.0271169	0.244877	-0.21776	2	199	TRUE	0.0307465	0.0285064	0.0402595	0.0411675	0.0265538	0.0374572	0.0214151	0.0163957	0.0544516	0.0879568	0.258564	0.038678	0.0838631	0.0366146	0.0451421	0.0519755	0.0284211	0.0298676	0.0847312	0.186004	0.0256048	0.0574649	0.0357308	0.0260775	0.23119	0.0185621	0.0263068	0.0270113	0.0232763	0.0352824	0.0174594	0.0290393	0.0422921	0.023414	0.0285254
cg12699371	GALR1	0.00656675	0.10028	0.0492116	0.2667	-0.217488	2	309	TRUE	0.268812	0.0411685	0.0567391	0.0376544	0.0559888	0.147636	0.149797	0.0804819	0.0874795	0.0640213	0.0400815	0.0595391	0.10355	0.105526	0.049153	0.164222	0.167772	0.0460228	0.0744636	0.264588	0.155624	0.0540248	0.0678153	0.0575419	0.107292	0.0757022	0.0514085	0.0517139	0.0656082	0.0558606	0.0322364	0.0317322	0.0393378	0.0234013	0.0651144
cg23713520	TM4SF11	3.35876e-05	0.141778	0.069846	0.283861	-0.214014	2	483	TRUE	0.123948	0.286675	0.143463	0.143115	0.121714	0.128315	0.0723174	0.10008	0.16051	0.108562	0.0476349	0.132644	0.269806	0.281046	0.15678	0.113755	0.0773124	0.111393	0.182812	0.162103	0.116903	0.120793	0.127112	0.146596	0.109069	0.0389646	0.0872469	0.119465	0.0641696	0.0968661	0.0356535	0.059611	0.050548	0.0459501	0.0999855
cg17619823	ADRB3	0.000462067	0.0436683	0.0118986	0.223574	-0.211676	2	709	TRUE	0.0239887	0.00921459	0.0113172	0.0149981	0.0212716	0.024566	0.0304539	0.0122283	0.0204344	0.0122022	0.0108974	0.0430707	0.0527001	0.0400363	0.0148596	0.0178623	0.118148	0.0150062	0.229552	0.217596	0.0149179	0.0546228	0.0139332	0.0115134	0.0563171	0.025348	0.0087565	0.00624283	0.00846927	0.0310156	0.0088353	0.00929269	0.00577001	0.00724669	0.00800858
cg05052633	CENTA2	0.0310076	0.0635918	0.0447513	0.255264	-0.210513	2	552	TRUE	0.260849	0.048492	0.0280804	0.0367173	0.0290633	0.0472496	0.0375805	0.0478145	0.0278136	0.145383	0.0156544	0.0387358	0.029877	0.0782381	0.0236923	0.0268661	0.200859	0.0193378	0.0483251	0.0259521	0.0315346	0.038892	0.24968	0.0240079	0.0290997	0.132355	0.0222577	0.0346217	0.141377	0.0237884	0.0210492	0.015884	0.0200744	0.0149402	0.0211656
cg00247489	CR2	0.0229252	0.049653	0.0250734	0.22713	-0.202056	2	512	TRUE	0.0268284	0.0248756	0.0196935	0.029763	0.0222942	0.0341434	0.0236795	0.0169504	0.04463	0.0517146	0.0307729	0.0260595	0.0410448	0.227167	0.0332513	0.0723189	0.0421876	0.0310982	0.0625352	0.227093	0.0205267	0.0455785	0.0290111	0.0235072	0.0346013	0.0188394	0.0299096	0.023145	0.0403834	0.0221214	0.0220142	0.0365682	0.012776	0.0212289	0.023748
cg23349790	IGSF21	0.00342104	0.0848755	0.0260312	0.64874	-0.622709	1	336	TRUE	0.021654	0.0906928	0.0232915	0.0612827	0.0849317	0.0430274	0.0995415	0.0631183	0.0348235	0.0244251	0.0211285	0.129854	0.64874	0.163592	0.0425247	0.114698	0.0640727	0.0283598	0.216843	0.0242762	0.0197007	0.0315024	0.0264491	0.0222274	0.0211304	0.0232709	0.0745378	0.0197522	0.0248456	0.0307959	0.0137369	0.0238668	0.0161826	0.0167477	0.0165757
cg11126134	FLJ14834	0.00578996	0.0790999	0.0346538	0.557092	-0.522439	1	24	TRUE	0.0353535	0.0296829	0.0534759	0.046563	0.0433111	0.126246	0.0595475	0.0448913	0.0647815	0.0526036	0.0617025	0.132636	0.131296	0.557092	0.0306533	0.045272	0.0684879	0.100751	0.0532189	0.0343948	0.0220964	0.0591398	0.0360854	0.0439626	0.0442501	0.0157259	0.0201945	0.0780568	0.0534412	0.0365842	0.0352994	0.0197923	0.0288796	0.017164	0.0414005
cg17575811	KCNQ1	0.0496086	0.080377	0.0261125	0.542082	-0.515969	1	140	TRUE	0.11692	0.030002	0.0265833	0.033946	0.120636	0.0367032	0.068944	0.0151027	0.0235264	0.0366379	0.0215268	0.0191361	0.024546	0.211606	0.0265783	0.156329	0.542082	0.0359974	0.0963349	0.199551	0.0319379	0.0263538	0.060277	0.0278302	0.0203371	0.0286384	0.0246401	0.0415808	0.0255391	0.0288316	0.0279743	0.0250424	0.0219591	0.0197729	0.0171461
cg00815583	FBXO16	0.037603	0.0904227	0.0541205	0.541464	-0.487344	1	339	TRUE	0.0731999	0.0654933	0.0808559	0.0576494	0.0680759	0.0978199	0.0749348	0.048205	0.152031	0.111908	0.0685992	0.0750666	0.0844464	0.0416667	0.0646806	0.0426731	0.0629666	0.072309	0.036838	0.541464	0.0504846	0.0587454	0.0956904	0.0596863	0.0750769	0.0140177	0.0377043	0.0938338	0.0344946	0.0485071	0.0379697	0.135221	0.0239806	0.0378107	0.0776654
cg07015629	ERBB4	0.00144256	0.0661192	0.0291486	0.511545	-0.482396	1	75	TRUE	0.0414827	0.0260432	0.037062	0.0556503	0.0355305	0.0634047	0.0544458	0.0184766	0.0603497	0.0615456	0.0739698	0.0396168	0.0502206	0.0852866	0.0374717	0.0733076	0.0366534	0.0514937	0.0478695	0.511545	0.0285651	0.0260204	0.0321686	0.0375895	0.067212	0.0388385	0.0362922	0.0265699	0.0270733	0.0321261	0.0194439	0.0367422	0.0191384	0.028308	0.0269529
cg17977409	SH3GL2	0.00391582	0.0638358	0.0286306	0.506365	-0.477734	1	33	TRUE	0.0256209	0.0347312	0.0227461	0.0262999	0.047592	0.0891438	0.0317329	0.0520758	0.0468108	0.0339899	0.0242552	0.079987	0.0429627	0.0574113	0.0418373	0.0756337	0.047723	0.0395244	0.0647418	0.506365	0.028434	0.0282941	0.0334117	0.0317955	0.082775	0.0139129	0.025091	0.0431458	0.0237173	0.0730926	0.0162244	0.0131688	0.0258015	0.0321494	0.0200027
cg25397076	RBP7	0.0149494	0.0310384	0.00977246	0.476631	-0.466859	1	31	TRUE	0.0164685	0.00738699	0.00906412	0.0105481	0.0127149	0.0171046	0.0112442	0.00870099	0.0118745	0.0132145	0.00964451	0.0143461	0.476631	0.0247462	0.00903767	0.0120294	0.00931716	0.0137765	0.00966511	0.0124349	0.0160674	0.0129224	0.00891749	0.0157834	0.0123194	0.0137709	0.00899469	0.00726598	0.00842537	0.0083898	0.00934639	0.0105825	0.00749815	0.0119283	0.0115226
cg23186643	NPB	0.00578996	0.0374827	0.045736	0.48275	-0.437014	1	206	TRUE	0.0290312	0.0115956	0.0132454	0.0162872	0.0109677	0.012084	0.0117578	0.0112825	0.0134672	0.0134377	0.012011	0.0133212	0.0372947	0.0885791	0.0134731	0.0205172	0.48275	0.0111442	0.0142737	0.0151946	0.015188	0.0235975	0.0156174	0.0132123	0.0177361	0.0405431	0.0170705	0.0154952	0.123125	0.0692284	0.071637	0.0558058	0.0127651	0.0279238	0.0237658
cg03064067	SLC6A15	5.30996e-05	0.128995	0.0629395	0.496115	-0.433176	1	342	TRUE	0.103583	0.0954336	0.107367	0.0814345	0.0608733	0.084476	0.097381	0.10086	0.231555	0.0982953	0.134986	0.0930128	0.141304	0.0899968	0.11492	0.244002	0.080833	0.0840592	0.222016	0.496115	0.0964144	0.116187	0.0818163	0.0877713	0.0801803	0.0677759	0.0624729	0.0677169	0.0559468	0.0663792	0.0410239	0.0625	0.0343596	0.0634765	0.107743
cg05135156	C1orf21	0.0166821	0.0847488	0.0475792	0.479891	-0.432311	1	730	TRUE	0.035762	0.0334843	0.046364	0.125162	0.0779744	0.084414	0.0470938	0.053967	0.149077	0.0681678	0.0443489	0.102737	0.090854	0.0708328	0.0477816	0.479891	0.0453074	0.0528887	0.0436527	0.0608686	0.059075	0.0851211	0.0894063	0.0637497	0.0607382	0.0248981	0.0418323	0.0458902	0.0954341	0.0574631	0.0286291	0.0319478	0.0344148	0.0515621	0.0637207
cg14304761	SYK	0.0185806	0.0431304	0.0196051	0.449293	-0.429688	1	80	TRUE	0.0221859	0.0251253	0.0306715	0.0214536	0.0243662	0.025913	0.0405792	0.0108679	0.0233659	0.0268375	0.0245031	0.0132594	0.0367041	0.0156123	0.0229713	0.0808389	0.0165133	0.0148495	0.0251822	0.449293	0.0261805	0.0232969	0.021636	0.0298605	0.0261923	0.0166557	0.0211574	0.0232674	0.0201503	0.0249832	0.016171	0.0195271	0.0170501	0.018829	0.0182594
cg07772309	NELF	0.00447129	0.0231441	0.0183398	0.443228	-0.424888	1	279	TRUE	0.443228	0.0167124	0.00472204	0.00573194	0.00550707	0.0056652	0.00422969	0.00337776	0.00821574	0.00525322	0.00472993	0.00550639	0.013198	0.00541243	0.00497212	0.00477816	0.00405627	0.00231334	0.00326244	0.0058763	0.00636234	0.00581583	0.00254782	0.0030332	0.00409582	0.0173951	0.0176794	0.0595474	0.0258728	0.0056542	0.0177879	0.00726214	0.00523833	0.0225256	0.00443469
cg10918202	BAALC	0.000548929	0.083164	0.0382207	0.459777	-0.421557	1	252	TRUE	0.193124	0.0452526	0.0387659	0.0652281	0.100397	0.0889426	0.0487291	0.0300153	0.0675426	0.110838	0.0502685	0.0496509	0.0648993	0.068063	0.0476017	0.074769	0.0524922	0.135844	0.0568101	0.459777	0.0436244	0.0505198	0.0424285	0.0536702	0.0398469	0.0390628	0.0438524	0.0676332	0.0475298	0.0415814	0.0366699	0.027288	0.0263625	0.03618	0.0160466
cg20182358	MLF1	0.00076708	0.0618895	0.0247776	0.443235	-0.418458	1	77	TRUE	0.0192188	0.0292684	0.024023	0.0242731	0.0606158	0.0653797	0.0357804	0.0561071	0.0405623	0.0413472	0.0222757	0.0511208	0.0247441	0.065357	0.0397336	0.0469891	0.0816491	0.0362889	0.14226	0.443235	0.0248494	0.0328311	0.0383018	0.0386509	0.0623738	0.0215522	0.026502	0.0328208	0.0272609	0.0459599	0.0201231	0.0164075	0.0210627	0.0190794	0.0170079
cg21458907	CADPS	0.00076708	0.073008	0.0251294	0.442005	-0.416876	1	252	TRUE	0.0304789	0.027914	0.0326389	0.0301945	0.108806	0.119474	0.0405281	0.0178661	0.0342681	0.0611354	0.0749643	0.0291181	0.442005	0.0377125	0.0303233	0.10927	0.21154	0.0629512	0.112151	0.0374415	0.0291659	0.0470774	0.0232454	0.0203413	0.0545892	0.013149	0.0235183	0.0272276	0.0201874	0.0607467	0.0468391	0.0131953	0.0177024	0.013751	0.0149768
cg09619786	RPP25	0.0166821	0.0702727	0.0367375	0.447717	-0.410979	1	139	TRUE	0.0215974	0.0177719	0.0521118	0.0410123	0.0239195	0.0480892	0.0378389	0.0821903	0.0848868	0.0517374	0.0523701	0.0346528	0.172685	0.0604864	0.0672201	0.0446101	0.447717	0.0390667	0.0662667	0.0326822	0.0291199	0.101994	0.0564485	0.0468266	0.043517	0.0171763	0.0220522	0.0245825	0.0186122	0.0290961	0.115695	0.0560532	0.0173617	0.0246086	0.0421365
cg11065385	B4GALNT3	4.35779e-08	0.0841005	0.0306328	0.43457	-0.403937	1	745	TRUE	0.043837	0.0808073	0.0813954	0.0494642	0.104484	0.0573054	0.0476599	0.0548443	0.0614823	0.0812404	0.0622014	0.0601517	0.0961764	0.139054	0.113623	0.43457	0.0539819	0.0794486	0.0572447	0.0437201	0.0608893	0.0744054	0.0461633	0.0627056	0.0556569	0.0225381	0.041251	0.0447086	0.0322872	0.0341142	0.01616	0.033483	0.0219993	0.0296806	0.0301063
cg13663218	TRHDE	0.00076708	0.0859077	0.0361511	0.430946	-0.394795	1	513	TRUE	0.0900525	0.0738199	0.0625408	0.0481403	0.0435749	0.0781767	0.076983	0.0459928	0.18053	0.0404804	0.0544622	0.0729685	0.0493813	0.132796	0.0707844	0.0729255	0.0606693	0.0757191	0.123906	0.0345686	0.0438318	0.0389646	0.101178	0.0443004	0.430946	0.0156706	0.0492141	0.0646238	0.0303241	0.0740186	0.0236348	0.0157312	0.0189022	0.0382964	0.0310951
cg18008766	SFRS7	0.00167708	0.106885	0.0564855	0.442823	-0.386337	1	395	TRUE	0.152046	0.101536	0.0727633	0.0834088	0.0796072	0.114628	0.18486	0.0483062	0.161482	0.0622979	0.056643	0.0774425	0.101763	0.0633469	0.0930994	0.0840419	0.442823	0.084258	0.0503702	0.0864422	0.142312	0.047264	0.0785491	0.0610412	0.141797	0.0427437	0.0633305	0.0892885	0.067674	0.0339033	0.0544975	0.0478426	0.0425359	0.0681554	0.0548837
cg18236079	HS3ST3A1	0.0206576	0.0647104	0.0315748	0.415846	-0.384271	1	346	TRUE	0.0486734	0.0323323	0.0506672	0.0316019	0.0282997	0.415846	0.0484618	0.017517	0.046588	0.0400835	0.031748	0.0301355	0.0663556	0.0918239	0.0406425	0.0726167	0.0235238	0.0656844	0.118302	0.0787443	0.0142651	0.098265	0.0476471	0.0457335	0.0322031	0.0192483	0.0233828	0.0316444	0.0227759	0.0291305	0.0416705	0.0337445	0.025884	0.0422901	0.045977
cg03476195	ANK2	0.0229252	0.123076	0.0802587	0.452736	-0.372478	1	125	TRUE	0.076614	0.110656	0.0852786	0.0700684	0.0805351	0.0857288	0.0820573	0.136609	0.0939577	0.125224	0.0742188	0.103922	0.452736	0.0774092	0.0858209	0.262655	0.142567	0.0950674	0.199711	0.143431	0.127436	0.12803	0.0662001	0.0638038	0.107165	0.0598121	0.059083	0.0748782	0.0641108	0.0869647	0.0563946	0.11546	0.0659709	0.106081	0.113832
cg13265789	UNC5C	0.0185806	0.068208	0.0328788	0.400506	-0.367628	1	422	TRUE	0.0225238	0.0251655	0.023171	0.0433118	0.0481712	0.046669	0.0940573	0.023984	0.0778437	0.0771241	0.026796	0.062714	0.0797244	0.0602454	0.0612473	0.0844566	0.0386257	0.0433642	0.0602427	0.400506	0.105542	0.0249145	0.0384994	0.0352583	0.101043	0.0188609	0.0392628	0.0519191	0.0358996	0.0365685	0.037012	0.0272406	0.0309651	0.0200602	0.0309992
cg23739862	PRMT8	0.0133717	0.0519927	0.0191079	0.377443	-0.358335	1	241	TRUE	0.0399329	0.0246506	0.0281028	0.0148194	0.0573968	0.0193593	0.0279116	0.0190447	0.0222911	0.0174646	0.0170563	0.0194444	0.0946467	0.0456443	0.0374515	0.0343303	0.167989	0.0677809	0.0498517	0.377443	0.0178027	0.0170771	0.0234264	0.0258081	0.0330902	0.00975757	0.0194114	0.0121947	0.0133913	0.0198861	0.0308558	0.0331518	0.0119117	0.0211755	0.0193436
cg15827031	NUP155	0.00298172	0.0453798	0.0169061	0.372588	-0.355682	1	431	TRUE	0.0135972	0.0286566	0.0260548	0.0155554	0.0142473	0.088691	0.014975	0.0143379	0.0269008	0.0210606	0.0182116	0.030719	0.0203064	0.0331565	0.0297344	0.0427318	0.372588	0.0264494	0.0278881	0.144055	0.0221137	0.0220047	0.0277585	0.0279266	0.0247748	0.0137295	0.0147571	0.0112124	0.0172113	0.0349272	0.0114675	0.0209924	0.0114278	0.0154812	0.0178544
cg00848728	DAB1	0.037603	0.0442643	0.018197	0.362191	-0.343994	1	193	TRUE	0.0257891	0.0127933	0.01652	0.0148693	0.0265558	0.0484439	0.0132328	0.0267115	0.0227169	0.0303802	0.0172287	0.0241611	0.035353	0.0396687	0.0209417	0.0219293	0.362191	0.0555717	0.0397482	0.0830695	0.0163137	0.0135228	0.0167079	0.0163473	0.10584	0.0366304	0.0291422	0.0145623	0.0248523	0.0178526	0.0101512	0.0190603	0.0112804	0.0100427	0.00839531
cg08045570	FOXF2	0.0253972	0.040201	0.00988756	0.351222	-0.341334	1	433	TRUE	0.122926	0.0107269	0.0139771	0.0120336	0.0077861	0.351222	0.0489731	0.00914882	0.0108081	0.00926182	0.00672533	0.0114129	0.0610919	0.0822749	0.0129838	0.0541395	0.00993099	0.00663425	0.0156666	0.0950114	0.0145125	0.00824322	0.00629517	0.0114387	0.0118002	0.0209385	0.00574762	0.0138578	0.0109614	0.0101758	0.00648649	0.00759106	0.00822386	0.00611467	0.0087784
cg21187265	SEPN1	8.2068e-05	0.11554	0.0530059	0.391462	-0.338456	1	518	TRUE	0.108342	0.069912	0.127058	0.11547	0.0666667	0.210189	0.0626282	0.134838	0.181105	0.128186	0.0370204	0.0828414	0.103539	0.208271	0.119463	0.0735598	0.0812622	0.0791875	0.069107	0.103265	0.0762495	0.391462	0.100539	0.0907575	0.0675823	0.0251872	0.0669316	0.0676103	0.0829126	0.0533333	0.0542607	0.0681129	0.0219943	0.0363891	0.0533269
cg19560758	ERRFI1	0.0133717	0.0610806	0.0327652	0.36865	-0.335885	1	365	TRUE	0.017188	0.0275382	0.0353727	0.0605549	0.0471319	0.0739587	0.0560787	0.0415564	0.0470636	0.0462318	0.0234461	0.0620368	0.0302771	0.36865	0.0542045	0.0358912	0.0841671	0.0653491	0.0666308	0.0377077	0.0410991	0.0286233	0.066181	0.0539454	0.0561311	0.0318369	0.0560607	0.0619519	0.0238794	0.0530461	0.0181556	0.0232433	0.0132539	0.0242148	0.0220094
cg21331821	ZSCAN1	0.037603	0.058445	0.024338	0.357277	-0.332939	1	285	TRUE	0.0154536	0.0184525	0.0201159	0.0165608	0.0537258	0.0602911	0.0296726	0.0198942	0.0256891	0.0217316	0.0203424	0.03788	0.357277	0.179245	0.0264659	0.0279638	0.0623495	0.0829528	0.0758904	0.019805	0.0457182	0.0544625	0.0276484	0.0148733	0.146665	0.0114111	0.0130896	0.0167252	0.0161789	0.0390052	0.0207542	0.0199489	0.0373271	0.0197145	0.0492257
cg19629292	ZNF312	0.0280863	0.0607873	0.0324686	0.364063	-0.331594	1	41	TRUE	0.0307823	0.0365088	0.0228927	0.0355822	0.0887183	0.131331	0.028678	0.0233616	0.0391584	0.0282059	0.0185503	0.0418519	0.161146	0.132031	0.0484453	0.0300272	0.0398358	0.0373243	0.364063	0.0370102	0.0270528	0.0215517	0.0355493	0.0248976	0.0351267	0.0185127	0.0327775	0.0484609	0.104185	0.031609	0.0120124	0.0179248	0.0179056	0.0173217	0.0239769
cg26611683	FOXO1A	0.0185806	0.0960624	0.0617928	0.39325	-0.331457	1	1000	TRUE	0.0972561	0.0787602	0.0435342	0.0713783	0.0441347	0.10573	0.0532666	0.0451529	0.0811025	0.0947394	0.0867116	0.0671703	0.0698263	0.0985315	0.106662	0.113316	0.39325	0.126892	0.127154	0.0738459	0.0802431	0.0711714	0.082471	0.115609	0.0736492	0.072128	0.0829777	0.0607178	0.0861896	0.03943	0.0504106	0.0453896	0.0499768	0.0721579	0.0585503
cg19986872	ACSL6	0.00509397	0.0496933	0.0171111	0.344052	-0.326941	1	424	TRUE	0.05036	0.00977664	0.0235549	0.0205054	0.0251804	0.0296647	0.0219291	0.0115005	0.0208883	0.0242629	0.0351172	0.0162986	0.0114803	0.0224003	0.0300888	0.161017	0.0488681	0.0160763	0.0397755	0.344052	0.121485	0.0266823	0.0219949	0.0777171	0.0316563	0.0209869	0.0317614	0.014705	0.0170728	0.0213062	0.0157046	0.0107286	0.00899163	0.0208985	0.00895535
cg13791131	IGF2AS	0.00656675	0.0838441	0.0505662	0.375545	-0.324979	1	145	TRUE	0.0543885	0.0846	0.0505179	0.0918018	0.0805542	0.0490224	0.0641656	0.117576	0.0594197	0.035116	0.0223673	0.0659591	0.174861	0.0934531	0.0816175	0.0433436	0.0560646	0.0582822	0.134858	0.050711	0.0708193	0.0692274	0.0669246	0.0449058	0.375545	0.0421957	0.0528457	0.146141	0.0320345	0.0609228	0.0278073	0.0370615	0.0368542	0.0363052	0.0334934
cg15873301	SYN2	0.00298172	0.0894817	0.0325002	0.355744	-0.323244	1	406	TRUE	0.202103	0.178298	0.0378027	0.0329202	0.0309407	0.0388078	0.0778229	0.0686219	0.0304471	0.355744	0.0163462	0.0251936	0.050944	0.111111	0.0833633	0.107927	0.0667598	0.0345552	0.160902	0.145941	0.10528	0.0415201	0.0538632	0.0231234	0.156706	0.0135628	0.0228219	0.0343885	0.0127268	0.0539269	0.0147772	0.0350157	0.090496	0.0290052	0.0182808
cg22325703	GPR83	0.0206576	0.057878	0.0341461	0.354938	-0.320792	1	183	TRUE	0.0485724	0.0315191	0.0304538	0.0436284	0.0386248	0.0814396	0.0302685	0.0585909	0.0468655	0.0346503	0.0255384	0.0323285	0.104104	0.0515226	0.0454879	0.0417438	0.0357676	0.0485368	0.0350858	0.0587518	0.0446885	0.0315754	0.0543412	0.0379263	0.354938	0.046795	0.0273054	0.0317841	0.0322044	0.0532802	0.0340244	0.027758	0.037571	0.0287949	0.0219432
cg14070647	RSPO2	0.0206576	0.0859237	0.0504721	0.370599	-0.320127	1	302	TRUE	0.0746834	0.0473096	0.0651667	0.0641954	0.0620079	0.152311	0.0721314	0.0380537	0.0555857	0.10546	0.060322	0.060337	0.149767	0.103184	0.0684461	0.0965167	0.370599	0.0570024	0.122961	0.0712013	0.0329407	0.0446973	0.0390127	0.0473234	0.0868765	0.0628491	0.0508607	0.0662792	0.0646861	0.0447302	0.0425193	0.0426941	0.0350808	0.051276	0.0437451
cg09563216	C1orf51	0.00298172	0.140782	0.0835791	0.403531	-0.319952	1	12	TRUE	0.0647631	0.0689243	0.13749	0.0808679	0.0463795	0.190219	0.124446	0.12492	0.20757	0.101885	0.0984109	0.189904	0.403531	0.273858	0.148613	0.110849	0.171962	0.0900817	0.134744	0.100914	0.0961414	0.12949	0.139244	0.139813	0.144527	0.0564516	0.0721989	0.120015	0.0855907	0.102856	0.0718326	0.0619469	0.0607153	0.11892	0.0852641
cg17190608	CUTL2	0.0253972	0.0485271	0.0236371	0.343281	-0.319644	1	340	TRUE	0.0468268	0.0421387	0.0216615	0.0394523	0.0293851	0.0274557	0.035701	0.0165862	0.0291204	0.0422535	0.0255012	0.0276871	0.131795	0.048072	0.0327037	0.0590694	0.024546	0.0378251	0.343281	0.0336648	0.0182009	0.0273237	0.0160712	0.0153138	0.0415423	0.0453614	0.0384899	0.0271922	0.0223619	0.0259795	0.0183577	0.0171046	0.0145755	0.0163047	0.0106436
cg01284619	HCN2	0.000387494	0.0944296	0.0438218	0.362318	-0.318496	1	482	TRUE	0.0698272	0.0594466	0.0818247	0.0828185	0.0540005	0.0729781	0.043467	0.133542	0.063422	0.0678861	0.0735437	0.0578954	0.174322	0.114379	0.0939289	0.061448	0.362318	0.0782718	0.15379	0.0522663	0.0847699	0.0448343	0.0741378	0.131004	0.0746196	0.0156348	0.0649674	0.0301018	0.0479876	0.094363	0.0349692	0.0237752	0.0304034	0.0461655	0.0498502
cg16929104	GDF15	0.000323838	0.143299	0.0799592	0.397514	-0.317555	1	32	TRUE	0.0842682	0.108914	0.123296	0.133636	0.088981	0.125121	0.109907	0.0879472	0.18071	0.161421	0.132883	0.158487	0.155155	0.397514	0.200254	0.192805	0.139682	0.156527	0.0990793	0.152678	0.0945335	0.156879	0.117126	0.146526	0.0781395	0.0909746	0.102011	0.120402	0.097219	0.116339	0.0636327	0.0471475	0.0663302	0.0504206	0.0451158
cg19287277	RKHD3	0.00342104	0.0275406	0.0196336	0.330256	-0.310622	1	549	TRUE	0.330256	0.00999409	0.0147501	0.00947762	0.0144138	0.0107589	0.0710988	0.00888588	0.0132981	0.017206	0.0121637	0.0108387	0.013938	0.0182265	0.0106663	0.0112283	0.00865509	0.00973686	0.0141941	0.0124982	0.00952067	0.0182046	0.0137329	0.0130309	0.01174	0.0228085	0.0248451	0.0153601	0.0238176	0.0145189	0.0369453	0.0146814	0.014918	0.0155426	0.0128981
cg21958798	GUCY1A2	0.00224793	0.0706885	0.0368003	0.347189	-0.310389	1	913	TRUE	0.0272978	0.0321051	0.0617129	0.0541101	0.0303756	0.070892	0.0804843	0.0361143	0.057658	0.18654	0.347189	0.0491982	0.0593906	0.06336	0.0578578	0.0551209	0.0505614	0.0428261	0.0504723	0.0642529	0.041798	0.0818689	0.04641	0.049126	0.0704907	0.01451	0.0434559	0.0295088	0.0304614	0.0467972	0.026615	0.0293473	0.0768961	0.042501	0.0279107
cg17685628	NKX2-8	0.00656675	0.0790977	0.0412247	0.35054	-0.309316	1	93	TRUE	0.0487072	0.0552243	0.0582093	0.0462181	0.0455238	0.23148	0.0726857	0.0578879	0.0650043	0.35054	0.0337467	0.0744546	0.0823826	0.174402	0.0597258	0.0518806	0.0445671	0.0532715	0.0611368	0.0549685	0.0423027	0.0331107	0.0620558	0.0475473	0.0704085	0.0510777	0.0390128	0.0548093	0.0261696	0.0745525	0.0331754	0.0323237	0.0254747	0.054219	0.0214318
cg16778809	ADAM23	0.0253972	0.0498935	0.0264352	0.333894	-0.307459	1	7	TRUE	0.0639075	0.0227414	0.0238095	0.0232537	0.0295308	0.0226909	0.0367911	0.0241435	0.0367637	0.0561711	0.0283679	0.0368515	0.057759	0.0320601	0.0344107	0.333894	0.0279575	0.0515843	0.0307909	0.126994	0.0331801	0.0327596	0.0357765	0.0241243	0.021024	0.0227247	0.028122	0.0218652	0.0346743	0.0214307	0.0280773	0.0323557	0.0340398	0.0182663	0.0227957
cg07952391	FLJ10916	0.0453043	0.0719849	0.052389	0.356292	-0.303903	1	256	TRUE	0.356292	0.0369346	0.0810872	0.0311399	0.0668667	0.0756903	0.0402526	0.0604072	0.0936607	0.0935877	0.0540625	0.0664979	0.0405186	0.0605522	0.0514194	0.0459029	0.0651087	0.0506935	0.0558499	0.0487519	0.0512505	0.0491335	0.083095	0.0629666	0.0779001	0.148937	0.0539946	0.0290616	0.0556315	0.0277626	0.0202354	0.0750335	0.0280759	0.0402728	0.0448854
cg04375683	PPP2R1A	0.000323838	0.134024	0.0637774	0.36592	-0.302143	1	803	TRUE	0.0653433	0.0610989	0.132004	0.0974857	0.0690455	0.127585	0.0852025	0.109654	0.261899	0.12686	0.0538314	0.204527	0.36592	0.210429	0.212483	0.133956	0.153801	0.0865338	0.104792	0.0718759	0.0993313	0.152569	0.121387	0.0990705	0.143924	0.02	0.0625952	0.0707149	0.0515132	0.14802	0.0380327	0.0489944	0.0518477	0.0663979	0.079658
cg27493997	CRABP2	0.000223544	0.111884	0.049847	0.351892	-0.302045	1	17	TRUE	0.0313398	0.0460309	0.0575688	0.0822134	0.10445	0.0768831	0.351892	0.0736342	0.155138	0.172297	0.0891636	0.0712625	0.0405208	0.199474	0.0895707	0.246633	0.0609446	0.112118	0.116338	0.193426	0.0663577	0.0628215	0.134304	0.068628	0.0941011	0.0508916	0.057301	0.0542721	0.0639729	0.0640016	0.0529124	0.0316342	0.0381041	0.0366501	0.0487299
cg01471384	DKK2	0.00656675	0.0474321	0.0189331	0.319981	-0.301048	1	188	TRUE	0.0418353	0.0239728	0.0440702	0.0296812	0.0168728	0.0306256	0.0115432	0.0118914	0.0209887	0.0335817	0.319981	0.0874779	0.0165339	0.0253473	0.0198954	0.0518267	0.0935082	0.0512785	0.0601562	0.0646483	0.037599	0.0248803	0.0289225	0.0149555	0.0237275	0.0247686	0.0192879	0.016688	0.0152557	0.0208197	0.020028	0.0137376	0.0246909	0.0140681	0.0199866
cg11778001	NAB1	0.00224793	0.160274	0.0935977	0.392536	-0.298938	1	997	TRUE	0.11699	0.0832273	0.113396	0.116544	0.0883831	0.25859	0.0869018	0.177678	0.230272	0.191552	0.124741	0.164188	0.0841725	0.392536	0.18341	0.117571	0.135561	0.112806	0.167224	0.144794	0.178994	0.14899	0.231755	0.157779	0.198784	0.0914446	0.141861	0.105635	0.084225	0.125225	0.0542429	0.0535369	0.0688875	0.09007	0.12085
cg14859460	GRM6	0.0229252	0.0940946	0.046127	0.344485	-0.298358	1	120	TRUE	0.0782507	0.0338946	0.130669	0.107116	0.0984935	0.203078	0.0692144	0.0822522	0.037425	0.024858	0.0270358	0.0596113	0.2447	0.181641	0.0477426	0.112111	0.0681076	0.067316	0.344485	0.104143	0.0400299	0.0332906	0.0526372	0.028723	0.0755405	0.11675	0.0302969	0.0244231	0.0498047	0.0637769	0.0624642	0.0174982	0.0385573	0.018597	0.0391016
cg20346726	MGC13040	0.0206576	0.0912574	0.0610155	0.358158	-0.297142	1	204	TRUE	0.0492567	0.0680718	0.0612606	0.0797498	0.0907182	0.0626777	0.0622519	0.0943962	0.0664703	0.114013	0.105171	0.0622963	0.132442	0.0792778	0.0638203	0.159709	0.0843156	0.0908157	0.0870226	0.358158	0.0809016	0.0543355	0.0545126	0.0568598	0.0629317	0.0397849	0.0673934	0.054324	0.0660692	0.0902769	0.0554947	0.0565301	0.0687248	0.0583817	0.0531753
cg04784672	LRFN5	0.000151793	0.0767043	0.0341764	0.330038	-0.295862	1	334	TRUE	0.0869647	0.044152	0.0674373	0.0449583	0.0331676	0.137143	0.0601206	0.027519	0.0664041	0.0522739	0.0430936	0.11179	0.0804469	0.132472	0.0650173	0.330038	0.0606098	0.0932161	0.0802866	0.0497259	0.0339594	0.0400844	0.0586282	0.0466331	0.071464	0.0311913	0.0366943	0.0409153	0.0417066	0.039576	0.012445	0.0436037	0.0168993	0.0326263	0.0461068
cg09185773	WASF3	0.00656675	0.0768558	0.0405304	0.336301	-0.29577	1	933	TRUE	0.0628525	0.0379799	0.0405968	0.038679	0.0268856	0.0560239	0.0383739	0.0453504	0.17198	0.0632911	0.0609975	0.0547809	0.0933466	0.0625945	0.0535983	0.080876	0.336301	0.0896462	0.0543411	0.220177	0.0450892	0.0516206	0.0372567	0.0545384	0.0442183	0.0306534	0.0461879	0.0343532	0.0357733	0.040164	0.0454109	0.0549116	0.0376677	0.0395861	0.0405954
cg21321735	KIF1A	0.0453043	0.0293111	0.0126384	0.307371	-0.294733	1	540	TRUE	0.00768803	0.0103477	0.00965212	0.0109489	0.0244901	0.0194913	0.0124443	0.0169616	0.0100281	0.0124456	0.00844219	0.00946048	0.307371	0.016675	0.0076837	0.00901878	0.121085	0.00903891	0.0248701	0.013682	0.0127919	0.0156355	0.0185203	0.0101827	0.0138215	0.0403355	0.0122508	0.0148467	0.0154275	0.00689272	0.00824043	0.00789446	0.00723643	0.00627651	0.00698275
cg13168683	JAKMIP1	0.0341745	0.0769166	0.0825975	0.377198	-0.294601	1	97	TRUE	0.377198	0.0570723	0.055449	0.0547564	0.0795268	0.10879	0.0573791	0.0475245	0.0719789	0.0590765	0.0508637	0.0517254	0.13895	0.0551619	0.0783507	0.0577006	0.0496834	0.0749764	0.0614417	0.0677734	0.0454512	0.0615157	0.0451933	0.0609503	0.0544237	0.0622052	0.0807952	0.0667235	0.0469873	0.0999654	0.100427	0.102047	0.109016	0.097952	0.0598553
cg08009622	COL12A1	0.037603	0.0519002	0.0284134	0.322182	-0.293769	1	757	TRUE	0.322182	0.0327501	0.0240413	0.0297007	0.0713475	0.0399058	0.0354855	0.0128708	0.0297043	0.0386446	0.0330423	0.0368206	0.030231	0.0270514	0.035023	0.112258	0.0240675	0.026748	0.0558399	0.0297209	0.0249204	0.04238	0.0504976	0.0810297	0.0512424	0.0150824	0.0227493	0.0538853	0.0408936	0.0276767	0.0134485	0.0287732	0.0361714	0.0229207	0.0225328
cg15774153	FGF19	0.00945707	0.0515142	0.0205334	0.310318	-0.289784	1	333	TRUE	0.0180106	0.0178171	0.0195289	0.106144	0.0261787	0.0809914	0.0237263	0.0728919	0.0353005	0.148577	0.0161768	0.0245526	0.031356	0.0416809	0.0207053	0.0513528	0.016681	0.0170564	0.0553961	0.310318	0.0520463	0.0350418	0.0239708	0.0152838	0.0270708	0.0482129	0.0256259	0.0260407	0.0206351	0.0200198	0.0164362	0.0127287	0.00920124	0.0136073	0.0128259
cg15979098	ZNF615	0.0185806	0.0610335	0.0272234	0.31674	-0.289517	1	88	TRUE	0.0313616	0.0321396	0.0451728	0.0904563	0.0167131	0.0406158	0.0231323	0.0369244	0.0403251	0.0367729	0.18559	0.0475479	0.0945406	0.092893	0.0257394	0.31674	0.0196539	0.0148828	0.0553896	0.0292316	0.11465	0.0547119	0.0262166	0.0376475	0.016788	0.0171474	0.0223017	0.0132374	0.0172454	0.0201358	0.0153541	0.0683761	0.0161012	0.0354795	0.046855
cg04048259	EDN3	0.0083921	0.0524801	0.0253807	0.313559	-0.288179	1	153	TRUE	0.0192509	0.0308036	0.0256054	0.0343196	0.0380527	0.0662937	0.0549113	0.0482593	0.0367876	0.0466442	0.0207394	0.0428023	0.0630969	0.0864396	0.0388298	0.0422731	0.0837433	0.0186761	0.0518299	0.313559	0.0240307	0.0235446	0.027207	0.0309235	0.0433782	0.0286535	0.0438472	0.047449	0.0187176	0.0393261	0.0135417	0.0163707	0.00914388	0.0181994	0.0185582
cg22285621	SSH3	0.0453043	0.0723491	0.0327679	0.320601	-0.287833	1	321	TRUE	0.0174877	0.018948	0.0641818	0.0423989	0.0725226	0.124536	0.180103	0.115737	0.060575	0.0278693	0.0208333	0.117552	0.127071	0.320601	0.1291	0.0344729	0.0419696	0.0336349	0.0342397	0.0137726	0.0182958	0.0239307	0.0381667	0.0482588	0.0824688	0.0159986	0.0711922	0.0656204	0.0414844	0.0441529	0.0118525	0.0244018	0.0117884	0.0233466	0.0178412
cg14974772	FBLN5	6.62166e-05	0.123742	0.0463197	0.330909	-0.284589	1	390	TRUE	0.0380897	0.0506847	0.113963	0.0684061	0.0620426	0.216745	0.0942754	0.152464	0.194617	0.114713	0.0468677	0.148612	0.174648	0.330909	0.106688	0.111627	0.155363	0.105639	0.08525	0.0883374	0.0678093	0.137784	0.162999	0.115919	0.149107	0.023512	0.0491426	0.0434841	0.0487578	0.141842	0.0205924	0.0345526	0.0186076	0.0293057	0.0534003
cg07384961	CLDN6	0.000323838	0.117562	0.0631892	0.346634	-0.283444	1	34	TRUE	0.0968743	0.0888507	0.139718	0.121095	0.0873587	0.141448	0.0587321	0.0989068	0.144819	0.127127	0.0483543	0.0669753	0.246767	0.100508	0.0760598	0.167596	0.0920205	0.155969	0.106644	0.0850198	0.101883	0.0675241	0.097154	0.075014	0.346634	0.0412248	0.0832378	0.114519	0.0511155	0.0652313	0.0511955	0.0414757	0.0461091	0.0647982	0.072985
cg02590345	PRG-3	0.0083921	0.0727999	0.043334	0.326131	-0.282797	1	72	TRUE	0.0429483	0.0387566	0.0452924	0.0547033	0.0458899	0.0734077	0.0626775	0.0369645	0.065294	0.0797189	0.0383508	0.0671744	0.02281	0.153022	0.0701076	0.326131	0.0749799	0.0733013	0.0588619	0.0642152	0.0443697	0.0711958	0.0799725	0.0471084	0.0827429	0.0308903	0.0526316	0.0581065	0.0453782	0.0765041	0.0350716	0.0309747	0.0365097	0.0383996	0.0288734
cg11308840	LOC401498	0.0133717	0.0909319	0.0530125	0.3354	-0.282387	1	19	TRUE	0.104397	0.0400735	0.0603345	0.0543494	0.0473913	0.070366	0.100502	0.070162	0.0655665	0.0508162	0.0572202	0.0814013	0.0657812	0.193974	0.0679282	0.0728553	0.064206	0.233803	0.3354	0.0694687	0.0629299	0.0391584	0.0574811	0.0574638	0.150268	0.0569636	0.0649453	0.0493732	0.0587611	0.0664662	0.0615856	0.0419162	0.0524417	0.0504411	0.0272306
cg05443740	CSEN	0.0166821	0.0656068	0.0300383	0.311938	-0.281899	1	39	TRUE	0.0292913	0.0303915	0.0300574	0.14831	0.024716	0.0436509	0.0664775	0.311938	0.0435903	0.0304316	0.0202806	0.0154915	0.14573	0.0679651	0.0287472	0.0357692	0.0349928	0.0389261	0.0871308	0.18298	0.0896101	0.0303633	0.0343229	0.0376233	0.0313827	0.0223047	0.0299023	0.025953	0.0309212	0.032629	0.0254323	0.0295629	0.0272449	0.0286902	0.047743
cg23196831	COL14A1	0.037603	0.0978518	0.0581563	0.337598	-0.279442	1	185	TRUE	0.088925	0.0545747	0.0389238	0.0525135	0.0887516	0.133313	0.16016	0.0419692	0.0938421	0.0467735	0.0750702	0.0657832	0.16264	0.121918	0.109527	0.337598	0.0639018	0.0975017	0.1998	0.057255	0.0595852	0.0668018	0.0733902	0.0623452	0.0934309	0.0302245	0.0797765	0.0639407	0.0501032	0.0852887	0.0193086	0.0900248	0.0816493	0.0359298	0.0453168
cg13346411	CCKBR	0.0280863	0.0694854	0.0384849	0.317702	-0.279217	1	454	TRUE	0.0262889	0.0372559	0.0483366	0.0435002	0.0288171	0.0588088	0.317702	0.0381639	0.116098	0.0448249	0.0204108	0.0494871	0.0714837	0.122179	0.0562607	0.06878	0.0517029	0.0379612	0.0994135	0.0743191	0.0402881	0.0494662	0.0344492	0.0457308	0.155407	0.0444816	0.0491627	0.0405938	0.0388188	0.0341009	0.0417671	0.0339249	0.0251431	0.0384284	0.0384272
cg01027739	DOLPP1	0.0413074	0.0750394	0.0451537	0.324055	-0.278901	1	668	TRUE	0.033136	0.0462882	0.0478785	0.044389	0.0603219	0.0755134	0.0328289	0.0362854	0.0687904	0.0598913	0.0798484	0.0582063	0.104955	0.0469567	0.0687112	0.0618439	0.324055	0.151171	0.158445	0.0339498	0.0413813	0.0674527	0.0439669	0.0421196	0.0875986	0.0352069	0.0550819	0.0337234	0.0445001	0.060325	0.0320447	0.0594963	0.051456	0.0383977	0.0413048
cg15001381	AXIN1	1.08945e-08	0.121588	0.0395995	0.317603	-0.278003	1	850	TRUE	0.0684832	0.136734	0.140513	0.104894	0.0673172	0.317603	0.0854093	0.116277	0.185532	0.0798741	0.0658049	0.0935475	0.109269	0.212176	0.170958	0.116139	0.152776	0.0894589	0.0787817	0.088089	0.106483	0.108074	0.146655	0.0939035	0.104956	0.0222956	0.0487304	0.0647502	0.0403687	0.0625556	0.0239211	0.0194236	0.0235657	0.039608	0.0507756
cg00263760	VAX1	0.0149494	0.0817725	0.0482868	0.326254	-0.277968	1	446	TRUE	0.0806072	0.104247	0.0565164	0.0415788	0.0356003	0.0703116	0.0409237	0.0385373	0.0458867	0.0582352	0.179442	0.0511117	0.0771733	0.139213	0.174114	0.0610342	0.0778205	0.060295	0.0835018	0.326254	0.0323544	0.0360875	0.0728312	0.0488673	0.0517679	0.119914	0.0479277	0.0504505	0.0486504	0.049512	0.0309563	0.0319669	0.0240513	0.0412863	0.0381521
cg00234616	TLX2	3.35876e-05	0.12504	0.0531542	0.330073	-0.276919	1	146	TRUE	0.0666698	0.0710418	0.138155	0.0818386	0.083261	0.239233	0.130835	0.161525	0.159223	0.211788	0.0603561	0.139559	0.120902	0.330073	0.100075	0.146615	0.156015	0.127985	0.100383	0.0919103	0.0707264	0.0579824	0.100369	0.0650774	0.114393	0.0412776	0.0781648	0.0728581	0.0479161	0.0976375	0.0389051	0.0327172	0.0372974	0.0371331	0.0476354
cg14440934	ZDHHC1	0.000650029	0.110307	0.0645981	0.341438	-0.27684	1	314	TRUE	0.0724775	0.113317	0.104119	0.0990385	0.0838291	0.0884451	0.108025	0.0980052	0.100473	0.100301	0.0410327	0.114765	0.119935	0.264143	0.086836	0.125879	0.0486815	0.0689243	0.0606633	0.0842754	0.129977	0.341438	0.0962631	0.0893905	0.117448	0.0528846	0.0612867	0.0871014	0.085587	0.0738285	0.0432116	0.0599676	0.0572327	0.0421442	0.0827367
cg22854223	CD82	3.35876e-05	0.0910919	0.0344073	0.310655	-0.276248	1	636	TRUE	0.0245051	0.0450061	0.0612547	0.0485711	0.054499	0.180202	0.0667135	0.119341	0.174276	0.0998126	0.0319865	0.080874	0.0620321	0.310655	0.0921533	0.0791447	0.0868687	0.0747674	0.0882911	0.0557989	0.0519356	0.0708888	0.14223	0.0799738	0.0955172	0.0146503	0.043915	0.039383	0.0263599	0.0531467	0.0223946	0.0242179	0.020055	0.0351212	0.0648293
cg10057295	STK24	0.00194417	0.1108	0.0516316	0.327278	-0.275646	1	655	TRUE	0.0350646	0.040813	0.088	0.0559313	0.0435141	0.218101	0.0636888	0.126586	0.191236	0.165181	0.0540147	0.139967	0.0667038	0.327278	0.137635	0.0994458	0.103977	0.0695302	0.0949411	0.0797305	0.112158	0.0460734	0.170838	0.11311	0.126493	0.0260133	0.0726991	0.0735484	0.0538086	0.0624567	0.0444178	0.0617201	0.0297741	0.0547864	0.0370914
cg15786837	HOXB13	0.00391582	0.0968169	0.0450636	0.318877	-0.273813	1	847	TRUE	0.0530627	0.106111	0.202636	0.0680083	0.0303791	0.186681	0.120432	0.0810104	0.0939847	0.0464577	0.0329451	0.0386009	0.149867	0.0972038	0.0552465	0.0618092	0.0445195	0.137986	0.318877	0.0783036	0.11681	0.0450826	0.0545927	0.0486116	0.151205	0.0278415	0.0584383	0.0465741	0.0313714	0.0589703	0.0440103	0.0836971	0.0283075	0.0374119	0.0340136
cg17226343	DIRAS1	0.00391582	0.080723	0.0329633	0.305853	-0.27289	1	593	TRUE	0.0544484	0.0436324	0.0933847	0.0356664	0.0422819	0.0248613	0.121915	0.0232408	0.0301131	0.0471957	0.12527	0.034644	0.305853	0.0568201	0.0360399	0.101407	0.0731124	0.174492	0.177966	0.194935	0.0448349	0.0525436	0.0349255	0.0463555	0.0421353	0.0480318	0.0291473	0.0291615	0.0393598	0.0194472	0.0478094	0.020973	0.0268799	0.0390991	0.0297242
cg06005396	HCN2	0.0119371	0.0711423	0.0316557	0.302807	-0.271151	1	648	TRUE	0.097035	0.0249675	0.0389453	0.0563991	0.0598308	0.0767084	0.103915	0.0656159	0.0231617	0.0256702	0.0312412	0.0237246	0.302807	0.155648	0.0270489	0.0841191	0.0558244	0.0234925	0.125337	0.147973	0.0244536	0.0223155	0.0361396	0.0328587	0.113326	0.0760082	0.0344259	0.0266553	0.0269543	0.0247012	0.050389	0.020627	0.0213543	0.0185541	0.0168875
cg12610070	TSPAN15	0.000269551	0.0903617	0.045324	0.315372	-0.270048	1	536	TRUE	0.0566112	0.120546	0.0839251	0.0710735	0.0419877	0.0617025	0.0676052	0.046735	0.214863	0.0579404	0.0409419	0.099423	0.108342	0.315372	0.082902	0.0676151	0.0453364	0.060299	0.0800205	0.0596187	0.0747267	0.0853041	0.0981579	0.12784	0.0901536	0.0340667	0.095478	0.0561406	0.0591237	0.0460719	0.0266148	0.0354538	0.0285667	0.0367125	0.0350117
cg08383315	RIC3	0.0310076	0.037868	0.0130724	0.281912	-0.26884	1	7	TRUE	0.00994327	0.0130243	0.0116858	0.0146289	0.027204	0.02151	0.0221541	0.092189	0.0169759	0.0149557	0.0191631	0.0212984	0.084742	0.0273523	0.0106989	0.115	0.0103727	0.0109796	0.042505	0.281912	0.0157371	0.0112472	0.00985608	0.0138896	0.0276751	0.00972634	0.013354	0.0170014	0.0201423	0.013933	0.0112683	0.00969643	0.0151427	0.00945946	0.0109999
cg03365437	ALDH1A2	0.0341745	0.105777	0.0621545	0.329869	-0.267714	1	32	TRUE	0.0290203	0.0573168	0.0608519	0.0848409	0.1083	0.161128	0.0506468	0.107882	0.0727634	0.0451956	0.073924	0.10929	0.139841	0.239236	0.0988091	0.116524	0.0499198	0.201121	0.329869	0.062529	0.0574687	0.144631	0.0794662	0.0646494	0.0992005	0.0725392	0.108926	0.0564103	0.0661986	0.0665987	0.0412425	0.0630336	0.0637368	0.0409792	0.0418796
cg22799850	FBXL13	0.000323838	0.090985	0.0389773	0.304689	-0.265712	1	144	TRUE	0.0341241	0.0512468	0.0921399	0.0757062	0.0564355	0.21624	0.0657588	0.0705722	0.209255	0.118958	0.0467783	0.0935929	0.0342831	0.304689	0.124551	0.0990875	0.0992993	0.0803582	0.0527927	0.0466711	0.0369833	0.0580153	0.0879656	0.0510712	0.0680507	0.0261408	0.0660574	0.0519275	0.0571275	0.0436685	0.0263392	0.0321447	0.0186373	0.0367741	0.0309561
cg14696348	MC1R	0.00342104	0.0240632	0.0218355	0.287439	-0.265603	1	509	TRUE	0.011419	0.0409487	0.00898283	0.0112385	0.287439	0.0100591	0.0100673	0.00866798	0.0159726	0.0145183	0.0103713	0.0131838	0.0158285	0.0136759	0.0108443	0.0122194	0.0112425	0.00974043	0.0100953	0.0093612	0.0160303	0.0239894	0.00873608	0.00916244	0.00778538	0.026055	0.0335709	0.0248509	0.0199338	0.0198615	0.0408039	0.0124912	0.0103723	0.0166806	0.0137349
cg25415932	OGG1	9.47819e-06	0.155899	0.0671047	0.332475	-0.26537	1	346	TRUE	0.0626104	0.0833566	0.195223	0.136093	0.109306	0.261037	0.107733	0.145846	0.2401	0.201045	0.0813172	0.187198	0.332475	0.253387	0.174245	0.139617	0.157582	0.167642	0.0969551	0.116407	0.0978947	0.0934657	0.185525	0.106098	0.165327	0.0396217	0.0766974	0.0779116	0.0860823	0.115185	0.0407287	0.0438511	0.0418295	0.0754269	0.0737123
cg19620294	TNFRSF11B	5.30996e-05	0.170954	0.0954996	0.359956	-0.264457	1	418	TRUE	0.0892435	0.130636	0.118722	0.118975	0.107531	0.120009	0.126643	0.205051	0.258658	0.158457	0.119921	0.18824	0.213018	0.205681	0.180679	0.181115	0.359956	0.128656	0.165902	0.122805	0.170118	0.294728	0.179459	0.170876	0.158765	0.0831234	0.107675	0.122867	0.115799	0.138124	0.0429004	0.104608	0.0759868	0.0742366	0.0896764
cg01410472	CRISPLD1	0.00743128	0.101594	0.0465633	0.310071	-0.263508	1	1	TRUE	0.0337166	0.0271667	0.0684075	0.113456	0.310071	0.197826	0.0756945	0.0516626	0.193654	0.134493	0.104188	0.0773101	0.0343375	0.0440844	0.0453079	0.153961	0.0792911	0.0809391	0.178425	0.0948533	0.0415761	0.0482121	0.0746521	0.0490284	0.227525	0.074955	0.0543061	0.0438255	0.0869175	0.0435794	0.0446231	0.0370292	0.0273912	0.0326299	0.0203759
cg26968812	TPM4	0.0083921	0.0865087	0.0454294	0.30813	-0.2627	1	452	TRUE	0.0768487	0.121769	0.114303	0.0785229	0.0430903	0.213444	0.0446863	0.0921867	0.0614719	0.0566916	0.0451602	0.230296	0.0277095	0.0656466	0.0629885	0.30813	0.0696902	0.068954	0.0412827	0.0439628	0.0612252	0.0684146	0.0518546	0.0429244	0.071466	0.0508174	0.0549601	0.0615088	0.0392316	0.069198	0.0297841	0.0302687	0.0562043	0.0317499	0.0305711
cg26918645	ZNF285	0.0119371	0.0707824	0.0324283	0.294818	-0.26239	1	117	TRUE	0.0363171	0.0316777	0.045976	0.0264995	0.0574529	0.0768065	0.024525	0.0274668	0.204513	0.0548294	0.294818	0.0569834	0.134489	0.05848	0.0529026	0.0780023	0.0707504	0.0449848	0.101191	0.0641311	0.0226012	0.0212212	0.0367007	0.0388368	0.107404	0.0213245	0.034035	0.0252482	0.031153	0.028425	0.0361113	0.0369736	0.0426737	0.0280355	0.0403031
cg06151165	VSX1	0.0341745	0.0403726	0.0219819	0.283972	-0.26199	1	513	TRUE	0.0243254	0.0123422	0.0153176	0.142705	0.0233887	0.0261223	0.0296784	0.0145028	0.0155857	0.0188532	0.0176827	0.0251311	0.0468013	0.0789942	0.0167369	0.0370834	0.0166071	0.0130284	0.0358153	0.0467341	0.0176675	0.0166263	0.0159174	0.0176965	0.283972	0.0364957	0.0204974	0.0134093	0.0165697	0.0147655	0.0714331	0.012396	0.0100931	0.01143	0.0127296
cg24924779	KCNG1	0.0253972	0.0616913	0.0368247	0.297836	-0.261011	1	381	TRUE	0.0758074	0.0417132	0.0480946	0.0571135	0.0459565	0.113308	0.0425818	0.0615844	0.0336741	0.0466593	0.0216565	0.0481755	0.046191	0.0527775	0.042115	0.0846677	0.0266907	0.051167	0.039629	0.0299041	0.0296256	0.0306674	0.130466	0.044221	0.297836	0.0215197	0.0331461	0.0383722	0.0376116	0.0388822	0.0807844	0.0246083	0.0550144	0.0159816	0.022326
cg26384034	C6orf117	0.00012423	0.0545437	0.0241696	0.284749	-0.26058	1	635	TRUE	0.0238464	0.0312833	0.0251591	0.0294081	0.027476	0.0353106	0.130723	0.0158043	0.110602	0.0368779	0.0316803	0.0493815	0.0579561	0.0430699	0.0283548	0.284749	0.0296137	0.0364102	0.106575	0.0580487	0.0484357	0.0298795	0.0267957	0.0273467	0.0388046	0.024645	0.0275076	0.02317	0.0260807	0.0288863	0.0266511	0.0210848	0.0158066	0.0243207	0.0235434
cg15774283	PTGS2	0.00447129	0.0582604	0.0167076	0.276759	-0.260052	1	323	TRUE	0.0160093	0.0192116	0.0330626	0.0208639	0.0183608	0.024998	0.0131849	0.0133519	0.0244615	0.276759	0.0163269	0.0308946	0.0226392	0.168128	0.03	0.119063	0.0151592	0.0376746	0.169584	0.0265923	0.0417749	0.03593	0.180781	0.0159376	0.0857606	0.00889704	0.0126067	0.0132913	0.0161038	0.0184053	0.0132162	0.0170109	0.020037	0.0211184	0.0263896
cg05769161	B4GALNT3	0.00447129	0.079478	0.0466989	0.306514	-0.259815	1	717	TRUE	0.0527964	0.0647103	0.132494	0.0570649	0.135769	0.0739821	0.0672464	0.0701005	0.0544381	0.0571979	0.0486767	0.0592859	0.117188	0.10367	0.0558856	0.306514	0.0409938	0.0853859	0.0562759	0.0644488	0.03771	0.113156	0.0356154	0.0421214	0.0542239	0.0311976	0.0380095	0.0337517	0.0375502	0.0552673	0.0366755	0.0659267	0.0392681	0.036	0.0933427
cg19796273	MYO10	0.0310076	0.0548805	0.0274891	0.286201	-0.258712	1	729	TRUE	0.0270751	0.0210961	0.0241338	0.0258929	0.0430732	0.0416769	0.0315315	0.0165262	0.0693757	0.135831	0.0328888	0.040181	0.041958	0.0943523	0.0567615	0.0879884	0.0405716	0.0803227	0.0301525	0.037261	0.0222715	0.018097	0.0319222	0.0348716	0.286201	0.0259831	0.0278457	0.0337498	0.0317668	0.0300868	0.0238095	0.0221534	0.0223364	0.0211658	0.0359937
cg26320696	PARVA	0.00656675	0.0556146	0.0299714	0.282953	-0.252981	1	6	TRUE	0.0232871	0.0224697	0.0333531	0.0262657	0.0378966	0.0565406	0.0451899	0.0687671	0.0479002	0.0317273	0.0211298	0.0574253	0.0576114	0.282953	0.0527091	0.0391414	0.0649715	0.035163	0.0527729	0.0497709	0.0741466	0.0288977	0.0653621	0.0312088	0.0837034	0.0157286	0.0352132	0.0490889	0.0290665	0.0726451	0.0176243	0.0225215	0.0192989	0.0169825	0.0215448
cg19070873	C14orf132	0.0310076	0.0716599	0.0527084	0.305044	-0.252336	1	230	TRUE	0.0426212	0.0465216	0.0490322	0.305044	0.0692912	0.0556278	0.0487027	0.0317668	0.0790277	0.0657202	0.0641303	0.0676731	0.0474336	0.0793475	0.0846538	0.104937	0.0559376	0.0637453	0.0560215	0.0591989	0.061801	0.0575823	0.0612842	0.0556381	0.0787592	0.0543442	0.0483749	0.0567649	0.0553064	0.0670224	0.040407	0.0522313	0.0556399	0.0450928	0.0519001
cg17133183	CRABP1	0.0413074	0.0336105	0.0142915	0.266167	-0.251876	1	166	TRUE	0.00948183	0.0160584	0.0129105	0.0139152	0.0199873	0.0438546	0.014083	0.00935492	0.0223974	0.0116279	0.0364674	0.0138714	0.0686081	0.0186152	0.0168105	0.0356455	0.0178342	0.018784	0.0679451	0.266167	0.024268	0.0366785	0.011977	0.0144928	0.0184273	0.0102389	0.0132843	0.0142691	0.0230855	0.0125118	0.0129228	0.0163866	0.00943524	0.00765775	0.0231233
cg24892510	ZNF415	0.00342104	0.0578743	0.028449	0.27979	-0.251341	1	164	TRUE	0.0278865	0.0185481	0.0292811	0.0255847	0.0343564	0.117799	0.0344028	0.02382	0.0502418	0.051829	0.0533676	0.0479688	0.132187	0.0770394	0.0741521	0.044892	0.042145	0.0298925	0.0244973	0.105877	0.0291288	0.021068	0.040578	0.0305253	0.27979	0.0225257	0.0720554	0.0233587	0.0270326	0.030291	0.0205651	0.0251171	0.0251175	0.0176819	0.0207449
cg00973677	CHRM2	0.00743128	0.0311401	0.0143114	0.264972	-0.250661	1	196	TRUE	0.0244108	0.0160495	0.0134909	0.0129897	0.0137995	0.0188954	0.0231499	0.0109664	0.0198508	0.0147966	0.0172009	0.0382558	0.0186619	0.0184661	0.0179197	0.0228385	0.009449	0.264972	0.0212732	0.0440991	0.018235	0.0161958	0.0170584	0.0387297	0.0467474	0.013887	0.012622	0.0158113	0.0148739	0.016999	0.0120503	0.0139156	0.00848997	0.0183652	0.0160996
cg24968336	KCNK6	0.00194417	0.0666974	0.0364904	0.286398	-0.249907	1	270	TRUE	0.0317891	0.0495231	0.0444445	0.039888	0.101301	0.0632095	0.03432	0.0717859	0.0797568	0.143284	0.032172	0.0586817	0.0551887	0.286398	0.054391	0.0606365	0.0481785	0.038575	0.0762457	0.0628501	0.0306399	0.045657	0.072049	0.0428245	0.0436469	0.0463623	0.032256	0.0430618	0.0498004	0.0341609	0.0340959	0.0263858	0.0294692	0.0316867	0.0376253
cg23303074	LRAT	0.00945707	0.112529	0.0693441	0.316659	-0.247314	1	462	TRUE	0.133886	0.0692094	0.0819521	0.212016	0.0830263	0.0779234	0.113622	0.163188	0.161153	0.0776496	0.0695148	0.083807	0.130391	0.135983	0.0715134	0.316659	0.097153	0.137815	0.0948901	0.0637379	0.0673851	0.098692	0.0823852	0.0866565	0.103004	0.0570016	0.0926547	0.0455716	0.102099	0.0522137	0.0361684	0.0854515	0.060066	0.0788524	0.0833626
cg20644981	RPS3A	0.0206576	0.151998	0.0849314	0.331824	-0.246893	1	354	TRUE	0.136629	0.252041	0.070738	0.126698	0.073079	0.0526506	0.0451077	0.0782619	0.0655529	0.214901	0.0916815	0.15247	0.0862215	0.144784	0.182235	0.27817	0.19913	0.109159	0.252694	0.233477	0.273067	0.0892928	0.10557	0.154517	0.331824	0.0378932	0.112956	0.123394	0.0346115	0.0838904	0.0617097	0.0496143	0.129593	0.12403	0.0916208
cg21712685	UNQ3045	0.0453043	0.0496433	0.0312711	0.277799	-0.246528	1	213	TRUE	0.0314043	0.0537091	0.0301982	0.0521166	0.0287924	0.0291147	0.0664439	0.0227486	0.0387496	0.0413177	0.0462325	0.0325084	0.0336599	0.277799	0.0366553	0.10878	0.0419864	0.0343652	0.0474699	0.0370077	0.0354657	0.0183384	0.028375	0.0374717	0.030374	0.0280886	0.0332348	0.0287303	0.0308754	0.0413764	0.0303289	0.0270289	0.030798	0.0378617	0.0243884
cg08315770	KCNK17	0.0119371	0.0855097	0.0451769	0.290886	-0.245709	1	313	TRUE	0.0370223	0.0410406	0.0378108	0.0461451	0.038585	0.188818	0.0732811	0.11388	0.0586674	0.0443402	0.123961	0.0525195	0.290886	0.0806549	0.0509035	0.0646642	0.0692005	0.0662836	0.2039	0.105124	0.0387868	0.0915402	0.0463775	0.128588	0.0447611	0.0801804	0.0543151	0.0456904	0.05382	0.0374202	0.0456333	0.0262196	0.0407016	0.0330755	0.0347127
cg06110728	NELL2	0.00012423	0.0572993	0.0241699	0.26919	-0.24502	1	748	TRUE	0.0723483	0.0279644	0.030554	0.024354	0.0317146	0.0923224	0.0628912	0.0385645	0.0677452	0.0477085	0.0337817	0.0247057	0.130868	0.0939689	0.0367816	0.0567693	0.0247015	0.0305443	0.0327553	0.26919	0.0212202	0.0644503	0.0241936	0.0279017	0.0644834	0.0289691	0.0225442	0.0234563	0.0190079	0.0276298	0.0195617	0.0233236	0.0274014	0.0202233	0.0295821
cg24401912	STYK1	0.0310076	0.0449765	0.0274386	0.271344	-0.243905	1	207	TRUE	0.0238891	0.0350572	0.0290285	0.0311842	0.0442502	0.0316059	0.0255889	0.0133523	0.0484543	0.0489784	0.0417723	0.0418689	0.0502596	0.0434437	0.0260106	0.0397387	0.0429301	0.271344	0.0356017	0.0525999	0.0344745	0.0263631	0.0278078	0.0277554	0.0310542	0.0307587	0.0362994	0.0378943	0.0359753	0.0319623	0.0207376	0.0191974	0.0185781	0.0238814	0.0191015
cg17498321	NOTCH3	0.0166821	0.0722703	0.0360784	0.279727	-0.243649	1	488	TRUE	0.0246776	0.0473498	0.0374237	0.0548239	0.0456294	0.279727	0.0353229	0.0662642	0.0387337	0.0329917	0.0490788	0.0319407	0.190212	0.0482652	0.0381081	0.0773805	0.0327247	0.0270822	0.21075	0.0474659	0.0558771	0.0385699	0.0404813	0.178895	0.0769836	0.0640311	0.037686	0.0311505	0.039587	0.0355101	0.0241747	0.0415009	0.0298545	0.0297717	0.0275172
cg22757447	IMPACT	0.000269551	0.0639955	0.0277375	0.270679	-0.242941	1	366	TRUE	0.060684	0.0299139	0.0353214	0.270679	0.0387911	0.0918071	0.0248157	0.034011	0.10709	0.0345663	0.0270547	0.0562505	0.0608032	0.150049	0.0899211	0.0613419	0.0482962	0.0533619	0.0486828	0.0245982	0.030466	0.0391444	0.0689096	0.0472901	0.0660395	0.014997	0.0265944	0.041325	0.0207816	0.0535902	0.0217194	0.0224935	0.0201517	0.0296373	0.0260853
cg12847373	EDNRB	0.00578996	0.053842	0.0155805	0.258485	-0.242904	1	405	TRUE	0.0165603	0.0170488	0.0346389	0.048817	0.0445417	0.0135861	0.110081	0.0103098	0.0207281	0.0726742	0.0111698	0.15615	0.0604271	0.0305214	0.0212833	0.0872828	0.0186039	0.0477218	0.258485	0.119723	0.0228079	0.012628	0.0142071	0.0249032	0.0711485	0.00853439	0.0148438	0.0164175	0.0196475	0.0163295	0.0145676	0.0195418	0.0200747	0.0142851	0.0115635
cg18722841	PHOX2A	0.037603	0.0707951	0.0366714	0.279529	-0.242858	1	222	TRUE	0.0269167	0.0398804	0.0334829	0.0555777	0.036063	0.0466276	0.0345596	0.0389144	0.0299558	0.0406181	0.0302928	0.0472136	0.279529	0.0581761	0.0342368	0.111149	0.0285007	0.0405378	0.207634	0.188383	0.0209871	0.0626283	0.0548478	0.0762099	0.146955	0.0227355	0.0505606	0.0405405	0.0275855	0.0836165	0.0459694	0.0277584	0.0275884	0.0189553	0.0214036
cg07313155	THRA	0.00194417	0.112206	0.0607352	0.303447	-0.242711	1	462	TRUE	0.0744525	0.0615735	0.0956447	0.135092	0.0682109	0.160636	0.0808855	0.0494762	0.18153	0.127758	0.119565	0.0912901	0.0508806	0.112573	0.137377	0.303447	0.0783976	0.175647	0.092488	0.106978	0.0600037	0.0732729	0.132329	0.134081	0.101561	0.0218004	0.0702107	0.0552379	0.0532134	0.0326556	0.0284922	0.1302	0.049636	0.108276	0.0576299
cg16332577	C17orf37	0.0280863	0.112189	0.076151	0.318478	-0.242327	1	439	TRUE	0.0448436	0.0783257	0.126026	0.0937278	0.0878365	0.122233	0.128436	0.0988304	0.0883812	0.131011	0.0538696	0.0979953	0.0509042	0.269076	0.13299	0.118358	0.0688502	0.318478	0.100535	0.0668123	0.126099	0.0734634	0.145889	0.103409	0.0783518	0.0514776	0.121634	0.0592318	0.0925812	0.0902479	0.0700873	0.0471643	0.0750125	0.0767012	0.0773722
cg22882178	PITX3	0.00076708	0.0663559	0.0254829	0.264255	-0.238772	1	5	TRUE	0.0401765	0.0249732	0.0297968	0.0322523	0.0459378	0.0958073	0.0496302	0.0340756	0.0390911	0.0500892	0.0381234	0.039728	0.108686	0.114066	0.0285515	0.0515142	0.207405	0.129924	0.0940685	0.264255	0.0165061	0.046587	0.0249914	0.0290628	0.0235988	0.0214993	0.0187372	0.0274636	0.0199702	0.0185654	0.0240091	0.0339357	0.0323892	0.0272047	0.0310549
cg21184011	NHN1	0.00447129	0.0938512	0.0644249	0.303153	-0.238728	1	740	TRUE	0.0609178	0.0761496	0.0660741	0.0721088	0.0619362	0.0731005	0.0492435	0.0722311	0.130404	0.0949833	0.0715151	0.0818334	0.0335469	0.144592	0.0943159	0.0700733	0.097515	0.0707743	0.07998	0.0595372	0.113079	0.072924	0.303153	0.205355	0.0909362	0.0444107	0.0673088	0.0437492	0.052925	0.0705833	0.0643783	0.0526629	0.0490768	0.0552138	0.14394
cg18137704	CECR6	0.000151793	0.124496	0.0588619	0.296497	-0.237636	1	538	TRUE	0.136807	0.122117	0.0790185	0.048519	0.163436	0.0944025	0.121453	0.0683246	0.177493	0.0978292	0.0646702	0.19491	0.125604	0.161977	0.0968848	0.172472	0.0635852	0.083775	0.19964	0.1577	0.296497	0.0936747	0.115372	0.0553054	0.12094	0.0282818	0.0681373	0.0606243	0.0871451	0.108638	0.0418473	0.0450847	0.0589149	0.0326873	0.0572585
cg13828839	FXYD6	0.0206576	0.0353197	0.0175935	0.255145	-0.237551	1	201	TRUE	0.025035	0.0310134	0.0252321	0.0151311	0.0170388	0.0195958	0.024957	0.0224543	0.0236686	0.0866449	0.0184737	0.0160098	0.0945946	0.0223927	0.0180597	0.0234082	0.0198995	0.0171879	0.0153912	0.255145	0.020719	0.0274818	0.0137438	0.0122184	0.0174964	0.0132159	0.0125072	0.0174057	0.0188991	0.0144688	0.0115771	0.021875	0.0135052	0.0164204	0.036061
cg27079464	CBX8	0.0253972	0.0992116	0.107797	0.343642	-0.235845	1	764	TRUE	0.0776123	0.122189	0.0902417	0.0830197	0.0754822	0.0771621	0.0593886	0.0405076	0.099742	0.0892533	0.0938537	0.0791206	0.0830831	0.0724303	0.0920319	0.0848908	0.101983	0.0944726	0.122876	0.343642	0.100472	0.0911617	0.107158	0.101214	0.0973013	0.0933826	0.110605	0.134956	0.101069	0.094917	0.0931571	0.120008	0.0943124	0.13971	0.0958573
cg06254453	HIST1H3F	0.0206576	0.0598768	0.026148	0.261985	-0.235837	1	485	TRUE	0.0463206	0.0474665	0.0387631	0.019107	0.0373109	0.149559	0.0394326	0.0177557	0.0288604	0.0368367	0.261985	0.0186629	0.0504808	0.225418	0.0172754	0.0207343	0.0299797	0.0790795	0.0729816	0.0497512	0.0421348	0.0378196	0.0249473	0.0779946	0.0262642	0.0184139	0.0273556	0.0262314	0.0201572	0.0375615	0.024432	0.0418951	0.0193242	0.0181722	0.0279368
cg12402251	CALB1	0.037603	0.0966537	0.0496379	0.285071	-0.235433	1	296	TRUE	0.0757913	0.0671198	0.0478479	0.222562	0.197806	0.149571	0.0455347	0.0255139	0.119042	0.0520396	0.285071	0.0474313	0.156481	0.0398529	0.0481268	0.0505357	0.0779101	0.0742787	0.0784711	0.116116	0.0367972	0.0581522	0.0575729	0.0504988	0.236218	0.0383077	0.0582164	0.0813689	0.0540764	0.0365967	0.0353268	0.0728347	0.031068	0.0555321	0.0330515
cg06041363	FLJ20699	3.26834e-07	0.137575	0.0603048	0.294964	-0.234659	1	487	TRUE	0.0891425	0.118989	0.129829	0.103387	0.0754268	0.204021	0.0917001	0.147654	0.198383	0.134807	0.0851927	0.196436	0.294964	0.226913	0.149271	0.146918	0.133188	0.0874954	0.117656	0.1043	0.076251	0.107486	0.156455	0.0949969	0.168524	0.0460304	0.0619205	0.0590741	0.0501066	0.0858746	0.0590116	0.049612	0.0489108	0.0552846	0.087223
cg05961212	ADPRH	0.00391582	0.108356	0.0611342	0.295455	-0.23432	1	328	TRUE	0.0441629	0.0653543	0.0978283	0.0585123	0.0672174	0.295455	0.092575	0.135336	0.178271	0.094917	0.0693257	0.131549	0.139867	0.205723	0.142663	0.0994166	0.123401	0.0889816	0.0679819	0.0519918	0.104248	0.0490234	0.132071	0.0590587	0.113966	0.0331768	0.0976129	0.056547	0.0362439	0.0617239	0.0594646	0.0663626	0.0451774	0.0466808	0.108352
cg03495868	PTGFR	0.037603	0.0567062	0.0389811	0.273209	-0.234227	1	177	TRUE	0.0364608	0.0308512	0.0371917	0.042711	0.0381142	0.0531599	0.0349327	0.032476	0.0625915	0.0462982	0.0335008	0.0431192	0.0819095	0.0857323	0.0578652	0.0588407	0.0432854	0.0448812	0.0594717	0.273209	0.036283	0.0470034	0.0438971	0.0483508	0.0455202	0.0403402	0.040378	0.0371182	0.0356946	0.0422403	0.0516521	0.0423538	0.0288228	0.0311651	0.0400463
cg21665000	MYOCD	0.00391582	0.0705863	0.0299026	0.262992	-0.23309	1	371	TRUE	0.0221511	0.0253694	0.0964247	0.0238506	0.028724	0.133594	0.0495375	0.16159	0.0417463	0.0467327	0.032654	0.065206	0.0363438	0.132137	0.0425041	0.101543	0.0411932	0.0368153	0.176771	0.262992	0.0298936	0.0344542	0.0476173	0.0381533	0.0566593	0.022061	0.0354352	0.031059	0.0340145	0.0421699	0.0252038	0.0240722	0.017321	0.0204082	0.0472812
cg15639045	SLC16A11	0.0166821	0.0572745	0.0241779	0.256864	-0.232686	1	42	TRUE	0.0244947	0.0249858	0.0211588	0.0330254	0.0239659	0.0264137	0.027598	0.0132967	0.0443604	0.0341979	0.0230898	0.0237129	0.0871377	0.164747	0.0311935	0.0980428	0.212613	0.256864	0.0377881	0.0619929	0.0335799	0.0277661	0.0324474	0.0279747	0.0394145	0.0171848	0.0247029	0.0273317	0.0280172	0.0375287	0.0269485	0.0252871	0.0188313	0.0201859	0.0157607
cg23641145	PGR	0.00105828	0.0912443	0.037024	0.267327	-0.230303	1	689	TRUE	0.0380793	0.0303691	0.0473159	0.0464836	0.0375667	0.143996	0.149839	0.042976	0.0799164	0.049925	0.0427949	0.0626461	0.054754	0.150661	0.218461	0.228261	0.059676	0.0420766	0.0649224	0.267327	0.0446302	0.0644139	0.0666864	0.054621	0.19271	0.0296831	0.0504964	0.0273554	0.0414076	0.0681177	0.0315616	0.0304627	0.019811	0.0257056	0.0456392
cg13216057	DKK3	0.0185806	0.0574873	0.0238969	0.253912	-0.230015	1	274	TRUE	0.0189585	0.0158595	0.0232445	0.136219	0.0630191	0.0672955	0.07508	0.0225195	0.253912	0.0251601	0.0233857	0.0875203	0.0405728	0.158811	0.0255945	0.0821673	0.0403186	0.0716909	0.0451191	0.0561724	0.0262577	0.0251418	0.0267695	0.014206	0.0121877	0.0255062	0.0150638	0.0155426	0.0190928	0.0501272	0.0338789	0.0352655	0.0134138	0.0179596	0.0131184
cg13873733	MASA	0.00656675	0.0881446	0.0644475	0.29417	-0.229723	1	797	TRUE	0.0567404	0.0766883	0.0698824	0.0751804	0.0587727	0.0788288	0.0746909	0.0851257	0.0879744	0.29417	0.0641381	0.0845209	0.0696379	0.102963	0.0775067	0.0914546	0.0870739	0.0597391	0.0600528	0.10896	0.0688189	0.119182	0.0809845	0.073534	0.096993	0.0746406	0.0729537	0.0767301	0.0638633	0.0591283	0.0452393	0.0643683	0.0534137	0.0630972	0.0710407
cg25361106	TLX2	0.0280863	0.0737911	0.0486427	0.278192	-0.229549	1	28	TRUE	0.10701	0.0422625	0.0966379	0.0435435	0.0473152	0.0789977	0.1331	0.0338044	0.0772727	0.059636	0.0610071	0.0494501	0.121304	0.0905694	0.0637081	0.0618141	0.0505603	0.0540804	0.0493018	0.0528468	0.278192	0.0343439	0.0524025	0.0498449	0.0557717	0.0432692	0.0521211	0.0466941	0.06976	0.0403713	0.0441153	0.0412387	0.0659088	0.0474035	0.0355449
cg16891895	RGS16	0.00447129	0.0479944	0.0255475	0.254809	-0.229262	1	88	TRUE	0.254809	0.0331018	0.0271879	0.0507886	0.0345964	0.0423602	0.019162	0.0173773	0.0432509	0.0330433	0.0274773	0.0273916	0.0423697	0.0268711	0.0611012	0.0253337	0.0254353	0.0896619	0.0377965	0.0707495	0.033473	0.0436966	0.0359162	0.0473393	0.0495685	0.0171137	0.0258091	0.023961	0.0247744	0.0177778	0.0206302	0.0348732	0.0292896	0.0278865	0.0333594
cg05016953	SLC6A4	0.000902443	0.0567109	0.0206079	0.248498	-0.22789	1	108	TRUE	0.0274109	0.0185668	0.0205387	0.0482996	0.0271665	0.0977047	0.0206587	0.023202	0.0350541	0.0290911	0.0499778	0.0289542	0.202453	0.215907	0.0329202	0.0351876	0.0239156	0.0283206	0.064966	0.248498	0.0382137	0.017119	0.0214256	0.0206845	0.0415385	0.0264677	0.0189766	0.0252547	0.026669	0.0206267	0.0251706	0.018378	0.0135999	0.0157528	0.0151829
cg04259560	FLJ35773	0.00123745	0.140706	0.0793061	0.307035	-0.227729	1	310	TRUE	0.0795851	0.0680243	0.172396	0.111376	0.0723612	0.187887	0.0947812	0.0971134	0.190995	0.132578	0.0966751	0.159381	0.256481	0.307035	0.172414	0.145449	0.16083	0.167567	0.143209	0.0845517	0.142447	0.100192	0.131089	0.0886225	0.154619	0.0621776	0.122834	0.0974979	0.102808	0.111221	0.0518032	0.0603503	0.0884838	0.0592108	0.0366737
cg04925864	FAM65A	2.93061e-06	0.0685653	0.0221341	0.249744	-0.22761	1	237	TRUE	0.0334914	0.0296656	0.0605847	0.0512705	0.036416	0.0850916	0.0457471	0.0516467	0.127324	0.0664803	0.0316574	0.0656275	0.0441384	0.249744	0.0664022	0.0776396	0.0513591	0.0550634	0.0580826	0.035921	0.0724961	0.0729643	0.0958078	0.0589443	0.090568	0.01343	0.0368791	0.0317972	0.0236023	0.0425139	0.0156931	0.0150158	0.0138283	0.016302	0.0122791
cg13948987	HCRTR2	0.000650029	0.0620418	0.0271095	0.254698	-0.227589	1	190	TRUE	0.0257313	0.0478366	0.0275927	0.024638	0.0400982	0.0438475	0.0322656	0.0290592	0.0482516	0.0414999	0.254698	0.0346778	0.156272	0.0564271	0.0455169	0.0533379	0.0399797	0.0325404	0.102622	0.193558	0.0247813	0.0240756	0.0613701	0.0309554	0.0794105	0.0202771	0.0280684	0.0189191	0.0243014	0.0235009	0.0213581	0.0521526	0.0263316	0.0220811	0.0341048
cg01425405	DLX3	0.00743128	0.0789896	0.0574122	0.284921	-0.227509	1	117	TRUE	0.0430006	0.041716	0.0542812	0.0604376	0.057001	0.0695986	0.0595511	0.151437	0.0968429	0.0693029	0.284921	0.0823204	0.0467611	0.0730882	0.0777063	0.0747888	0.0823845	0.064217	0.0600879	0.0766514	0.0657281	0.0670352	0.101174	0.0633645	0.0513425	0.143373	0.0552748	0.0485215	0.0450298	0.0521323	0.0353338	0.0658837	0.0379931	0.0424892	0.048091
cg05786809	CKB	0.00743128	0.0382394	0.0209338	0.248126	-0.227192	1	308	TRUE	0.020939	0.0198339	0.0314857	0.0181089	0.0331549	0.0279265	0.0314345	0.0204374	0.0368809	0.0228594	0.0242904	0.0325524	0.0986583	0.055869	0.0163573	0.0340021	0.248126	0.0173892	0.0248759	0.028385	0.0195936	0.0266774	0.0217559	0.0200359	0.0243549	0.0125825	0.0189744	0.0153042	0.0200822	0.0194026	0.0194614	0.021111	0.0137228	0.0212218	0.0474748
cg14049461	GRID2	0.0149494	0.03592	0.0216583	0.2486	-0.226942	1	821	TRUE	0.027066	0.0278961	0.0186813	0.0265826	0.0254771	0.0265354	0.0360693	0.0203299	0.0286629	0.0302126	0.0315275	0.0357251	0.0421988	0.0285023	0.020202	0.0352546	0.0230551	0.019305	0.025402	0.2486	0.0328052	0.0296703	0.02215	0.017265	0.0188237	0.0196679	0.0210271	0.0223623	0.020808	0.0245169	0.0209254	0.0184056	0.0184706	0.0238114	0.0265881
cg11868900	EFCAB1	0.037603	0.127769	0.0869876	0.313712	-0.226724	1	244	TRUE	0.124471	0.0846335	0.083771	0.0921249	0.0880024	0.313712	0.0666142	0.0356649	0.125741	0.0991493	0.0990268	0.118268	0.253928	0.18531	0.118277	0.102859	0.0732467	0.173395	0.0784218	0.252129	0.12529	0.119224	0.144235	0.115614	0.121107	0.0668634	0.142097	0.109543	0.0894382	0.0814375	0.0762107	0.14354	0.0404516	0.0648747	0.0554196
cg01401376	EYA4	0.0185806	0.0463371	0.02676	0.253369	-0.226609	1	805	TRUE	0.056395	0.0221655	0.0283843	0.0320534	0.0215718	0.0383722	0.0268223	0.0314041	0.0314804	0.0834267	0.0253552	0.0180765	0.0534031	0.0695502	0.022836	0.053757	0.253369	0.0247578	0.0519904	0.0559309	0.0241873	0.0384879	0.0333531	0.0216276	0.039671	0.0220315	0.0331544	0.0218978	0.0231264	0.0205699	0.0209815	0.0553765	0.018512	0.0222945	0.029656
cg13707560	NME5	0.0106358	0.132788	0.0919514	0.317073	-0.225122	1	432	TRUE	0.0692898	0.0784231	0.109339	0.0945216	0.0892977	0.255348	0.14268	0.0875433	0.192055	0.131428	0.0875143	0.117578	0.102359	0.317073	0.149652	0.170705	0.137894	0.126953	0.108768	0.0959845	0.133546	0.148717	0.145121	0.102335	0.12558	0.0689457	0.132591	0.136286	0.0883399	0.0952888	0.0813919	0.0570405	0.0703712	0.099656	0.0896034
cg06626655	RSPO1	0.00391582	0.0772056	0.0414721	0.266407	-0.224935	1	421	TRUE	0.0600394	0.0428259	0.0920021	0.0675573	0.0415915	0.0758995	0.0430672	0.04809	0.266407	0.0706917	0.0414713	0.05536	0.0857016	0.131893	0.0754975	0.0395806	0.054225	0.0535417	0.0373934	0.113464	0.031337	0.0376467	0.0727352	0.231126	0.060996	0.034863	0.0546448	0.0327711	0.0468409	0.0497413	0.0364114	0.0463812	0.0290804	0.0359388	0.0480481
cg23432345	HOXA7	0.00076708	0.0590149	0.0283855	0.253233	-0.224847	1	143	TRUE	0.120582	0.0389167	0.0422905	0.0316904	0.0605308	0.0507751	0.0330324	0.0198511	0.0895199	0.0569754	0.0520757	0.057914	0.0757935	0.253233	0.044396	0.0447344	0.0706413	0.0429128	0.0343616	0.0315312	0.0281465	0.0821855	0.0221699	0.0328553	0.058257	0.0212197	0.0312635	0.018047	0.0323008	0.0260605	0.0216456	0.0256959	0.0216987	0.0468179	0.0391053
cg13759328	CDH13	0.0106358	0.101299	0.0542673	0.278706	-0.224439	1	943	TRUE	0.0416894	0.0580381	0.0704238	0.107072	0.0484794	0.163848	0.278706	0.112076	0.0632621	0.0811523	0.0454855	0.0569932	0.162363	0.146542	0.0694563	0.0711437	0.0574691	0.185596	0.0840736	0.249524	0.0952521	0.0571681	0.078864	0.0558507	0.0919517	0.0825478	0.0581706	0.0642359	0.0675391	0.0712501	0.0467686	0.0362785	0.0387045	0.0457782	0.0313996
cg04283938	SEPT3	2.64736e-05	0.104916	0.0427466	0.263876	-0.221129	1	302	TRUE	0.045847	0.100955	0.0842827	0.0921432	0.0507903	0.13418	0.115777	0.061741	0.134827	0.0733591	0.0910698	0.0729948	0.263876	0.201386	0.0680848	0.214752	0.0697298	0.110532	0.0776891	0.0482586	0.0526056	0.199417	0.076509	0.0439122	0.138175	0.0574921	0.0728208	0.0596994	0.0373018	0.047285	0.0297515	0.0227031	0.0320151	0.0280994	0.0402974
cg03238797	ADAMTS18	0.0413074	0.0551012	0.029484	0.250582	-0.221098	1	118	TRUE	0.0703412	0.0222198	0.0237476	0.0226718	0.0323766	0.0619536	0.132917	0.0357701	0.0233497	0.0190313	0.0133822	0.0273539	0.0751675	0.0667051	0.0192801	0.0777244	0.208325	0.0195309	0.250582	0.0670493	0.0256879	0.0206152	0.0196127	0.0175716	0.024562	0.0214738	0.023383	0.0215751	0.108945	0.0356721	0.0158141	0.0159883	0.0155759	0.0170361	0.0193766
cg16787600	SORCS3	0.0166821	0.0823155	0.0488644	0.269187	-0.220323	1	21	TRUE	0.0759972	0.0609244	0.0672878	0.0500113	0.0487574	0.214028	0.0895481	0.0765022	0.0886297	0.269187	0.0535283	0.0886029	0.0764037	0.0992844	0.0681606	0.0887991	0.0764589	0.0596807	0.152806	0.049905	0.0384336	0.0442375	0.0404212	0.0376977	0.0425934	0.0797019	0.0490845	0.0566809	0.0523944	0.0547365	0.0394538	0.0553684	0.0283643	0.0372188	0.0356403
cg18678185	KDELR1	0.0119371	0.0932579	0.0530645	0.272981	-0.219916	1	220	TRUE	0.250866	0.171243	0.0363331	0.049193	0.0720902	0.176957	0.0665481	0.0351989	0.0825826	0.0603308	0.0461394	0.0514494	0.0908347	0.0780164	0.0671179	0.245876	0.0526894	0.272981	0.0343389	0.0472897	0.0683639	0.0803571	0.0501905	0.0621458	0.0823142	0.0498521	0.0536282	0.0398482	0.0602417	0.0503597	0.0303343	0.0378555	0.0313747	0.0311236	0.146027
cg14473924	PDZRN3	0.00298172	0.128857	0.081982	0.30186	-0.219878	1	98	TRUE	0.062444	0.0866057	0.0959813	0.076933	0.139991	0.182374	0.161594	0.156389	0.116044	0.0905899	0.0743576	0.170469	0.255443	0.30186	0.0994851	0.113381	0.122168	0.0892507	0.128858	0.112848	0.117213	0.114108	0.123174	0.0858276	0.144026	0.060662	0.0680584	0.103935	0.0711421	0.125	0.0770135	0.0739432	0.0592606	0.0625375	0.118267
cg10332700	ZNF415	0.0106358	0.0360311	0.0114363	0.231111	-0.219675	1	68	TRUE	0.0160321	0.0100437	0.0116579	0.00990099	0.0185273	0.0168941	0.231111	0.00998882	0.0119107	0.0288493	0.0401675	0.0385204	0.0302497	0.0945598	0.0143086	0.0124911	0.0175409	0.00916988	0.0200207	0.0113785	0.0154525	0.0232365	0.0140459	0.0171163	0.177603	0.00521723	0.00654346	0.01286	0.0070936	0.0210792	0.0104012	0.0138999	0.0105524	0.00938128	0.0173351
cg17214107	FGF2	0.000548929	0.110381	0.0594348	0.27861	-0.219175	1	321	TRUE	0.0559849	0.0682513	0.0829084	0.0925811	0.060413	0.11073	0.06969	0.0863003	0.171996	0.173953	0.0880711	0.13576	0.16932	0.110305	0.131955	0.27861	0.13174	0.0588476	0.0786749	0.0909336	0.0803954	0.11442	0.130746	0.0932268	0.0937164	0.0326668	0.0538113	0.0661446	0.0485306	0.0756114	0.0625159	0.0883758	0.0341146	0.0361427	0.096434
cg10486998	GALR1	0.000548929	0.100194	0.0436012	0.262304	-0.218703	1	54	TRUE	0.112147	0.0212876	0.124392	0.0420904	0.0392983	0.202814	0.105	0.0488423	0.0497701	0.0490811	0.0519707	0.073414	0.191067	0.142202	0.198358	0.131558	0.0927892	0.0422701	0.116292	0.201496	0.0427205	0.0512011	0.051841	0.060651	0.262304	0.101494	0.0484564	0.037798	0.0408221	0.0358985	0.0491803	0.0321568	0.0242751	0.0264847	0.039446
cg19133618	CDKN2B	0.0149494	0.0293027	0.0141923	0.230834	-0.216641	1	342	TRUE	0.0107751	0.0183908	0.016725	0.0138408	0.0107964	0.0247201	0.0156455	0.0177735	0.0417734	0.0170397	0.0111194	0.0217865	0.040367	0.230834	0.018225	0.0211338	0.0214645	0.0281182	0.0113936	0.0150015	0.0141164	0.032349	0.0276046	0.0170946	0.0344804	0.0191791	0.0138666	0.0165205	0.010208	0.0157416	0.0147874	0.0154802	0.0123564	0.00820232	0.0155806
cg04005707	FLJ21511	0.00123745	0.0607431	0.0258693	0.242174	-0.216304	1	56	TRUE	0.0193901	0.0294779	0.0330018	0.0303765	0.0472909	0.242174	0.0769431	0.0393953	0.0459024	0.0241637	0.0166049	0.0588831	0.0856721	0.116633	0.0337881	0.0445153	0.0571973	0.0536753	0.0602544	0.153205	0.0722645	0.0319336	0.0496168	0.0321598	0.0640575	0.0134198	0.0224614	0.0303988	0.0374177	0.0574028	0.0199923	0.0180112	0.0209313	0.0189002	0.0197573
cg12645220	PAK7	0.0149494	0.0670557	0.0418945	0.25611	-0.214216	1	250	TRUE	0.0590233	0.0317305	0.0828374	0.0478066	0.0303208	0.0685254	0.0539246	0.028258	0.0579796	0.0448101	0.0445797	0.0475852	0.0573072	0.108639	0.0626864	0.0699343	0.0505821	0.0543664	0.103927	0.25611	0.0419426	0.0515116	0.0909466	0.0450197	0.0860371	0.0178098	0.0288046	0.0496205	0.0278812	0.0777897	0.0659605	0.0328186	0.0367311	0.0436135	0.0379153
cg21870662	TSR1	1.30734e-07	0.111904	0.0420247	0.255339	-0.213315	1	892	TRUE	0.0534574	0.1003	0.105188	0.197674	0.0546282	0.149047	0.077933	0.0935542	0.133178	0.130217	0.0613406	0.227803	0.0751822	0.112947	0.0769602	0.213627	0.255339	0.125016	0.0893273	0.0583926	0.0748209	0.0880729	0.0905347	0.0766096	0.0764463	0.0295191	0.0646485	0.0489739	0.0383404	0.0483307	0.0296627	0.0406854	0.0320749	0.0388965	0.0491148
cg01971122	CALCA	0.0453043	0.0940431	0.0719593	0.284816	-0.212857	1	30	TRUE	0.0610543	0.0468214	0.0660853	0.0772453	0.0645899	0.284816	0.0888275	0.159757	0.0982496	0.097727	0.0670693	0.0813761	0.0777718	0.0829839	0.0840554	0.0793072	0.0759548	0.0794468	0.109489	0.0767831	0.0866753	0.0534672	0.111243	0.10211	0.13817	0.0459679	0.0618981	0.0502787	0.0576775	0.0745157	0.0491568	0.109701	0.0561567	0.0804006	0.13384
cg22161476	FSTL5	0.000650029	0.0585871	0.0180357	0.23072	-0.212684	1	105	TRUE	0.0871881	0.0292582	0.0157469	0.0824025	0.0296264	0.0515834	0.0205344	0.0125908	0.0428449	0.0177763	0.0592925	0.051994	0.0653319	0.188294	0.046676	0.0814806	0.0374579	0.23072	0.066535	0.035481	0.0156964	0.0244694	0.0926906	0.026108	0.0528972	0.00580447	0.0276879	0.0170579	0.0215001	0.0253186	0.0168624	0.0180754	0.00984734	0.0162555	0.0219479
cg08977371	CDH13	0.00743128	0.132006	0.0765188	0.289086	-0.212567	1	88	TRUE	0.0789607	0.0725307	0.0937433	0.0792445	0.0863943	0.11997	0.106642	0.0881149	0.103972	0.181592	0.0583261	0.154761	0.264002	0.232694	0.0854354	0.112299	0.127943	0.114452	0.289086	0.103834	0.270984	0.0604524	0.106363	0.0813551	0.226998	0.0964537	0.0617065	0.0563688	0.0704002	0.114844	0.120611	0.0576842	0.0465568	0.0558069	0.084755
cg21820677	GABRA2	0.00578996	0.0391438	0.0144875	0.226925	-0.212437	1	583	TRUE	0.0160266	0.0136925	0.0305901	0.0131595	0.0180391	0.0286753	0.0260118	0.0120996	0.0208151	0.0151258	0.0121927	0.0425458	0.0803723	0.0649908	0.0212521	0.0309374	0.0913105	0.0131571	0.226925	0.106451	0.0194056	0.0200296	0.0158514	0.0190424	0.0198958	0.0103451	0.0156529	0.00931235	0.0136697	0.0238141	0.0131109	0.0184706	0.00807839	0.0165413	0.01588
cg22429822	RAB3B	0.00105828	0.04299	0.0129529	0.224593	-0.21164	1	13	TRUE	0.0558652	0.0348023	0.224593	0.0217219	0.0241271	0.0303973	0.128785	0.00785233	0.0129202	0.0404634	0.0300258	0.0105246	0.165951	0.0344341	0.0111021	0.0274199	0.0108091	0.0565404	0.0150904	0.0313259	0.0201931	0.018348	0.0158616	0.0205265	0.0250687	0.00661835	0.0102568	0.0215262	0.0123274	0.0269072	0.0100338	0.00952381	0.00667955	0.0122503	0.0134052
cg10226546	NFATC2	0.0229252	0.117447	0.0824359	0.293569	-0.211133	1	262	TRUE	0.107857	0.100269	0.0870777	0.104375	0.0854291	0.0802469	0.0786608	0.109264	0.0931289	0.107471	0.140179	0.104814	0.211604	0.0536942	0.1541	0.117104	0.0659808	0.293569	0.166753	0.123204	0.0689892	0.135231	0.061144	0.120976	0.165048	0.0782246	0.105881	0.0713579	0.0552673	0.0523653	0.0732934	0.101248	0.0758403	0.0813549	0.129526
cg27376271	CBLN2	0.0280863	0.0421206	0.050046	0.260907	-0.210861	1	273	TRUE	0.0252554	0.0221609	0.0322533	0.0286965	0.0237916	0.260907	0.0192264	0.02405	0.0367865	0.036128	0.0295126	0.0479974	0.0614823	0.0286211	0.0348173	0.0395998	0.0260039	0.0349811	0.0479829	0.0374614	0.0352525	0.03612	0.0286524	0.0319004	0.0233753	0.0229919	0.0486098	0.0295692	0.0319903	0.0401424	0.0412391	0.0899957	0.0702834	0.0589588	0.0666793
cg08210616	ZNF502	0.00076708	0.0671314	0.0355751	0.246253	-0.210678	1	57	TRUE	0.0442697	0.0481996	0.0546304	0.0500782	0.0502707	0.246253	0.0610933	0.0502618	0.0572998	0.0466189	0.0419546	0.0411805	0.0949309	0.0764098	0.0328978	0.137363	0.0444383	0.0207401	0.103422	0.0962578	0.0317309	0.069517	0.0582394	0.0752623	0.044965	0.0371158	0.0210517	0.0366622	0.0426476	0.0302034	0.0271186	0.0330882	0.0313212	0.0477248	0.0488169
cg06384463	BARHL2	0.00144256	0.0682322	0.0332777	0.243775	-0.210497	1	86	TRUE	0.0360956	0.0334214	0.0419021	0.0420569	0.0798407	0.0519939	0.0500774	0.0246204	0.243775	0.0430557	0.0593642	0.0478778	0.139423	0.0515199	0.0560901	0.152042	0.0408658	0.0204683	0.083725	0.1557	0.0382551	0.0701941	0.0313587	0.0410609	0.071022	0.0315118	0.0299603	0.0210655	0.0323324	0.024583	0.0312722	0.0589152	0.0285309	0.0333002	0.0413051
cg03554552	PPP1R13L	0.00342104	0.119656	0.0617646	0.272172	-0.210408	1	143	TRUE	0.0686559	0.0663885	0.0744394	0.0492004	0.11548	0.272172	0.0873279	0.0491082	0.216368	0.095321	0.101043	0.149714	0.0777096	0.143251	0.131966	0.170405	0.114462	0.144575	0.120836	0.0754914	0.136188	0.226027	0.109774	0.0896869	0.105811	0.0516895	0.137936	0.097916	0.0389393	0.0973256	0.0174289	0.029711	0.0180119	0.080137	0.0485509
cg20570279	ZNF259	0.000223544	0.122314	0.0627886	0.271842	-0.209054	1	390	TRUE	0.271842	0.0730267	0.101543	0.0662053	0.213506	0.0777187	0.151638	0.171109	0.116441	0.199438	0.0747488	0.092754	0.0775264	0.118252	0.112826	0.118274	0.0950714	0.0792167	0.113633	0.112396	0.0785112	0.110177	0.144918	0.0834899	0.203584	0.0281327	0.108636	0.079432	0.0472724	0.0672601	0.0483571	0.0378826	0.0554949	0.0525865	0.102832
cg04698187	LRRN5	0.00391582	0.0601356	0.0316155	0.240476	-0.208861	1	452	TRUE	0.0241432	0.0467916	0.0384966	0.0492184	0.028899	0.0358145	0.0339364	0.1194	0.0355857	0.0366017	0.0266342	0.0487783	0.0252936	0.240476	0.0358528	0.0691743	0.0481532	0.0407794	0.090353	0.094438	0.0453174	0.0585589	0.0397745	0.146605	0.0443141	0.0208988	0.02959	0.0515176	0.0340126	0.0304482	0.026078	0.0347051	0.0258855	0.0313889	0.03163
cg05163057	LSM7	0.00012423	0.142363	0.0885416	0.295973	-0.207432	1	829	TRUE	0.0877497	0.104405	0.165667	0.129358	0.0940105	0.18542	0.111355	0.141897	0.210352	0.142034	0.0943916	0.157407	0.295973	0.176909	0.199121	0.144769	0.111445	0.104736	0.116669	0.126212	0.115278	0.163706	0.166243	0.117082	0.0968905	0.0487387	0.0900977	0.10773	0.0964114	0.135411	0.0759706	0.0895391	0.0681692	0.0775441	0.0958042
cg19535609	B3GNT4	3.98738e-06	0.118111	0.0655306	0.272905	-0.207375	1	470	TRUE	0.0857435	0.132321	0.115028	0.113488	0.0823068	0.127074	0.0923583	0.0833421	0.109615	0.0826407	0.109737	0.0941643	0.0635641	0.158287	0.131596	0.272905	0.122416	0.106328	0.0921131	0.0722114	0.115046	0.15156	0.196579	0.138713	0.10364	0.0473369	0.0859513	0.0761362	0.0605693	0.0638455	0.0663681	0.0701031	0.0479758	0.0551657	0.0818537
cg16354207	UBE2F	0.00391582	0.0853393	0.0431213	0.250148	-0.207027	1	792	TRUE	0.0420961	0.0419564	0.0719296	0.0568935	0.0454347	0.217276	0.0639757	0.0342786	0.102719	0.0698176	0.0395236	0.0938781	0.170251	0.132648	0.0841187	0.118375	0.0780905	0.0785707	0.0426317	0.038183	0.250148	0.0531098	0.0760787	0.0423303	0.0891684	0.0286882	0.0363627	0.0457219	0.0625	0.0386946	0.0335017	0.0533653	0.0476809	0.0398674	0.0448298
cg17945001	IGSF21	0.00447129	0.103922	0.0676895	0.274213	-0.206523	1	122	TRUE	0.102269	0.0891342	0.0750078	0.120836	0.0714515	0.0977403	0.274213	0.0587198	0.10067	0.0950142	0.0621804	0.0868724	0.0785922	0.125108	0.0973395	0.111901	0.10442	0.10261	0.0864732	0.0991067	0.0596642	0.0856812	0.094685	0.0806034	0.23775	0.0869427	0.0961092	0.0992495	0.0757424	0.0770071	0.0581384	0.0563596	0.0439577	0.0525982	0.0307906
cg07007400	KRT7	0.00259218	0.098052	0.0537738	0.260292	-0.206519	1	123	TRUE	0.0574282	0.051083	0.0511926	0.0698764	0.0719066	0.067134	0.2282	0.0512307	0.114157	0.0677724	0.0693921	0.0837359	0.117453	0.161473	0.105795	0.0963315	0.0715592	0.100572	0.116665	0.260292	0.0849514	0.0932993	0.0584456	0.11987	0.0814833	0.0230675	0.0959	0.0669767	0.121107	0.0551061	0.0225497	0.0482217	0.0272606	0.0408429	0.036706
cg13960192	GNA11	0.000184563	0.0737123	0.0331265	0.239315	-0.206189	1	626	TRUE	0.0241489	0.0355708	0.0664846	0.0459653	0.0403191	0.132703	0.0434495	0.050563	0.098519	0.0855809	0.0315032	0.0848393	0.0657799	0.239315	0.104937	0.0605915	0.0761609	0.0607251	0.0734171	0.0604519	0.0438255	0.0765875	0.110709	0.0518253	0.0788342	0.0185113	0.0680157	0.0330622	0.0245824	0.0466315	0.0249741	0.0295016	0.0237617	0.0338572	0.0283675
cg03285457	LBX1	0.0206576	0.0423299	0.0192061	0.223221	-0.204015	1	188	TRUE	0.0369584	0.0244652	0.0133002	0.015463	0.0257551	0.0561347	0.0366949	0.0176576	0.0273048	0.0202532	0.0863336	0.0473235	0.0627615	0.0454279	0.022696	0.0294159	0.018331	0.0147141	0.223221	0.11511	0.0210458	0.0237283	0.0146878	0.0250879	0.0343763	0.0227193	0.0157398	0.0147697	0.0215556	0.0190376	0.0168423	0.0240544	0.0187585	0.0187631	0.0198205
cg22783363	TNFRSF10D	0.00578996	0.0465399	0.0514541	0.255357	-0.203903	1	13	TRUE	0.0409719	0.255357	0.0361825	0.0323228	0.029644	0.0376937	0.0396895	0.0320475	0.0510354	0.03646	0.0455599	0.0392052	0.111977	0.0397015	0.036012	0.043755	0.0312052	0.0364685	0.0467499	0.0473506	0.0184584	0.026342	0.0135383	0.0141485	0.0216213	0.0674622	0.0314895	0.0679181	0.0396005	0.0574677	0.0485395	0.0581324	0.0485523	0.0427369	0.0526417
cg00096922	DLX5	0.0166821	0.0501055	0.0237903	0.227254	-0.203464	1	42	TRUE	0.0378714	0.0225737	0.0283502	0.018406	0.0853908	0.0433248	0.0378113	0.0196185	0.0485191	0.0265811	0.0250472	0.029945	0.1841	0.10422	0.0322233	0.0351861	0.057407	0.02242	0.0304008	0.227254	0.0247114	0.0317697	0.0219593	0.0188307	0.0387149	0.0158497	0.0145225	0.0142481	0.0196696	0.0219627	0.0421828	0.0320877	0.013663	0.0220753	0.0416416
cg04113075	RAB32	0.000184563	0.0726833	0.0312986	0.234576	-0.203277	1	610	TRUE	0.0281085	0.0337964	0.0601049	0.0295097	0.0413315	0.130134	0.066135	0.0949916	0.12082	0.102098	0.0198105	0.0838963	0.0826476	0.234576	0.0754396	0.0746269	0.0547156	0.0594988	0.0638178	0.0410653	0.0429604	0.0383959	0.0754018	0.0610628	0.102137	0.0169839	0.0358561	0.0269318	0.0392351	0.0621422	0.031643	0.019122	0.0281934	0.0261292	0.026749
cg20716119	CDH1	0.000902443	0.0907842	0.0513144	0.253777	-0.202463	1	635	TRUE	0.0580994	0.0846267	0.0913441	0.0769925	0.0850006	0.130872	0.091933	0.120555	0.111807	0.082226	0.0714208	0.108433	0.0652206	0.253777	0.120947	0.0860857	0.100387	0.10401	0.0858575	0.0449082	0.0516547	0.0592516	0.0598359	0.0458161	0.0785449	0.0564472	0.080486	0.0721911	0.0723009	0.077989	0.0316774	0.0209899	0.0374431	0.0385192	0.0251003
cg03663715	FOXD1	0.00578996	0.0882683	0.0367471	0.239114	-0.202367	1	304	TRUE	0.0534441	0.0305754	0.0337126	0.0527259	0.0264567	0.0525627	0.0905157	0.0298808	0.225087	0.239114	0.0535585	0.0325259	0.0376631	0.185901	0.0569002	0.0885555	0.0531021	0.196209	0.0472496	0.0612365	0.211235	0.0328971	0.0540541	0.158304	0.103241	0.0418693	0.0266162	0.0451606	0.0306843	0.0613885	0.0343685	0.0243982	0.0226798	0.0273158	0.0529902
cg00615377	RBM9	9.47819e-06	0.0905794	0.0338085	0.236079	-0.20227	1	195	TRUE	0.0279864	0.0524183	0.0658135	0.0497316	0.0510241	0.191805	0.0860902	0.106242	0.153658	0.0985422	0.029473	0.118252	0.0882573	0.236079	0.0891398	0.0863692	0.0769757	0.0476458	0.0633364	0.0778342	0.0688413	0.0929884	0.133522	0.0698367	0.102623	0.0246336	0.0352406	0.0290254	0.0367586	0.0516731	0.0276719	0.0330108	0.026474	0.0232618	0.0503356
cg03549571	DHH	0.00105828	0.0254337	0.0100068	0.212225	-0.202218	1	404	TRUE	0.0121905	0.00953368	0.0128199	0.0147923	0.0100278	0.0221165	0.0139431	0.00792714	0.0155874	0.0094087	0.0102457	0.0142475	0.0182959	0.0359333	0.0167594	0.212225	0.0153884	0.0100829	0.0172806	0.0120031	0.0822542	0.0249821	0.0131541	0.0124795	0.0121628	0.00823716	0.0251898	0.0104369	0.00938686	0.0108588	0.00539008	0.00912622	0.00933139	0.00401954	0.00809099
cg26053864	ACTC	0.00144256	0.0489308	0.0211993	0.222772	-0.201572	1	226	TRUE	0.0510427	0.0668934	0.0151368	0.0172024	0.0232301	0.0351388	0.0340938	0.0293132	0.0372791	0.0628033	0.0232897	0.222772	0.0608736	0.21294	0.0378106	0.0477107	0.0200355	0.0316359	0.0373249	0.0221671	0.0323264	0.0364424	0.022763	0.0140722	0.0289725	0.0118801	0.0149803	0.0631291	0.0188754	0.0226503	0.0180347	0.0136522	0.00950302	0.0204524	0.0188353
cg15852891	OTP	0.0133717	0.0435092	0.0209961	0.222359	-0.201363	1	424	TRUE	0.0180713	0.0200307	0.0163471	0.0160525	0.0220153	0.0411447	0.0926907	0.0185151	0.0262018	0.0208	0.0243526	0.0227248	0.0613426	0.0474651	0.0262201	0.018262	0.0345376	0.0380717	0.0707615	0.131607	0.0296249	0.0251602	0.0272048	0.0161663	0.222359	0.0130261	0.0448245	0.0164745	0.0166148	0.0191221	0.0180402	0.0207409	0.0139595	0.0351974	0.011961
cg09350141	PPM1F	0.000101242	0.115039	0.0421326	0.243135	-0.201003	1	566	TRUE	0.0312021	0.0522201	0.0676462	0.0769508	0.0537175	0.223719	0.0728	0.230756	0.193396	0.131015	0.0362368	0.0985554	0.0374308	0.243135	0.126928	0.117521	0.109788	0.178513	0.112778	0.132124	0.114757	0.054219	0.149332	0.0814245	0.149808	0.044644	0.0471214	0.0618613	0.0336391	0.0750892	0.039079	0.0326632	0.0235893	0.0286734	0.0349664
cg05237543	MTDH	0.0496086	0.0348938	0.0202543	0.221059	-0.200804	1	353	TRUE	0.0264887	0.0317231	0.0234318	0.0168265	0.037028	0.0212157	0.021716	0.0255869	0.034374	0.0182977	0.0448043	0.0267806	0.0489614	0.0196623	0.014994	0.0228506	0.0215943	0.0132686	0.221059	0.0211214	0.0309278	0.0643026	0.021849	0.0131039	0.0303772	0.0189416	0.0213355	0.0127497	0.0192142	0.0166187	0.0131432	0.0231092	0.014811	0.0331984	0.029421
cg21942082	ACOT12	0.0106358	0.0461848	0.0199102	0.220254	-0.200344	1	269	TRUE	0.0182638	0.0157891	0.0127155	0.0186219	0.0187666	0.0232539	0.0244446	0.0199693	0.0362234	0.0348312	0.0181846	0.0295615	0.123092	0.0472138	0.0450326	0.0207345	0.220254	0.0431	0.0394366	0.0217062	0.0253737	0.0532926	0.155996	0.024264	0.0644975	0.0196987	0.0144202	0.030926	0.0158029	0.0276964	0.0122951	0.023234	0.0167941	0.0178154	0.0204196

## Sheet: ccRCC vs Onco
TargetID	SYMBOL	Wilcoxon p-value	Mean b-value_ccRCC	Mean b-value_Onco	Mean b-value_meth	Delta b-value	# of tumors w/ hypermethylation	Distance to TSS (bp)	CpG island	ccRCC	ccRCC	ccRCC	ccRCC	ccRCC	ccRCC	ccRCC	ccRCC	ccRCC	ccRCC	ccRCC	ccRCC	ccRCC	ccRCC	ccRCC	ccRCC	ccRCC	ccRCC	ccRCC	ccRCC	ccRCC	ccRCC	ccRCC	ccRCC	ccRCC	onco	onco	onco	onco	onco	onco	onco	onco	onco	onco	onco	onco	onco	onco	onco
cg21816539	GRIK1	1.44766e-11	0.292347	0.0445049	0.425845	-0.38134	14	46	TRUE	0.162735	0.0589757	0.461323	0.221953	0.162242	0.495434	0.376673	0.192542	0.130934	0.428711	0.393734	0.288492	0.322929	0.471397	0.0905576	0.474112	0.512104	0.360458	0.489838	0.508733	0.0969887	0.0546803	0.123527	0.0517168	0.377894	0.0353304	0.0459817	0.053307	0.0387142	0.0527809	0.0539723	0.0290524	0.0526848	0.048218	0.0602588	0.0450505	0.0421495	0.0636236	0.039865	0.0358468
cg22646710	SYT6	4.29394e-11	0.24005	0.0439891	0.324739	-0.280749	14	326	TRUE	0.0741293	0.065087	0.149586	0.295797	0.315494	0.268839	0.289755	0.0623308	0.253644	0.0603487	0.332026	0.144654	0.206724	0.209417	0.194507	0.338379	0.465554	0.407018	0.232254	0.409406	0.251134	0.293583	0.303867	0.0558688	0.321844	0.035121	0.0213957	0.0291563	0.0412524	0.0369095	0.029253	0.0361592	0.0413392	0.0685971	0.0461886	0.0411395	0.122153	0.0562408	0.112085	0.0398164
cg16326979	OXR1	0.0032508	0.226829	0.0203137	0.446956	-0.426643	12	67	TRUE	0.0081536	0.0438085	0.0174199	0.407607	0.0102041	0.470985	0.0119091	0.345115	0.257307	0.0158461	0.0118018	0.451118	0.638507	0.495198	0.110549	0.452346	0.641883	0.386952	0.0135781	0.407669	0.408787	0.0192383	0.0148771	0.0173455	0.0125126	0.0144404	0.0219479	0.0283088	0.0291636	0.0103918	0.0219374	0.0119794	0.00974096	0.011159	0.0108028	0.0141501	0.012611	0.016657	0.124672	0.0100575
cg06498267	HCN1	1.47076e-10	0.253453	0.0681466	0.393259	-0.325112	12	298	TRUE	0.137208	0.0797626	0.11615	0.127724	0.139626	0.432271	0.317335	0.201732	0.13566	0.102953	0.443883	0.145996	0.160821	0.417179	0.3192	0.28471	0.447526	0.442347	0.445214	0.477514	0.087648	0.086135	0.300628	0.0958098	0.391301	0.038373	0.0735239	0.0555745	0.0317173	0.066837	0.0606138	0.0673196	0.0906547	0.0796086	0.0744706	0.0442358	0.0526713	0.106555	0.0756138	0.0574395
cg27090216	TNFRSF10C	3.7354e-08	0.225407	0.0310496	0.355676	-0.324627	12	27	TRUE	0.0154767	0.2722	0.0493699	0.432818	0.338685	0.183195	0.181334	0.126036	0.257945	0.251795	0.606176	0.0387282	0.263232	0.253478	0.0489511	0.223935	0.231784	0.451143	0.4016	0.0359119	0.129245	0.0382394	0.19485	0.101783	0.507262	0.0374581	0.0196117	0.0202135	0.0192668	0.0148183	0.051271	0.0160712	0.0642374	0.0165684	0.015525	0.0150477	0.01788	0.0321384	0.0700535	0.0385733
cg20358834	LRFN4	0.0494251	0.175686	0.0171448	0.403038	-0.385893	10	717	TRUE	0.0116699	0.173772	0.0118436	0.303476	0.014952	0.0138872	0.0116154	0.0101257	0.0136245	0.0135599	0.0138476	0.259301	0.273973	0.477575	0.0120694	0.0129272	0.555056	0.486005	0.488681	0.41521	0.436594	0.0176939	0.33451	0.014854	0.0153141	0.0252675	0.0150018	0.0133122	0.0224952	0.0126199	0.0176748	0.0104329	0.0140946	0.0145697	0.0155039	0.013791	0.0169881	0.015723	0.0646425	0.0119076
cg15536490	TFAP2C	6.75139e-07	0.195394	0.0641171	0.339576	-0.275459	10	509	TRUE	0.341763	0.281679	0.282312	0.0705512	0.337104	0.312883	0.111472	0.0720075	0.302474	0.0769963	0.172244	0.0774397	0.358565	0.0819174	0.114029	0.0938395	0.0988847	0.40088	0.197679	0.0854187	0.367595	0.0835821	0.0759238	0.0770975	0.410501	0.0474181	0.0469011	0.104146	0.0353255	0.0479531	0.0494311	0.0512884	0.0515326	0.0934818	0.0693966	0.027729	0.0263999	0.0733582	0.0895963	0.101283
cg18815943	FOXE3	0.0160668	0.181039	0.0392363	0.407852	-0.368615	9	570	TRUE	0.461462	0.0297087	0.034624	0.249645	0.0263417	0.353483	0.0719209	0.0444889	0.0364275	0.044541	0.277174	0.0237795	0.65145	0.27451	0.0192985	0.511673	0.43101	0.0189474	0.22279	0.460258	0.0236517	0.0204047	0.0229544	0.0237626	0.19166	0.0221	0.0526912	0.0310316	0.0211453	0.0414013	0.0284523	0.0252882	0.0480306	0.0308481	0.010093	0.015055	0.124095	0.0436816	0.0381291	0.0183412
cg02409351	CART1	1.87228e-06	0.197988	0.0491098	0.386571	-0.337461	9	137	TRUE	0.213154	0.0519667	0.0618371	0.0458802	0.0522411	0.229678	0.138748	0.0401153	0.0690368	0.303939	0.312557	0.142782	0.511479	0.401044	0.0748381	0.353708	0.587703	0.29384	0.283299	0.431568	0.0585146	0.0881169	0.0668829	0.0643543	0.0724186	0.0359348	0.0302358	0.0231762	0.0411449	0.0484183	0.0497628	0.0585466	0.0840218	0.0365311	0.0353916	0.0306351	0.0824948	0.0606693	0.0542629	0.0598542
cg23037403	ZNF454	3.39069e-05	0.225841	0.0767781	0.411708	-0.33493	9	41	TRUE	0.0456648	0.0545083	0.251771	0.0989753	0.171881	0.164178	0.346001	0.109284	0.340975	0.0532422	0.39915	0.101279	0.401969	0.367777	0.0828722	0.372659	0.422361	0.129195	0.501675	0.249673	0.0638252	0.09932	0.134148	0.130839	0.552806	0.0526596	0.139115	0.049011	0.0423274	0.0915651	0.102642	0.0705896	0.0751184	0.0694426	0.0456824	0.0416642	0.0872016	0.12426	0.0666308	0.08337
cg07103493	SLC27A6	5.547e-11	0.217189	0.0491677	0.363821	-0.314653	9	22	TRUE	0.22174	0.0610889	0.150998	0.266699	0.347736	0.0950629	0.251745	0.143827	0.0921224	0.172209	0.384832	0.12156	0.416991	0.202564	0.126708	0.382806	0.167161	0.382255	0.484953	0.356372	0.0627816	0.102752	0.120401	0.101471	0.212886	0.0179964	0.0793643	0.0632519	0.0225863	0.0515053	0.0358685	0.0427685	0.0574555	0.104894	0.0628112	0.0616478	0.0164729	0.0560669	0.0367379	0.0322761
cg19616230	SLC34A2	1.39266e-08	0.217223	0.0220974	0.541949	-0.519852	8	44	TRUE	0.0164165	0.0324041	0.0477263	0.583529	0.104061	0.0428566	0.434192	0.608971	0.0445444	0.646556	0.0169966	0.0485258	0.20092	0.564165	0.0251273	0.57374	0.142466	0.444992	0.479449	0.0653597	0.0434105	0.0564489	0.0381113	0.101229	0.0683741	0.0150817	0.0118599	0.0202865	0.0115667	0.029527	0.020762	0.0160112	0.0363531	0.0273204	0.00671992	0.00939271	0.00885137	0.0303249	0.0174385	0.0305723
cg07499072	FST	4.84651e-09	0.196053	0.0420809	0.386013	-0.343933	8	99	TRUE	0.0567373	0.0426289	0.0631112	0.103676	0.0412336	0.0891248	0.231513	0.174314	0.0597	0.227053	0.4371	0.0544378	0.196116	0.34041	0.0727888	0.478477	0.417593	0.125229	0.328842	0.452365	0.329393	0.0571236	0.303929	0.0565125	0.161919	0.114934	0.0237427	0.0266565	0.0212959	0.0310508	0.0335554	0.0315872	0.0285757	0.048344	0.0470661	0.046181	0.0379113	0.0518207	0.0547817	0.0429666
cg08203715	ST3GAL4	3.18283e-08	0.18691	0.0339654	0.371119	-0.337154	8	58	TRUE	0.140029	0.0279465	0.0307208	0.222323	0.0263482	0.0979822	0.168843	0.09212	0.240898	0.32247	0.310186	0.23092	0.0743636	0.377648	0.0421125	0.420332	0.571576	0.445294	0.100186	0.170371	0.280551	0.0523062	0.10317	0.0882978	0.0357539	0.0329468	0.0224995	0.0470086	0.0289404	0.0325896	0.0211235	0.0286263	0.0277477	0.0275533	0.0149803	0.0262305	0.0245314	0.0659164	0.0683405	0.0237711
cg22471346	GAS7	3.35045e-09	0.141259	0.0115856	0.341073	-0.329487	8	395	TRUE	0.053703	0.0108809	0.0144027	0.0224601	0.257628	0.330045	0.253062	0.190797	0.0138949	0.0442823	0.0301503	0.0266557	0.310205	0.441769	0.0150854	0.533098	0.269897	0.0517616	0.211399	0.33288	0.0250521	0.0319364	0.0185867	0.0125919	0.0292539	0.0111052	0.0176214	0.00899873	0.0137486	0.0202113	0.0106633	0.0116846	0.00779347	0.0103528	0.0142241	0.00715108	0.00848085	0.0169437	0.0111268	0.00667614
cg02909790	HIST1H3G	0.00371749	0.200378	0.084816	0.392038	-0.307222	8	25	TRUE	0.157267	0.106575	0.0718727	0.126581	0.099235	0.279936	0.0866776	0.296985	0.103031	0.285118	0.547326	0.0551628	0.137785	0.148363	0.0704469	0.172104	0.378511	0.380986	0.36727	0.533463	0.0701394	0.0649907	0.0681662	0.0548096	0.346648	0.120428	0.0944602	0.115816	0.138424	0.0778462	0.080479	0.0581715	0.0656119	0.100681	0.137779	0.0969991	0.119909	0.0797843	0.0908697	0.0914072
cg01344452	DGKE	8.57251e-06	0.141016	0.018382	0.31541	-0.297028	8	590	TRUE	0.023121	0.290543	0.0426296	0.282979	0.0149552	0.128121	0.169694	0.021264	0.0540318	0.0509889	0.25619	0.100956	0.510728	0.276745	0.0292072	0.326688	0.179555	0.0486048	0.266845	0.312558	0.0110663	0.0132201	0.0745743	0.0359772	0.00414991	0.0205115	0.0164797	0.0148262	0.0203753	0.0150106	0.0182143	0.0331863	0.0546809	0.0192748	0.0175887	0.0154035	0.0126092	0.011411	0.0168629	0.0078125
cg04446579	ANKRD45	3.74841e-05	0.168828	0.0483125	0.341591	-0.293279	8	70	TRUE	0.0578116	0.0283243	0.0564773	0.271653	0.025228	0.178571	0.118857	0.114891	0.113747	0.29008	0.0278462	0.0894077	0.116057	0.313061	0.0761084	0.2689	0.357265	0.491202	0.405107	0.193583	0.335464	0.0435777	0.110273	0.0558156	0.0813843	0.0265714	0.0315754	0.037708	0.0242286	0.0479875	0.0293377	0.0346274	0.0369545	0.0465233	0.0350444	0.0380285	0.0534961	0.0552323	0.0603898	0.0260878
cg00634577	HIST1H4K	1.47076e-10	0.183157	0.0360869	0.328512	-0.292425	8	45	TRUE	0.170059	0.058597	0.0347608	0.0473566	0.233859	0.128591	0.122677	0.0986588	0.277817	0.152693	0.26118	0.442391	0.32508	0.215581	0.0723236	0.336814	0.170873	0.0823803	0.115608	0.272613	0.288903	0.0773379	0.0847856	0.0846852	0.423294	0.021516	0.0141613	0.0206973	0.0216047	0.022661	0.0188436	0.0422328	0.0458683	0.0377451	0.0207784	0.0125	0.0141768	0.0377359	0.0282972	0.0969963
cg03623878	MCF2L	3.06481e-05	0.159727	0.0446818	0.279252	-0.23457	8	508	TRUE	0.0270137	0.0304282	0.152475	0.240092	0.0319506	0.257001	0.184638	0.0934414	0.248072	0.155707	0.0456908	0.134171	0.196392	0.280425	0.0334913	0.293923	0.383862	0.254039	0.136991	0.259575	0.176033	0.0432487	0.029655	0.0477438	0.257119	0.0384333	0.0361597	0.018779	0.0792	0.0434054	0.0333438	0.0348791	0.0341463	0.02739	0.0406108	0.039286	0.0557199	0.0553876	0.139723	0.0290628
cg25720804	TLX3	1.09568e-07	0.232925	0.0456713	0.55659	-0.510918	7	101	TRUE	0.461017	0.0480681	0.0806359	0.108661	0.13048	0.513659	0.134401	0.1458	0.121636	0.126042	0.172453	0.151325	0.737519	0.226814	0.0434557	0.496659	0.0926304	0.0337175	0.397727	0.657066	0.0641959	0.100616	0.103093	0.0429713	0.63248	0.0676521	0.0873797	0.0576923	0.0816781	0.0491598	0.0477394	0.0628206	0.0553347	0.0498179	0.0267771	0.0213537	0.0315754	0.0559992	0.0296867	0.0229226
cg06819200	ECE1	0.0107698	0.143394	0.00659275	0.458945	-0.452352	7	266	TRUE	0.00506787	0.00594695	0.004517	0.0283105	0.0185441	0.00476636	0.21536	0.02282	0.00553341	0.00749526	0.00589391	0.0702916	0.504478	0.548139	0.0121242	0.155528	0.647843	0.295162	0.505622	0.00446658	0.496011	0.00790413	0.00398515	0.00314939	0.00588215	0.00853029	0.00501187	0.0191189	0.00479233	0.00602586	0.00615367	0.0041681	0.00731406	0.00535743	0.00558358	0.00871542	0.00790343	0.00641732	0.00888347	0.00439989
cg13577076	PRKAR1B	9.5759e-06	0.197164	0.0628688	0.454532	-0.391664	7	323	TRUE	0.0497506	0.102602	0.061845	0.148912	0.356632	0.0604273	0.27542	0.0697457	0.101529	0.619883	0.0985249	0.0608643	0.222539	0.465392	0.0645004	0.446912	0.408284	0.192687	0.121685	0.609204	0.0850246	0.0574891	0.114896	0.0624608	0.0718834	0.0525094	0.0501064	0.06321	0.0607083	0.0493482	0.0725723	0.0569366	0.0465038	0.0593126	0.0431844	0.045128	0.0582579	0.0691032	0.0641675	0.0474547
cg03963198	IRX4	1.828e-05	0.171218	0.0443681	0.411157	-0.366789	7	9	TRUE	0.338453	0.0658849	0.0718541	0.0403339	0.250285	0.076809	0.137837	0.0398342	0.069207	0.174932	0.119046	0.0587392	0.766115	0.228633	0.0594256	0.273088	0.0553268	0.0542263	0.323179	0.54234	0.0454866	0.0385101	0.0366045	0.0296572	0.384639	0.0355658	0.0239067	0.023399	0.0345471	0.111906	0.0414674	0.101198	0.0293725	0.0420944	0.0181015	0.0161439	0.0178155	0.0437424	0.0896456	0.0242805
cg16232126	SLC5A7	1.64462e-05	0.190874	0.0569201	0.42144	-0.36452	7	10	TRUE	0.207054	0.0507162	0.0590838	0.0910394	0.131771	0.215099	0.12898	0.115011	0.415072	0.10994	0.0329586	0.0808278	0.576118	0.262059	0.0660664	0.393877	0.548171	0.103098	0.282794	0.47199	0.0532508	0.0622502	0.181833	0.0468052	0.0859813	0.0379857	0.132568	0.0369746	0.0474202	0.0606243	0.0677869	0.0325772	0.0471657	0.0786136	0.0391712	0.0402589	0.0224274	0.0963867	0.0486401	0.0235081
cg21238818	GAL3ST3	3.42503e-06	0.184325	0.0501261	0.409333	-0.359207	7	9	TRUE	0.035735	0.0393362	0.0593374	0.225143	0.12214	0.117116	0.081616	0.425385	0.108218	0.0821959	0.0342165	0.110015	0.548462	0.436776	0.0950962	0.36539	0.213218	0.337858	0.276408	0.475052	0.0660505	0.0585742	0.0998524	0.0555133	0.139411	0.0270622	0.0298215	0.0288715	0.0293987	0.0693013	0.044047	0.0380509	0.042851	0.0411557	0.0392279	0.101443	0.0307318	0.0910568	0.0643457	0.0316613
cg03289872	ZNF667	7.66764e-06	0.149755	0.0281594	0.367795	-0.339636	7	359	TRUE	0.0223637	0.0171947	0.0738742	0.0429316	0.107323	0.0284189	0.0313471	0.0951606	0.116247	0.117603	0.426348	0.0803021	0.357233	0.31216	0.0452294	0.270906	0.540408	0.0147419	0.384784	0.164544	0.0539616	0.0401241	0.0674749	0.0504575	0.282725	0.0278952	0.0190102	0.0200823	0.054754	0.0256714	0.0485924	0.0161036	0.0185835	0.0367247	0.0236036	0.0540412	0.0545581	0.0426317	0.0339742	0.0279638
cg23290344	NEF3	1.28749e-06	0.157685	0.0309632	0.368344	-0.337381	7	159	TRUE	0.462509	0.0304298	0.0233231	0.0712163	0.102576	0.0609904	0.0812777	0.0916051	0.0881816	0.031219	0.125673	0.0373307	0.422374	0.100458	0.0470617	0.362754	0.312802	0.246772	0.495472	0.186556	0.173724	0.0430434	0.0447404	0.0243057	0.275725	0.0164761	0.043362	0.0187102	0.061707	0.0364382	0.0338391	0.0296044	0.0486266	0.0406382	0.0180762	0.0106045	0.0144824	0.0598812	0.0397409	0.0193754
cg19850348	PYGO1	4.57087e-05	0.130861	0.02299	0.354976	-0.331986	7	53	TRUE	0.0947659	0.0186784	0.0310098	0.0511234	0.0772675	0.0857834	0.360962	0.0192534	0.0291718	0.0512315	0.290258	0.0235635	0.0663462	0.42868	0.0231985	0.079276	0.498166	0.300128	0.261431	0.345207	0.0110375	0.0427921	0.019333	0.0214462	0.041425	0.0328152	0.0301088	0.0226754	0.0598221	0.0259505	0.0223532	0.0207969	0.0192754	0.055225	0.0245167	0.0191194	0.0218854	0.0197708	0.0203786	0.0108824
cg08572611	ACTL6B	1.27502e-09	0.18422	0.0365257	0.359033	-0.322507	7	136	TRUE	0.139337	0.0407365	0.0530617	0.0632575	0.0747094	0.1457	0.200305	0.228459	0.20674	0.0927166	0.186829	0.0592328	0.362843	0.232356	0.0438611	0.242612	0.578686	0.258631	0.190575	0.505444	0.317736	0.0444821	0.0426595	0.0472587	0.247278	0.0396601	0.029282	0.0269542	0.0353496	0.0742416	0.0479051	0.0308757	0.0371579	0.0303878	0.0322264	0.0177296	0.0335363	0.0483722	0.0414255	0.0246216
cg25691167	FERD3L	1.19184e-05	0.151697	0.0380035	0.355922	-0.317918	7	83	TRUE	0.22039	0.0252543	0.09985	0.0484397	0.0554586	0.0694057	0.174831	0.0539397	0.055176	0.0772177	0.272844	0.0409909	0.455938	0.124176	0.0311091	0.29677	0.0570461	0.362426	0.418035	0.439549	0.034922	0.041164	0.0279958	0.0636163	0.245891	0.0301133	0.0380435	0.0258085	0.035622	0.0367596	0.0339215	0.0366124	0.042758	0.057727	0.0453718	0.0135232	0.0459662	0.0341297	0.0292742	0.0258177
cg18239753	KHDRBS2	8.29207e-09	0.211888	0.0709233	0.3836	-0.312677	7	169	TRUE	0.371065	0.0502428	0.144277	0.142051	0.364443	0.320707	0.24696	0.0718934	0.309196	0.133377	0.153006	0.102676	0.239263	0.117707	0.0988022	0.426407	0.405168	0.23546	0.488215	0.212902	0.100322	0.105455	0.126859	0.121849	0.208903	0.058605	0.10309	0.0439879	0.0432878	0.0472112	0.0452849	0.0573692	0.0758218	0.086087	0.057227	0.036963	0.121281	0.123233	0.0559281	0.0842594
cg18555440	MYOD1	5.45796e-06	0.183253	0.0572841	0.368336	-0.311051	7	528	TRUE	0.330336	0.0588977	0.0499948	0.186722	0.0584205	0.313801	0.166092	0.15285	0.0844743	0.0789252	0.219281	0.122821	0.466887	0.23032	0.0913938	0.278251	0.531694	0.0697491	0.262348	0.395031	0.0666301	0.106067	0.0723666	0.0573606	0.130618	0.0542945	0.0267786	0.0195913	0.0182166	0.0726218	0.0343238	0.0356576	0.0438576	0.0887117	0.0299944	0.0137674	0.0164619	0.0943705	0.0647243	0.0385317
cg02919422	SOX17	4.03417e-09	0.213828	0.0742819	0.3787	-0.304419	7	49	TRUE	0.345164	0.137409	0.0934541	0.113611	0.167338	0.207996	0.15989	0.212127	0.192799	0.125115	0.0647101	0.155144	0.383157	0.217231	0.16616	0.281514	0.179845	0.359559	0.492355	0.340259	0.16399	0.0910247	0.146556	0.100388	0.448897	0.0396938	0.0427124	0.0428924	0.0315469	0.0893629	0.0977438	0.0738201	0.0767562	0.100015	0.0368728	0.0627841	0.0331581	0.115465	0.0788083	0.0693204
cg06295856	CALCA	2.33145e-10	0.162408	0.0417202	0.333418	-0.291698	7	190	TRUE	0.0880356	0.0475002	0.111575	0.0762163	0.344312	0.425295	0.179365	0.0694825	0.0986002	0.166788	0.354047	0.127472	0.305226	0.245178	0.0675658	0.142898	0.12536	0.0746651	0.102212	0.412028	0.04214	0.0563647	0.247837	0.0613515	0.0886872	0.0358328	0.0194619	0.0203724	0.0245753	0.0630648	0.0353902	0.0395507	0.0489682	0.0472456	0.0328922	0.046963	0.037536	0.0604317	0.0660666	0.047349
cg11037148	HIST1H4J	9.11791e-11	0.163345	0.0325841	0.318095	-0.285511	7	44	TRUE	0.13227	0.0635726	0.0291645	0.0504806	0.198115	0.125723	0.0897574	0.0680778	0.244809	0.11544	0.24619	0.412478	0.350917	0.210042	0.0701615	0.32597	0.124506	0.0614729	0.0890458	0.231686	0.257972	0.0614478	0.0645759	0.0714286	0.388329	0.0158089	0.0128224	0.0196465	0.0258893	0.0242826	0.0186482	0.0394729	0.0417442	0.0367633	0.0158122	0.0139094	0.0105272	0.0348862	0.0273384	0.0823119
cg16029760	OSTbeta	2.26244e-07	0.152625	0.0243791	0.307843	-0.283464	7	411	TRUE	0.0172095	0.0203852	0.0264937	0.133226	0.0720595	0.167103	0.101773	0.0919979	0.188457	0.249193	0.0195874	0.219229	0.23978	0.168089	0.0488807	0.0859024	0.482851	0.27817	0.259074	0.370641	0.275191	0.0473848	0.060191	0.0237311	0.169037	0.0194481	0.020228	0.0183881	0.026472	0.0180694	0.0213351	0.0210723	0.0173966	0.0255581	0.0264919	0.0310771	0.0230213	0.0274841	0.0474171	0.0182124
cg15760840	HOXA11	2.39096e-06	0.159615	0.0394033	0.315081	-0.275678	7	392	TRUE	0.0353281	0.258591	0.14481	0.191648	0.264792	0.0426863	0.135292	0.0407046	0.286339	0.0431942	0.0579408	0.152091	0.0911965	0.403871	0.149221	0.376408	0.0310774	0.0636485	0.138848	0.200673	0.209677	0.0208645	0.0359033	0.337624	0.277941	0.0362017	0.0408618	0.0297883	0.0359432	0.0352227	0.0339396	0.0769997	0.108129	0.0276304	0.0267268	0.0228898	0.0269867	0.0777305	0.0466208	0.0297096
cg14785479	SCARF2	6.85229e-06	0.17077	0.038197	0.439571	-0.401374	6	389	TRUE	0.0424845	0.0556603	0.0600232	0.198407	0.0370692	0.46838	0.383485	0.308787	0.075298	0.072861	0.0419998	0.0542183	0.498933	0.281409	0.0258203	0.0547487	0.696432	0.233878	0.174057	0.0482578	0.0640659	0.0297118	0.0538242	0.0734127	0.236034	0.0205906	0.0246767	0.0255346	0.0283007	0.0289748	0.0345249	0.0209926	0.0272095	0.0318767	0.0592452	0.102417	0.0281557	0.0331082	0.0563703	0.0241215
cg26420196	GAS6	3.85357e-06	0.145737	0.0164908	0.409228	-0.392737	6	964	TRUE	0.00871326	0.0149965	0.0195982	0.065456	0.19516	0.0195875	0.0596217	0.0122402	0.0189046	0.0528504	0.0164773	0.0347524	0.189829	0.55093	0.0148351	0.366895	0.445685	0.265023	0.204231	0.169866	0.0402932	0.0282535	0.533493	0.29334	0.0223989	0.0125887	0.0133518	0.018376	0.02594	0.0153073	0.0109559	0.0122315	0.0103255	0.0256881	0.0151668	0.013354	0.0116873	0.0139086	0.0354469	0.00842139
cg09936561	DRD5	5.97922e-08	0.218356	0.067415	0.44825	-0.380835	6	20	TRUE	0.22069	0.0590318	0.192022	0.441034	0.102592	0.155235	0.0901142	0.196844	0.0876079	0.126417	0.117679	0.335581	0.55299	0.42387	0.147881	0.187249	0.636749	0.218165	0.24417	0.299275	0.0903879	0.116958	0.143708	0.0852412	0.187409	0.0404365	0.0316333	0.0369282	0.0348405	0.0629196	0.0345731	0.0849415	0.0552623	0.127848	0.0682212	0.0219003	0.0455604	0.145774	0.110378	0.0514784
cg19779211	KCNQ1	9.5759e-06	0.184715	0.0678187	0.416573	-0.348754	6	730	TRUE	0.0927886	0.078632	0.0673401	0.0562201	0.12911	0.412168	0.0774174	0.136955	0.0856281	0.10396	0.414341	0.116045	0.22488	0.254932	0.0934164	0.445122	0.222034	0.0532762	0.305234	0.491164	0.0801746	0.0726392	0.10263	0.0703518	0.43141	0.0831009	0.0600188	0.0643925	0.0740203	0.0744856	0.0701014	0.083365	0.0573596	0.0764184	0.0557206	0.0638033	0.0588407	0.0661445	0.090415	0.069785
cg17176732	OXR1	0.0494251	0.149829	0.0437541	0.392343	-0.348589	6	238	TRUE	0.0213915	0.0564566	0.023846	0.319774	0.0337749	0.336893	0.0254531	0.17049	0.155799	0.0238308	0.0287234	0.343794	0.377882	0.435248	0.112666	0.19292	0.540468	0.0740774	0.0302871	0.184796	0.120828	0.0658228	0.0211342	0.0201773	0.0291933	0.0565616	0.0460653	0.0426958	0.0728612	0.0332633	0.0324601	0.0260272	0.03053	0.0383578	0.0903196	0.046396	0.0716024	0.02022	0.143485	0.0254237
cg24901042	TMPRSS2	2.99567e-07	0.161086	0.0395805	0.376886	-0.337306	6	476	TRUE	0.0594667	0.28906	0.0429069	0.356917	0.130373	0.0387412	0.0850022	0.345035	0.0752835	0.168836	0.0344506	0.0444234	0.218038	0.0585536	0.0337812	0.105856	0.18871	0.624905	0.278934	0.366468	0.0529724	0.0447939	0.125916	0.053364	0.204351	0.0316613	0.0332177	0.0232028	0.0229065	0.0446725	0.0303304	0.0257041	0.0344348	0.0379256	0.0232101	0.0226734	0.0246621	0.0559916	0.10587	0.0237619
cg08047907	C1orf114	0.000262076	0.135218	0.0324074	0.368266	-0.335859	6	188	TRUE	0.105062	0.0205647	0.0384273	0.0313544	0.0475312	0.0409512	0.275765	0.191951	0.0499696	0.359128	0.0422844	0.0475935	0.369986	0.0263985	0.0457088	0.191254	0.0190699	0.10193	0.337365	0.471661	0.0497752	0.0338032	0.0462446	0.0409719	0.395693	0.0311665	0.0327055	0.0266367	0.0424165	0.0300069	0.0361336	0.0269557	0.0192054	0.0584324	0.0363607	0.0192018	0.0567468	0.0286742	0.0208281	0.0380323
cg05368341	SYT6	5.04195e-05	0.132333	0.0346894	0.364829	-0.330139	6	7	TRUE	0.0383352	0.0240575	0.0265699	0.246143	0.110954	0.0568901	0.092512	0.105775	0.0416151	0.0344296	0.0494131	0.282395	0.392202	0.15158	0.0707965	0.506522	0.472556	0.0664328	0.0488061	0.289153	0.0353289	0.0295956	0.0584425	0.0235747	0.054255	0.0355563	0.0239163	0.0250606	0.0426699	0.023732	0.0327613	0.0242343	0.0347685	0.0380538	0.0599155	0.0290244	0.0320138	0.0315199	0.0570265	0.0334776
cg26270746	GSH1	0.00129403	0.161433	0.0695398	0.39439	-0.32485	6	282	TRUE	0.117403	0.0630033	0.0604971	0.0923858	0.0715766	0.437256	0.152332	0.0388696	0.0882542	0.139062	0.37949	0.0593157	0.0524355	0.345084	0.0919642	0.116326	0.419351	0.0950471	0.108174	0.0700164	0.0805379	0.0631148	0.10917	0.363392	0.421766	0.0423334	0.0384104	0.0413486	0.0279167	0.0408442	0.0541177	0.0592869	0.0803105	0.0682262	0.138713	0.0533403	0.0933787	0.0752697	0.0825717	0.0776883
cg08097882	POU4F1	0.022262	0.134312	0.0426694	0.364345	-0.321676	6	179	TRUE	0.415626	0.0456432	0.0414823	0.0359004	0.0913553	0.263776	0.192695	0.0325385	0.0254159	0.0720475	0.0979877	0.0513134	0.443385	0.476912	0.0336195	0.250532	0.0398796	0.158125	0.103058	0.33584	0.0221686	0.0325262	0.0295886	0.0198521	0.0465402	0.039747	0.0476798	0.0329358	0.0573585	0.0447427	0.0362716	0.0575481	0.0687718	0.0808423	0.0326694	0.030609	0.0194949	0.0347029	0.0382383	0.0377194
cg16652063	SLC13A5	7.69885e-07	0.16988	0.0574994	0.376996	-0.319497	6	11	TRUE	0.365196	0.0655763	0.0605969	0.0804825	0.0880214	0.329452	0.119369	0.0488685	0.333462	0.0612805	0.0543508	0.110287	0.309662	0.226745	0.0964722	0.25279	0.447266	0.0817443	0.476938	0.229473	0.126299	0.0629094	0.0682906	0.0715453	0.0799136	0.0449129	0.0673789	0.0592613	0.0557169	0.056308	0.0814982	0.052989	0.0524792	0.0532274	0.0479214	0.0286706	0.0424058	0.0802859	0.0529949	0.0548237
cg16444968	CPNE7	1.32797e-05	0.168906	0.0691042	0.376311	-0.307207	6	453	TRUE	0.0978479	0.0765964	0.06224	0.0823277	0.336809	0.0644287	0.161034	0.063064	0.0665837	0.382793	0.102984	0.089701	0.279614	0.188438	0.0698714	0.400056	0.487546	0.0881326	0.112474	0.0970948	0.209543	0.0653394	0.12388	0.143212	0.37105	0.0782812	0.0563264	0.0636775	0.106101	0.0506556	0.132385	0.055033	0.0443141	0.0949708	0.0618339	0.0528907	0.0615855	0.0720097	0.0830527	0.05398
cg20387341	FGF10	2.33145e-10	0.180923	0.0596181	0.365849	-0.306231	6	498	TRUE	0.0896776	0.0469108	0.258462	0.0896945	0.0810216	0.118515	0.308971	0.109027	0.155512	0.140253	0.150121	0.329956	0.139684	0.143239	0.1187	0.319299	0.107401	0.433599	0.445906	0.357363	0.0888139	0.0887181	0.122523	0.110011	0.169687	0.040745	0.0352941	0.0368355	0.0476071	0.0644371	0.0697411	0.0481635	0.0467481	0.0739574	0.0403925	0.0404826	0.0970193	0.0605214	0.0597733	0.0833813
cg03755123	UTF1	0.00706373	0.157143	0.0734588	0.37622	-0.302761	6	270	TRUE	0.277981	0.0821789	0.0839425	0.36313	0.0747183	0.0780754	0.109476	0.0629725	0.413636	0.0701362	0.0443808	0.0848892	0.470066	0.169727	0.0726783	0.107044	0.168844	0.0796829	0.350044	0.382463	0.0759216	0.0478817	0.0718864	0.0868518	0.0999645	0.0354891	0.0618602	0.0531382	0.020146	0.0785905	0.0700354	0.0497701	0.0909206	0.0807918	0.059075	0.0393689	0.0697588	0.0818703	0.0858941	0.0787919
cg03469054	KIAA1944	8.49976e-10	0.136155	0.0318166	0.33387	-0.302053	6	352	TRUE	0.258386	0.0997755	0.0448587	0.0568603	0.340508	0.150134	0.0800749	0.0603398	0.08	0.0343081	0.0968475	0.081184	0.239038	0.503899	0.0494186	0.0962305	0.240267	0.0557506	0.0888815	0.421122	0.0418936	0.0512606	0.0589632	0.0334288	0.140442	0.0362613	0.0294537	0.0279448	0.0445956	0.0369606	0.0275609	0.0300238	0.0244444	0.0260524	0.0275255	0.0245056	0.0360694	0.0367347	0.056829	0.0259284
cg06817264	CTSF	7.66764e-06	0.179803	0.0754306	0.366202	-0.290771	6	398	TRUE	0.121395	0.0821962	0.122477	0.161081	0.0775565	0.155583	0.382562	0.387776	0.225371	0.127084	0.110267	0.114365	0.412637	0.165677	0.133687	0.19701	0.0938212	0.314961	0.141488	0.371287	0.0625902	0.058266	0.0853369	0.0626037	0.327985	0.050264	0.0787637	0.0533409	0.0499164	0.0822701	0.0687951	0.0751115	0.0861789	0.0790397	0.0755512	0.048269	0.0802356	0.110967	0.0863822	0.113493
cg22605063	DBN1	1.64462e-05	0.115233	0.0300022	0.313654	-0.283651	6	864	TRUE	0.0346299	0.025283	0.0316126	0.223729	0.0426852	0.0573555	0.242086	0.028108	0.0452162	0.0659109	0.232099	0.0262002	0.0241679	0.292852	0.0367409	0.408997	0.0264645	0.454867	0.0769359	0.0462517	0.251021	0.0457399	0.0575918	0.0674157	0.0368768	0.0199927	0.0247803	0.0159286	0.0311877	0.0362264	0.0314057	0.0272069	0.0302613	0.0238582	0.0249068	0.0233467	0.0253834	0.0256281	0.0351526	0.0258969
cg07028533	CNTNAP2	1.28749e-06	0.138102	0.0418185	0.30528	-0.263462	6	390	TRUE	0.0484059	0.0345531	0.0320009	0.243693	0.0441259	0.0814999	0.152899	0.0737351	0.0795567	0.235327	0.0937425	0.0609502	0.0579279	0.183087	0.060416	0.258368	0.404561	0.160031	0.327285	0.0844635	0.0485858	0.0442283	0.0453347	0.262591	0.335183	0.0294118	0.0286716	0.0613957	0.0447519	0.0434958	0.0310122	0.0395123	0.0518861	0.0923161	0.0529452	0.0301011	0.0393044	0.0593386	0.0300799	0.0315966
cg03506489	KCNA4	3.85357e-06	0.15007	0.0547145	0.307793	-0.253079	6	300	TRUE	0.202796	0.0603464	0.149926	0.0800876	0.0741187	0.228556	0.0880387	0.0540236	0.0820787	0.0886695	0.302485	0.15726	0.317375	0.324662	0.0999873	0.144099	0.102412	0.0746959	0.259857	0.264911	0.0451262	0.0404802	0.087796	0.0445009	0.37747	0.0409373	0.0733699	0.0305303	0.037029	0.0493901	0.0583587	0.0550059	0.0525771	0.0599711	0.0468236	0.0526434	0.0454636	0.0607753	0.0793081	0.0558544
cg26282384	PCDHGB4	1.28749e-06	0.16392	0.0636949	0.303765	-0.24007	6	252	TRUE	0.359298	0.0647597	0.111621	0.0937225	0.0590028	0.128904	0.0884852	0.13732	0.0751526	0.176723	0.341124	0.230701	0.206446	0.136455	0.0608199	0.289816	0.0584854	0.142188	0.270987	0.265272	0.0910155	0.0889462	0.126165	0.198484	0.296094	0.0455893	0.0889036	0.0387444	0.113426	0.0353102	0.0371579	0.036161	0.0314632	0.0798362	0.0868461	0.109822	0.108403	0.0606832	0.0731844	0.0408256
cg21790626	ZNF154	0.00397247	0.123815	0.0284698	0.423944	-0.395474	5	68	TRUE	0.0184248	0.0196032	0.0236643	0.035144	0.0258807	0.0259581	0.103989	0.163248	0.0471869	0.0889228	0.0141109	0.0362117	0.512678	0.246497	0.0218517	0.0586491	0.639168	0.181131	0.296688	0.0398323	0.00997822	0.025409	0.0264153	0.0100385	0.42469	0.028207	0.0252189	0.0160825	0.0839637	0.0250342	0.0323638	0.0202846	0.0219075	0.0508863	0.0208223	0.0208737	0.0358398	0.0243382	0.0233349	0.0138428
cg18530716	SLC16A11	0.000154933	0.177504	0.0744546	0.462904	-0.388449	5	161	TRUE	0.0602287	0.128946	0.0854223	0.197936	0.0663736	0.0822515	0.383222	0.0579139	0.15061	0.120172	0.0561161	0.0894279	0.178694	0.573291	0.0856694	0.137512	0.572718	0.157509	0.114794	0.440983	0.344303	0.0911134	0.0854379	0.0820772	0.0948751	0.0864677	0.0672396	0.0723634	0.0920907	0.0667946	0.0629775	0.053105	0.0572286	0.0736964	0.114339	0.0723098	0.0488382	0.0961557	0.0940225	0.0606593
cg07640473	SEMA3F	0.000154933	0.167694	0.0645441	0.444457	-0.379913	5	384	TRUE	0.0433164	0.326173	0.0678564	0.107044	0.32029	0.144203	0.120705	0.0621237	0.0901639	0.292204	0.113525	0.0921373	0.105629	0.07446	0.158955	0.638819	0.644799	0.128749	0.110097	0.232711	0.0573449	0.065159	0.0862088	0.0888965	0.0207705	0.0975565	0.0386403	0.0362077	0.0347826	0.0419827	0.111894	0.0709534	0.0453382	0.0829625	0.0511652	0.0363958	0.0376721	0.0793757	0.0971462	0.14023
cg21553596	FAM3B	0.00371749	0.108395	0.0219123	0.40178	-0.379868	5	26	TRUE	0.0120572	0.0286901	0.0298334	0.018837	0.0529735	0.0438328	0.41412	0.0725731	0.0176124	0.250235	0.0197285	0.0281434	0.0332218	0.0298304	0.0264008	0.11051	0.506992	0.375688	0.0631854	0.461866	0.0192975	0.0172969	0.0401282	0.0176185	0.0192046	0.021296	0.0194675	0.0196966	0.0271173	0.0181879	0.0245541	0.0224839	0.0230104	0.0146808	0.029309	0.0185343	0.0265411	0.0314799	0.0312215	0.0130617
cg15191648	SALL3	0.000154933	0.130857	0.0303104	0.405951	-0.375641	5	13	TRUE	0.0384838	0.0226614	0.0456611	0.0263094	0.0319982	0.486088	0.0610062	0.0804225	0.0317798	0.0426448	0.0402822	0.114662	0.476649	0.410723	0.0288786	0.111838	0.0886328	0.212529	0.373348	0.282948	0.0711561	0.0212642	0.0404283	0.0161508	0.114872	0.033593	0.0231606	0.0316546	0.029157	0.0209203	0.0325584	0.0430754	0.0208984	0.0418873	0.0244029	0.0252333	0.0237268	0.0644779	0.027936	0.0240109
cg12164282	PXDN	0.0370901	0.13664	0.0541885	0.425033	-0.370844	5	205	TRUE	0.0427681	0.0343796	0.0312546	0.0319908	0.0775872	0.324689	0.0718706	0.0612067	0.172545	0.0501685	0.0209495	0.113333	0.539675	0.376573	0.021667	0.196593	0.141335	0.465947	0.41828	0.0312231	0.0395241	0.035352	0.036497	0.0183036	0.0622784	0.128091	0.0296366	0.0309598	0.0440462	0.1371	0.0469354	0.147758	0.124295	0.116315	0.0287416	0.0209301	0.0242075	0.0772732	0.0423717	0.0240812
cg23316360	EDNRB	1.8912e-09	0.157449	0.0452433	0.394272	-0.349029	5	28	TRUE	0.0825162	0.0579112	0.381219	0.118974	0.165393	0.0748021	0.202801	0.0668771	0.0639713	0.15676	0.0406571	0.135441	0.377026	0.089714	0.045695	0.334966	0.0769514	0.158665	0.498199	0.171252	0.0606904	0.0558494	0.0780451	0.0619028	0.379948	0.0479242	0.0593164	0.0524845	0.0546628	0.0276833	0.0403118	0.0415873	0.060502	0.0468659	0.0390787	0.0428308	0.0575679	0.058426	0.0471891	0.0370647
cg06230736	GATA3	4.33165e-06	0.167659	0.0423593	0.38139	-0.33903	5	17	TRUE	0.0124686	0.0419844	0.224676	0.0412331	0.235721	0.0429881	0.0738973	0.127051	0.0643493	0.202557	0.128397	0.294415	0.137175	0.330538	0.115316	0.356423	0.607372	0.129698	0.146293	0.0655295	0.0545542	0.318199	0.211226	0.197413	0.0319995	0.034407	0.0215959	0.0374567	0.0357143	0.0151371	0.0234098	0.0614366	0.0458156	0.0675046	0.0681199	0.0328722	0.0344745	0.0382252	0.0923331	0.0945919
cg10729531	TCFL5	0.00088674	0.112468	0.0309336	0.367877	-0.336943	5	446	TRUE	0.180132	0.0331566	0.0349797	0.0230839	0.0957901	0.473296	0.0713709	0.0156448	0.0183869	0.0641667	0.0332912	0.0132431	0.0639053	0.399819	0.0268761	0.0783918	0.0481436	0.0226177	0.326501	0.396462	0.0370907	0.0504021	0.0402099	0.0214249	0.243307	0.015295	0.0138616	0.0139131	0.0147557	0.0258773	0.0254998	0.0356943	0.0195771	0.086657	0.020205	0.0143346	0.0204999	0.0202817	0.0431378	0.119417
cg19774122	LAMA2	1.32797e-05	0.168329	0.0593085	0.395575	-0.336267	5	280	TRUE	0.157823	0.186546	0.3035	0.0651972	0.0547568	0.0929481	0.0832722	0.236711	0.211332	0.0625487	0.102863	0.0764517	0.407956	0.170958	0.05	0.194538	0.439885	0.0545433	0.441854	0.38468	0.0563589	0.0902802	0.0741413	0.0469819	0.162095	0.069691	0.0297303	0.0590504	0.0982547	0.0407398	0.042394	0.0368144	0.0425671	0.0581257	0.0813397	0.125358	0.0528684	0.0382136	0.116071	0.0264208
cg08118311	SALL3	3.42503e-06	0.126011	0.0301485	0.365055	-0.334906	5	126	TRUE	0.0305789	0.041836	0.0276531	0.0363682	0.0909684	0.159474	0.0649235	0.318059	0.0284768	0.0705889	0.427536	0.0591301	0.523727	0.293188	0.0365389	0.11843	0.046539	0.113474	0.186868	0.262764	0.029148	0.0360981	0.0335088	0.0252863	0.0891153	0.0265149	0.0225464	0.0305011	0.0294644	0.0393285	0.0335067	0.0242978	0.025233	0.0690345	0.0241347	0.0165379	0.0177647	0.0430905	0.0364354	0.0246986
cg08107272	CTNNA2	6.85229e-06	0.12744	0.02938	0.363636	-0.334256	5	184	TRUE	0.0526784	0.0283988	0.0146846	0.0247533	0.0431969	0.0773771	0.123776	0.284548	0.156615	0.0476811	0.542391	0.061229	0.0540977	0.119746	0.0384162	0.0828724	0.429561	0.286085	0.190019	0.275596	0.0333873	0.032478	0.0427893	0.0319386	0.111691	0.029317	0.0195382	0.0245175	0.0406484	0.0341719	0.0202357	0.0345278	0.0268616	0.0200228	0.0252255	0.022645	0.0291297	0.0618687	0.065566	0.0199055
cg03158400	FAM3B	1.06876e-05	0.113724	0.0228037	0.35666	-0.333856	5	225	TRUE	0.0193278	0.0237616	0.0232768	0.0131642	0.247046	0.0380033	0.146033	0.321502	0.0236978	0.0306555	0.0776365	0.0847674	0.248872	0.13311	0.017784	0.444837	0.52104	0.0381941	0.0552471	0.0559196	0.0157779	0.0224003	0.0306925	0.0582094	0.152139	0.11027	0.0185632	0.0233899	0.0164714	0.0154282	0.0215556	0.025051	0.0296984	0.0181034	0.00899968	0.0144005	0.0165094	0.0169778	0.0207115	0.0141056
cg04786857	SPDY1	0.00014162	0.143207	0.0453659	0.377519	-0.332153	5	180	TRUE	0.423348	0.171055	0.0808405	0.0425041	0.123342	0.0879762	0.0516744	0.0190501	0.0784113	0.214008	0.450655	0.039714	0.380981	0.188609	0.0579989	0.0814491	0.0477966	0.100493	0.258115	0.374495	0.0217366	0.0561639	0.076861	0.028786	0.124103	0.0361289	0.0297898	0.0269298	0.0369539	0.025838	0.048521	0.0283535	0.0320575	0.0340821	0.0240729	0.0344487	0.0239424	0.0334924	0.0487086	0.0390579
cg04457979	KCNQ1DN	3.06481e-05	0.158925	0.0496041	0.379448	-0.329844	5	646	TRUE	0.579792	0.0776295	0.0549528	0.0305384	0.0657223	0.140258	0.239234	0.186715	0.155814	0.0644179	0.0829	0.313053	0.304516	0.102072	0.0378788	0.309657	0.0875674	0.0508929	0.170136	0.390221	0.223002	0.0330242	0.0715306	0.0489634	0.152626	0.0245729	0.0272118	0.0310802	0.0467257	0.0571429	0.0557644	0.0742197	0.0332392	0.0487106	0.0629198	0.0563747	0.0314445	0.0599548	0.0735092	0.0404754
cg07536847	PAX7	6.85229e-06	0.169418	0.0661073	0.39308	-0.326973	5	268	TRUE	0.148291	0.103104	0.0463283	0.148439	0.0912545	0.318907	0.161445	0.0682751	0.12844	0.123342	0.28596	0.201632	0.403785	0.0814008	0.0826283	0.0521143	0.510321	0.0893789	0.446427	0.184734	0.081615	0.113522	0.173313	0.10489	0.0859035	0.101585	0.05176	0.0606823	0.0498258	0.117378	0.08335	0.0511344	0.0460837	0.112247	0.0383233	0.0253081	0.0327869	0.0780676	0.0523172	0.107875
cg27403635	KCNN2	2.25301e-05	0.126669	0.0326325	0.351962	-0.31933	5	275	TRUE	0.118048	0.028021	0.03899	0.0327184	0.0276933	0.337274	0.196641	0.0521443	0.0353341	0.131076	0.0222222	0.11387	0.235043	0.123918	0.0652715	0.107315	0.0401415	0.310479	0.554983	0.322032	0.0278485	0.0589135	0.0530585	0.045221	0.0884699	0.0616921	0.064502	0.021034	0.0355672	0.0395925	0.0216718	0.0198781	0.0226033	0.0568862	0.0282019	0.0126847	0.029906	0.0477597	0.0303941	0.0184485
cg16254309	CNTNAP2	5.1196e-08	0.155969	0.0562105	0.364936	-0.308725	5	323	TRUE	0.102665	0.0571208	0.107098	0.119883	0.127	0.285813	0.12394	0.402396	0.082098	0.0843763	0.123053	0.0523994	0.206794	0.144599	0.0593229	0.377998	0.49166	0.26681	0.209282	0.0849616	0.0685257	0.0575177	0.0717582	0.0569151	0.135232	0.0536808	0.0446525	0.109898	0.0535882	0.0445051	0.0544353	0.0506578	0.0614318	0.040205	0.0705957	0.0353808	0.0460435	0.0542029	0.0433299	0.0474449
cg07328579	GLT8D2	2.77578e-09	0.139398	0.0406719	0.348089	-0.307417	5	145	TRUE	0.0320417	0.10285	0.0555392	0.10966	0.0511347	0.340072	0.0739975	0.189869	0.103905	0.0652899	0.0662566	0.0594872	0.4001	0.328796	0.0729249	0.122351	0.399039	0.111916	0.189232	0.272441	0.0447221	0.0623516	0.0839464	0.0807051	0.0663243	0.0360393	0.0503293	0.0402352	0.0581081	0.048267	0.0438189	0.0372256	0.0424944	0.0494832	0.0372671	0.0394209	0.0334984	0.0483917	0.0561902	0.0395329
cg20008332	SOX11	1.46017e-06	0.108132	0.0187641	0.325478	-0.306714	5	370	TRUE	0.1594	0.0187557	0.0237922	0.0149658	0.264588	0.18989	0.0879895	0.0501944	0.0213449	0.0215477	0.101387	0.037099	0.234515	0.493008	0.0284729	0.252609	0.0527898	0.0277992	0.0606457	0.382668	0.0803534	0.0192445	0.0305969	0.0187861	0.0308555	0.0162347	0.0155608	0.0135876	0.0156653	0.0269774	0.0119559	0.0190299	0.0190405	0.0091107	0.00808702	0.0102885	0.0103281	0.0377166	0.0540097	0.0170714
cg26599006	GSCL	1.64462e-05	0.112431	0.0231318	0.323774	-0.300642	5	425	TRUE	0.0998581	0.026936	0.0312063	0.032744	0.0199075	0.181501	0.37468	0.197491	0.0161656	0.0301468	0.0267852	0.0698846	0.287797	0.0568695	0.0163923	0.18728	0.268663	0.0276827	0.337766	0.349964	0.0414117	0.0454867	0.023909	0.0188679	0.0413907	0.024925	0.0227981	0.0202405	0.0178288	0.0181504	0.0228296	0.0208168	0.0157029	0.0266865	0.0206275	0.0726477	0.0136571	0.0165031	0.0321041	0.0228703
cg10189695	GPR78	3.7354e-08	0.134397	0.0395585	0.321462	-0.281903	5	9	TRUE	0.103789	0.040377	0.058237	0.058593	0.277484	0.41065	0.105852	0.0484419	0.195348	0.0651306	0.0547626	0.069077	0.312307	0.282059	0.104128	0.111879	0.200316	0.0785959	0.0966094	0.324807	0.0665257	0.0472502	0.0626223	0.070491	0.114601	0.0457873	0.0226433	0.0258395	0.0287725	0.0424037	0.0324059	0.038028	0.0256764	0.0410608	0.0225981	0.0236442	0.0985727	0.0709848	0.0423126	0.0405355
cg02867079	KIAA1822	5.04195e-05	0.129567	0.0401655	0.321727	-0.281562	5	211	TRUE	0.425887	0.296928	0.109489	0.0669919	0.0370161	0.0779163	0.0518397	0.0258757	0.326131	0.0790539	0.118569	0.0410878	0.102653	0.127339	0.037559	0.198448	0.0263419	0.24905	0.141869	0.0708474	0.31064	0.023122	0.0488333	0.157512	0.0881712	0.0401043	0.0645138	0.0358648	0.0434783	0.044934	0.0695717	0.0282604	0.0386082	0.0273058	0.0366872	0.0245629	0.0516181	0.0631622	0.052748	0.0175617
cg22359606	NEUROD1	0.000240471	0.141063	0.0618096	0.342906	-0.281096	5	238	TRUE	0.365637	0.0500213	0.0527207	0.197269	0.0518886	0.0705219	0.409671	0.0493583	0.0771332	0.0850558	0.102152	0.0723404	0.34284	0.212354	0.0561491	0.0566819	0.128651	0.0869489	0.0980704	0.320889	0.0791984	0.0570795	0.275494	0.154952	0.0735089	0.0440408	0.036628	0.0469008	0.0459016	0.0681793	0.119934	0.0481642	0.109847	0.130987	0.0592242	0.0564784	0.0329332	0.06381	0.0654529	0.0517008
cg24645221	PENK	4.37658e-08	0.108282	0.0253928	0.302913	-0.27752	5	339	TRUE	0.0457371	0.0243092	0.0263694	0.0322378	0.0567116	0.144165	0.0365231	0.0369129	0.0388614	0.118124	0.299185	0.0347055	0.279057	0.0576923	0.101592	0.0813422	0.0363596	0.0976701	0.36508	0.235303	0.0520164	0.0664062	0.0720696	0.0326695	0.33594	0.0163349	0.0505564	0.0175532	0.0124639	0.0253198	0.026016	0.0167954	0.0138008	0.11371	0.00887032	0.0182247	0.0164636	0.0330401	0.0164102	0.0142059
cg19576304	RAX	1.94886e-08	0.147536	0.0479037	0.320369	-0.272465	5	603	TRUE	0.167484	0.0670302	0.0781931	0.262152	0.0607764	0.0921579	0.13511	0.0856017	0.0773559	0.0596201	0.0489924	0.244337	0.153079	0.127854	0.0831812	0.243634	0.318911	0.0533059	0.444384	0.11272	0.0734884	0.0608447	0.0617888	0.298666	0.27773	0.0481723	0.026559	0.03591	0.0173145	0.0418871	0.0500513	0.0382909	0.0415392	0.0437541	0.0309152	0.032856	0.0309795	0.0759361	0.0559744	0.0475586
cg11323198	CDH8	1.19184e-05	0.161625	0.0699778	0.335941	-0.265964	5	230	TRUE	0.130533	0.0882266	0.121612	0.105907	0.0924027	0.412978	0.0958589	0.255732	0.133944	0.112686	0.155957	0.144084	0.289112	0.194373	0.124078	0.366714	0.0822778	0.324604	0.286299	0.0677623	0.0438795	0.0513125	0.0714463	0.102749	0.186089	0.109537	0.0791401	0.0690377	0.120392	0.0699189	0.079971	0.0648387	0.0526568	0.0813432	0.0948583	0.0454201	0.0612773	0.0835876	0.0775929	0.0538523
cg03192551	CGI-69	0.000702162	0.130807	0.0554664	0.321037	-0.26557	5	968	TRUE	0.0637271	0.401154	0.0582587	0.0955122	0.312898	0.0361898	0.0333219	0.103245	0.0376849	0.255969	0.0631414	0.0586069	0.114079	0.0540465	0.0719444	0.103391	0.0754434	0.341632	0.20985	0.293532	0.0859758	0.0764961	0.0871577	0.0821946	0.154717	0.033353	0.0289373	0.0229835	0.0226295	0.0244046	0.0704325	0.0728524	0.0678368	0.0635015	0.0199774	0.0239311	0.0192698	0.0955065	0.0782085	0.140121
cg27096144	MSX2	4.14078e-05	0.13108	0.0455424	0.306227	-0.260684	5	177	TRUE	0.347403	0.0271218	0.0434226	0.0280354	0.0706934	0.205808	0.247573	0.128281	0.0513708	0.131873	0.035234	0.0818404	0.249633	0.330041	0.0665435	0.114243	0.165611	0.118641	0.0926372	0.14933	0.0453416	0.0759001	0.0615656	0.0523719	0.356484	0.0173544	0.0164798	0.0439533	0.022951	0.035619	0.0376903	0.0424097	0.0709316	0.0571944	0.028383	0.0299125	0.105071	0.070756	0.0594975	0.0320325
cg00509616	Gcom1	3.18283e-08	0.145595	0.0491222	0.300467	-0.251345	5	301	TRUE	0.110755	0.144839	0.107523	0.303201	0.076658	0.148034	0.0700707	0.0652935	0.333018	0.14885	0.0312738	0.124651	0.287978	0.154889	0.172638	0.260919	0.100966	0.152246	0.0642882	0.317219	0.0914798	0.0859599	0.0913354	0.0656409	0.130144	0.0282288	0.0231674	0.0264672	0.0386256	0.0875883	0.0577731	0.0376512	0.044742	0.0747734	0.0478528	0.0282985	0.0616956	0.0584337	0.0942836	0.033703
cg19332710	RIMS4	0.0353083	0.106399	0.0157949	0.524796	-0.509001	4	47	TRUE	0.521997	0.0109336	0.0143496	0.0113923	0.0181373	0.0102003	0.15374	0.0218337	0.0137509	0.010134	0.0235227	0.0134723	0.661038	0.103327	0.00961539	0.0484231	0.0118799	0.0109189	0.473791	0.442357	0.0135081	0.0175261	0.00916486	0.0096545	0.025298	0.0169491	0.02159	0.0137457	0.0287013	0.010717	0.0107618	0.00939696	0.010744	0.0122327	0.0132086	0.0106758	0.0118125	0.0104794	0.0116177	0.0148995
cg17918501	FNDC4	0.000599295	0.131665	0.028053	0.448759	-0.420706	4	377	TRUE	0.0162153	0.0835542	0.0168975	0.0267171	0.0850911	0.0289846	0.198513	0.184795	0.0878213	0.0552455	0.0145991	0.0247088	0.136982	0.0605643	0.0177972	0.394334	0.368199	0.429247	0.100155	0.603253	0.109979	0.0423673	0.0401095	0.0192821	0.146211	0.0139478	0.0148724	0.0164033	0.0283638	0.0198259	0.0168902	0.0409651	0.0232193	0.0417211	0.0256869	0.0210931	0.0201967	0.0330646	0.0290828	0.0180927
cg15042080	TMEM74	0.013571	0.120938	0.0321161	0.427167	-0.395051	4	14	TRUE	0.0295809	0.0253431	0.027881	0.0861711	0.0352505	0.405624	0.201489	0.0254263	0.0552344	0.199879	0.0328375	0.134563	0.0473422	0.0265617	0.0346478	0.478053	0.0375447	0.324992	0.184096	0.5	0.0227074	0.0413948	0.0233559	0.0184118	0.0250522	0.0424136	0.0283521	0.0404307	0.0441412	0.0323034	0.0345145	0.032877	0.0318619	0.0672419	0.0455566	0.0321628	0.0453672	0.0181038	0.0281851	0.0181414
cg26632776	LRRC3	0.000599295	0.120431	0.0332035	0.420526	-0.387322	4	141	TRUE	0.111878	0.0278241	0.0386882	0.0539946	0.0582378	0.058432	0.0511931	0.173996	0.04153	0.181127	0.544043	0.0244524	0.0143908	0.0721134	0.0346466	0.349402	0.0240333	0.135693	0.343	0.445658	0.043564	0.0772552	0.0377531	0.0370144	0.0308537	0.0169936	0.0273698	0.0231074	0.0152072	0.0216284	0.0229475	0.030761	0.0305518	0.035102	0.0418361	0.0260167	0.0459376	0.0339517	0.0468585	0.0245083
cg23211240	BTG4	0.00120111	0.14559	0.0594923	0.425587	-0.366094	4	560	TRUE	0.402735	0.0803712	0.0812368	0.0357487	0.174949	0.0572753	0.0597226	0.0410598	0.0723024	0.119749	0.394888	0.0745319	0.1073	0.200504	0.0391864	0.406058	0.184355	0.498666	0.115456	0.12723	0.0723033	0.101081	0.0476191	0.0568145	0.088596	0.0611529	0.0938405	0.0424704	0.0335073	0.0360222	0.0496483	0.0468576	0.0534521	0.076214	0.0219803	0.0156642	0.0276444	0.0773716	0.11863	0.0800316
cg00891278	CCDC37	5.55756e-05	0.157878	0.0632195	0.421075	-0.357856	4	2	TRUE	0.165912	0.0963392	0.0729645	0.171578	0.0559358	0.351095	0.157236	0.208475	0.0665239	0.0950448	0.424993	0.0863531	0.521188	0.179509	0.0596578	0.0849332	0.139219	0.0647352	0.387025	0.0960633	0.0618451	0.0538423	0.0713899	0.0962929	0.178787	0.0356321	0.0387791	0.0299188	0.0332706	0.0351292	0.0609049	0.0701309	0.0779672	0.0707403	0.105876	0.130728	0.0620115	0.0787351	0.0547762	0.043802
cg16638540	ZNF135	0.000338	0.13265	0.0460718	0.391449	-0.345378	4	144	TRUE	0.0418642	0.0472153	0.10324	0.0456445	0.325279	0.11427	0.293885	0.0615303	0.0655819	0.0390381	0.019793	0.182552	0.593603	0.353031	0.0824046	0.0559608	0.122509	0.130891	0.201061	0.0402053	0.0276661	0.0295461	0.100359	0.0407926	0.198324	0.0314448	0.0175728	0.0185958	0.0215677	0.075353	0.0397131	0.030648	0.025863	0.146971	0.0350632	0.0335972	0.0235827	0.0918246	0.108489	0.0317044
cg19884262	FLJ46831	4.37658e-08	0.122111	0.0231832	0.345848	-0.322665	4	16	TRUE	0.18914	0.0348975	0.0262183	0.129217	0.0286811	0.183224	0.0437746	0.0707735	0.0501563	0.0794962	0.31362	0.0308176	0.178254	0.199589	0.0315171	0.319429	0.0604537	0.132336	0.266297	0.484045	0.030431	0.0241719	0.0303409	0.0628292	0.0530603	0.0179998	0.0102845	0.0188238	0.01874	0.031226	0.0252396	0.0228509	0.0175656	0.024838	0.0143106	0.0124017	0.0197015	0.0441133	0.0330026	0.0184861
cg21359747	ALDH1A3	0.00120111	0.14344	0.0504847	0.372699	-0.322214	4	575	TRUE	0.0783333	0.124353	0.079421	0.0980798	0.159012	0.171916	0.0428769	0.291111	0.0646842	0.211206	0.0393241	0.0398539	0.238328	0.0922939	0.0393204	0.060048	0.605744	0.320951	0.247229	0.272987	0.0532753	0.0306749	0.150611	0.038129	0.0362482	0.116008	0.0348445	0.0454946	0.0500634	0.041417	0.0885337	0.0726414	0.0547099	0.0473266	0.0502652	0.0318673	0.0480786	0.0517571	0.0502522	0.0753435
cg05436658	PRKCB1	0.0428911	0.0971275	0.0307097	0.348975	-0.318265	4	246	TRUE	0.258606	0.0184106	0.0202176	0.0171289	0.0245541	0.0481851	0.0949522	0.0324732	0.0372093	0.0384182	0.230831	0.0230641	0.400353	0.0698374	0.0196194	0.21141	0.0216893	0.0516509	0.506111	0.193742	0.0224755	0.0285268	0.0184161	0.0217314	0.0185742	0.0391786	0.0611888	0.0356674	0.0429774	0.0209396	0.0321163	0.105218	0.0208519	0.0276277	0.0202381	0.0124724	0.0157235	0.0240727	0.0178312	0.0243473
cg22243662	ATP6V1C2	0.0335988	0.0898518	0.0230543	0.336167	-0.313112	4	482	TRUE	0.434279	0.0220099	0.0232159	0.0223609	0.286692	0.0198915	0.266038	0.0141347	0.171613	0.0185945	0.0168298	0.0255172	0.0689995	0.0182867	0.0150395	0.0782058	0.0242881	0.357657	0.0930959	0.0515276	0.0351735	0.0295298	0.0138695	0.0180459	0.121401	0.0300819	0.0229008	0.0219862	0.0470756	0.0211762	0.0289038	0.0156801	0.0148462	0.0276746	0.0230552	0.0154274	0.0305755	0.0262873	0.0205388	0.0240222
cg24715245	UCHL1	0.0143628	0.130124	0.0539179	0.363452	-0.309534	4	135	TRUE	0.0461179	0.0564851	0.0423047	0.0550097	0.0664252	0.0624025	0.11124	0.0915969	0.158934	0.187802	0.0336345	0.04738	0.323011	0.348355	0.0576214	0.397108	0.226533	0.0887657	0.385335	0.165352	0.135146	0.0278851	0.0495727	0.0393778	0.0497071	0.0575304	0.0671501	0.0483284	0.0715635	0.0512909	0.0676926	0.0628582	0.104537	0.031062	0.0465303	0.0428998	0.0827763	0.0621193	0.0430283	0.0598731
cg18952647	BNC1	0.00161298	0.119074	0.0411353	0.348736	-0.307601	4	276	TRUE	0.129495	0.0490694	0.0360615	0.0521198	0.0541464	0.390221	0.163847	0.0419317	0.0492676	0.0468116	0.0566885	0.0191955	0.446215	0.246835	0.0477681	0.107719	0.165873	0.192887	0.166303	0.311673	0.0269192	0.026502	0.0493729	0.0189809	0.0809401	0.0540151	0.0336477	0.0242831	0.0442853	0.0235393	0.0242612	0.0259697	0.0246937	0.0375114	0.0653661	0.0291559	0.0372507	0.0304465	0.0496161	0.0577512
[truncated: 384 more rows]
[truncated: 10 more columns]
