# Supplementary material for: Genome-Wide Promoter Methylome of Small Renal Masses
Source: PLoS One. 2013 Oct 24;8(10):e77309. doi: 10.1371/journal.pone.0077309 (PMC3811999; doi:10.1371/journal.pone.0077309)
Supplement: Table S6 — Genes differentially hypermethylated in oncocytoma. Column F Mean b-value_meth = mean of b-values from oncocytomas with hypermethylation only. Column G Delta b-value = difference between mean b-value of oncocytomas with hypermethylation only and mean b-value of comparison tumor type. (XLS) [file pone.0077309.s008.xls]

## Sheet: Onco vs All RCC
TargetID	SYMBOL	Wilcoxon p-value	Mean b-value_Onco	Mean b-value_all RCC	Mean b-value_meth	Delta b-value	# of tumors w/ hypermethylation	Distance to TSS (bp)	CpG island	onco	onco	onco	onco	onco	onco	onco	onco	onco	onco	onco	onco	onco	onco	onco	onco	onco	onco	onco	onco	onco	onco	onco	onco	onco	ccRCC	ccRCC	ccRCC	ccRCC	ccRCC	ccRCC	ccRCC	ccRCC	ccRCC	ccRCC	ccRCC	ccRCC	ccRCC	ccRCC	ccRCC
cg23442323	CD109	0.000266823	0.065061	0.033147	0.330208	-0.297061	2	362	TRUE	0.034999	0.0406962	0.0342926	0.27042	0.0341926	0.0335749	0.0244366	0.038277	0.0474094	0.389996	0.0630554	0.0533584	0.0389381	0.0360637	0.0398496	0.0642914	0.0385516	0.0268131	0.101102	0.0185576	0.0384566	0.0449782	0.0380325	0.0388414	0.0373412	0.0215927	0.0325292	0.0206085	0.0220285	0.0173312	0.0261302	0.0257333	0.0222495	0.0386054	0.0306369	0.0295521	0.0315056	0.0841523	0.0316236	0.0350523
cg14254419	AMPD2	0.000451772	0.100095	0.0566855	0.336272	-0.279587	2	242	TRUE	0.289749	0.0605672	0.0502443	0.0590596	0.0526797	0.0628327	0.0948911	0.0736196	0.107022	0.0629287	0.0919945	0.0690959	0.111223	0.0704607	0.255023	0.0973001	0.0689608	0.0754009	0.0625979	0.0461258	0.382796	0.0555768	0.063875	0.085994	0.0523683	0.046348	0.038219	0.0472718	0.0439611	0.055522	0.0807931	0.0394539	0.037014	0.128756	0.100186	0.0744344	0.0700008	0.0574192	0.0903867	0.0889949
cg24467291	RSN	0.0178299	0.0646303	0.0559011	0.321869	-0.265968	2	698	TRUE	0.0343012	0.0260207	0.0293321	0.0382088	0.0565192	0.0428047	0.0367978	0.0359165	0.0513005	0.0333641	0.021097	0.0492406	0.0520198	0.0380447	0.0494044	0.260623	0.0204069	0.0628571	0.0455512	0.0345772	0.383116	0.0373922	0.0802079	0.0670586	0.0295951	0.0515139	0.0637088	0.0494448	0.0682074	0.0407305	0.0877658	0.0434802	0.0525654	0.0855426	0.0492354	0.0409596	0.0367853	0.0300644	0.0606476	0.0756675
cg08607082	ICAM1	2.15324e-05	0.0878892	0.033837	0.271892	-0.238055	2	145	TRUE	0.0331754	0.0337858	0.261732	0.0352505	0.0335322	0.0394552	0.037458	0.0255605	0.0705384	0.0422106	0.206788	0.0248747	0.0430653	0.0561798	0.115939	0.156662	0.0248399	0.0231589	0.197153	0.282052	0.0875883	0.09954	0.0250225	0.0873769	0.154292	0.0451841	0.0416995	0.0193946	0.0252586	0.0286467	0.0224396	0.0178432	0.0222957	0.0358576	0.0311319	0.0325733	0.0303194	0.0507845	0.0331318	0.0318946
cg09587549	PYCARD	0.0208836	0.0506962	0.0217107	0.515918	-0.494207	1	138	TRUE	0.0283069	0.0308605	0.0333919	0.0330873	0.0808213	0.0322885	0.0186776	0.0241088	0.0207058	0.0364233	0.0213465	0.0203878	0.0188431	0.0257459	0.0179289	0.0161891	0.017606	0.0116771	0.0355798	0.515918	0.038937	0.133456	0.0210873	0.0209806	0.0130506	0.0162411	0.0217763	0.0265787	0.0233245	0.0236428	0.025689	0.0172691	0.0117215	0.0225655	0.0193135	0.0102437	0.0187954	0.0366438	0.0173832	0.0159853
cg24457521	ATP5E	9.65821e-05	0.0434315	0.0181283	0.496852	-0.478724	1	2	TRUE	0.038961	0.0293746	0.0361446	0.0485299	0.0231686	0.0320537	0.0174515	0.0211366	0.023458	0.0250504	0.0193962	0.0238323	0.0206203	0.0224302	0.0219638	0.0159721	0.0243229	0.496852	0.0137103	0.0182895	0.0280569	0.0325763	0.0179028	0.0158528	0.0186795	0.0320293	0.0209456	0.0191296	0.0170538	0.021097	0.022427	0.0193461	0.0215327	0.0208118	0.0191144	0.0258241	0.0186705	0.0436947	0.020622	0.018325
cg03799530	LNK	1.30996e-09	0.0933175	0.034742	0.497821	-0.463079	1	537	TRUE	0.0522751	0.044654	0.0529671	0.0411803	0.0558842	0.0664552	0.0806509	0.0604123	0.497821	0.0508214	0.0519409	0.0717524	0.0439811	0.0606372	0.0725154	0.0507858	0.0606829	0.0837937	0.0916719	0.130868	0.186507	0.201461	0.0423423	0.118453	0.0624235	0.063201	0.0430797	0.0246168	0.0276397	0.028	0.0411358	0.0163782	0.0130526	0.0312325	0.0280494	0.033869	0.0238292	0.0542746	0.0334069	0.0245648
cg26537639	CYBA	0.00529377	0.0415067	0.0181328	0.44786	-0.429728	1	83	TRUE	0.0329268	0.0177263	0.0216187	0.0545746	0.0213728	0.0232385	0.0184314	0.0344116	0.0344981	0.0305414	0.0186405	0.0410016	0.0183399	0.0287799	0.0173845	0.0136573	0.0146141	0.0198379	0.0128102	0.44786	0.0217435	0.00895522	0.065663	0.00851281	0.0105263	0.0154965	0.0198408	0.0143488	0.0142257	0.0166516	0.0140597	0.0248291	0.0153449	0.0203384	0.0215349	0.0152091	0.0237735	0.0738946	0.0140597	0.0099681
cg26196700	SORD	0.00351323	0.0293548	0.0100807	0.433625	-0.423545	1	78	TRUE	0.0205966	0.00920346	0.0135571	0.0232654	0.0103633	0.0110836	0.0108983	0.0135231	0.0183044	0.0160294	0.0161986	0.0208657	0.433625	0.0117951	0.0122898	0.00967653	0.0121879	0.0150106	0.0071333	0.00891131	0.0101147	0.0100874	0.00384468	0.00731654	0.00798809	0.00783563	0.00864221	0.0083042	0.00766629	0.00945278	0.0107925	0.01001	0.00654553	0.0125211	0.0140748	0.0089979	0.0121005	0.01789	0.0163502	0.0125156
cg04490516	GBL	0.000519551	0.0710844	0.041042	0.426992	-0.38595	1	326	TRUE	0.0360694	0.0996466	0.0656716	0.0709434	0.0312297	0.0449006	0.0339133	0.0642801	0.0485666	0.0801771	0.0602132	0.0832504	0.0583136	0.0679547	0.0633628	0.046408	0.0539695	0.0347737	0.104629	0.0277801	0.426992	0.0488502	0.0321964	0.0624187	0.0305982	0.0573192	0.0393268	0.0202694	0.0318864	0.0385042	0.0356502	0.0642838	0.0305983	0.0546597	0.060352	0.0464286	0.0653779	0.0698039	0.0444266	0.0429092
cg05714219	GALNT14	0.0120262	0.0370622	0.0194202	0.400413	-0.380993	1	467	TRUE	0.0240371	0.0171055	0.0195004	0.0332259	0.0152302	0.0201074	0.0213664	0.0271455	0.0446107	0.0230206	0.0258856	0.0157769	0.0195768	0.0201754	0.0223814	0.0207043	0.0123645	0.0154741	0.0326888	0.0176901	0.0179121	0.0282774	0.0177162	0.400413	0.014167	0.0144894	0.0133324	0.0156586	0.0162151	0.0199654	0.0176846	0.0128595	0.013225	0.0160823	0.0171866	0.0124469	0.0181622	0.0410163	0.0153746	0.0207276
cg21795497	FLJ23554	0.00324998	0.0546962	0.0330995	0.408859	-0.37576	1	147	TRUE	0.0351842	0.0315714	0.0408805	0.0646831	0.0346069	0.027408	0.0251233	0.0382818	0.0501216	0.0642458	0.408859	0.0553746	0.0200634	0.0469208	0.0409946	0.0435884	0.0302905	0.0516579	0.0556825	0.03125	0.0250088	0.0543205	0.0231159	0.047812	0.0203585	0.0251404	0.0313869	0.0239222	0.0226281	0.0212355	0.0282176	0.021985	0.017896	0.0400725	0.0432208	0.0246673	0.0349945	0.119363	0.024919	0.0273731
cg16433922	SFRP4	0.00713911	0.0722692	0.0706545	0.43111	-0.360455	1	327	TRUE	0.0488728	0.04201	0.0324348	0.0607359	0.0355278	0.0411114	0.0413223	0.0520552	0.0479981	0.052329	0.0583441	0.0435094	0.0933391	0.076121	0.0523812	0.0723705	0.0525967	0.0616155	0.43111	0.0624322	0.063024	0.0712323	0.0850265	0.0763649	0.0528657	0.0578903	0.0402848	0.0639463	0.0644422	0.0561445	0.0697699	0.0414971	0.0345229	0.0830912	0.0926946	0.0631229	0.0607459	0.0529217	0.0895427	0.0798885
cg01120898	IL1RAP	0.00218074	0.03863	0.0192009	0.374525	-0.355324	1	509	TRUE	0.0221127	0.0195671	0.0141807	0.0263468	0.0148033	0.0170983	0.024572	0.0160291	0.0223421	0.0380176	0.0320611	0.374525	0.0137326	0.0204857	0.0226751	0.0170637	0.0151043	0.0687779	0.0236586	0.0237958	0.0259012	0.019851	0.0204864	0.0230461	0.0495169	0.0164412	0.0121299	0.0136543	0.0143907	0.0130273	0.0154006	0.0116697	0.0105127	0.0264163	0.0192415	0.0186478	0.0144885	0.0300193	0.0135751	0.0159059
cg02335441	ASTE1	0.000294121	0.035035	0.0167645	0.357649	-0.340884	1	302	TRUE	0.0230844	0.0158151	0.0437439	0.0300231	0.0152435	0.0203084	0.0182292	0.0203002	0.01691	0.0229148	0.0206279	0.0233333	0.0196047	0.0141952	0.0302002	0.0141774	0.0221372	0.011611	0.0218982	0.0166199	0.0288599	0.0250351	0.0171613	0.0261927	0.357649	0.0161245	0.015625	0.0152885	0.0135317	0.0116532	0.0158802	0.0095211	0.0152864	0.0235427	0.015217	0.0105046	0.01686	0.0333104	0.0265496	0.0171608
cg09529667	SSBP4	0.0172677	0.0492779	0.0290613	0.369137	-0.340076	1	975	TRUE	0.0294424	0.0301613	0.0508534	0.0216574	0.0214044	0.0476942	0.0243288	0.0395765	0.0605331	0.0397785	0.0373398	0.0415604	0.0380417	0.0311208	0.0216771	0.0299611	0.0235312	0.0163304	0.0558004	0.369137	0.0191955	0.08444	0.0304175	0.0471874	0.0207765	0.0281606	0.0522946	0.0209782	0.0588141	0.024826	0.0225778	0.0164526	0.0103444	0.0446851	0.0338857	0.0291719	0.0241364	0.0233581	0.0283024	0.0265389
cg25923856	TMEM14A	0.0437404	0.0456151	0.0379459	0.376202	-0.338256	1	154	TRUE	0.0262959	0.0216574	0.0218273	0.0360399	0.0339272	0.0308458	0.0207078	0.0258446	0.376202	0.0391312	0.0351842	0.0356329	0.0321456	0.034016	0.0352941	0.0320563	0.017339	0.0332444	0.029739	0.0350577	0.0400939	0.041787	0.0427766	0.0389801	0.0245518	0.027797	0.0306013	0.0296635	0.0263565	0.0447869	0.0316019	0.0175767	0.0148322	0.0478688	0.0351848	0.0469037	0.038855	0.0624257	0.036289	0.0513263
cg22920873	HSPC268	7.80757e-05	0.0409959	0.0171134	0.345343	-0.328229	1	922	TRUE	0.0205081	0.0287282	0.018909	0.0242194	0.0200768	0.0395389	0.0279229	0.0227405	0.0568458	0.0166874	0.0127778	0.0154145	0.0182776	0.0167972	0.090199	0.0107066	0.0261434	0.0210649	0.0765818	0.00929185	0.0213152	0.0436033	0.015822	0.345343	0.0253831	0.0120146	0.028292	0.0147506	0.0106316	0.0151104	0.017459	0.00765912	0.00862109	0.0463336	0.0124853	0.0105756	0.0146537	0.00830671	0.0124588	0.0135465
cg10273210	TRIM59	0.0259063	0.0442003	0.0255647	0.33241	-0.306845	1	39	TRUE	0.0277607	0.0192254	0.0218924	0.0155528	0.019913	0.0256711	0.0476292	0.0503352	0.0224503	0.0310035	0.0224268	0.0232558	0.039677	0.0413558	0.060528	0.0235036	0.33241	0.0377834	0.0280754	0.0226888	0.0324884	0.03418	0.0323565	0.0744756	0.0183701	0.0328989	0.0526468	0.0290991	0.0201942	0.0236536	0.0330351	0.024867	0.0179879	0.0305157	0.0206007	0.0232974	0.0197009	0.0252279	0.0202907	0.0231949
cg13623690	COTL1	0.00218074	0.0482545	0.0251723	0.3292	-0.304028	1	131	TRUE	0.0593129	0.0482894	0.0486999	0.0971922	0.0307762	0.035721	0.0244668	0.3292	0.0298994	0.0386364	0.0308813	0.0387349	0.0239913	0.0219318	0.0691859	0.0247566	0.0239175	0.0245399	0.0205754	0.024123	0.0674938	0.0271011	0.022425	0.0281803	0.0163298	0.0256449	0.0258909	0.0268375	0.0198009	0.0232895	0.0304342	0.0313316	0.0224164	0.0256582	0.0297678	0.0248579	0.0224215	0.0627387	0.0154052	0.0223043
cg21039631	CD58	0.00106596	0.0722779	0.0391679	0.342001	-0.302834	1	749	TRUE	0.0354724	0.342001	0.0373926	0.0287256	0.0345073	0.0511895	0.0455232	0.0878653	0.0670329	0.0430654	0.0680819	0.0365484	0.0707849	0.0441434	0.0554412	0.0612337	0.0253672	0.0211441	0.151443	0.0871983	0.150763	0.0918271	0.0654517	0.0654819	0.0392615	0.0383153	0.0521776	0.0244484	0.0456162	0.0441576	0.0274512	0.0268721	0.0221229	0.0525964	0.0540054	0.0607641	0.0470936	0.0226318	0.0282504	0.0638741
cg01946574	PTPRM	0.0475319	0.0504007	0.0445195	0.346091	-0.301572	1	369	TRUE	0.033426	0.033151	0.0262311	0.0348208	0.0290349	0.0331173	0.0297274	0.0323494	0.0585833	0.346091	0.0426434	0.0742037	0.0409608	0.0424057	0.0322228	0.0340266	0.0280845	0.032082	0.0611968	0.0377539	0.0441672	0.0440613	0.0333018	0.0372072	0.0191676	0.0304631	0.0314544	0.0409514	0.0302893	0.0379912	0.0492349	0.0285887	0.0400019	0.0403449	0.0378863	0.0366624	0.0575656	0.0684811	0.0632401	0.0423465
cg26788107	MGC13096	0.0402039	0.0612582	0.0420602	0.336074	-0.294014	1	181	TRUE	0.0527046	0.0603687	0.0510614	0.0600836	0.0426229	0.0546188	0.0317848	0.0526316	0.0443235	0.101695	0.0679572	0.0730942	0.0288922	0.0566653	0.0279445	0.336074	0.0437729	0.028691	0.0845042	0.0439924	0.0429829	0.0299594	0.0306239	0.0411396	0.0432661	0.0322873	0.0333136	0.0348521	0.0310416	0.0306776	0.0404881	0.0231412	0.0236873	0.062259	0.0371278	0.0512088	0.0397473	0.0674309	0.0340028	0.0336103
cg25821963	ABLIM3	0.0283549	0.0470178	0.0285374	0.320378	-0.291841	1	38	TRUE	0.0187588	0.0764889	0.0151251	0.0211274	0.0240533	0.0344762	0.0316808	0.0460663	0.0258943	0.0466622	0.0723882	0.0301679	0.0309508	0.0333024	0.320378	0.0211964	0.0159778	0.0244888	0.0884314	0.0472433	0.0327369	0.0233334	0.0215647	0.0484199	0.0245311	0.0620078	0.0207672	0.0215502	0.0190016	0.015322	0.0167063	0.0157906	0.0114136	0.0217158	0.0173892	0.0261585	0.019479	0.0244472	0.0207857	0.0213511
cg16041660	PRICKLE1	0.0437404	0.0339587	0.0152717	0.306069	-0.290798	1	118	TRUE	0.0117387	0.05481	0.0232657	0.0144184	0.0122417	0.0206322	0.0139371	0.0164698	0.0116286	0.0793095	0.00960397	0.00965769	0.0180186	0.0149511	0.0139023	0.00690856	0.0309411	0.0101289	0.103947	0.00955265	0.306069	0.013729	0.0127693	0.0201599	0.0101756	0.00995503	0.00952504	0.0103121	0.0107161	0.0125724	0.0113434	0.0100104	0.00863579	0.0111422	0.011618	0.0101417	0.0106141	0.0177554	0.020118	0.00804365
cg24805239	DFNA5	0.00713911	0.0724794	0.0463503	0.331888	-0.285538	1	123	TRUE	0.0304888	0.048504	0.0576755	0.0391987	0.0317867	0.0498023	0.0775545	0.0915925	0.0642447	0.0397756	0.0461442	0.0556343	0.0505608	0.0498507	0.134533	0.0611496	0.331888	0.0386482	0.14261	0.0485656	0.0355783	0.0339969	0.0456749	0.172728	0.0337999	0.104701	0.0353943	0.0288111	0.0268767	0.0342883	0.0441669	0.0225852	0.0185896	0.0549144	0.0392272	0.0468415	0.044828	0.0521442	0.0425169	0.0424177
cg17475918	HLA-E	0.0172677	0.0599818	0.0398659	0.316302	-0.276436	1	34	TRUE	0.0274544	0.0695179	0.0203385	0.0545315	0.0585298	0.124318	0.0231303	0.0392301	0.04318	0.085629	0.0427807	0.0459413	0.0431394	0.0510147	0.0833578	0.0592352	0.0320016	0.0346011	0.0219523	0.316302	0.0347132	0.0717721	0.046019	0.0275991	0.043256	0.0273839	0.14581	0.0273684	0.0332829	0.0304269	0.0598879	0.034197	0.0408291	0.0396933	0.0313343	0.0358945	0.0756549	0.0849876	0.0502256	0.0531686
cg25729068	MTAC2D1	0.0128603	0.0541105	0.0351315	0.308865	-0.273734	1	552	TRUE	0.0348754	0.0243176	0.030783	0.0309785	0.0355916	0.0369307	0.053368	0.0548609	0.0227507	0.0291279	0.308865	0.062182	0.0388818	0.02948	0.0426706	0.0431262	0.0419888	0.0495746	0.0318968	0.091789	0.03025	0.0746743	0.0519608	0.086077	0.0157614	0.0245132	0.0413451	0.0425926	0.031585	0.0259309	0.0532391	0.0194241	0.0202628	0.0446297	0.0232128	0.0242775	0.0244104	0.0270044	0.0301524	0.0352146
cg19570574	THBS1	0.0488547	0.0619331	0.0431245	0.315628	-0.272503	1	456	TRUE	0.0545499	0.039316	0.0312106	0.0430318	0.0447572	0.0482735	0.045169	0.0748378	0.315628	0.0562144	0.048876	0.0611789	0.0443107	0.0406103	0.0563124	0.0439731	0.0334395	0.0652055	0.0433043	0.0348907	0.142254	0.0483939	0.0450054	0.0607477	0.0268377	0.0354518	0.0408445	0.0366513	0.0371293	0.0405047	0.0388535	0.0500942	0.030436	0.0579392	0.0497445	0.0458814	0.0324649	0.0663887	0.0508027	0.0459128
cg02128567	KCNK5	2.2827e-05	0.0602152	0.0230185	0.287517	-0.264498	1	228	TRUE	0.0415263	0.0514047	0.0465	0.034944	0.0221946	0.0513862	0.0273151	0.0699373	0.0927614	0.0124201	0.028888	0.0176326	0.0295912	0.0200231	0.0287052	0.287517	0.0535501	0.0184085	0.0867747	0.015083	0.12008	0.0612924	0.0212895	0.203189	0.0629663	0.019745	0.02106	0.0254082	0.0128959	0.018999	0.0276079	0.0207233	0.014004	0.0132729	0.011501	0.00977665	0.0159184	0.0380449	0.0487357	0.0173502
cg23916158	MYBBP1A	0.000818408	0.0303056	0.0164777	0.274051	-0.257573	1	171	TRUE	0.0345727	0.0203768	0.0255552	0.0277951	0.021351	0.0200274	0.0139884	0.0185109	0.0161457	0.0299876	0.274051	0.0275805	0.0163296	0.020155	0.0160265	0.0137662	0.0192862	0.0147458	0.016855	0.0139071	0.0182913	0.0220455	0.0154399	0.0204233	0.0204268	0.0136539	0.0161387	0.021383	0.0170084	0.0134627	0.0149752	0.0148386	0.0127764	0.0218073	0.0168383	0.0159629	0.0161179	0.0292154	0.0199476	0.016986
cg20424530	IRAK4	0.00794498	0.0366087	0.0186974	0.267589	-0.248892	1	271	TRUE	0.0338505	0.0278118	0.0252265	0.0642857	0.0194792	0.0263892	0.014166	0.267589	0.053967	0.0861223	0.0367335	0.0372461	0.015677	0.0262132	0.0154489	0.0204887	0.0164127	0.00948917	0.0129143	0.0144144	0.0235447	0.0312427	0.0109128	0.014007	0.0115851	0.0191351	0.0252252	0.0160982	0.0147019	0.0130837	0.0153902	0.0144581	0.0111984	0.0187331	0.0145654	0.0180934	0.0181538	0.054615	0.0127754	0.0141166
cg05395995	LOC221143	0.00177555	0.0339562	0.0188281	0.266435	-0.247607	1	126	TRUE	0.0314185	0.0281561	0.0226935	0.0511509	0.0222615	0.0232515	0.0160688	0.0243637	0.0357235	0.0456013	0.266435	0.0279921	0.0122676	0.0209916	0.0122162	0.0175532	0.0186608	0.0141926	0.0187728	0.0228938	0.0196151	0.0376696	0.0170594	0.0294809	0.0124149	0.0198913	0.0190071	0.0156024	0.0130843	0.019003	0.0159027	0.0161887	0.0122527	0.0278607	0.0157166	0.0205963	0.0259235	0.0691824	0.0114084	0.0127518
cg01851208	C10orf58	0.000119091	0.0632297	0.0383412	0.279867	-0.241526	1	255	TRUE	0.0347782	0.0336265	0.0446903	0.0395587	0.0288748	0.0514562	0.0571207	0.0469549	0.0527799	0.066939	0.0414576	0.0316888	0.0754276	0.0466369	0.0765638	0.062003	0.279867	0.0395962	0.112186	0.0563846	0.0502022	0.0918897	0.0436997	0.0813488	0.0350107	0.0328178	0.0313676	0.0250834	0.0246133	0.027205	0.0280991	0.0324442	0.0264218	0.0399602	0.0375718	0.0574087	0.036036	0.0480322	0.0278924	0.0700402
cg12011267	PPP1R13B	0.000374003	0.0584838	0.0682097	0.30932	-0.241111	1	781	TRUE	0.0480041	0.0243498	0.0310818	0.0391005	0.0431191	0.11121	0.0548675	0.0381014	0.0425593	0.0376675	0.30932	0.0503933	0.0663112	0.0669214	0.0382719	0.0381876	0.035603	0.0762769	0.0334879	0.0430813	0.0481215	0.074648	0.0561201	0.028036	0.0272533	0.0923005	0.0439857	0.0670885	0.0527462	0.0567721	0.0508295	0.0464067	0.0553112	0.0887633	0.0614636	0.0632877	0.0970355	0.085127	0.0877711	0.0624835
cg20234170	CAT	0.0120262	0.0604378	0.0425835	0.281068	-0.238485	1	371	TRUE	0.0539136	0.0498695	0.0384174	0.0581466	0.0522952	0.0362694	0.0314834	0.0457207	0.0465116	0.0468521	0.0481482	0.0421467	0.281068	0.0667461	0.0381406	0.0570048	0.0519339	0.0514076	0.0516047	0.0551304	0.0458802	0.066347	0.125875	0.0430173	0.0270141	0.0340582	0.0382609	0.0301717	0.0795053	0.0275482	0.0527323	0.0574454	0.0453179	0.0728004	0.0357785	0.0342785	0.054308	0.0633934	0.0689776	0.0512954
cg07479491	BMP6	0.00739932	0.0582566	0.0376594	0.274247	-0.236588	1	902	TRUE	0.108625	0.0433807	0.274247	0.0894246	0.0350395	0.0555165	0.0270664	0.0489392	0.0837321	0.0662116	0.0541945	0.0757435	0.0256072	0.040309	0.0368259	0.0370003	0.0279204	0.0342954	0.0347879	0.035289	0.0399885	0.0784596	0.0274308	0.0461539	0.0302263	0.0458474	0.0475654	0.0391207	0.0233097	0.0288704	0.0245446	0.0349308	0.0190709	0.0534574	0.101023	0.0287975	0.0410256	0.0834813	0.0515787	0.0259613
cg02995295	FLJ30707	0.0275178	0.0372315	0.030832	0.264671	-0.233839	1	455	TRUE	0.0831478	0.0259453	0.0186373	0.0214642	0.0248135	0.0226418	0.026149	0.0273956	0.0242208	0.0215755	0.264671	0.0269853	0.0367985	0.0242581	0.0217996	0.0217973	0.017731	0.0193758	0.0277017	0.0260844	0.0243268	0.0488282	0.0266398	0.0341685	0.0136314	0.031565	0.0275459	0.0242488	0.0264112	0.0245933	0.0274596	0.0162623	0.0219279	0.0493627	0.0309125	0.0366772	0.0311791	0.0178452	0.0400462	0.027019
cg21678388	ZNF354B	0.00617736	0.0638667	0.04358	0.276271	-0.232691	1	266	TRUE	0.0512434	0.0552699	0.0560897	0.105311	0.0469464	0.0536348	0.0413032	0.0490196	0.0546392	0.0606061	0.0577617	0.0594595	0.0314702	0.0437159	0.0348466	0.057066	0.0209832	0.0617478	0.276271	0.0500311	0.0377787	0.0616438	0.0276674	0.171585	0.0305774	0.0271961	0.0319837	0.0356514	0.0414431	0.0342316	0.0483153	0.037056	0.0317583	0.0495186	0.0937962	0.0426519	0.0200888	0.0817875	0.034932	0.040642
cg12999103	ATP13A2	6.64202e-05	0.0572402	0.0364858	0.266654	-0.230169	1	425	TRUE	0.0534157	0.0616097	0.0416495	0.0767494	0.0563447	0.0566038	0.0442495	0.0508804	0.0869981	0.0470709	0.266654	0.060117	0.0460805	0.0504142	0.0435477	0.0470464	0.0413203	0.0340715	0.0313341	0.0523793	0.029484	0.0452683	0.0324838	0.0427166	0.0325164	0.0358579	0.0372145	0.0368025	0.0371969	0.0394771	0.0419551	0.0242769	0.044144	0.0450518	0.0521806	0.0508528	0.0582072	0.0780287	0.0475696	0.0322866
cg02247582	ZNF512	2.26396e-07	0.0643895	0.0318269	0.258082	-0.226255	1	224	TRUE	0.0419708	0.0672112	0.0479734	0.0797782	0.024792	0.0630615	0.0307784	0.0740472	0.0407385	0.093307	0.258082	0.0583672	0.0381858	0.0404555	0.0584517	0.0455575	0.044757	0.142536	0.0966935	0.0293399	0.0581846	0.0513601	0.0301106	0.0481412	0.0458565	0.0300983	0.0320344	0.0298811	0.0245283	0.0298772	0.0383761	0.018132	0.0218507	0.0361146	0.0349663	0.0369342	0.0301211	0.0661566	0.0229627	0.0339833
cg16486059	C1orf135	5.33853e-05	0.0315869	0.0151135	0.241185	-0.226072	1	408	TRUE	0.0278046	0.0175943	0.0191198	0.0296195	0.0201214	0.0209299	0.0145261	0.0197316	0.0178994	0.0242903	0.0277225	0.0446372	0.0107947	0.0126874	0.0154261	0.0121822	0.0144604	0.031633	0.0339628	0.241185	0.0196706	0.0245366	0.0150978	0.0585103	0.0155294	0.0152186	0.0145588	0.0157492	0.013823	0.0150932	0.0132421	0.0120799	0.00848285	0.0156627	0.013149	0.0135254	0.0129468	0.0242985	0.0139321	0.00859145
cg02873524	PAPPA	0.0488547	0.0326597	0.0328703	0.258171	-0.225301	1	422	TRUE	0.020706	0.0200173	0.0375542	0.0233988	0.0369206	0.0206696	0.0258749	0.0189815	0.0169193	0.014174	0.0208298	0.0233641	0.0256301	0.016994	0.0180814	0.0205193	0.00992009	0.0303438	0.0437869	0.0168132	0.0245808	0.0280111	0.0304821	0.258171	0.0137475	0.0190729	0.0302102	0.0281577	0.0283676	0.0744626	0.0318111	0.0414182	0.027495	0.0289977	0.0225989	0.0287347	0.029932	0.0278928	0.0420064	0.0180321
cg14243026	HMP19	1.21437e-06	0.0413791	0.0175412	0.24055	-0.223009	1	26	TRUE	0.0287916	0.24055	0.0298507	0.0618001	0.0230864	0.0322981	0.038689	0.115143	0.047543	0.0249069	0.0791868	0.0295434	0.0171236	0.0160055	0.0189201	0.0176388	0.0170434	0.0293399	0.0375883	0.0108924	0.0208409	0.0111597	0.0175033	0.0323299	0.0367015	0.024781	0.0176619	0.0127464	0.0117348	0.0150593	0.116964	0.010038	0.0142219	0.0180124	0.0105154	0.00893216	0.0122514	0.0501832	0.0198856	0.0131377
cg20612559	SKIP	0.00218074	0.0321008	0.0172899	0.240147	-0.222857	1	320	TRUE	0.0321668	0.0216243	0.0257547	0.0465718	0.0222888	0.0194568	0.0174019	0.0158673	0.0220297	0.0243196	0.0254149	0.0254787	0.0170196	0.0174187	0.0201415	0.0215995	0.0144079	0.0195165	0.240147	0.0139548	0.0153863	0.0578625	0.0136546	0.042237	0.0107978	0.019427	0.0159001	0.0177675	0.0165571	0.0246604	0.0148277	0.0279447	0.0154156	0.0211768	0.0228291	0.0213851	0.0224786	0.0458145	0.019221	0.0188579
cg09916572	ZP3	0.0309972	0.0326676	0.0220116	0.243125	-0.221114	1	15	TRUE	0.0197585	0.0287843	0.0203247	0.0328322	0.0194093	0.0233863	0.0184518	0.034124	0.023112	0.0320809	0.0254432	0.032084	0.017207	0.0146525	0.0157449	0.0156842	0.0139788	0.0153819	0.0248119	0.0244138	0.0410914	0.0404705	0.0129343	0.0274023	0.243125	0.0145935	0.0826109	0.0175667	0.016036	0.0253596	0.0363952	0.0159741	0.012328	0.0219537	0.0230031	0.0215071	0.0227352	0.0332018	0.0227725	0.0143698
cg25267732	MGC39633	0.00351323	0.0865248	0.0614443	0.278695	-0.217251	1	665	TRUE	0.0913079	0.0924617	0.0717847	0.0868683	0.0840429	0.0884946	0.0696449	0.189601	0.106504	0.128319	0.278695	0.0744322	0.0525967	0.0713392	0.0677862	0.0567077	0.039699	0.048408	0.0612472	0.0637997	0.0908393	0.0557286	0.0563398	0.0921197	0.0443525	0.0602311	0.0574606	0.0534793	0.0592293	0.0608696	0.0685867	0.0475981	0.0733333	0.0584446	0.0539886	0.0488074	0.050784	0.103463	0.0530938	0.0496742
cg09277365	FLJ90709	0.00595564	0.063376	0.0757049	0.290711	-0.215006	1	428	TRUE	0.0498743	0.0515848	0.0408163	0.0560773	0.0522083	0.0586175	0.0520953	0.0330366	0.036714	0.0575568	0.290711	0.0526779	0.0626165	0.045089	0.0699101	0.0579727	0.0351156	0.0430519	0.0733662	0.0570113	0.0500041	0.0623614	0.0607455	0.0934477	0.0417382	0.0522094	0.0679673	0.0815653	0.0970943	0.0522351	0.0904252	0.0409135	0.0463768	0.0927146	0.0545184	0.056389	0.0563024	0.0638126	0.0408327	0.0782635
cg04678793	LY6E	0.0488547	0.0348293	0.0239781	0.236821	-0.212843	1	359	TRUE	0.0609013	0.0192518	0.0292302	0.0636846	0.0277452	0.0269482	0.0180808	0.0166391	0.0240964	0.036646	0.0258859	0.0224654	0.0129284	0.0213904	0.0109264	0.0114068	0.0191192	0.0552214	0.0346059	0.236821	0.0162347	0.0223687	0.0322266	0.0135413	0.0123663	0.0307152	0.0192513	0.0174894	0.0150019	0.0203809	0.0325186	0.0130371	0.0120736	0.0225523	0.0255239	0.0153959	0.0213405	0.0440945	0.0191647	0.0114568
cg14870461	AER61	0.00324998	0.0419406	0.0526183	0.263741	-0.211123	1	671	TRUE	0.0239867	0.0173877	0.0173175	0.0264706	0.0676549	0.0404341	0.0249172	0.0304233	0.0446301	0.0218666	0.0241907	0.0201464	0.0330556	0.0381736	0.0243218	0.0340599	0.0601636	0.0278683	0.263741	0.0500559	0.0422959	0.0354844	0.0535479	0.0150167	0.0113037	0.0326311	0.0232316	0.0550723	0.0474812	0.0471693	0.126363	0.0460371	0.0684413	0.092171	0.0664215	0.0544761	0.0809107	0.0793358	0.137647	0.0598985
cg12914362	FZD8	0.0104986	0.0291239	0.025811	0.235687	-0.209876	1	117	TRUE	0.01765	0.0188772	0.0128652	0.0186176	0.0219142	0.0313181	0.0220235	0.0257947	0.0341896	0.01515	0.0176045	0.0163512	0.0198822	0.0203316	0.024903	0.0156193	0.0122669	0.013493	0.0227983	0.0189904	0.0253759	0.0269569	0.0292295	0.235687	0.0102059	0.0238194	0.0275864	0.0227945	0.0234512	0.0179473	0.0321333	0.0199562	0.0141989	0.029318	0.0209787	0.0134473	0.0196843	0.0255945	0.0189078	0.0223583
cg17820591	ENO3	3.04646e-05	0.0576229	0.0304775	0.238138	-0.20766	1	708	TRUE	0.238138	0.0434597	0.0394059	0.042718	0.029236	0.0334596	0.0671253	0.0601799	0.0638853	0.0338276	0.0459201	0.0387368	0.0561677	0.128068	0.0384417	0.0886658	0.0231988	0.0574506	0.0383939	0.025736	0.0311853	0.0647978	0.022561	0.0945224	0.0352915	0.0325607	0.0571924	0.0283617	0.0251788	0.0210314	0.0271884	0.0284499	0.0151715	0.0398675	0.0414934	0.0390053	0.0391007	0.0451483	0.0366467	0.0378456
cg15444978	MARK3	0.000374003	0.0361453	0.0183571	0.224242	-0.205885	1	401	TRUE	0.0305895	0.0172429	0.224242	0.0367973	0.0280822	0.029702	0.0304129	0.023857	0.0461397	0.0222106	0.0249734	0.116667	0.0139446	0.0183578	0.0152855	0.0159374	0.0107045	0.0132408	0.0393514	0.0160497	0.025153	0.0199731	0.0156044	0.0465	0.022614	0.0219258	0.0134492	0.0141033	0.0132205	0.0182284	0.0187875	0.0160697	0.0111111	0.0166101	0.0183577	0.0122581	0.0163551	0.0244029	0.0156647	0.0084776
cg11857445	AATF	5.63997e-05	0.0806902	0.0379181	0.243777	-0.205859	1	270	TRUE	0.0423655	0.0427028	0.0411161	0.0393647	0.0392118	0.0627479	0.102262	0.0621845	0.243777	0.0950043	0.0477798	0.211061	0.133048	0.0427966	0.0790166	0.0494853	0.0876374	0.0302344	0.190815	0.0485653	0.0310365	0.0322385	0.0370452	0.183396	0.0423623	0.0324116	0.0392625	0.0391159	0.0539065	0.0366467	0.0432931	0.0254887	0.0471145	0.0717864	0.0474628	0.0457525	0.0416159	0.0399093	0.042549	0.0401654
cg17010112	GENX-3414	0.0251311	0.0715749	0.050733	0.256228	-0.205495	1	676	TRUE	0.042634	0.0629371	0.256228	0.126332	0.0373791	0.0524715	0.0305219	0.0868357	0.0718458	0.126286	0.0883576	0.0579078	0.0399128	0.0756591	0.0482456	0.0510694	0.0906008	0.058038	0.117151	0.0413012	0.037483	0.0713486	0.0767351	0.0231811	0.0189091	0.0446247	0.044705	0.0536817	0.030636	0.0343147	0.0526201	0.0334702	0.0399698	0.0632988	0.0461833	0.0559235	0.0590194	0.102642	0.0975131	0.0685798
cg10663017	DUSP23	0.00688703	0.0617348	0.0393847	0.24341	-0.204025	1	454	TRUE	0.0914005	0.0548054	0.0666041	0.10259	0.0494929	0.0532688	0.0261888	0.0459063	0.24341	0.0914593	0.043251	0.124207	0.0375072	0.0697279	0.0343418	0.0534022	0.0365425	0.0426173	0.0241851	0.0315448	0.0353784	0.0865111	0.0262478	0.0444156	0.0283651	0.0319482	0.0440529	0.0246295	0.0283912	0.0213769	0.036841	0.0269035	0.0313888	0.0508055	0.0270223	0.0266814	0.0347172	0.0776786	0.019164	0.0334608
cg20195812	STAT4	5.8782e-08	0.0576974	0.0325273	0.236256	-0.203729	1	248	TRUE	0.0569464	0.0609109	0.0472331	0.0880952	0.0337431	0.0436569	0.0363379	0.0371201	0.0673653	0.0996148	0.05	0.0767516	0.0388932	0.0468996	0.0492691	0.0352285	0.0386046	0.0359672	0.0434783	0.0311742	0.040104	0.0515584	0.0348309	0.0623948	0.236256	0.0323668	0.034718	0.027599	0.0206742	0.0235348	0.0239871	0.0286175	0.021484	0.0336538	0.0238776	0.0294446	0.0254186	0.0493902	0.0233061	0.0320955
cg19264123	MOCOS	0.000451772	0.0503099	0.0574965	0.259942	-0.202445	1	256	TRUE	0.031951	0.0331692	0.0274809	0.0217096	0.0346267	0.0338046	0.0470013	0.0556493	0.041688	0.0338331	0.0473336	0.0325423	0.0554138	0.0426334	0.0423615	0.0448448	0.028339	0.0330024	0.259942	0.0434183	0.0542226	0.0505704	0.0656544	0.06893	0.0276265	0.0476485	0.0632173	0.0314924	0.0497661	0.0472404	0.0695937	0.0568132	0.0289047	0.070357	0.0591869	0.049298	0.0643644	0.0379155	0.0557091	0.0613375
cg07986525	NFE2L3	1.96473e-06	0.0536307	0.0201264	0.222455	-0.202329	1	339	TRUE	0.0287727	0.0921571	0.0150817	0.0151032	0.0133459	0.0449727	0.0352421	0.194114	0.222455	0.0234469	0.0237624	0.0346824	0.0307329	0.0227875	0.0415141	0.0260481	0.150824	0.0317876	0.0822053	0.029718	0.0271006	0.0302304	0.0195006	0.0907183	0.014465	0.0234697	0.0281634	0.0164776	0.0139483	0.0165273	0.0103438	0.00893972	0.0083688	0.0154895	0.0161433	0.0140006	0.013162	0.0238713	0.0162268	0.0190403
cg27092035	ARL10	0.00409772	0.0517868	0.0303454	0.230394	-0.200049	1	375	TRUE	0.0296223	0.0269992	0.0301515	0.0402825	0.0327991	0.0602752	0.230394	0.0387768	0.0430458	0.0303804	0.0403672	0.0796498	0.0305267	0.0349863	0.0258218	0.0228782	0.159768	0.0118427	0.0287836	0.0539783	0.0326959	0.0557725	0.0237285	0.112657	0.0184866	0.0247711	0.0266464	0.0254551	0.0213807	0.0414664	0.0261424	0.0235893	0.014088	0.0266818	0.0231406	0.0213466	0.0212711	0.0400072	0.0240496	0.0262489
[truncated: 34 more columns]

## Sheet: onco vs ccRCC
TargetID	SYMBOL	Wilcoxon p-value	Mean b-value_Onco	Mean b-value_ccRCC	Mean b-value_meth	Delta b-value	# of tumors w/ hypermethylation	Distance to TSS (bp)	CpG island	onco	onco	onco	onco	onco	onco	onco	onco	onco	onco	onco	onco	onco	onco	onco	onco	onco	onco	onco	onco	onco	onco	onco	onco	onco	ccRCC	ccRCC	ccRCC	ccRCC	ccRCC	ccRCC	ccRCC	ccRCC	ccRCC	ccRCC	ccRCC	ccRCC	ccRCC	ccRCC	ccRCC
cg02331561	ABCA3	9.11791e-11	0.2457	0.0428111	0.421973	-0.379162	9	487	TRUE	0.095774	0.115484	0.444905	0.179264	0.105256	0.339034	0.211044	0.374285	0.191784	0.204053	0.0786746	0.555191	0.459714	0.185821	0.281148	0.280932	0.16524	0.155354	0.618318	0.0926956	0.232518	0.0568484	0.0738213	0.444232	0.20111	0.0738448	0.132543	0.0237209	0.0438221	0.0612604	0.057303	0.0163209	0.0139288	0.0251503	0.0162213	0.0352209	0.0465116	0.00874936	0.0267895	0.0461398
cg03460527	F3	0.0107698	0.161649	0.0475892	0.398971	-0.351382	7	802	TRUE	0.0320108	0.382342	0.600816	0.0472489	0.0494374	0.183356	0.021507	0.0324198	0.0487897	0.045263	0.0381744	0.0567995	0.0645354	0.0872662	0.110615	0.0250123	0.0194226	0.0503038	0.203363	0.436947	0.462197	0.266997	0.132894	0.2945	0.348997	0.0362436	0.100065	0.030604	0.0263898	0.0295957	0.0705044	0.0408292	0.0262571	0.0562543	0.0716414	0.0252545	0.0422057	0.0562347	0.0990019	0.0923782
cg07138512	RAP1GA1	0.000202079	0.121829	0.0294328	0.310189	-0.280756	7	518	TRUE	0.195178	0.0352237	0.034194	0.0243194	0.0357476	0.239547	0.331023	0.0287126	0.0588081	0.0186967	0.232902	0.063735	0.0485965	0.0420517	0.330931	0.0276553	0.0135706	0.0269642	0.0844025	0.266989	0.0415227	0.326341	0.0548839	0.44359	0.0401501	0.0549255	0.0345937	0.0231767	0.0215899	0.02827	0.0354058	0.0189992	0.0205422	0.0417915	0.0263898	0.0235991	0.0251193	0.0184463	0.0454796	0.0330609
cg22061523	TK1	0.0319592	0.191973	0.0828048	0.427462	-0.344657	6	420	TRUE	0.1002	0.619029	0.05148	0.412729	0.0511905	0.0647906	0.0885749	0.10571	0.271403	0.0685335	0.0559989	0.0588402	0.0962318	0.10259	0.11258	0.314946	0.477575	0.238448	0.0616154	0.264181	0.382941	0.357551	0.237399	0.142015	0.0627652	0.0678079	0.0769231	0.0593059	0.075728	0.0528206	0.0917715	0.0598149	0.0548048	0.0865737	0.099023	0.0866901	0.0761308	0.106635	0.0937425	0.110216
cg24194539	AIM1	1.32797e-05	0.118836	0.0120196	0.461303	-0.449283	5	335	TRUE	0.131267	0.00902991	0.0138277	0.0118366	0.00915094	0.019527	0.0455175	0.364638	0.0297775	0.0167339	0.0148561	0.529293	0.0996082	0.0265768	0.0128401	0.0129674	0.0162628	0.374274	0.0151681	0.497689	0.0143329	0.0180232	0.0955158	0.0515561	0.540619	0.0104251	0.0177629	0.00923989	0.0102375	0.00794119	0.00979978	0.00755178	0.00634896	0.014143	0.0098813	0.0110288	0.00957799	0.0164634	0.0105608	0.00932907
cg23178308	C21orf124	3.42503e-06	0.136917	0.0243034	0.408516	-0.384213	5	4	TRUE	0.158177	0.0463799	0.0322795	0.585564	0.0414682	0.0296599	0.225924	0.160393	0.0364192	0.0171545	0.20136	0.0351727	0.124436	0.0448443	0.0182519	0.0190103	0.0216692	0.0879705	0.345322	0.611712	0.0274948	0.27406	0.0779446	0.171149	0.0291131	0.0491788	0.0948427	0.0173544	0.0181751	0.0109013	0.0196574	0.0136309	0.0120457	0.0235876	0.0208809	0.0173229	0.0205332	0.0420717	0.0180114	0.0183207
cg15565872	PTX3	6.85229e-06	0.115436	0.0325456	0.349334	-0.316788	5	595	TRUE	0.0301942	0.308099	0.026021	0.0519571	0.0329748	0.038513	0.0390071	0.344224	0.354904	0.0605147	0.0495665	0.449618	0.0465167	0.148567	0.0521524	0.0313871	0.0299392	0.289824	0.0459283	0.223862	0.0393114	0.0530046	0.0612264	0.0376846	0.0409073	0.0256904	0.0801094	0.0371725	0.0291071	0.0236653	0.022393	0.0188641	0.0165119	0.039121	0.0421826	0.0294981	0.0294347	0.0707008	0.0380238	0.0303605
cg23481748	UNQ9438	0.000118094	0.137144	0.0541325	0.355077	-0.300945	5	129	TRUE	0.0444684	0.408734	0.0446201	0.0723643	0.289167	0.164011	0.237108	0.103219	0.318708	0.0630711	0.0429588	0.0730787	0.30436	0.0711337	0.0835222	0.0637384	0.0484788	0.0611517	0.0931787	0.0691	0.454415	0.0695269	0.0662194	0.133632	0.0486282	0.0919663	0.109685	0.0339171	0.0505822	0.0365481	0.0637267	0.0255016	0.037037	0.0534776	0.0582177	0.0414525	0.0438035	0.0578662	0.0359222	0.0404756
cg01251255	NSUN5	0.000129366	0.0817798	0.0181548	0.285592	-0.267437	4	128	TRUE	0.0175601	0.0650157	0.0701324	0.0131784	0.00858863	0.0262265	0.0263907	0.0973607	0.115644	0.0688478	0.010615	0.231027	0.222801	0.0739119	0.11898	0.0270107	0.0785748	0.0203285	0.373734	0.010286	0.0153588	0.0172494	0.00729073	0.314805	0.0135761	0.0306093	0.00905377	0.00669372	0.00977444	0.00802167	0.0167463	0.00971154	0.00552368	0.0107537	0.0260477	0.00966228	0.0119083	0.0183408	0.00990508	0.0145163
cg05732530	DUSP2	1.64462e-05	0.0669185	0.0105052	0.244377	-0.233872	4	119	TRUE	0.0732093	0.0126066	0.0193771	0.0274934	0.0124204	0.241772	0.221765	0.0204206	0.26141	0.011377	0.0313838	0.0581286	0.107822	0.006277	0.0509268	0.0279892	0.0159125	0.0118245	0.0576422	0.00503323	0.0210168	0.105904	0.0103576	0.25256	0.00833108	0.0220012	0.00908833	0.0183392	0.0145028	0.00834945	0.00686099	0.0110606	0.00596948	0.00594507	0.00800635	0.00593087	0.00980954	0.0145695	0.0172643	0.0113946
cg24638647	TMEM101	6.12153e-05	0.111377	0.04248	0.413677	-0.371197	3	98	TRUE	0.0428305	0.101658	0.112374	0.0799624	0.0651443	0.0512669	0.0428615	0.0656764	0.060565	0.0862228	0.357224	0.0591694	0.038919	0.110938	0.0373963	0.0498316	0.0319135	0.0340162	0.0841228	0.544724	0.0867942	0.177886	0.0749756	0.339083	0.0488688	0.0322762	0.0652118	0.0366408	0.0369043	0.0408403	0.0413445	0.0352257	0.0253772	0.0475752	0.0395662	0.0384615	0.0411406	0.0545977	0.0435358	0.0479823
cg26488636	TALDO1	3.94658e-07	0.0979848	0.0323449	0.344039	-0.311694	3	631	TRUE	0.150692	0.0522982	0.0715424	0.0351867	0.0248447	0.0605801	0.0656758	0.0524476	0.0758013	0.1375	0.0932878	0.466597	0.268644	0.0473421	0.0474351	0.0276323	0.0540911	0.0394453	0.108245	0.0539725	0.0464116	0.0584014	0.0352866	0.0793845	0.296875	0.0629833	0.096489	0.0415195	0.0201838	0.0170177	0.0212766	0.0212186	0.0124453	0.0280763	0.0243925	0.0168869	0.0205028	0.0315541	0.0269887	0.027492
cg17469978	CAV1	3.42503e-06	0.0774238	0.0235532	0.333008	-0.309455	3	135	TRUE	0.085147	0.0474197	0.0307501	0.0363436	0.0231963	0.0491754	0.0193012	0.0474569	0.329145	0.0388022	0.0285714	0.0387722	0.0432134	0.0658943	0.279492	0.0473584	0.0584817	0.0434844	0.0452222	0.390387	0.0183544	0.0330224	0.0844539	0.037513	0.0146371	0.0218182	0.0230547	0.0231839	0.0254197	0.022294	0.0284501	0.0178211	0.0183147	0.0286661	0.020276	0.0186934	0.0249202	0.0396557	0.017582	0.0270177
cg01186777	TNFSF9	9.43823e-08	0.129159	0.0463446	0.306405	-0.260061	3	21	TRUE	0.265345	0.130162	0.088833	0.125209	0.0669288	0.14302	0.113073	0.266563	0.112282	0.124028	0.0794199	0.0685554	0.0699743	0.0589681	0.0962624	0.238079	0.128299	0.0338233	0.387307	0.0709866	0.245591	0.0378709	0.0827874	0.118776	0.0768393	0.0681633	0.0455423	0.030003	0.0311696	0.0358376	0.0396597	0.029959	0.0243314	0.0582487	0.0545439	0.0365577	0.0484059	0.113735	0.0353403	0.0354727
cg00498604	TLL1	5.04195e-05	0.111012	0.0488014	0.35715	-0.308349	2	621	TRUE	0.0661191	0.319563	0.0968736	0.11167	0.0651808	0.0648796	0.077446	0.232824	0.102745	0.167617	0.394737	0.149579	0.0382051	0.0904908	0.0501152	0.0446097	0.0465192	0.0462725	0.062869	0.059332	0.232197	0.103374	0.0493396	0.0610572	0.041683	0.0481903	0.0438216	0.0507898	0.036298	0.0340152	0.0533917	0.0436225	0.0438433	0.0571895	0.0331604	0.04002	0.0619891	0.10179	0.050221	0.0343544
cg23442323	CD109	1.47845e-05	0.065061	0.0291402	0.330208	-0.301068	2	362	TRUE	0.034999	0.0406962	0.0342926	0.27042	0.0341926	0.0335749	0.0244366	0.038277	0.0474094	0.389996	0.0630554	0.0533584	0.0389381	0.0360637	0.0398496	0.0642914	0.0385516	0.0268131	0.101102	0.0185576	0.0384566	0.0449782	0.0380325	0.0388414	0.0373412	0.0215927	0.0325292	0.0206085	0.0220285	0.0173312	0.0261302	0.0257333	0.0222495	0.0386054	0.0306369	0.0295521	0.0315056	0.0841523	0.0316236	0.0350523
cg14204735	CYB561	2.70746e-08	0.0858078	0.0283215	0.293914	-0.265593	2	582	TRUE	0.20478	0.300625	0.0239507	0.0442891	0.0346006	0.0348124	0.14997	0.0419501	0.0734674	0.195499	0.0312305	0.0447421	0.0473315	0.0608024	0.046334	0.0482349	0.11718	0.102647	0.0363034	0.287204	0.0288752	0.0479905	0.0418537	0.0395704	0.0609537	0.0153431	0.134524	0.0321207	0.0256371	0.0164564	0.0296152	0.0152128	0.123509	0.023217	0.0203809	0.0162529	0.0210302	0.0362903	0.0161797	0.0161052
cg24467291	RSN	0.00798644	0.0646303	0.0594166	0.321869	-0.262453	2	698	TRUE	0.0343012	0.0260207	0.0293321	0.0382088	0.0565192	0.0428047	0.0367978	0.0359165	0.0513005	0.0333641	0.021097	0.0492406	0.0520198	0.0380447	0.0494044	0.260623	0.0204069	0.0628571	0.0455512	0.0345772	0.383116	0.0373922	0.0802079	0.0670586	0.0295951	0.0515139	0.0637088	0.0494448	0.0682074	0.0407305	0.0877658	0.0434802	0.0525654	0.0855426	0.0492354	0.0409596	0.0367853	0.0300644	0.0606476	0.0756675
cg03705396	MAP6D1	0.0389463	0.0655932	0.0611536	0.323059	-0.261905	2	315	TRUE	0.0246484	0.0190471	0.02314	0.0245857	0.0521836	0.0233666	0.110061	0.0322475	0.0319723	0.0294275	0.0145524	0.0160918	0.0470086	0.0283497	0.0657982	0.0509837	0.0373636	0.0319301	0.103699	0.26508	0.381037	0.0850542	0.0516102	0.0717224	0.0188686	0.0361355	0.0846008	0.0520787	0.0310837	0.0540945	0.0696504	0.0348156	0.0934132	0.0846626	0.037489	0.0261889	0.0973434	0.0408226	0.103909	0.0634032
cg13784855	PVT1	0.0449845	0.0606788	0.026874	0.28694	-0.260065	2	132	TRUE	0.121274	0.022166	0.0225979	0.0298286	0.0493592	0.0222445	0.0290019	0.030436	0.0272887	0.0349732	0.119541	0.0256181	0.024988	0.0546672	0.0229568	0.0200204	0.0186498	0.0198736	0.343652	0.230227	0.0477983	0.0763906	0.0382166	0.0664924	0.0187074	0.027411	0.0436123	0.0173584	0.0237813	0.0250731	0.0230746	0.0162516	0.0118114	0.0445638	0.0234232	0.0204855	0.0219708	0.0172328	0.017906	0.0247023
cg13316191	CDCA7L	0.00161298	0.0788448	0.0361893	0.286686	-0.250497	2	378	TRUE	0.0314673	0.027673	0.0335562	0.0491512	0.0382124	0.150295	0.10721	0.0282238	0.0609613	0.0295222	0.0349503	0.317638	0.0492589	0.0481669	0.0601473	0.05784	0.0375434	0.0267039	0.0327092	0.139935	0.0475904	0.255734	0.0456207	0.209812	0.0511955	0.0333873	0.0363016	0.0700746	0.0234031	0.0229327	0.0362289	0.0275467	0.0205419	0.0366194	0.0305147	0.0814737	0.0248735	0.0322923	0.0448549	0.0445265
cg08607082	ICAM1	0.00022051	0.0878892	0.02994	0.271892	-0.241952	2	145	TRUE	0.0331754	0.0337858	0.261732	0.0352505	0.0335322	0.0394552	0.037458	0.0255605	0.0705384	0.0422106	0.206788	0.0248747	0.0430653	0.0561798	0.115939	0.156662	0.0248399	0.0231589	0.197153	0.282052	0.0875883	0.09954	0.0250225	0.0873769	0.154292	0.0451841	0.0416995	0.0193946	0.0252586	0.0286467	0.0224396	0.0178432	0.0222957	0.0358576	0.0311319	0.0325733	0.0303194	0.0507845	0.0331318	0.0318946
cg03773789	GLI4	0.0319592	0.107258	0.0598333	0.282045	-0.222212	2	662	TRUE	0.0559912	0.0907381	0.292689	0.0924504	0.0601564	0.219382	0.058093	0.271402	0.107223	0.103874	0.0781042	0.0366779	0.0676598	0.0613221	0.0521571	0.0454685	0.0443031	0.0613552	0.181601	0.22719	0.0570097	0.256242	0.0608259	0.0613104	0.0382264	0.0805564	0.102576	0.0514104	0.0435614	0.0472241	0.0610222	0.037354	0.0339595	0.0774973	0.068646	0.0498302	0.0670492	0.0718521	0.105681	0.0686453
cg22367970	GON4	0.0107698	0.107462	0.060516	0.274438	-0.213922	2	18	TRUE	0.13135	0.142676	0.0813539	0.197279	0.0722891	0.113329	0.0560415	0.092539	0.18069	0.266784	0.158863	0.282092	0.0397371	0.0823529	0.0533643	0.0750577	0.0545194	0.0511541	0.0686833	0.0863309	0.0859488	0.193099	0.0231121	0.0516659	0.0462475	0.05729	0.0732293	0.0616946	0.0515831	0.0607064	0.0598377	0.0562771	0.0634328	0.0883534	0.0599793	0.065077	0.0633934	0.142674	0.0303586	0.0402389
cg10482024	AK3L1	9.82152e-05	0.100727	0.0450624	0.75	-0.704938	1	190	TRUE	0.0585486	0.75	0.0636758	0.0538676	0.039778	0.0378913	0.0412324	0.0555556	0.0960737	0.0957274	0.0528607	0.0552413	0.0909599	0.0561966	0.164083	0.0684845	0.0543785	0.0363529	0.156187	0.128107	0.0767478	0.075922	0.0634234	0.105339	0.0415382	0.0627848	0.040667	0.0319718	0.0450101	0.0540446	0.0363466	0.0305718	0.0211643	0.050533	0.0412213	0.0657848	0.0266657	0.0274216	0.0373486	0.0538726
cg12603043	EHD2	0.0288813	0.0460861	0.0181676	0.58162	-0.563452	1	240	TRUE	0.0218541	0.0291682	0.018594	0.027251	0.0252824	0.0179644	0.0193298	0.0354804	0.0174893	0.0233808	0.0179051	0.58162	0.0197815	0.0347369	0.0161433	0.0133431	0.0101166	0.0681974	0.0339245	0.0195903	0.0144303	0.0141854	0.0364221	0.0267329	0.00922766	0.0226452	0.0207767	0.0131009	0.0158851	0.0144036	0.0221571	0.018181	0.00990259	0.0251869	0.0171556	0.0243466	0.0118309	0.0230278	0.0249577	0.0172569
cg09587549	PYCARD	0.0179422	0.0506962	0.0196924	0.515918	-0.496225	1	138	TRUE	0.0283069	0.0308605	0.0333919	0.0330873	0.0808213	0.0322885	0.0186776	0.0241088	0.0207058	0.0364233	0.0213465	0.0203878	0.0188431	0.0257459	0.0179289	0.0161891	0.017606	0.0116771	0.0355798	0.515918	0.038937	0.133456	0.0210873	0.0209806	0.0130506	0.0162411	0.0217763	0.0265787	0.0233245	0.0236428	0.025689	0.0172691	0.0117215	0.0225655	0.0193135	0.0102437	0.0187954	0.0366438	0.0173832	0.0159853
cg22236626	NENF	0.0160668	0.0666812	0.0619214	0.544322	-0.482401	1	539	TRUE	0.0682022	0.0286968	0.030357	0.0351222	0.0435203	0.0641513	0.0892732	0.0619531	0.0599032	0.0490267	0.0268155	0.0323596	0.0498319	0.0364536	0.033665	0.0383253	0.0256572	0.038352	0.0425772	0.544322	0.0370452	0.0609519	0.0640966	0.0816132	0.0247584	0.0655479	0.0492164	0.0974229	0.0492679	0.0357209	0.0485144	0.0522476	0.0458311	0.0611998	0.0939482	0.0434393	0.0362769	0.0295142	0.0635576	0.0643275
cg03799530	LNK	4.5213e-10	0.0933175	0.0306459	0.497821	-0.467175	1	537	TRUE	0.0522751	0.044654	0.0529671	0.0411803	0.0558842	0.0664552	0.0806509	0.0604123	0.497821	0.0508214	0.0519409	0.0717524	0.0439811	0.0606372	0.0725154	0.0507858	0.0606829	0.0837937	0.0916719	0.130868	0.186507	0.201461	0.0423423	0.118453	0.0624235	0.063201	0.0430797	0.0246168	0.0276397	0.028	0.0411358	0.0163782	0.0130526	0.0312325	0.0280494	0.033869	0.0238292	0.0542746	0.0334069	0.0245648
cg22874046	ICAM1	2.60503e-07	0.0564815	0.0094076	0.4692	-0.459792	1	16	TRUE	0.0115634	0.013947	0.168475	0.0123795	0.0149281	0.0108872	0.00814732	0.00944257	0.0145038	0.0104292	0.129414	0.00756144	0.0269975	0.0777402	0.0396751	0.107156	0.0286445	0.0127813	0.0607765	0.4692	0.0173273	0.0338192	0.00943885	0.0212213	0.0955826	0.00848093	0.00897971	0.0381486	0.005261	0.00731538	0.0109432	0.00581163	0.00503453	0.0203117	0.00743442	0.00733841	0.00778419	0.0123733	0.00622073	0.00593232
cg26209058	EIF5A2	0.0408792	0.0374288	0.0171595	0.46601	-0.44885	1	95	TRUE	0.0211556	0.0338471	0.0220025	0.0355494	0.0238685	0.0203771	0.0147351	0.0103451	0.0140704	0.0176278	0.0156716	0.0166268	0.0124003	0.0153173	0.011732	0.012513	0.0130758	0.0239478	0.46601	0.0261826	0.0319954	0.0211268	0.0166648	0.0200817	0.0187952	0.0616878	0.0150004	0.0136394	0.0166926	0.0176475	0.0166679	0.0114096	0.00915622	0.0169781	0.0116131	0.0185893	0.0108007	0.0254358	0.0123586	0.014582
cg26537639	CYBA	0.00490083	0.0415067	0.01705	0.44786	-0.43081	1	83	TRUE	0.0329268	0.0177263	0.0216187	0.0545746	0.0213728	0.0232385	0.0184314	0.0344116	0.0344981	0.0305414	0.0186405	0.0410016	0.0183399	0.0287799	0.0173845	0.0136573	0.0146141	0.0198379	0.0128102	0.44786	0.0217435	0.00895522	0.065663	0.00851281	0.0105263	0.0154965	0.0198408	0.0143488	0.0142257	0.0166516	0.0140597	0.0248291	0.0153449	0.0203384	0.0215349	0.0152091	0.0237735	0.0738946	0.0140597	0.0099681
cg25263140	AIM1	0.0389463	0.0680274	0.0255961	0.432423	-0.406827	1	79	TRUE	0.0243233	0.0258263	0.0212064	0.0329354	0.0133924	0.0203842	0.0211606	0.150625	0.0289855	0.0225463	0.0237674	0.201649	0.164432	0.0377692	0.0222342	0.0257288	0.026706	0.0240703	0.0216223	0.223404	0.0377109	0.0243601	0.0318709	0.0415505	0.432423	0.0200918	0.0203269	0.0208859	0.0185838	0.0207715	0.022299	0.0194777	0.0167315	0.0289601	0.0220562	0.0243507	0.0317414	0.0288342	0.0215493	0.0237189
cg04490516	GBL	0.0189483	0.0710844	0.0428759	0.426992	-0.384116	1	326	TRUE	0.0360694	0.0996466	0.0656716	0.0709434	0.0312297	0.0449006	0.0339133	0.0642801	0.0485666	0.0801771	0.0602132	0.0832504	0.0583136	0.0679547	0.0633628	0.046408	0.0539695	0.0347737	0.104629	0.0277801	0.426992	0.0488502	0.0321964	0.0624187	0.0305982	0.0573192	0.0393268	0.0202694	0.0318864	0.0385042	0.0356502	0.0642838	0.0305983	0.0546597	0.060352	0.0464286	0.0653779	0.0698039	0.0444266	0.0429092
cg05714219	GALNT14	0.0179422	0.0370622	0.0184572	0.400413	-0.381956	1	467	TRUE	0.0240371	0.0171055	0.0195004	0.0332259	0.0152302	0.0201074	0.0213664	0.0271455	0.0446107	0.0230206	0.0258856	0.0157769	0.0195768	0.0201754	0.0223814	0.0207043	0.0123645	0.0154741	0.0326888	0.0176901	0.0179121	0.0282774	0.0177162	0.400413	0.014167	0.0144894	0.0133324	0.0156586	0.0162151	0.0199654	0.0176846	0.0128595	0.013225	0.0160823	0.0171866	0.0124469	0.0181622	0.0410163	0.0153746	0.0207276
cg21795497	FLJ23554	0.0160668	0.0546962	0.0349057	0.408859	-0.373954	1	147	TRUE	0.0351842	0.0315714	0.0408805	0.0646831	0.0346069	0.027408	0.0251233	0.0382818	0.0501216	0.0642458	0.408859	0.0553746	0.0200634	0.0469208	0.0409946	0.0435884	0.0302905	0.0516579	0.0556825	0.03125	0.0250088	0.0543205	0.0231159	0.047812	0.0203585	0.0251404	0.0313869	0.0239222	0.0226281	0.0212355	0.0282176	0.021985	0.017896	0.0400725	0.0432208	0.0246673	0.0349945	0.119363	0.024919	0.0273731
cg16433922	SFRP4	0.0319592	0.0722692	0.0684484	0.43111	-0.362661	1	327	TRUE	0.0488728	0.04201	0.0324348	0.0607359	0.0355278	0.0411114	0.0413223	0.0520552	0.0479981	0.052329	0.0583441	0.0435094	0.0933391	0.076121	0.0523812	0.0723705	0.0525967	0.0616155	0.43111	0.0624322	0.063024	0.0712323	0.0850265	0.0763649	0.0528657	0.0578903	0.0402848	0.0639463	0.0644422	0.0561445	0.0697699	0.0414971	0.0345229	0.0830912	0.0926946	0.0631229	0.0607459	0.0529217	0.0895427	0.0798885
cg01120898	IL1RAP	0.00088674	0.03863	0.0171019	0.374525	-0.357423	1	509	TRUE	0.0221127	0.0195671	0.0141807	0.0263468	0.0148033	0.0170983	0.024572	0.0160291	0.0223421	0.0380176	0.0320611	0.374525	0.0137326	0.0204857	0.0226751	0.0170637	0.0151043	0.0687779	0.0236586	0.0237958	0.0259012	0.019851	0.0204864	0.0230461	0.0495169	0.0164412	0.0121299	0.0136543	0.0143907	0.0130273	0.0154006	0.0116697	0.0105127	0.0264163	0.0192415	0.0186478	0.0144885	0.0300193	0.0135751	0.0159059
cg09529667	SSBP4	0.0143628	0.0492779	0.0267581	0.369137	-0.342379	1	975	TRUE	0.0294424	0.0301613	0.0508534	0.0216574	0.0214044	0.0476942	0.0243288	0.0395765	0.0605331	0.0397785	0.0373398	0.0415604	0.0380417	0.0311208	0.0216771	0.0299611	0.0235312	0.0163304	0.0558004	0.369137	0.0191955	0.08444	0.0304175	0.0471874	0.0207765	0.0281606	0.0522946	0.0209782	0.0588141	0.024826	0.0225778	0.0164526	0.0103444	0.0446851	0.0338857	0.0291719	0.0241364	0.0233581	0.0283024	0.0265389
cg02335441	ASTE1	0.00111427	0.035035	0.0163172	0.357649	-0.341331	1	302	TRUE	0.0230844	0.0158151	0.0437439	0.0300231	0.0152435	0.0203084	0.0182292	0.0203002	0.01691	0.0229148	0.0206279	0.0233333	0.0196047	0.0141952	0.0302002	0.0141774	0.0221372	0.011611	0.0218982	0.0166199	0.0288599	0.0250351	0.0171613	0.0261927	0.357649	0.0161245	0.015625	0.0152885	0.0135317	0.0116532	0.0158802	0.0095211	0.0152864	0.0235427	0.015217	0.0105046	0.01686	0.0333104	0.0265496	0.0171608
cg08785922	NXN	0.023471	0.060171	0.0357119	0.371706	-0.335994	1	179	TRUE	0.091247	0.03933	0.0233693	0.0300881	0.0430697	0.0655047	0.0338814	0.0939007	0.0693855	0.0573582	0.09353	0.059842	0.0172043	0.0242421	0.0364546	0.0345169	0.0412744	0.0167402	0.049203	0.035644	0.371706	0.0471894	0.0383306	0.0628535	0.0284087	0.0238577	0.0265001	0.0334113	0.0258645	0.0750442	0.0337314	0.023128	0.0154201	0.0572862	0.0380991	0.0252419	0.0223972	0.0276966	0.0329593	0.0586929
cg04339860	WWP2	0.000202079	0.0917161	0.0554721	0.384221	-0.328749	1	199	TRUE	0.0881405	0.0725762	0.0695108	0.109901	0.0557069	0.0662778	0.154198	0.0863309	0.0918968	0.384221	0.110649	0.0711361	0.0634901	0.0722932	0.0782033	0.0538786	0.0531686	0.0491721	0.0884422	0.0697399	0.0582489	0.18861	0.0360744	0.0825819	0.0384546	0.0434485	0.0600884	0.0463158	0.0474811	0.0473554	0.0587517	0.0458962	0.0542532	0.076653	0.0582233	0.0651756	0.0516298	0.133391	0.0575343	0.0591675
cg22920873	HSPC268	0.00200109	0.0409959	0.0185607	0.345343	-0.326782	1	922	TRUE	0.0205081	0.0287282	0.018909	0.0242194	0.0200768	0.0395389	0.0279229	0.0227405	0.0568458	0.0166874	0.0127778	0.0154145	0.0182776	0.0167972	0.090199	0.0107066	0.0261434	0.0210649	0.0765818	0.00929185	0.0213152	0.0436033	0.015822	0.345343	0.0253831	0.0120146	0.028292	0.0147506	0.0106316	0.0151104	0.017459	0.00765912	0.00862109	0.0463336	0.0124853	0.0105756	0.0146537	0.00830671	0.0124588	0.0135465
cg14831838	CDK5R2	0.013571	0.0571999	0.0352869	0.349976	-0.314689	1	90	TRUE	0.0253666	0.0246542	0.0236354	0.0329137	0.0279298	0.0533368	0.0688953	0.0256497	0.0428994	0.036365	0.349976	0.0884579	0.0546203	0.144613	0.0415463	0.0248691	0.0550102	0.0394668	0.0364342	0.0486724	0.0393431	0.0426253	0.0267026	0.0448726	0.031142	0.100347	0.0404984	0.0266761	0.0300509	0.0197032	0.0314085	0.0162126	0.0112588	0.0254121	0.0404676	0.0282253	0.0390331	0.0189323	0.0189503	0.0296483
cg07387199	DDX5	0.00585532	0.0433906	0.0488723	0.361866	-0.312994	1	352	TRUE	0.0450353	0.0227099	0.0373683	0.0215144	0.0775646	0.0257377	0.0269782	0.0167151	0.0224477	0.0154741	0.0185393	0.0184199	0.0265936	0.0217559	0.0205836	0.0459126	0.012646	0.0195714	0.361866	0.0241677	0.0239801	0.0866345	0.0507039	0.0270596	0.0147864	0.0436058	0.0722576	0.0382436	0.0790679	0.0736443	0.0444136	0.0220463	0.0385333	0.0703164	0.051502	0.0333848	0.0151364	0.0162533	0.0306919	0.0472687
cg01402045	FLJ23356	0.0335988	0.0593252	0.0394221	0.349239	-0.309817	1	56	TRUE	0.0524426	0.0411165	0.349239	0.0598007	0.0448565	0.0485931	0.0343385	0.0431186	0.0549832	0.0705092	0.0502314	0.0597814	0.0417805	0.0501773	0.0513716	0.073675	0.0375741	0.0342224	0.0696558	0.0820577	0.0567321	0.0203168	0.0177957	0.0235733	0.0151862	0.039707	0.0372592	0.0426988	0.034917	0.0430329	0.0347717	0.0361295	0.0201066	0.0626265	0.0501737	0.0441556	0.0516114	0.093279	0.0404053	0.041154
cg26261431	PBK	0.0370901	0.0497542	0.0571952	0.362826	-0.305631	1	266	TRUE	0.0418922	0.0457747	0.0247416	0.0586226	0.0321268	0.0448587	0.0257591	0.0368725	0.049534	0.0364583	0.0505396	0.0511364	0.0212854	0.0403035	0.0520491	0.0362503	0.362826	0.0323318	0.017167	0.0245566	0.02585	0.068538	0.0239318	0.0257602	0.0146895	0.0300348	0.0603433	0.0373245	0.0569419	0.0353096	0.104846	0.0321812	0.0377766	0.0461956	0.128676	0.0283551	0.04	0.106327	0.0313915	0.0578963
cg13623690	COTL1	0.00549521	0.0482545	0.0247307	0.3292	-0.304469	1	131	TRUE	0.0593129	0.0482894	0.0486999	0.0971922	0.0307762	0.035721	0.0244668	0.3292	0.0298994	0.0386364	0.0308813	0.0387349	0.0239913	0.0219318	0.0691859	0.0247566	0.0239175	0.0245399	0.0205754	0.024123	0.0674938	0.0271011	0.022425	0.0281803	0.0163298	0.0256449	0.0258909	0.0268375	0.0198009	0.0232895	0.0304342	0.0313316	0.0224164	0.0256582	0.0297678	0.0248579	0.0224215	0.0627387	0.0154052	0.0223043
cg25821963	ABLIM3	0.00103315	0.0470178	0.0229774	0.320378	-0.297401	1	38	TRUE	0.0187588	0.0764889	0.0151251	0.0211274	0.0240533	0.0344762	0.0316808	0.0460663	0.0258943	0.0466622	0.0723882	0.0301679	0.0309508	0.0333024	0.320378	0.0211964	0.0159778	0.0244888	0.0884314	0.0472433	0.0327369	0.0233334	0.0215647	0.0484199	0.0245311	0.0620078	0.0207672	0.0215502	0.0190016	0.015322	0.0167063	0.0157906	0.0114136	0.0217158	0.0173892	0.0261585	0.019479	0.0244472	0.0207857	0.0213511
cg26788107	MGC13096	0.0288813	0.0612582	0.0398308	0.336074	-0.296243	1	181	TRUE	0.0527046	0.0603687	0.0510614	0.0600836	0.0426229	0.0546188	0.0317848	0.0526316	0.0443235	0.101695	0.0679572	0.0730942	0.0288922	0.0566653	0.0279445	0.336074	0.0437729	0.028691	0.0845042	0.0439924	0.0429829	0.0299594	0.0306239	0.0411396	0.0432661	0.0322873	0.0333136	0.0348521	0.0310416	0.0306776	0.0404881	0.0231412	0.0236873	0.062259	0.0371278	0.0512088	0.0397473	0.0674309	0.0340028	0.0336103
cg16614500	TMEM80	0.0288813	0.0815058	0.0554717	0.349583	-0.294112	1	939	TRUE	0.0469498	0.0583255	0.0660455	0.0791311	0.139654	0.201089	0.0440357	0.0808081	0.349583	0.0925926	0.0645309	0.129962	0.0407977	0.0412816	0.103937	0.0916276	0.0473948	0.0482546	0.0437765	0.0410234	0.0314692	0.0752326	0.0307907	0.0524285	0.0369236	0.0866185	0.125122	0.0190119	0.0377028	0.0283675	0.038726	0.0237094	0.0524259	0.0598943	0.034823	0.0408703	0.0442758	0.1098	0.102352	0.118327
cg16041660	PRICKLE1	0.00848625	0.0339587	0.0121455	0.306069	-0.293924	1	118	TRUE	0.0117387	0.05481	0.0232657	0.0144184	0.0122417	0.0206322	0.0139371	0.0164698	0.0116286	0.0793095	0.00960397	0.00965769	0.0180186	0.0149511	0.0139023	0.00690856	0.0309411	0.0101289	0.103947	0.00955265	0.306069	0.013729	0.0127693	0.0201599	0.0101756	0.00995503	0.00952504	0.0103121	0.0107161	0.0125724	0.0113434	0.0100104	0.00863579	0.0111422	0.011618	0.0101417	0.0106141	0.0177554	0.020118	0.00804365
cg09530763	RNF26	0.0260574	0.0484124	0.0514616	0.345257	-0.293796	1	361	TRUE	0.0317924	0.345257	0.0185364	0.0450878	0.0415879	0.0297721	0.0250624	0.0366984	0.0346989	0.058352	0.046255	0.0491243	0.0394871	0.0382533	0.0366287	0.0330818	0.0187108	0.0312094	0.030829	0.0295917	0.0345997	0.0464527	0.0484743	0.0348896	0.0258776	0.0303206	0.0336457	0.0374256	0.0333072	0.0325336	0.0689204	0.0449929	0.0280576	0.0957043	0.0749155	0.027415	0.057468	0.0681024	0.111492	0.0509995
cg24805239	DFNA5	0.00161298	0.0724794	0.0398799	0.331888	-0.292008	1	123	TRUE	0.0304888	0.048504	0.0576755	0.0391987	0.0317867	0.0498023	0.0775545	0.0915925	0.0642447	0.0397756	0.0461442	0.0556343	0.0505608	0.0498507	0.134533	0.0611496	0.331888	0.0386482	0.14261	0.0485656	0.0355783	0.0339969	0.0456749	0.172728	0.0337999	0.104701	0.0353943	0.0288111	0.0268767	0.0342883	0.0441669	0.0225852	0.0185896	0.0549144	0.0392272	0.0468415	0.044828	0.0521442	0.0425169	0.0424177
cg11368946	GCAT	0.0114181	0.059134	0.0310673	0.317802	-0.286735	1	436	TRUE	0.0333058	0.198007	0.175323	0.0454141	0.0410803	0.0362267	0.0321182	0.0421807	0.0440367	0.03297	0.317802	0.0336771	0.0313209	0.0290698	0.0382724	0.0224004	0.0191038	0.0230571	0.0359014	0.0353487	0.0580012	0.0607865	0.0331483	0.035869	0.023927	0.0314519	0.0278528	0.0233611	0.0335185	0.0298377	0.0214021	0.0253745	0.0182934	0.0306215	0.0323971	0.0289362	0.0332454	0.0427632	0.0187105	0.0375127
cg19663942	TBC1D16	0.0107698	0.0680735	0.0758094	0.356288	-0.280479	1	300	TRUE	0.0487955	0.0379104	0.0346875	0.054572	0.0644648	0.0374207	0.0424815	0.0487178	0.356288	0.0679235	0.0565923	0.0526844	0.064576	0.113646	0.0749211	0.0843623	0.0333448	0.0296094	0.0546703	0.0569333	0.0417297	0.0590335	0.0640491	0.0799696	0.0424532	0.0748689	0.0455559	0.0598364	0.0772001	0.0718877	0.108726	0.0622411	0.051621	0.112598	0.119098	0.0681458	0.0653123	0.0411932	0.0650359	0.110539
cg12124516	MCM6	0.0274386	0.0574244	0.0569531	0.336406	-0.279453	1	133	TRUE	0.0579307	0.0289963	0.0345186	0.0384297	0.0511761	0.046241	0.0408694	0.0309907	0.336406	0.0455818	0.0270464	0.0660477	0.0630563	0.0635212	0.0733657	0.0372753	0.0195156	0.0319212	0.0291149	0.0265745	0.0243363	0.0493408	0.0354833	0.146964	0.0309056	0.0432037	0.0506831	0.0510155	0.0694824	0.0429917	0.0569551	0.0449715	0.0249393	0.0773848	0.0423899	0.0659631	0.0756921	0.0513834	0.0268585	0.0666008
cg12592779	ZNF12	0.023471	0.0714846	0.0472875	0.325472	-0.278184	1	844	TRUE	0.0378611	0.0533618	0.0657686	0.115354	0.0862069	0.051234	0.0305611	0.0395074	0.0529844	0.0872483	0.325472	0.0692623	0.0325504	0.13336	0.059021	0.0587783	0.0476384	0.0482642	0.045773	0.0398042	0.0455487	0.0988133	0.0452095	0.0506652	0.0668685	0.0314685	0.0365135	0.0514139	0.0329865	0.0299135	0.0606742	0.0674592	0.054144	0.0948537	0.0333064	0.0359439	0.0427296	0.0894142	0.0469755	0.0624696
cg06250108	LOC92691	0.0032508	0.0520829	0.0610474	0.336413	-0.275365	1	244	TRUE	0.0515349	0.0560513	0.0299819	0.0407355	0.03507	0.0412764	0.0344012	0.0460938	0.0593072	0.336413	0.0600939	0.0483602	0.04758	0.0446753	0.0432144	0.0539331	0.0302033	0.0309179	0.032075	0.0246134	0.0320233	0.0280914	0.0234613	0.029633	0.0423337	0.0484323	0.113327	0.0833193	0.0540959	0.0422242	0.0740517	0.0547372	0.0152151	0.0710421	0.0456297	0.0511732	0.05093	0.104321	0.0476447	0.0896248
cg24957240	MTERFD3	0.000957414	0.14171	0.08427	0.357274	-0.273004	1	226	TRUE	0.0949094	0.142	0.138703	0.273486	0.126066	0.141026	0.0759816	0.113985	0.187175	0.357274	0.276827	0.2567	0.0600879	0.130824	0.0887332	0.0892061	0.148233	0.123123	0.115737	0.125118	0.0677966	0.212593	0.0491122	0.084317	0.0637402	0.0856212	0.107812	0.0827206	0.0918635	0.0753555	0.0935423	0.0653319	0.115669	0.103947	0.069933	0.11226	0.102468	0.135881	0.0712166	0.0802578
cg25729068	MTAC2D1	0.0449845	0.0541105	0.0359389	0.308865	-0.272926	1	552	TRUE	0.0348754	0.0243176	0.030783	0.0309785	0.0355916	0.0369307	0.053368	0.0548609	0.0227507	0.0291279	0.308865	0.062182	0.0388818	0.02948	0.0426706	0.0431262	0.0419888	0.0495746	0.0318968	0.091789	0.03025	0.0746743	0.0519608	0.086077	0.0157614	0.0245132	0.0413451	0.0425926	0.031585	0.0259309	0.0532391	0.0194241	0.0202628	0.0446297	0.0232128	0.0242775	0.0244104	0.0270044	0.0301524	0.0352146
cg21610192	DYNC1LI2	0.0389463	0.0582928	0.0348339	0.304341	-0.269507	1	548	TRUE	0.101895	0.0531094	0.05888	0.13735	0.049732	0.064358	0.036785	0.0386263	0.0466637	0.0556396	0.0505803	0.0603251	0.034867	0.304341	0.0428769	0.0286987	0.0269441	0.0208684	0.0777169	0.0459764	0.0511148	0.0258552	0.0168057	0.0155567	0.0117536	0.0321712	0.0295084	0.0403128	0.0325214	0.0336248	0.0499732	0.0255454	0.0213285	0.0560568	0.0310712	0.0321165	0.0485044	0.0634035	0.0420594	0.0273796
cg20724073	MLX	0.000399266	0.0354472	0.0204528	0.289372	-0.268919	1	576	TRUE	0.0183509	0.0673352	0.0152122	0.0138581	0.0162176	0.021061	0.0170976	0.0610434	0.0405643	0.0300956	0.0227538	0.0156591	0.0146393	0.0144564	0.0188057	0.0155349	0.0120921	0.0197065	0.0574343	0.0110241	0.0190132	0.0215912	0.0193667	0.0338951	0.289372	0.0192384	0.0206361	0.0136782	0.0114979	0.00904657	0.0106866	0.0106873	0.00777546	0.0118067	0.0137737	0.0133829	0.0116382	0.011053	0.0145592	0.0217354
cg27264345	REEP2	0.0353083	0.0463911	0.0496499	0.318046	-0.268396	1	265	TRUE	0.0347483	0.0282985	0.026729	0.0196232	0.0352695	0.047159	0.0272466	0.0236312	0.0244065	0.0245629	0.318046	0.0320844	0.0433457	0.117885	0.0394135	0.0288731	0.0234963	0.0230382	0.0219229	0.0461478	0.02243	0.0310407	0.0409311	0.0564599	0.0229874	0.0375617	0.0482174	0.0309361	0.0682253	0.027948	0.0367574	0.0330722	0.0155473	0.0387034	0.0338183	0.0282234	0.147812	0.126823	0.0287422	0.0432437
cg02128567	KCNK5	2.4983e-05	0.0602152	0.019906	0.287517	-0.267611	1	228	TRUE	0.0415263	0.0514047	0.0465	0.034944	0.0221946	0.0513862	0.0273151	0.0699373	0.0927614	0.0124201	0.028888	0.0176326	0.0295912	0.0200231	0.0287052	0.287517	0.0535501	0.0184085	0.0867747	0.015083	0.12008	0.0612924	0.0212895	0.203189	0.0629663	0.019745	0.02106	0.0254082	0.0128959	0.018999	0.0276079	0.0207233	0.014004	0.0132729	0.011501	0.00977665	0.0159184	0.0380449	0.0487357	0.0173502
cg24733384	C14orf24	0.0335988	0.107419	0.0715353	0.337157	-0.265622	1	714	TRUE	0.0827173	0.0680846	0.0457895	0.101617	0.0726894	0.0703313	0.203158	0.23565	0.0788488	0.0916462	0.0571002	0.0600311	0.134053	0.17722	0.0921986	0.058769	0.0651905	0.0543547	0.114365	0.0932068	0.337157	0.154594	0.098948	0.100674	0.037088	0.0612372	0.0866395	0.0899591	0.0842197	0.051813	0.0729619	0.0540279	0.0599839	0.101457	0.0643082	0.0453258	0.0778739	0.134979	0.0750691	0.0733802
cg07008386	PLCB1	0.0101537	0.0481183	0.0307704	0.291322	-0.260551	1	334	TRUE	0.0318755	0.291322	0.0370451	0.0827498	0.025302	0.0679299	0.0391436	0.0347724	0.0380952	0.0400757	0.0369878	0.0400613	0.0291784	0.0491023	0.0277596	0.0293094	0.032287	0.0258884	0.0372714	0.0385032	0.024134	0.0648117	0.0283474	0.0326902	0.0183135	0.0225325	0.0244671	0.034183	0.0193485	0.0236035	0.0240392	0.0248749	0.025779	0.032425	0.0253055	0.0427338	0.0308874	0.0690763	0.027752	0.0273882
cg22228205	DDHD1	0.00956865	0.0940794	0.0666755	0.327114	-0.260439	1	229	TRUE	0.0580244	0.0707405	0.0896165	0.0944935	0.0749201	0.082604	0.171072	0.079118	0.104132	0.069017	0.115411	0.0956334	0.0838221	0.134449	0.0766613	0.121947	0.0467304	0.0523036	0.0935647	0.0824582	0.327114	0.0754363	0.0665303	0.0490589	0.0371254	0.0568027	0.0920777	0.0851129	0.0685764	0.0755186	0.0618164	0.0486239	0.0617054	0.0876931	0.0705259	0.0816861	0.0686141	0.113107	0.0659437	0.0714032
cg23916158	MYBBP1A	0.00663857	0.0303056	0.0165423	0.274051	-0.257509	1	171	TRUE	0.0345727	0.0203768	0.0255552	0.0277951	0.021351	0.0200274	0.0139884	0.0185109	0.0161457	0.0299876	0.274051	0.0275805	0.0163296	0.020155	0.0160265	0.0137662	0.0192862	0.0147458	0.016855	0.0139071	0.0182913	0.0220455	0.0154399	0.0204233	0.0204268	0.0136539	0.0161387	0.021383	0.0170084	0.0134627	0.0149752	0.0148386	0.0127764	0.0218073	0.0168383	0.0159629	0.0161179	0.0292154	0.0199476	0.016986
cg16124337	UBE2J1	0.000599295	0.0497059	0.0267445	0.278493	-0.251748	1	260	TRUE	0.0230997	0.0258922	0.0390511	0.0393508	0.0362217	0.0516085	0.034189	0.0583329	0.0551035	0.0245896	0.0273179	0.041822	0.0337136	0.0291031	0.0738228	0.0283657	0.278493	0.0178697	0.079116	0.0263181	0.0325069	0.0471881	0.0347554	0.0777207	0.0270961	0.0258333	0.0433114	0.0220652	0.026657	0.0201454	0.0208729	0.0186463	0.0123003	0.0300569	0.0300996	0.0241899	0.0185362	0.0310476	0.023157	0.0209949
cg05395995	LOC221143	0.00751265	0.0339562	0.0190322	0.266435	-0.247403	1	126	TRUE	0.0314185	0.0281561	0.0226935	0.0511509	0.0222615	0.0232515	0.0160688	0.0243637	0.0357235	0.0456013	0.266435	0.0279921	0.0122676	0.0209916	0.0122162	0.0175532	0.0186608	0.0141926	0.0187728	0.0228938	0.0196151	0.0376696	0.0170594	0.0294809	0.0124149	0.0198913	0.0190071	0.0156024	0.0130843	0.019003	0.0159027	0.0161887	0.0122527	0.0278607	0.0157166	0.0205963	0.0259235	0.0691824	0.0114084	0.0127518
cg10777851	CD200	0.00173408	0.0624061	0.0334128	0.279897	-0.246484	1	166	TRUE	0.192118	0.0589898	0.0477836	0.0507735	0.0334889	0.0499578	0.0352238	0.0352752	0.0444755	0.0509476	0.0322019	0.0418838	0.0390825	0.0625	0.0456585	0.0334608	0.0245854	0.0257031	0.0332036	0.279897	0.0368105	0.197803	0.0473851	0.0375146	0.0234287	0.031644	0.0732802	0.0365928	0.0216675	0.0317313	0.0336135	0.0263798	0.023552	0.0335782	0.0224694	0.0264359	0.0263942	0.0387627	0.0270932	0.0366425
cg24166097	NPM3	0.00798644	0.108626	0.066549	0.310832	-0.244283	1	101	TRUE	0.164117	0.165663	0.157456	0.310832	0.101387	0.101855	0.0734158	0.0690851	0.13579	0.219027	0.153108	0.142317	0.0414361	0.124958	0.0558109	0.0801384	0.0976314	0.0605891	0.0954031	0.108415	0.113288	0.0641485	0.0312895	0.0278921	0.0205953	0.0655166	0.0837044	0.0619355	0.0587286	0.0762519	0.0802812	0.0665272	0.0727661	0.109264	0.0525307	0.0773507	0.0814708	0.124743	0.0403143	0.062825
cg01851208	C10orf58	0.00214798	0.0632297	0.0394876	0.279867	-0.240379	1	255	TRUE	0.0347782	0.0336265	0.0446903	0.0395587	0.0288748	0.0514562	0.0571207	0.0469549	0.0527799	0.066939	0.0414576	0.0316888	0.0754276	0.0466369	0.0765638	0.062003	0.279867	0.0395962	0.112186	0.0563846	0.0502022	0.0918897	0.0436997	0.0813488	0.0350107	0.0328178	0.0313676	0.0250834	0.0246133	0.027205	0.0280991	0.0324442	0.0264218	0.0399602	0.0375718	0.0574087	0.036036	0.0480322	0.0278924	0.0700402
cg12011267	PPP1R13B	0.000433557	0.0584838	0.0689947	0.30932	-0.240326	1	781	TRUE	0.0480041	0.0243498	0.0310818	0.0391005	0.0431191	0.11121	0.0548675	0.0381014	0.0425593	0.0376675	0.30932	0.0503933	0.0663112	0.0669214	0.0382719	0.0381876	0.035603	0.0762769	0.0334879	0.0430813	0.0481215	0.074648	0.0561201	0.028036	0.0272533	0.0923005	0.0439857	0.0670885	0.0527462	0.0567721	0.0508295	0.0464067	0.0553112	0.0887633	0.0614636	0.0632877	0.0970355	0.085127	0.0877711	0.0624835
cg12110626	FAM18B2	0.00623611	0.0909584	0.0573571	0.295873	-0.238516	1	329	TRUE	0.0793544	0.107407	0.0988655	0.131399	0.0704225	0.0944649	0.042471	0.0654206	0.0737066	0.151679	0.105778	0.172515	0.06219	0.0993789	0.056338	0.0761559	0.0640357	0.0986639	0.0506675	0.0456651	0.295873	0.135548	0.029871	0.0305615	0.0355277	0.0433153	0.0847458	0.0553078	0.0549976	0.0495868	0.0594374	0.065024	0.0923226	0.0658343	0.0429474	0.0496829	0.0622105	0.117825	0.0293878	0.0696921
cg13901526	GYPC	0.0032508	0.0631384	0.0335474	0.268581	-0.235034	1	771	TRUE	0.0462088	0.0501596	0.0242751	0.0600394	0.045533	0.034476	0.0291761	0.0688902	0.0399386	0.0600522	0.0370743	0.0577187	0.029936	0.0456208	0.0345119	0.15562	0.0316288	0.10768	0.0714179	0.121944	0.0188411	0.0279737	0.088845	0.022317	0.268581	0.05836	0.0358644	0.029199	0.0261842	0.0174902	0.0267453	0.0324742	0.0179746	0.0491057	0.0428947	0.0345501	0.0287869	0.0791599	0.031894	0.0275243
cg13320626	ST8SIA4	5.45796e-06	0.0505096	0.027893	0.260705	-0.232812	1	315	TRUE	0.260705	0.0436409	0.0330021	0.0728075	0.0269461	0.0325336	0.0309953	0.0480754	0.0672604	0.0622058	0.0386055	0.0506042	0.0321489	0.0583942	0.0311284	0.0381664	0.0388597	0.0229998	0.0369019	0.0416667	0.0344759	0.0418787	0.0476435	0.0364412	0.0346518	0.0259796	0.0504474	0.0272304	0.0246259	0.0244393	0.0255769	0.0211468	0.0132748	0.0315689	0.0240496	0.0260127	0.0237836	0.0492676	0.0211772	0.031148
cg21678388	ZNF354B	0.0121001	0.0638667	0.0444874	0.276271	-0.231783	1	266	TRUE	0.0512434	0.0552699	0.0560897	0.105311	0.0469464	0.0536348	0.0413032	0.0490196	0.0546392	0.0606061	0.0577617	0.0594595	0.0314702	0.0437159	0.0348466	0.057066	0.0209832	0.0617478	0.276271	0.0500311	0.0377787	0.0616438	0.0276674	0.171585	0.0305774	0.0271961	0.0319837	0.0356514	0.0414431	0.0342316	0.0483153	0.037056	0.0317583	0.0495186	0.0937962	0.0426519	0.0200888	0.0817875	0.034932	0.040642
cg02995295	FLJ30707	0.0288813	0.0372315	0.0329771	0.264671	-0.231694	1	455	TRUE	0.0831478	0.0259453	0.0186373	0.0214642	0.0248135	0.0226418	0.026149	0.0273956	0.0242208	0.0215755	0.264671	0.0269853	0.0367985	0.0242581	0.0217996	0.0217973	0.017731	0.0193758	0.0277017	0.0260844	0.0243268	0.0488282	0.0266398	0.0341685	0.0136314	0.031565	0.0275459	0.0242488	0.0264112	0.0245933	0.0274596	0.0162623	0.0219279	0.0493627	0.0309125	0.0366772	0.0311791	0.0178452	0.0400462	0.027019
cg01585703	FSIP1	8.29207e-09	0.0976183	0.0405708	0.270888	-0.230317	1	385	TRUE	0.0900664	0.104667	0.066397	0.0829763	0.0449495	0.0684548	0.0873533	0.0538934	0.117385	0.167712	0.106513	0.0550793	0.175492	0.096277	0.0921282	0.0564948	0.063249	0.0839448	0.270888	0.0416545	0.135808	0.0530506	0.0466341	0.183171	0.0962195	0.0380154	0.0424479	0.0300693	0.0267057	0.0573988	0.0376771	0.0311161	0.0240946	0.0487648	0.0605677	0.0421908	0.0518761	0.0812672	0.0324274	0.0446524
cg18357645	OS9	0.000185072	0.100992	0.0512124	0.280702	-0.229489	1	110	TRUE	0.104849	0.106018	0.110127	0.179316	0.0592297	0.103614	0.0452261	0.0864457	0.182198	0.280702	0.212581	0.156497	0.0317023	0.0815779	0.0643828	0.0581345	0.0536142	0.0325203	0.0993881	0.109261	0.138241	0.0842171	0.0374415	0.0523773	0.0551331	0.0329974	0.0681735	0.0378857	0.0390942	0.044727	0.0336528	0.0534034	0.0524954	0.075996	0.0407867	0.0331685	0.0556369	0.131997	0.0300252	0.0368301
cg02247582	ZNF512	2.26244e-07	0.0643895	0.0294459	0.258082	-0.228636	1	224	TRUE	0.0419708	0.0672112	0.0479734	0.0797782	0.024792	0.0630615	0.0307784	0.0740472	0.0407385	0.093307	0.258082	0.0583672	0.0381858	0.0404555	0.0584517	0.0455575	0.044757	0.142536	0.0966935	0.0293399	0.0581846	0.0513601	0.0301106	0.0481412	0.0458565	0.0300983	0.0320344	0.0298811	0.0245283	0.0298772	0.0383761	0.018132	0.0218507	0.0361146	0.0349663	0.0369342	0.0301211	0.0661566	0.0229627	0.0339833
cg12999103	ATP13A2	0.00585532	0.0572402	0.0393099	0.266654	-0.227344	1	425	TRUE	0.0534157	0.0616097	0.0416495	0.0767494	0.0563447	0.0566038	0.0442495	0.0508804	0.0869981	0.0470709	0.266654	0.060117	0.0460805	0.0504142	0.0435477	0.0470464	0.0413203	0.0340715	0.0313341	0.0523793	0.029484	0.0452683	0.0324838	0.0427166	0.0325164	0.0358579	0.0372145	0.0368025	0.0371969	0.0394771	0.0419551	0.0242769	0.044144	0.0450518	0.0521806	0.0508528	0.0582072	0.0780287	0.0475696	0.0322866
cg20546002	COL23A1	0.00022051	0.0296125	0.0143233	0.241618	-0.227294	1	180	TRUE	0.025628	0.0193698	0.0199634	0.00982095	0.0137673	0.0193198	0.016056	0.0232029	0.0302483	0.0128175	0.0522305	0.0229323	0.0229809	0.0123799	0.0210194	0.0168784	0.011901	0.021523	0.0288637	0.01632	0.241618	0.0234055	0.0183238	0.0243651	0.0153772	0.0100856	0.0123055	0.0155336	0.0122948	0.012959	0.0132923	0.0199596	0.00713458	0.0177584	0.0110537	0.012696	0.0155929	0.0122343	0.0150699	0.0120709
cg16486059	C1orf135	0.000107733	0.0315869	0.0142815	0.241185	-0.226904	1	408	TRUE	0.0278046	0.0175943	0.0191198	0.0296195	0.0201214	0.0209299	0.0145261	0.0197316	0.0178994	0.0242903	0.0277225	0.0446372	0.0107947	0.0126874	0.0154261	0.0121822	0.0144604	0.031633	0.0339628	0.241185	0.0196706	0.0245366	0.0150978	0.0585103	0.0155294	0.0152186	0.0145588	0.0157492	0.013823	0.0150932	0.0132421	0.0120799	0.00848285	0.0156627	0.013149	0.0135254	0.0129468	0.0242985	0.0139321	0.00859145
cg02873524	PAPPA	0.0335988	0.0326597	0.0327027	0.258171	-0.225468	1	422	TRUE	0.020706	0.0200173	0.0375542	0.0233988	0.0369206	0.0206696	0.0258749	0.0189815	0.0169193	0.014174	0.0208298	0.0233641	0.0256301	0.016994	0.0180814	0.0205193	0.00992009	0.0303438	0.0437869	0.0168132	0.0245808	0.0280111	0.0304821	0.258171	0.0137475	0.0190729	0.0302102	0.0281577	0.0283676	0.0744626	0.0318111	0.0414182	0.027495	0.0289977	0.0225989	0.0287347	0.029932	0.0278928	0.0420064	0.0180321
cg21259253	PHLDA2	0.0260574	0.0436162	0.0222901	0.246418	-0.224128	1	558	TRUE	0.0270322	0.0205752	0.1366	0.0426404	0.0169676	0.0358214	0.0300345	0.0193426	0.0602141	0.0290233	0.0189753	0.027789	0.0145389	0.0253543	0.0221735	0.0179837	0.0171032	0.0183912	0.0353385	0.092481	0.0357006	0.246418	0.0279537	0.0546514	0.0173019	0.0176775	0.027895	0.0268507	0.0198637	0.021512	0.0254311	0.0171147	0.0151796	0.0190414	0.0194163	0.0180398	0.0218738	0.0551763	0.0180083	0.0145741
cg14243026	HMP19	2.25301e-05	0.0413791	0.0189031	0.24055	-0.221647	1	26	TRUE	0.0287916	0.24055	0.0298507	0.0618001	0.0230864	0.0322981	0.038689	0.115143	0.047543	0.0249069	0.0791868	0.0295434	0.0171236	0.0160055	0.0189201	0.0176388	0.0170434	0.0293399	0.0375883	0.0108924	0.0208409	0.0111597	0.0175033	0.0323299	0.0367015	0.024781	0.0176619	0.0127464	0.0117348	0.0150593	0.116964	0.010038	0.0142219	0.0180124	0.0105154	0.00893216	0.0122514	0.0501832	0.0198856	0.0131377
cg25267732	MGC39633	0.0024711	0.0865248	0.0589485	0.278695	-0.219747	1	665	TRUE	0.0913079	0.0924617	0.0717847	0.0868683	0.0840429	0.0884946	0.0696449	0.189601	0.106504	0.128319	0.278695	0.0744322	0.0525967	0.0713392	0.0677862	0.0567077	0.039699	0.048408	0.0612472	0.0637997	0.0908393	0.0557286	0.0563398	0.0921197	0.0443525	0.0602311	0.0574606	0.0534793	0.0592293	0.0608696	0.0685867	0.0475981	0.0733333	0.0584446	0.0539886	0.0488074	0.050784	0.103463	0.0530938	0.0496742
cg17814481	FBP1	1.04262e-09	0.114147	0.0377111	0.256607	-0.218896	1	363	TRUE	0.0599793	0.196678	0.129747	0.13452	0.0727041	0.0651591	0.176537	0.129478	0.108378	0.0998218	0.0864407	0.0824513	0.049955	0.0651629	0.0675883	0.256607	0.0396764	0.0317713	0.086155	0.225383	0.0438848	0.19424	0.0842852	0.153784	0.213277	0.0591353	0.0481139	0.0392617	0.0322746	0.037037	0.043205	0.034084	0.0429471	0.0380524	0.0301954	0.0374384	0.0255293	0.0449367	0.0330409	0.0280749
cg25070480	PPHLN1	0.0211064	0.0535131	0.0347928	0.253425	-0.218632	1	123	TRUE	0.0645478	0.0893471	0.053594	0.10661	0.0332859	0.0312036	0.0236337	0.0381443	0.0475775	0.0800283	0.0673674	0.0611394	0.0303084	0.0348608	0.0328661	0.051179	0.0359477	0.0310536	0.0306725	0.03304	0.0433851	0.253425	0.0185937	0.0207528	0.0252639	0.0265351	0.0542099	0.0347579	0.0253449	0.0275825	0.0278327	0.0242915	0.027897	0.0393723	0.0305795	0.0353303	0.0411622	0.122669	0.0357488	0.0273973
cg09277365	FLJ90709	0.0200025	0.063376	0.0725449	0.290711	-0.218166	1	428	TRUE	0.0498743	0.0515848	0.0408163	0.0560773	0.0522083	0.0586175	0.0520953	0.0330366	0.036714	0.0575568	0.290711	0.0526779	0.0626165	0.045089	0.0699101	0.0579727	0.0351156	0.0430519	0.0733662	0.0570113	0.0500041	0.0623614	0.0607455	0.0934477	0.0417382	0.0522094	0.0679673	0.0815653	0.0970943	0.0522351	0.0904252	0.0409135	0.0463768	0.0927146	0.0545184	0.056389	0.0563024	0.0638126	0.0408327	0.0782635
cg20772904	SHCBP1	0.000510327	0.0559607	0.0308385	0.247503	-0.216664	1	562	TRUE	0.0457419	0.0477707	0.035449	0.0806189	0.0441284	0.0377359	0.023214	0.035177	0.0643243	0.0773121	0.0756377	0.1267	0.0507875	0.0488189	0.0304524	0.0340824	0.0426992	0.0261991	0.0382122	0.247503	0.0451157	0.0623388	0.022683	0.0318498	0.0244663	0.0318862	0.0404925	0.0313439	0.0199435	0.0246863	0.0357073	0.0334347	0.0287958	0.0365892	0.0253731	0.0330778	0.0395917	0.0792997	0.0159292	0.0278309
cg24442290	C20orf111	0.00230447	0.062968	0.0723042	0.288323	-0.216018	1	581	TRUE	0.0575357	0.0475101	0.037776	0.0428861	0.0323728	0.0530632	0.0753527	0.0609085	0.151531	0.0440992	0.040348	0.0424671	0.0669952	0.0287262	0.0909246	0.0662735	0.0228184	0.0630617	0.0400093	0.0355735	0.0438383	0.288323	0.0458309	0.0531415	0.0428337	0.0749133	0.0493712	0.0443124	0.0736499	0.076201	0.0943673	0.0724452	0.0203526	0.0964385	0.0466598	0.0836992	0.0672451	0.0367505	0.086372	0.0648619
cg04863713	TSRC1	0.0494251	0.0934829	0.0602738	0.276185	-0.215911	1	685	TRUE	0.0369704	0.0484389	0.0452339	0.0611814	0.0983032	0.0444191	0.0624046	0.0491856	0.199549	0.169732	0.0708323	0.177416	0.0636202	0.0738789	0.100612	0.0598507	0.0717976	0.0310602	0.215622	0.0589411	0.276185	0.0509091	0.0652238	0.116078	0.0896259	0.0792466	0.0776028	0.0348771	0.0443566	0.0460573	0.0505004	0.0308089	0.0305085	0.0690877	0.11579	0.0372814	0.0552185	0.0564179	0.0631624	0.0551287
cg10139614	APRT	0.0211064	0.0506935	0.0283991	0.244046	-0.215647	1	138	TRUE	0.0806118	0.0418706	0.0233463	0.0225274	0.0484067	0.0689362	0.0301445	0.0754284	0.0621365	0.0122416	0.0172069	0.014012	0.0651845	0.0324414	0.0576404	0.0385397	0.0254703	0.0167167	0.0551193	0.115266	0.0195158	0.0375293	0.0451086	0.244046	0.0178907	0.0248899	0.0347856	0.0187395	0.0217391	0.015926	0.0345797	0.0161011	0.0123097	0.048302	0.0160059	0.037357	0.0134562	0.0195331	0.0129109	0.0277866
cg18182038	BSDC1	0.0121001	0.105774	0.0636407	0.277419	-0.213779	1	106	TRUE	0.126267	0.0627306	0.0824508	0.19464	0.0791091	0.100851	0.0449534	0.0769737	0.166118	0.277419	0.197657	0.216277	0.0518248	0.0946939	0.0429952	0.101399	0.0747996	0.0698497	0.0642077	0.145125	0.100246	0.162714	0.0402315	0.0368732	0.0339342	0.0363636	0.0692884	0.0703364	0.0539343	0.0432513	0.069296	0.0524614	0.0604122	0.0955951	0.0827853	0.0877259	0.0532843	0.136585	0.0538708	0.0381369
cg00336605	NR1H2	0.0024711	0.043122	0.0241346	0.236745	-0.21261	1	266	TRUE	0.0320213	0.0423649	0.0316628	0.0442193	0.0246833	0.0299675	0.0230876	0.236745	0.104323	0.0624146	0.0426309	0.0395387	0.0279454	0.030647	0.0269669	0.0301193	0.0202808	0.0155606	0.0557037	0.0209673	0.0435057	0.0233951	0.0178934	0.0261948	0.0252101	0.0160519	0.0273136	0.0176047	0.0177979	0.0171421	0.0245392	0.0172967	0.0179581	0.0340786	0.0231279	0.0260957	0.0315217	0.0528302	0.0208095	0.0293155
cg18678421	LENG8	0.0260574	0.0657161	0.0451726	0.255452	-0.21028	1	973	TRUE	0.0446553	0.0555556	0.182222	0.0497175	0.0615238	0.0587265	0.0483168	0.0384707	0.0625	0.0778605	0.0603998	0.0593548	0.0488258	0.0542392	0.0432266	0.0531663	0.0311426	0.0289855	0.0504717	0.124701	0.041678	0.0385979	0.0401	0.255452	0.033011	0.035343	0.0354387	0.0410247	0.040143	0.0352553	0.0427128	0.0428415	0.0230753	0.0774872	0.039272	0.0425617	0.0463303	0.0579345	0.0414499	0.0447126
cg19895197	C17orf37	0.0389463	0.070429	0.042214	0.251106	-0.208892	1	273	TRUE	0.170751	0.0295422	0.0476412	0.0697427	0.0373859	0.0305321	0.0433013	0.0483871	0.0301508	0.02204	0.0730793	0.0344718	0.100694	0.0540684	0.054662	0.0837379	0.210209	0.0294801	0.0795503	0.0582454	0.0233696	0.058535	0.0868204	0.251106	0.0332239	0.05035	0.0968441	0.0283737	0.0306887	0.0375273	0.0299356	0.0240972	0.0238898	0.0258984	0.106471	0.0581854	0.0427193	0.0320896	0.0204344	0.0309769
cg27109647	PSMC2	0.0179422	0.0551894	0.0305984	0.239418	-0.20882	1	97	TRUE	0.0511936	0.0517928	0.0371402	0.145148	0.0418734	0.0489731	0.0304054	0.0412685	0.100604	0.239418	0.0909604	0.103267	0.0204388	0.0379567	0.021906	0.0377662	0.0533835	0.0365345	0.0245136	0.0279676	0.0480214	0.0393988	0.0157491	0.018022	0.0160324	0.0248904	0.0416793	0.0382693	0.0252022	0.0284181	0.0408805	0.0317152	0.0230657	0.0433644	0.0290568	0.0278422	0.0248329	0.0888889	0.012636	0.0245566
cg00763679	SEPT2	0.00848625	0.0547146	0.0360923	0.244874	-0.208782	1	525	TRUE	0.038642	0.0323758	0.0366902	0.0545084	0.0346228	0.041497	0.0373308	0.244874	0.0443371	0.071922	0.059501	0.0496908	0.0439888	0.0632977	0.0529614	0.0321178	0.0291526	0.0199134	0.0529954	0.0262569	0.0388196	0.0384699	0.034306	0.0489491	0.140645	0.0347817	0.0359939	0.0290227	0.0341265	0.0302068	0.0403551	0.0319895	0.0182794	0.046873	0.0391482	0.0454331	0.0351171	0.0747126	0.03511	0.0464233
cg15444978	MARK3	0.000202079	0.0361453	0.0155966	0.224242	-0.208645	1	401	TRUE	0.0305895	0.0172429	0.224242	0.0367973	0.0280822	0.029702	0.0304129	0.023857	0.0461397	0.0222106	0.0249734	0.116667	0.0139446	0.0183578	0.0152855	0.0159374	0.0107045	0.0132408	0.0393514	0.0160497	0.025153	0.0199731	0.0156044	0.0465	0.022614	0.0219258	0.0134492	0.0141033	0.0132205	0.0182284	0.0187875	0.0160697	0.0111111	0.0166101	0.0183577	0.0122581	0.0163551	0.0244029	0.0156647	0.0084776
cg20195812	STAT4	4.03417e-09	0.0576974	0.0296476	0.236256	-0.206609	1	248	TRUE	0.0569464	0.0609109	0.0472331	0.0880952	0.0337431	0.0436569	0.0363379	0.0371201	0.0673653	0.0996148	0.05	0.0767516	0.0388932	0.0468996	0.0492691	0.0352285	0.0386046	0.0359672	0.0434783	0.0311742	0.040104	0.0515584	0.0348309	0.0623948	0.236256	0.0323668	0.034718	0.027599	0.0206742	0.0235348	0.0239871	0.0286175	0.021484	0.0336538	0.0238776	0.0294446	0.0254186	0.0493902	0.0233061	0.0320955
cg17820591	ENO3	0.00173408	0.0576229	0.0320785	0.238138	-0.206059	1	708	TRUE	0.238138	0.0434597	0.0394059	0.042718	0.029236	0.0334596	0.0671253	0.0601799	0.0638853	0.0338276	0.0459201	0.0387368	0.0561677	0.128068	0.0384417	0.0886658	0.0231988	0.0574506	0.0383939	0.025736	0.0311853	0.0647978	0.022561	0.0945224	0.0352915	0.0325607	0.0571924	0.0283617	0.0251788	0.0210314	0.0271884	0.0284499	0.0151715	0.0398675	0.0414934	0.0390053	0.0391007	0.0451483	0.0366467	0.0378456
cg07986525	NFE2L3	3.04127e-06	0.0536307	0.0168699	0.222455	-0.205585	1	339	TRUE	0.0287727	0.0921571	0.0150817	0.0151032	0.0133459	0.0449727	0.0352421	0.194114	0.222455	0.0234469	0.0237624	0.0346824	0.0307329	0.0227875	0.0415141	0.0260481	0.150824	0.0317876	0.0822053	0.029718	0.0271006	0.0302304	0.0195006	0.0907183	0.014465	0.0234697	0.0281634	0.0164776	0.0139483	0.0165273	0.0103438	0.00893972	0.0083688	0.0154895	0.0161433	0.0140006	0.013162	0.0238713	0.0162268	0.0190403
cg10663017	DUSP23	0.00956865	0.0617348	0.0388494	0.24341	-0.20456	1	454	TRUE	0.0914005	0.0548054	0.0666041	0.10259	0.0494929	0.0532688	0.0261888	0.0459063	0.24341	0.0914593	0.043251	0.124207	0.0375072	0.0697279	0.0343418	0.0534022	0.0365425	0.0426173	0.0241851	0.0315448	0.0353784	0.0865111	0.0262478	0.0444156	0.0283651	0.0319482	0.0440529	0.0246295	0.0283912	0.0213769	0.036841	0.0269035	0.0313888	0.0508055	0.0270223	0.0266814	0.0347172	0.0776786	0.019164	0.0334608
cg19264123	MOCOS	0.000470517	0.0503099	0.0566519	0.259942	-0.20329	1	256	TRUE	0.031951	0.0331692	0.0274809	0.0217096	0.0346267	0.0338046	0.0470013	0.0556493	0.041688	0.0338331	0.0473336	0.0325423	0.0554138	0.0426334	0.0423615	0.0448448	0.028339	0.0330024	0.259942	0.0434183	0.0542226	0.0505704	0.0656544	0.06893	0.0276265	0.0476485	0.0632173	0.0314924	0.0497661	0.0472404	0.0695937	0.0568132	0.0289047	0.070357	0.0591869	0.049298	0.0643644	0.0379155	0.0557091	0.0613375
cg25211525	C6orf145	3.74841e-05	0.0253932	0.00680677	0.210005	-0.203198	1	197	TRUE	0.0102029	0.0105701	0.00922748	0.0112555	0.0209605	0.0160332	0.035001	0.210005	0.0123079	0.00739645	0.0117136	0.036103	0.0526895	0.00651225	0.0259222	0.00909162	0.0107901	0.00657718	0.00724716	0.00952066	0.0359416	0.00541476	0.00607197	0.0659877	0.0022862	0.00742071	0.00568577	0.00577086	0.00522404	0.00675988	0.00675279	0.00642963	0.00522828	0.0117004	0.00589501	0.00666357	0.0106514	0.0210718	0.00642508	0.00696309
cg11857445	AATF	0.00397247	0.0806902	0.0412265	0.243777	-0.20255	1	270	TRUE	0.0423655	0.0427028	0.0411161	0.0393647	0.0392118	0.0627479	0.102262	0.0621845	0.243777	0.0950043	0.0477798	0.211061	0.133048	0.0427966	0.0790166	0.0494853	0.0876374	0.0302344	0.190815	0.0485653	0.0310365	0.0322385	0.0370452	0.183396	0.0423623	0.0324116	0.0392625	0.0391159	0.0539065	0.0366467	0.0432931	0.0254887	0.0471145	0.0717864	0.0474628	0.0457525	0.0416159	0.0399093	0.042549	0.0401654
cg24500683	PTP4A1	0.00200109	0.107401	0.0764386	0.278337	-0.201898	1	149	TRUE	0.0813748	0.0890411	0.0852003	0.0921053	0.0783113	0.0903743	0.105205	0.0744795	0.126639	0.278337	0.101474	0.0790665	0.16152	0.0940432	0.0599013	0.0905907	0.0624339	0.0617583	0.101488	0.155156	0.0908036	0.111836	0.0908613	0.0793344	0.24368	0.0767704	0.0685298	0.0876513	0.0712336	0.0828185	0.0845841	0.0556827	0.0601129	0.0808537	0.0761959	0.0672417	0.0616209	0.0650307	0.0833333	0.0797665
cg26591879	ATF6	0.000648877	0.0839935	0.0442513	0.246082	-0.20183	1	71	TRUE	0.06956	0.0503218	0.0624187	0.107372	0.0652921	0.0725319	0.0372484	0.105072	0.215956	0.224265	0.108159	0.246082	0.0344274	0.0576694	0.061245	0.0793651	0.0432432	0.0535825	0.0265459	0.0609675	0.058444	0.146219	0.0312748	0.0535858	0.0289903	0.0394662	0.0571429	0.0351377	0.026466	0.0257492	0.0455141	0.0425216	0.0509368	0.0511222	0.0333025	0.0416523	0.0528255	0.131455	0.0284731	0.0233685
cg17651255	SYF2	0.00585532	0.0956333	0.0523609	0.253254	-0.200894	1	740	TRUE	0.0654993	0.100633	0.0843137	0.166065	0.0735552	0.0831276	0.0466772	0.0630435	0.140763	0.229584	0.184	0.253254	0.0208632	0.0950355	0.0411573	0.0365745	0.0542547	0.0506738	0.0671284	0.0909747	0.0384367	0.249154	0.0379833	0.0759664	0.0421135	0.042324	0.0701058	0.0465036	0.0385078	0.0460348	0.0323054	0.0483801	0.0695455	0.0610774	0.0378481	0.0274636	0.0552632	0.136066	0.0298032	0.0409461
cg27092035	ARL10	0.00173408	0.0517868	0.0301632	0.230394	-0.200231	1	375	TRUE	0.0296223	0.0269992	0.0301515	0.0402825	0.0327991	0.0602752	0.230394	0.0387768	0.0430458	0.0303804	0.0403672	0.0796498	0.0305267	0.0349863	0.0258218	0.0228782	0.159768	0.0118427	0.0287836	0.0539783	0.0326959	0.0557725	0.0237285	0.112657	0.0184866	0.0247711	0.0266464	0.0254551	0.0213807	0.0414664	0.0261424	0.0235893	0.014088	0.0266818	0.0231406	0.0213466	0.0212711	0.0400072	0.0240496	0.0262489
cg09685747	PNPT1	0.0121001	0.0379729	0.0244203	0.224473	-0.200053	1	178	TRUE	0.0375835	0.0416198	0.0472126	0.0486339	0.025641	0.0305615	0.0229583	0.0242023	0.0382409	0.0507865	0.224473	0.0457126	0.0227545	0.0282476	0.0240501	0.0221491	0.0327304	0.0147438	0.0258621	0.0269276	0.019842	0.0217471	0.0312031	0.0263018	0.0151369	0.0206247	0.0286218	0.0461708	0.0225996	0.0240945	0.0211623	0.0240672	0.017817	0.0321685	0.0225727	0.0284119	0.0195719	0.055923	0.0203198	0.0233372
[truncated: 10 more columns]

## Sheet: Onco vs pRCC
TargetID	SYMBOL	Wilcoxon p-value	Mean b-value_Onco	Mean b-value_pRCC	Mean b-value_meth	Delta b-value	# of tumors w/ hypermethylation	Distance to TSS (bp)	CpG island	onco	onco	onco	onco	onco	onco	onco	onco	onco	onco	onco	onco	onco	onco	onco	onco	onco	onco	onco	onco	onco	onco	onco	onco	onco	pRCC	pRCC	pRCC	pRCC	pRCC	pRCC	pRCC	pRCC	pRCC	pRCC	pRCC	pRCC	pRCC	pRCC
cg05628549	PRKCDBP	7.39302e-07	0.260127	0.0482351	0.377707	-0.329472	13	155	TRUE	0.13398	0.124648	0.465573	0.0649081	0.261314	0.21359	0.333979	0.391812	0.426754	0.0304365	0.239574	0.178275	0.214374	0.100793	0.191851	0.400164	0.0527928	0.275698	0.669749	0.369835	0.308487	0.0477532	0.270415	0.446046	0.290361	0.0616925	0.0503359	0.0440941	0.0518036	0.0306221	0.0534484	0.0376378	0.0375192	0.102766	0.0450596	0.0470203	0.043998	0.0436625	0.0256308
cg02331561	ABCA3	2.51914e-09	0.2457	0.019892	0.403028	-0.383136	10	487	TRUE	0.095774	0.115484	0.444905	0.179264	0.105256	0.339034	0.211044	0.374285	0.191784	0.204053	0.0786746	0.555191	0.459714	0.185821	0.281148	0.280932	0.16524	0.155354	0.618318	0.0926956	0.232518	0.0568484	0.0738213	0.444232	0.20111	0.0073552	0.00674356	0.102411	0.0124692	0.00878016	0.00700801	0.00753984	0.00797267	0.0548243	0.00971134	0.00993201	0.00745779	0.0306419	0.00564156
cg23696886	PDLIM2	5.19288e-06	0.173879	0.0284142	0.364321	-0.335906	8	550	TRUE	0.0646277	0.233869	0.263687	0.061849	0.0221512	0.0706052	0.41919	0.0764752	0.386161	0.0613208	0.0335656	0.214691	0.0502429	0.173527	0.274287	0.0354395	0.020756	0.29195	0.673345	0.153097	0.372076	0.0688768	0.0426383	0.0569357	0.225612	0.0257314	0.0114249	0.0536295	0.0272815	0.0137253	0.0400308	0.0215755	0.0183882	0.0216891	0.0230656	0.0403135	0.0258418	0.051951	0.0231511
cg22061523	TK1	5.27516e-05	0.191973	0.059521	0.387544	-0.328023	8	420	TRUE	0.1002	0.619029	0.05148	0.412729	0.0511905	0.0647906	0.0885749	0.10571	0.271403	0.0685335	0.0559989	0.0588402	0.0962318	0.10259	0.11258	0.314946	0.477575	0.238448	0.0616154	0.264181	0.382941	0.357551	0.237399	0.142015	0.0627652	0.0743789	0.0954854	0.0453126	0.0607172	0.0486828	0.0328392	0.0487263	0.0465289	0.124295	0.0475306	0.0593106	0.032617	0.0615889	0.0552805
cg19186356	ALDH2	0.000406491	0.174274	0.0623727	0.324111	-0.261738	8	19	TRUE	0.414762	0.103641	0.0657125	0.0522111	0.0395684	0.255939	0.0999267	0.33546	0.264895	0.0637677	0.0833774	0.0579836	0.279404	0.0989242	0.111906	0.0805545	0.0931491	0.245565	0.140336	0.268749	0.426746	0.29639	0.113867	0.30648	0.0575423	0.0709286	0.0674157	0.0553341	0.0727686	0.0510519	0.0405634	0.0375959	0.0603928	0.08813	0.0478364	0.0709863	0.0785787	0.107748	0.0238864
cg07138512	RAP1GA1	0.00464328	0.121829	0.0299448	0.310189	-0.280244	7	518	TRUE	0.195178	0.0352237	0.034194	0.0243194	0.0357476	0.239547	0.331023	0.0287126	0.0588081	0.0186967	0.232902	0.063735	0.0485965	0.0420517	0.330931	0.0276553	0.0135706	0.0269642	0.0844025	0.266989	0.0415227	0.326341	0.0548839	0.44359	0.0401501	0.0212758	0.0363133	0.0453532	0.0255478	0.0168393	0.0116894	0.017531	0.0425653	0.046075	0.0231615	0.060872	0.0200284	0.0390058	0.0129698
cg11277126	TRPC4AP	9.27124e-06	0.211839	0.0645116	0.406036	-0.341524	6	327	TRUE	0.0597533	0.503204	0.236012	0.0777621	0.140403	0.046031	0.158664	0.344676	0.258952	0.219259	0.191054	0.373059	0.0695788	0.169064	0.383415	0.0703049	0.137873	0.106889	0.309632	0.219973	0.522229	0.223076	0.108489	0.197818	0.168797	0.140577	0.0498407	0.105172	0.0640833	0.0215804	0.0371685	0.0455845	0.0183661	0.0825118	0.0615637	0.0684848	0.0638312	0.120209	0.0241891
cg24194539	AIM1	0.000599985	0.118836	0.015375	0.461303	-0.445928	5	335	TRUE	0.131267	0.00902991	0.0138277	0.0118366	0.00915094	0.019527	0.0455175	0.364638	0.0297775	0.0167339	0.0148561	0.529293	0.0996082	0.0265768	0.0128401	0.0129674	0.0162628	0.374274	0.0151681	0.497689	0.0143329	0.0180232	0.0955158	0.0515561	0.540619	0.0159963	0.0102166	0.0113464	0.0124621	0.0111039	0.0112105	0.0113308	0.00795668	0.061762	0.0148459	0.011107	0.00921821	0.0188745	0.00781852
cg04220579	C7orf20	6.32066e-06	0.125216	0.0184206	0.369717	-0.351297	5	435	TRUE	0.0559029	0.0443308	0.0252585	0.0114891	0.0467411	0.0652139	0.0220793	0.0246761	0.0841038	0.288629	0.152903	0.0134952	0.0828761	0.0823298	0.303847	0.0187902	0.080468	0.0335762	0.198467	0.11274	0.393287	0.0736291	0.0527347	0.488882	0.373941	0.0202079	0.0199509	0.0215622	0.0154125	0.00989238	0.0080093	0.0121918	0.0175111	0.0346014	0.00920045	0.021193	0.0455304	0.0122314	0.0103931
cg27033479	TMEM44	3.46687e-06	0.180432	0.0496201	0.386645	-0.337025	5	559	TRUE	0.0401308	0.462294	0.409804	0.227752	0.0442087	0.358198	0.0479053	0.10714	0.196376	0.229859	0.139903	0.069739	0.135877	0.120416	0.115028	0.355301	0.347631	0.0664386	0.248018	0.165663	0.132271	0.173573	0.106006	0.0867345	0.12453	0.0334264	0.0577523	0.111328	0.061099	0.0230159	0.0187937	0.02567	0.0428455	0.11026	0.0342492	0.059165	0.0265042	0.0682637	0.0223074
cg13055001	PPP1CA	3.53873e-07	0.171108	0.0437402	0.373252	-0.329512	5	437	TRUE	0.356015	0.0887599	0.0849534	0.118729	0.231567	0.129417	0.245462	0.0573092	0.166209	0.054088	0.468491	0.148179	0.171894	0.0722504	0.11106	0.288908	0.507387	0.0895993	0.198576	0.0690452	0.235928	0.121006	0.066029	0.109669	0.0871697	0.0294921	0.0321128	0.119456	0.0323487	0.0258972	0.0245383	0.0238924	0.0171306	0.0537861	0.073954	0.0680936	0.0502227	0.0469345	0.0145039
cg16179125	CTSZ	1.11752e-05	0.129136	0.0269866	0.32394	-0.296954	5	186	TRUE	0.0641884	0.0321541	0.115811	0.022507	0.114173	0.121371	0.0534287	0.128064	0.0175615	0.277386	0.0405546	0.299126	0.131895	0.0714498	0.269031	0.0631166	0.330445	0.0156531	0.177575	0.0810845	0.0495275	0.443713	0.108552	0.10179	0.0982376	0.0354178	0.0163476	0.0189005	0.0415836	0.103804	0.0276947	0.0131738	0.0116938	0.0269357	0.014507	0.0163854	0.0185059	0.0191331	0.0137303
cg06346081	ZMYND12	1.60854e-05	0.152624	0.0554231	0.369745	-0.314322	4	343	TRUE	0.140697	0.0794695	0.0948649	0.0476301	0.0710945	0.06805	0.113309	0.259333	0.177991	0.0649206	0.404956	0.0752572	0.197	0.0820304	0.256572	0.114941	0.185574	0.0992145	0.12485	0.128399	0.55812	0.105795	0.119436	0.154043	0.0920557	0.115377	0.0630924	0.0448283	0.0560928	0.0218657	0.0161048	0.0437563	0.0499121	0.0825218	0.0377465	0.115813	0.0375929	0.065113	0.0261056
cg25293251	GOLGA5	0.0014061	0.164003	0.0731246	0.380792	-0.307667	4	479	TRUE	0.119381	0.371508	0.0644694	0.0892214	0.242727	0.0652338	0.0564072	0.0987607	0.160719	0.172156	0.329665	0.0993711	0.0668095	0.267625	0.108767	0.222375	0.0535664	0.105928	0.0777048	0.19542	0.36765	0.084387	0.109613	0.116263	0.454343	0.129825	0.0924385	0.0806379	0.0618609	0.0407056	0.0350339	0.0775545	0.0655247	0.0561767	0.0732951	0.0932587	0.0410582	0.141261	0.0351146
cg12373771	CECR6	9.27124e-06	0.161088	0.0560682	0.343848	-0.28778	4	762	TRUE	0.0645021	0.029582	0.0603205	0.0744186	0.0701033	0.146411	0.408918	0.166811	0.250118	0.118076	0.198364	0.115049	0.219156	0.145326	0.294314	0.170304	0.273723	0.120832	0.147688	0.0929996	0.072108	0.139978	0.107838	0.398436	0.141824	0.043603	0.0616867	0.0604961	0.0591119	0.0427968	0.0343545	0.0424965	0.0954034	0.0721723	0.0577339	0.0785657	0.043445	0.0757737	0.0173156
cg01251255	NSUN5	1.20919e-07	0.0817798	0.00793027	0.285592	-0.277662	4	128	TRUE	0.0175601	0.0650157	0.0701324	0.0131784	0.00858863	0.0262265	0.0263907	0.0973607	0.115644	0.0688478	0.010615	0.231027	0.222801	0.0739119	0.11898	0.0270107	0.0785748	0.0203285	0.373734	0.010286	0.0153588	0.0172494	0.00729073	0.314805	0.0135761	0.00805165	0.00938478	0.0104858	0.012683	0.00628642	0.0080402	0.00892898	0.00547933	0.00761211	0.00674007	0.00673698	0.00890208	0.00630664	0.00538574
cg25023994	BANK1	6.32066e-06	0.13083	0.0403973	0.304134	-0.263736	4	123	TRUE	0.0707581	0.0586131	0.0752066	0.0383498	0.0407974	0.0976518	0.133531	0.120468	0.252442	0.0426248	0.0455632	0.0416552	0.302054	0.0847576	0.153381	0.120824	0.0528304	0.11156	0.326359	0.235078	0.15332	0.149455	0.103469	0.124328	0.335678	0.0246497	0.0232517	0.0277135	0.0437259	0.0300161	0.0215632	0.0300559	0.0313508	0.0995451	0.0286436	0.056257	0.0348883	0.105054	0.00884754
cg25524473	DUSP5	0.00833902	0.117139	0.0443403	0.305916	-0.261576	4	769	TRUE	0.0344148	0.0934544	0.0560617	0.0311631	0.0336057	0.0280283	0.167025	0.205192	0.375159	0.0591588	0.105113	0.042414	0.100228	0.0875909	0.116039	0.0570312	0.0392224	0.029331	0.249218	0.330062	0.269225	0.0413703	0.235647	0.0979494	0.0447702	0.048893	0.0638641	0.0204364	0.0492028	0.0256073	0.0492979	0.0493708	0.0183452	0.13124	0.0159718	0.0232341	0.0428163	0.0674238	0.0150607
cg05251000	FREQ	0.000406491	0.142143	0.064698	0.324182	-0.259484	4	807	TRUE	0.0930834	0.0833602	0.0777619	0.0858281	0.171263	0.274665	0.106562	0.291628	0.0857635	0.220398	0.0720467	0.0818531	0.181384	0.0885791	0.126519	0.310053	0.078188	0.102568	0.109895	0.133024	0.0885384	0.0527734	0.158618	0.420383	0.0588486	0.103621	0.0828486	0.0447593	0.059206	0.0325751	0.0267124	0.0537484	0.104527	0.0801541	0.0558379	0.112073	0.0364875	0.0721643	0.0410582
cg06121469	KIAA1840	5.30346e-10	0.0904401	0.0203993	0.26971	-0.249311	4	252	TRUE	0.0682957	0.0785832	0.0645412	0.0277241	0.0296412	0.0468286	0.0741944	0.313506	0.232979	0.032367	0.0597349	0.0383427	0.0807895	0.0589673	0.0644498	0.066826	0.0643238	0.0712524	0.244605	0.0651964	0.0524286	0.0468869	0.0357646	0.287751	0.0550233	0.0193765	0.026011	0.0225949	0.0293964	0.0166633	0.0120164	0.017029	0.0157443	0.0214693	0.0277468	0.0212206	0.0180309	0.0243643	0.013926
cg05732530	DUSP2	1.11752e-05	0.0669185	0.010582	0.244377	-0.233795	4	119	TRUE	0.0732093	0.0126066	0.0193771	0.0274934	0.0124204	0.241772	0.221765	0.0204206	0.26141	0.011377	0.0313838	0.0581286	0.107822	0.006277	0.0509268	0.0279892	0.0159125	0.0118245	0.0576422	0.00503323	0.0210168	0.105904	0.0103576	0.25256	0.00833108	0.00687852	0.00586097	0.0107079	0.00941238	0.00709271	0.00617436	0.00481418	0.00715286	0.00545856	0.00624597	0.0643901	0.00448567	0.00391202	0.00556183
cg06493386	TRPA1	0.0001778	0.129508	0.0594811	0.285575	-0.226094	4	22	TRUE	0.0404475	0.0887236	0.0469544	0.215512	0.10626	0.0617607	0.0723075	0.0832948	0.103536	0.101597	0.0921394	0.267247	0.265193	0.0908334	0.151155	0.0710742	0.268224	0.110259	0.10852	0.341634	0.103838	0.0868944	0.117167	0.115136	0.127989	0.0491599	0.116935	0.0759823	0.053854	0.0225453	0.0210716	0.0583683	0.0750143	0.0738134	0.0457354	0.0869614	0.0484647	0.0772323	0.027598
cg22981461	OTUB2	0.0131502	0.165348	0.0709852	0.570433	-0.499448	3	250	TRUE	0.0997262	0.061829	0.056031	0.22837	0.0580548	0.200636	0.0906183	0.0788837	0.235036	0.116734	0.070977	0.080418	0.116112	0.130312	0.0881307	0.0643958	0.195749	0.0943477	0.0487345	0.290296	0.711575	0.147063	0.0868847	0.0733698	0.709427	0.0997194	0.0882216	0.0484085	0.115737	0.0253509	0.0336128	0.0876895	0.0377499	0.132037	0.116476	0.0631531	0.0381372	0.073896	0.0336051
cg26752657	C1orf171	0.0120324	0.0809395	0.0266109	0.427841	-0.40123	3	235	TRUE	0.0310405	0.0353552	0.0198115	0.0480888	0.0538889	0.0388571	0.026004	0.0308869	0.037128	0.0517787	0.0451794	0.646385	0.0223487	0.029207	0.0567407	0.282258	0.021051	0.0210051	0.0236925	0.0205465	0.0273195	0.0502674	0.025012	0.0247529	0.354881	0.0337734	0.0280278	0.0271663	0.0385185	0.0164835	0.0178789	0.021349	0.0142633	0.0245784	0.072028	0.0236668	0.0188137	0.0241487	0.0118566
cg24638647	TMEM101	0.0001778	0.111377	0.0409489	0.413677	-0.372728	3	98	TRUE	0.0428305	0.101658	0.112374	0.0799624	0.0651443	0.0512669	0.0428615	0.0656764	0.060565	0.0862228	0.357224	0.0591694	0.038919	0.110938	0.0373963	0.0498316	0.0319135	0.0340162	0.0841228	0.544724	0.0867942	0.177886	0.0749756	0.339083	0.0488688	0.0313133	0.0385869	0.0343172	0.043361	0.041602	0.0339036	0.0368529	0.0320787	0.0332869	0.0883887	0.0484481	0.0443248	0.0345732	0.0322475
cg17757055	DKFZP564O0823	0.0378784	0.120958	0.0612836	0.402447	-0.341163	3	191	TRUE	0.0475862	0.333892	0.408474	0.0563976	0.0475297	0.0657249	0.0554466	0.093295	0.105672	0.0559805	0.0918883	0.0639807	0.0838662	0.0614258	0.0734816	0.191432	0.0752545	0.0469787	0.117035	0.0632787	0.464973	0.20678	0.0817712	0.0942851	0.0375112	0.0687534	0.0638751	0.0575473	0.103486	0.0496796	0.0694685	0.0817263	0.0546692	0.0718426	0.0361712	0.0670166	0.0455902	0.054592	0.0335534
cg26488636	TALDO1	5.81789e-07	0.0979848	0.0276534	0.344039	-0.316385	3	631	TRUE	0.150692	0.0522982	0.0715424	0.0351867	0.0248447	0.0605801	0.0656758	0.0524476	0.0758013	0.1375	0.0932878	0.466597	0.268644	0.0473421	0.0474351	0.0276323	0.0540911	0.0394453	0.108245	0.0539725	0.0464116	0.0584014	0.0352866	0.0793845	0.296875	0.0281387	0.0240955	0.0397622	0.0264194	0.0314681	0.0202338	0.0251189	0.0148515	0.0293175	0.0340314	0.0184114	0.0330324	0.0201168	0.0421494
cg06171787	MRPL16	0.0257415	0.120816	0.0655481	0.379402	-0.313854	3	145	TRUE	0.0593262	0.38967	0.135381	0.325024	0.105881	0.0588281	0.0777583	0.0518804	0.205931	0.0707223	0.0781198	0.076779	0.116886	0.048994	0.0714384	0.0623022	0.0722645	0.0503867	0.0714197	0.100895	0.0689528	0.0677141	0.0754445	0.154887	0.423513	0.0689219	0.0772156	0.095659	0.0632773	0.062003	0.0397004	0.118355	0.0401769	0.0912859	0.0530563	0.0642941	0.0636184	0.0503861	0.0297233
cg17469978	CAV1	0.0014061	0.0774238	0.026173	0.333008	-0.306835	3	135	TRUE	0.085147	0.0474197	0.0307501	0.0363436	0.0231963	0.0491754	0.0193012	0.0474569	0.329145	0.0388022	0.0285714	0.0387722	0.0432134	0.0658943	0.279492	0.0473584	0.0584817	0.0434844	0.0452222	0.390387	0.0183544	0.0330224	0.0844539	0.037513	0.0146371	0.0310653	0.024115	0.0170085	0.058028	0.0150761	0.0143704	0.0178337	0.0207257	0.0465737	0.0153344	0.0192217	0.0359649	0.0393087	0.0117965
cg00221494	FARP1	0.0012508	0.11051	0.0383757	0.324704	-0.286328	3	841	TRUE	0.0605961	0.0362087	0.0503548	0.0476728	0.0575928	0.0882653	0.36918	0.0722231	0.0228854	0.125854	0.0198361	0.0147059	0.223374	0.0627699	0.110866	0.121157	0.129649	0.0915751	0.0353929	0.283034	0.0446829	0.321898	0.205571	0.0956129	0.0718023	0.0334498	0.0598671	0.0273996	0.0612642	0.0307318	0.00926811	0.0564557	0.0216325	0.0912932	0.0114769	0.0424752	0.0210145	0.0590529	0.0118789
cg17558126	RASSF5	1.11752e-05	0.134394	0.0405029	0.324822	-0.284319	3	629	TRUE	0.0560554	0.0382081	0.0557945	0.0420045	0.0422762	0.101317	0.454247	0.240005	0.0947439	0.129307	0.122552	0.0268327	0.249898	0.100331	0.231377	0.0736241	0.174372	0.270322	0.0459791	0.172268	0.119638	0.142314	0.0821167	0.156023	0.138232	0.0425583	0.0398889	0.0271073	0.0902572	0.0536042	0.0167909	0.0220921	0.0188638	0.0980656	0.0175296	0.0397869	0.0359277	0.0411489	0.0234191
cg14254419	AMPD2	4.54904e-07	0.100095	0.0393175	0.309189	-0.269872	3	242	TRUE	0.289749	0.0605672	0.0502443	0.0590596	0.0526797	0.0628327	0.0948911	0.0736196	0.107022	0.0629287	0.0919945	0.0690959	0.111223	0.0704607	0.255023	0.0973001	0.0689608	0.0754009	0.0625979	0.0461258	0.382796	0.0555768	0.063875	0.085994	0.0523683	0.0506185	0.0494009	0.0256174	0.0455068	0.0404168	0.025634	0.0297818	0.0269276	0.0430856	0.0421274	0.0276773	0.0758036	0.0509148	0.0169324
cg00259755	PWWP2	1.83619e-06	0.140562	0.0415664	0.304636	-0.26307	3	941	TRUE	0.161598	0.152234	0.134703	0.118255	0.0656599	0.114409	0.196627	0.0410511	0.17598	0.0831175	0.217379	0.0371673	0.0924347	0.110941	0.0354878	0.181102	0.169723	0.286902	0.275356	0.0530265	0.351649	0.0981329	0.121796	0.0611282	0.178196	0.0506817	0.0423531	0.0499082	0.0294056	0.0261031	0.0179329	0.0344154	0.0357395	0.0582481	0.0492544	0.0641068	0.038182	0.0528243	0.0327743
cg09630437	SLC39A3	0.000985281	0.129475	0.0724297	0.327396	-0.254967	3	227	TRUE	0.0568475	0.0742542	0.273021	0.0687687	0.0592346	0.10422	0.0952099	0.147583	0.108253	0.119294	0.0845925	0.0728397	0.110318	0.117614	0.128357	0.106588	0.0930818	0.112638	0.250039	0.0635357	0.37394	0.0802169	0.106667	0.335228	0.0945303	0.0867656	0.0734737	0.0853302	0.100649	0.0848517	0.0509035	0.0704687	0.0659936	0.0868085	0.0901065	0.0556795	0.0673183	0.0539665	0.0416995
cg01186777	TNFSF9	9.27124e-06	0.129159	0.0517809	0.306405	-0.254624	3	21	TRUE	0.265345	0.130162	0.088833	0.125209	0.0669288	0.14302	0.113073	0.266563	0.112282	0.124028	0.0794199	0.0685554	0.0699743	0.0589681	0.0962624	0.238079	0.128299	0.0338233	0.387307	0.0709866	0.245591	0.0378709	0.0827874	0.118776	0.0768393	0.0631072	0.0455502	0.0408587	0.0638017	0.0308877	0.0417049	0.0376201	0.041256	0.06455	0.0946339	0.0563984	0.0542715	0.0581076	0.0321847
cg23137807	MEIS2	0.00567169	0.11032	0.0591986	0.313558	-0.25436	3	78	TRUE	0.0573343	0.0476357	0.0443233	0.0448374	0.0619968	0.0878121	0.0980726	0.0620964	0.142177	0.0618587	0.0834453	0.157403	0.0906089	0.0775734	0.137264	0.107078	0.0833747	0.323336	0.0985457	0.0957682	0.0597064	0.317367	0.0808799	0.299972	0.0375253	0.0702377	0.0761022	0.0693235	0.0765037	0.0447062	0.0432471	0.0623652	0.0502105	0.0681588	0.0518451	0.0688469	0.0438386	0.0611431	0.0422522
cg06993413	DPP8	5.81789e-07	0.100128	0.0265712	0.263442	-0.236871	3	162	TRUE	0.0475425	0.0867126	0.0485911	0.0299744	0.0291792	0.0592244	0.203738	0.262251	0.0643172	0.0546274	0.0565692	0.034781	0.172396	0.0490801	0.0759988	0.127698	0.0514858	0.128762	0.24377	0.0436993	0.170777	0.0583055	0.0665885	0.284306	0.052832	0.0497767	0.0230834	0.0262473	0.024984	0.015871	0.0208287	0.0166497	0.0151679	0.042868	0.0147626	0.0560218	0.0228619	0.0333358	0.00953784
cg17904739	MGC4266	1.92128e-05	0.136734	0.0502009	0.27778	-0.227579	3	696	TRUE	0.137718	0.141563	0.0783095	0.113586	0.172293	0.0511086	0.0651635	0.280583	0.121272	0.199539	0.271579	0.135333	0.246592	0.104797	0.0422806	0.109473	0.0875212	0.10157	0.065701	0.143117	0.0731433	0.176782	0.0418839	0.176259	0.281179	0.0758069	0.0272597	0.0619938	0.0256325	0.0280997	0.0141228	0.0470361	0.0167506	0.0763014	0.131058	0.0453673	0.0423397	0.0605334	0.0505106
cg03773789	GLI4	0.0012508	0.107258	0.0474278	0.273444	-0.226016	3	662	TRUE	0.0559912	0.0907381	0.292689	0.0924504	0.0601564	0.219382	0.058093	0.271402	0.107223	0.103874	0.0781042	0.0366779	0.0676598	0.0613221	0.0521571	0.0454685	0.0443031	0.0613552	0.181601	0.22719	0.0570097	0.256242	0.0608259	0.0613104	0.0382264	0.0346957	0.0474568	0.0667462	0.0461585	0.0443253	0.0564797	0.0459026	0.0401908	0.0631744	0.047238	0.0394676	0.0341871	0.0649033	0.0330636
cg19953406	KLK7	0.0325524	0.0965697	0.0467704	0.555008	-0.508237	2	210	TRUE	0.0448598	0.0357929	0.0262863	0.0362785	0.0389978	0.0464819	0.11749	0.0403204	0.0732779	0.0350651	0.153779	0.0637004	0.0494278	0.0612439	0.0720908	0.0412394	0.0831178	0.0311819	0.0501668	0.0681996	0.624729	0.0430297	0.0545486	0.0376515	0.485286	0.100756	0.0337257	0.0445132	0.0340072	0.0404277	0.0308121	0.0308604	0.113292	0.0384751	0.0404372	0.0401922	0.0498269	0.0279649	0.0294954
cg14329157	WDR69	0.00247025	0.145482	0.0687094	0.507145	-0.438436	2	192	TRUE	0.0692654	0.0556431	0.147115	0.11041	0.0764869	0.0702951	0.0820592	0.0767918	0.0908772	0.0981024	0.0859049	0.0586576	0.171724	0.249474	0.0919927	0.0964448	0.269481	0.103925	0.159031	0.0643611	0.74481	0.121435	0.127641	0.16185	0.253261	0.0721034	0.0959206	0.0940683	0.104201	0.04796	0.0323281	0.0490769	0.048787	0.0647835	0.113763	0.101422	0.0276851	0.0604469	0.0493864
cg17749443	ZFP37	0.0219008	0.100034	0.0479625	0.455394	-0.407432	2	194	TRUE	0.0431663	0.111099	0.0843007	0.0198113	0.0542606	0.0620032	0.0481427	0.0558746	0.117327	0.15366	0.500207	0.410582	0.0640649	0.111024	0.0591748	0.0930344	0.0623785	0.0435264	0.123537	0.0306373	0.0391805	0.0402416	0.043791	0.0649309	0.0648928	0.0351196	0.0747711	0.0568182	0.0568495	0.0264806	0.016426	0.0705362	0.0316678	0.0834094	0.0396793	0.0330314	0.0385867	0.0905394	0.01756
cg17561435	BMPER	0.0325524	0.0707209	0.032556	0.435082	-0.402526	2	404	TRUE	0.0257273	0.026198	0.039502	0.0453065	0.0378643	0.0330569	0.0387618	0.460588	0.0413593	0.0637966	0.024057	0.0563717	0.0339591	0.0506797	0.0410336	0.0385095	0.0304519	0.0287339	0.409576	0.0373675	0.0307685	0.0454635	0.0328195	0.0632661	0.032806	0.0291025	0.0392171	0.0601015	0.0303234	0.0239319	0.0224665	0.0196392	0.0351883	0.0467177	0.0293629	0.0420095	0.0267928	0.0316569	0.0192744
cg00769520	ST8SIA1	0.0100399	0.0702625	0.0237265	0.408179	-0.384453	2	817	TRUE	0.0209232	0.425686	0.0234706	0.024872	0.0160759	0.0393506	0.0218653	0.0370625	0.0725086	0.0420017	0.026133	0.0345847	0.0359493	0.0297927	0.0344463	0.0278782	0.0238984	0.0207995	0.131647	0.0178962	0.170373	0.0196916	0.0298596	0.0391252	0.390672	0.0220525	0.0312078	0.0490366	0.0216714	0.0292705	0.0180357	0.0222142	0.0152619	0.0238052	0.0157265	0.0158512	0.02476	0.0188272	0.02445
cg13682722	C14orf102	4.25032e-06	0.152976	0.0478026	0.427588	-0.379786	2	289	TRUE	0.0692949	0.141653	0.133716	0.0596702	0.0657866	0.106991	0.187043	0.22246	0.238399	0.21732	0.0989546	0.100623	0.213807	0.0772379	0.161954	0.0795541	0.157302	0.0607899	0.339035	0.0799715	0.145122	0.0451169	0.135159	0.516141	0.1713	0.0242662	0.0606436	0.0383293	0.0894052	0.0743971	0.0273758	0.024701	0.0137492	0.0555654	0.0353876	0.0909531	0.0781309	0.0468047	0.00952698
cg06491116	LOC196264	1.59767e-07	0.165608	0.0556164	0.404051	-0.348435	2	296	TRUE	0.165424	0.161936	0.193391	0.109488	0.0569118	0.158987	0.155965	0.1941	0.176774	0.101107	0.0990361	0.0992861	0.181624	0.117771	0.21117	0.145532	0.142162	0.147007	0.135838	0.101365	0.535309	0.171197	0.272793	0.168523	0.137503	0.0246323	0.060874	0.0474615	0.0387695	0.042571	0.0300456	0.119254	0.0237511	0.121516	0.0784817	0.0422253	0.0537378	0.0678579	0.0274518
cg00445824	ISYNA1	0.0439046	0.119744	0.0603948	0.391895	-0.3315	2	14	TRUE	0.0606061	0.073743	0.056552	0.0437166	0.104912	0.0917994	0.154783	0.0625376	0.416834	0.0495685	0.0839985	0.214485	0.0818911	0.0511643	0.0959942	0.0598816	0.0490599	0.0555314	0.138153	0.366956	0.196791	0.21787	0.043572	0.182633	0.0405583	0.0688328	0.0581965	0.116843	0.055097	0.0628589	0.0683365	0.0525967	0.0618126	0.0528222	0.0504377	0.0687179	0.0395621	0.0431805	0.0462329
cg25263140	AIM1	0.00111097	0.0680274	0.0212596	0.327914	-0.306654	2	79	TRUE	0.0243233	0.0258263	0.0212064	0.0329354	0.0133924	0.0203842	0.0211606	0.150625	0.0289855	0.0225463	0.0237674	0.201649	0.164432	0.0377692	0.0222342	0.0257288	0.026706	0.0240703	0.0216223	0.223404	0.0377109	0.0243601	0.0318709	0.0415505	0.432423	0.025886	0.021092	0.0182496	0.0204554	0.0208964	0.0221098	0.0218964	0.0169991	0.0237881	0.0225799	0.0183938	0.0239116	0.024743	0.0166342
cg06148264	SERPINB1	0.000771332	0.117056	0.0522165	0.356703	-0.304486	2	613	TRUE	0.0504827	0.0403949	0.151981	0.046683	0.0446404	0.0639185	0.110593	0.111822	0.0701124	0.168266	0.146373	0.197377	0.090325	0.126645	0.0506608	0.0954768	0.390262	0.0598515	0.0552096	0.323143	0.0345878	0.171677	0.130048	0.0623771	0.1335	0.0371688	0.0525799	0.0459027	0.0405904	0.099932	0.0386705	0.0326443	0.0199246	0.0969843	0.083066	0.0476267	0.0395036	0.0512863	0.0451508
cg23442323	CD109	0.0022132	0.065061	0.0292331	0.330208	-0.300975	2	362	TRUE	0.034999	0.0406962	0.0342926	0.27042	0.0341926	0.0335749	0.0244366	0.038277	0.0474094	0.389996	0.0630554	0.0533584	0.0389381	0.0360637	0.0398496	0.0642914	0.0385516	0.0268131	0.101102	0.0185576	0.0384566	0.0449782	0.0380325	0.0388414	0.0373412	0.0238398	0.0337655	0.0219983	0.0214677	0.0586494	0.0535125	0.0188721	0.014381	0.0314471	0.0522101	0.020596	0.0254685	0.0145794	0.0184754
cg06148175	ACY3	0.00464328	0.163548	0.092353	0.387205	-0.294852	2	18	TRUE	0.137989	0.198743	0.403707	0.0901973	0.11062	0.211468	0.204128	0.108582	0.0962686	0.0759934	0.0821793	0.0596653	0.262918	0.157761	0.188679	0.228588	0.104462	0.162919	0.0707829	0.121552	0.0842399	0.177541	0.195682	0.183319	0.370702	0.147089	0.135749	0.0628927	0.136174	0.0438156	0.0396633	0.121152	0.0532229	0.140259	0.0656436	0.132782	0.0622858	0.111128	0.0410861
cg03379131	ADAM15	0.00513498	0.0755284	0.0230261	0.317813	-0.294787	2	519	TRUE	0.0289509	0.0596302	0.0277654	0.0277003	0.0226282	0.0244245	0.200383	0.0207303	0.0634757	0.29865	0.0381479	0.0218195	0.0373208	0.0454829	0.0357014	0.220997	0.0165498	0.0242405	0.0366968	0.1502	0.0158474	0.0519267	0.0636445	0.336977	0.0183184	0.023946	0.0238478	0.0221888	0.0308623	0.0135694	0.0115872	0.0241363	0.0248942	0.041419	0.0157911	0.0183014	0.0297201	0.0304418	0.0116598
cg01120165	HDAC10	0.0325524	0.0656668	0.0375859	0.329921	-0.292335	2	338	TRUE	0.0363522	0.0422653	0.389959	0.0397965	0.117162	0.0439815	0.024872	0.0260605	0.0389968	0.0277331	0.0205122	0.069755	0.0401968	0.0309015	0.0638017	0.036036	0.036198	0.0340343	0.0269412	0.0621862	0.0429336	0.0445164	0.0425232	0.0340722	0.269882	0.0215975	0.0255471	0.11803	0.0298326	0.0225932	0.0230516	0.0197239	0.0296189	0.0263492	0.0243738	0.075509	0.0445978	0.0455557	0.0198215
cg09533293	ANXA2	0.00011456	0.13962	0.0564962	0.347816	-0.29132	2	515	TRUE	0.329764	0.114249	0.0915874	0.161306	0.0786201	0.180342	0.142761	0.0806683	0.155784	0.118085	0.062442	0.0537383	0.204788	0.0647824	0.365869	0.255377	0.138523	0.128455	0.038026	0.0639344	0.117428	0.0436877	0.114641	0.219044	0.166599	0.0580134	0.0741732	0.0569119	0.0677966	0.0490073	0.0438339	0.0353603	0.0181766	0.0734608	0.0868778	0.0369544	0.0785086	0.0877329	0.0241398
cg15737319	MTHFD2	0.000205037	0.0839564	0.0262349	0.317275	-0.29104	2	51	TRUE	0.0257671	0.0248225	0.0169511	0.0377005	0.0431068	0.0748707	0.108807	0.0524711	0.08345	0.204416	0.082954	0.13273	0.108425	0.0318352	0.374478	0.028965	0.0363351	0.0337865	0.260072	0.0294625	0.0894269	0.032426	0.032895	0.13081	0.0219465	0.0244621	0.0316021	0.0502231	0.0261171	0.0210851	0.0186967	0.0199562	0.0169733	0.0343641	0.0289112	0.0232823	0.0290748	0.026444	0.0160966
cg25057743	PTHR2	0.00419333	0.130304	0.0675703	0.349222	-0.281652	2	51	TRUE	0.0338468	0.114788	0.0967653	0.0720741	0.16758	0.0695268	0.0726863	0.124177	0.149554	0.088452	0.100304	0.182579	0.230344	0.100453	0.0770994	0.0548323	0.0826443	0.0475038	0.275151	0.0756333	0.188734	0.142329	0.0688827	0.218359	0.423293	0.0590335	0.0590281	0.111899	0.0576969	0.0433616	0.0362634	0.0350683	0.134877	0.0721951	0.0456792	0.104208	0.045905	0.11556	0.0252088
cg11932564	TNFRSF13C	9.05565e-08	0.098354	0.0184368	0.291794	-0.273357	2	636	TRUE	0.272727	0.100386	0.102392	0.0725984	0.0173381	0.0311226	0.0426501	0.167419	0.0926732	0.0900648	0.310861	0.0270408	0.0371773	0.0452564	0.0564125	0.0421368	0.116265	0.160902	0.161794	0.0744681	0.0372124	0.0743377	0.0363943	0.194199	0.0950188	0.0139138	0.0197595	0.0429868	0.0125441	0.0118105	0.0115392	0.0214106	0.0246106	0.0181775	0.0222647	0.0196759	0.0105726	0.0195588	0.00929072
cg27158867	LRRC56	9.85342e-05	0.132813	0.0546534	0.327187	-0.272534	2	111	TRUE	0.0923913	0.0591414	0.070286	0.0673662	0.0598725	0.187087	0.280067	0.144932	0.151551	0.0542648	0.0843809	0.102089	0.174232	0.132259	0.10853	0.0995221	0.122	0.219009	0.131074	0.104878	0.084357	0.374307	0.149872	0.20137	0.0654729	0.0990201	0.0657333	0.0606886	0.044847	0.0319031	0.0163599	0.0255971	0.0199593	0.08603	0.0192633	0.0796071	0.133143	0.0614541	0.021541
cg06607866	AIP	0.00087245	0.0792248	0.0322216	0.292754	-0.260532	2	288	TRUE	0.244386	0.341122	0.085871	0.0400726	0.025032	0.0551803	0.0557928	0.163052	0.0574803	0.0441144	0.0331126	0.0648561	0.143625	0.0326378	0.0587536	0.02397	0.0362934	0.0711146	0.111389	0.0212495	0.0417282	0.0378792	0.0347072	0.116186	0.0410162	0.0324497	0.0226477	0.0197012	0.0274513	0.0192325	0.0225684	0.0336014	0.0369792	0.0340232	0.0700323	0.0254998	0.0380249	0.0537634	0.0151275
cg27196745	PTPRO	1.59767e-07	0.124517	0.0511239	0.306057	-0.254933	2	168	TRUE	0.087999	0.120561	0.089938	0.0854777	0.0780421	0.0780591	0.0887871	0.360077	0.125127	0.1688	0.0729016	0.0848696	0.166293	0.0813532	0.098036	0.0882122	0.0984877	0.0567334	0.252037	0.0808993	0.202113	0.118212	0.0604582	0.123705	0.245746	0.0492336	0.0879727	0.0631825	0.0725367	0.0350661	0.0345016	0.049745	0.0618501	0.0608319	0.0272894	0.0555556	0.0443785	0.0450896	0.0285011
cg11529250	UPK3A	2.7185e-05	0.0805554	0.0366578	0.290389	-0.253731	2	283	TRUE	0.0567695	0.288563	0.0379195	0.0484023	0.0431318	0.0980892	0.0425705	0.0383116	0.04262	0.0728771	0.0358592	0.038338	0.0591752	0.0588499	0.0686419	0.0438944	0.0792565	0.0483083	0.206826	0.0412687	0.292215	0.0996414	0.0586164	0.0722726	0.0414672	0.0233093	0.14695	0.0271825	0.0434914	0.0260405	0.0131931	0.0329787	0.0158313	0.0433774	0.0260405	0.0326077	0.0199647	0.0366727	0.0255695
cg13316191	CDCA7L	0.0109974	0.0788448	0.0341307	0.286686	-0.252556	2	378	TRUE	0.0314673	0.027673	0.0335562	0.0491512	0.0382124	0.150295	0.10721	0.0282238	0.0609613	0.0295222	0.0349503	0.317638	0.0492589	0.0481669	0.0601473	0.05784	0.0375434	0.0267039	0.0327092	0.139935	0.0475904	0.255734	0.0456207	0.209812	0.0511955	0.0326902	0.0373661	0.0344294	0.0350109	0.0587592	0.0148283	0.0143575	0.0657924	0.0361723	0.0274297	0.016922	0.055572	0.0237221	0.024778
cg08607082	ICAM1	6.32066e-06	0.0878892	0.0226672	0.271892	-0.249225	2	145	TRUE	0.0331754	0.0337858	0.261732	0.0352505	0.0335322	0.0394552	0.037458	0.0255605	0.0705384	0.0422106	0.206788	0.0248747	0.0430653	0.0561798	0.115939	0.156662	0.0248399	0.0231589	0.197153	0.282052	0.0875883	0.09954	0.0250225	0.0873769	0.154292	0.0400073	0.0185033	0.0365864	0.019739	0.0218598	0.0170482	0.0173493	0.00946004	0.021702	0.0462041	0.0162808	0.0209522	0.0179535	0.0136943
cg18016365	GABRB1	0.0201696	0.0755186	0.0438297	0.269129	-0.2253	2	55	TRUE	0.0453431	0.129463	0.0399021	0.0713044	0.0566897	0.07315	0.0656115	0.0420268	0.072449	0.290305	0.0506349	0.0914801	0.0638493	0.0405231	0.0567357	0.0536332	0.0235893	0.0947066	0.052909	0.0300287	0.247954	0.0372533	0.0550652	0.0658721	0.0374876	0.0309407	0.0567124	0.0676077	0.084807	0.0215915	0.0213728	0.02604	0.0340554	0.0874691	0.0363036	0.0434679	0.0469301	0.0393308	0.0169875
cg21589115	DKKL1	0.00464328	0.088422	0.0506119	0.266462	-0.21585	2	72	TRUE	0.0389539	0.0333317	0.0246756	0.0183323	0.0633072	0.25271	0.0862922	0.0652894	0.137774	0.0729082	0.061802	0.0623355	0.0982055	0.103133	0.0877913	0.0717417	0.0854465	0.0866426	0.143057	0.0729631	0.0773931	0.070099	0.0889805	0.280214	0.0271696	0.0329512	0.0477869	0.0386968	0.0700126	0.0289271	0.0288539	0.0559797	0.0577374	0.105219	0.0599935	0.0505729	0.0515619	0.0534497	0.0268238
cg24898753	FTH1	6.18828e-05	0.144045	0.0609935	0.276132	-0.215138	2	785	TRUE	0.100057	0.0351928	0.0846085	0.090051	0.0870494	0.159185	0.28826	0.157096	0.202547	0.104239	0.0750388	0.115855	0.19766	0.118695	0.179217	0.183741	0.260947	0.220738	0.11116	0.162443	0.0427353	0.11788	0.194155	0.264003	0.0485642	0.080305	0.105938	0.0797623	0.110096	0.0557967	0.0329498	0.0381231	0.0287537	0.0827598	0.027846	0.0515152	0.0468357	0.0931697	0.0200585
cg08145177	ABHD8	3.80593e-05	0.150594	0.0834875	0.296046	-0.212559	2	467	TRUE	0.164394	0.142347	0.117238	0.0991094	0.13356	0.14217	0.179315	0.285735	0.306357	0.162526	0.133124	0.123412	0.213663	0.118975	0.121135	0.157381	0.129554	0.182716	0.120927	0.186149	0.0918569	0.129003	0.137667	0.127614	0.0589168	0.0807226	0.134263	0.0821567	0.121959	0.0591749	0.05248	0.120839	0.0923329	0.12795	0.0714286	0.0962012	0.027995	0.0651451	0.0361766
cg10482024	AK3L1	3.46687e-06	0.100727	0.0345383	0.75	-0.715462	1	190	TRUE	0.0585486	0.75	0.0636758	0.0538676	0.039778	0.0378913	0.0412324	0.0555556	0.0960737	0.0957274	0.0528607	0.0552413	0.0909599	0.0561966	0.164083	0.0684845	0.0543785	0.0363529	0.156187	0.128107	0.0767478	0.075922	0.0634234	0.105339	0.0415382	0.0281588	0.0303605	0.0310704	0.0502929	0.0298407	0.0221653	0.0195977	0.0258711	0.0498657	0.0691039	0.0348832	0.0292733	0.0416918	0.0213611
cg13263483	GJB3	0.00915534	0.0600423	0.0265866	0.661937	-0.63535	1	294	TRUE	0.039816	0.035883	0.0237236	0.0349586	0.0336475	0.0412129	0.0319726	0.0359958	0.0411108	0.0281114	0.0471283	0.661937	0.0504797	0.0507768	0.0292617	0.0329554	0.0319137	0.0200403	0.0571709	0.0367575	0.0219631	0.0454225	0.0258673	0.0285338	0.014418	0.0394056	0.0357755	0.0254159	0.0312257	0.0254448	0.0164307	0.0387455	0.0211407	0.0256963	0.0300205	0.0284302	0.0221865	0.0173507	0.0149434
cg04017769	TACC1	0.0219008	0.032512	0.00684392	0.616634	-0.609791	1	158	TRUE	0.013953	0.00829384	0.00830795	0.0130068	0.00931187	0.00779562	0.00792744	0.00721203	0.0071319	0.0061975	0.00837989	0.0106199	0.00690632	0.00604586	0.00735866	0.00650805	0.00844219	0.00775575	0.00413	0.616634	0.00574274	0.0156678	0.00692311	0.00662223	0.00592567	0.00648382	0.00553722	0.00595766	0.0102507	0.00732933	0.0058383	0.00615037	0.00523914	0.00564148	0.0075412	0.00475531	0.00536078	0.0118946	0.007835
cg15654964	BSDC1	0.0143558	0.0966257	0.0542489	0.645528	-0.591279	1	658	TRUE	0.0775943	0.0502465	0.0483177	0.104578	0.121943	0.0865739	0.060708	0.0532228	0.0610284	0.0770631	0.645528	0.111923	0.054007	0.0415711	0.0675396	0.129032	0.125806	0.0851783	0.0448035	0.0794096	0.0272053	0.0866463	0.0750465	0.0585476	0.0421222	0.045831	0.122435	0.0679426	0.0967869	0.0376849	0.0397257	0.0345654	0.0201362	0.0432877	0.0955	0.0355118	0.0580135	0.0387156	0.0233482
cg26668713	SIPA1	0.0001778	0.0637038	0.0309182	0.607804	-0.576886	1	308	TRUE	0.0307081	0.0415408	0.0250216	0.0611285	0.0328032	0.0457522	0.0478618	0.0386876	0.0977732	0.0289228	0.0433795	0.0385004	0.0298984	0.113047	0.0184948	0.0374625	0.0284757	0.0261838	0.0254843	0.607804	0.026487	0.0381566	0.0414669	0.0406168	0.0269364	0.018769	0.0188328	0.0234462	0.0165571	0.0157484	0.0149599	0.0241636	0.0150249	0.0820786	0.0245542	0.0167292	0.022089	0.116819	0.0230828
cg09875273	ERBB2	0.0237559	0.0975005	0.0516401	0.616376	-0.564736	1	406	TRUE	0.0693155	0.057583	0.0545879	0.0634066	0.0566672	0.0996755	0.0809159	0.107171	0.0416446	0.616376	0.0598173	0.0799635	0.102719	0.0449102	0.0736073	0.0700895	0.0831925	0.0322311	0.0282176	0.242294	0.0619134	0.0663795	0.0815775	0.127059	0.0361978	0.0408932	0.0432799	0.0546736	0.0983521	0.0719572	0.0381167	0.032518	0.0285903	0.0549319	0.109507	0.0166592	0.0755539	0.040118	0.0178107
cg16046465	FRMD5	0.0120324	0.0665947	0.0284016	0.536211	-0.507809	1	237	TRUE	0.0465887	0.123953	0.0417458	0.0368723	0.0428101	0.0543595	0.0474779	0.0454334	0.081155	0.0346284	0.536211	0.0419619	0.0283692	0.0229297	0.0350627	0.0241773	0.0194913	0.0276203	0.157395	0.0212903	0.0416293	0.0514173	0.025281	0.055767	0.0212394	0.0242866	0.0257186	0.0438832	0.0421666	0.0188475	0.0204695	0.0224924	0.0499394	0.0249552	0.0461345	0.0233184	0.0179562	0.0213858	0.0160683
cg19379303	AYP1	0.00247025	0.0279697	0.00591267	0.504581	-0.498669	1	219	TRUE	0.00664197	0.00942799	0.00820824	0.012104	0.00762795	0.00697779	0.00558924	0.010434	0.00861133	0.00911381	0.00759184	0.00838764	0.00922509	0.00981194	0.010483	0.004174	0.0106975	0.0125685	0.00606466	0.504581	0.00492094	0.0096218	0.00631514	0.00434995	0.00571304	0.00775512	0.00826916	0.00905586	0.00622065	0.00508494	0.00440339	0.00540346	0.00509909	0.00502424	0.00751011	0.00434991	0.00503415	0.00489686	0.00467045
cg09587549	PYCARD	0.00378215	0.0506962	0.0182216	0.515918	-0.497696	1	138	TRUE	0.0283069	0.0308605	0.0333919	0.0330873	0.0808213	0.0322885	0.0186776	0.0241088	0.0207058	0.0364233	0.0213465	0.0203878	0.0188431	0.0257459	0.0179289	0.0161891	0.017606	0.0116771	0.0355798	0.515918	0.038937	0.133456	0.0210873	0.0209806	0.0130506	0.0205907	0.0151082	0.00722366	0.0185518	0.0138856	0.0123983	0.0175184	0.0171801	0.0263176	0.0332418	0.0210656	0.0204876	0.0157079	0.0158254
cg24457521	ATP5E	1.34266e-05	0.0434315	0.0145786	0.496852	-0.482274	1	2	TRUE	0.038961	0.0293746	0.0361446	0.0485299	0.0231686	0.0320537	0.0174515	0.0211366	0.023458	0.0250504	0.0193962	0.0238323	0.0206203	0.0224302	0.0219638	0.0159721	0.0243229	0.496852	0.0137103	0.0182895	0.0280569	0.0325763	0.0179028	0.0158528	0.0186795	0.0166796	0.0117064	0.0132916	0.0227456	0.0104174	0.0114249	0.00948451	0.00912259	0.0137883	0.0249729	0.0167713	0.0151577	0.0151342	0.0134041
cg22289360	GCNT1	6.18828e-05	0.0997193	0.0349356	0.506843	-0.471907	1	238	TRUE	0.158593	0.0520158	0.0572698	0.0795212	0.0514706	0.0833962	0.0551156	0.0381454	0.214389	0.02255	0.506843	0.0424471	0.113552	0.0556992	0.116922	0.0733223	0.0472196	0.0470982	0.0388614	0.215792	0.085586	0.0837887	0.0926198	0.0962613	0.0645031	0.0176154	0.0185364	0.0205767	0.0368142	0.0335162	0.0206093	0.0249467	0.0185835	0.0746599	0.0959831	0.0367973	0.0181675	0.058203	0.014089
cg02622316	ZNF96	2.09884e-07	0.066635	0.0172161	0.488905	-0.471689	1	98	TRUE	0.0407669	0.0388827	0.0339538	0.0280095	0.0507805	0.0448663	0.0557082	0.0592125	0.0774688	0.0271392	0.142366	0.488905	0.0281894	0.0356584	0.0238649	0.0299814	0.0251642	0.01827	0.0636112	0.103302	0.0452341	0.0514032	0.0237944	0.105437	0.0239047	0.0126791	0.0246966	0.0160435	0.0167185	0.0168785	0.0137452	0.0138667	0.00900864	0.0252962	0.0299127	0.0136134	0.0161136	0.0215691	0.0108838
cg03799530	LNK	2.73261e-07	0.0933175	0.0281674	0.497821	-0.469654	1	537	TRUE	0.0522751	0.044654	0.0529671	0.0411803	0.0558842	0.0664552	0.0806509	0.0604123	0.497821	0.0508214	0.0519409	0.0717524	0.0439811	0.0606372	0.0725154	0.0507858	0.0606829	0.0837937	0.0916719	0.130868	0.186507	0.201461	0.0423423	0.118453	0.0624235	0.0230343	0.0320564	0.0184046	0.025355	0.0239113	0.0180454	0.0247884	0.0108044	0.0283394	0.0895407	0.0226688	0.0203223	0.0376273	0.0194451
cg22874046	ICAM1	1.28609e-08	0.0564815	0.0062251	0.4692	-0.462975	1	16	TRUE	0.0115634	0.013947	0.168475	0.0123795	0.0149281	0.0108872	0.00814732	0.00944257	0.0145038	0.0104292	0.129414	0.00756144	0.0269975	0.0777402	0.0396751	0.107156	0.0286445	0.0127813	0.0607765	0.4692	0.0173273	0.0338192	0.00943885	0.0212213	0.0955826	0.00692612	0.00485954	0.00876479	0.00577938	0.00488314	0.00444812	0.00525604	0.00549877	0.00455807	0.0115821	0.00699405	0.00697337	0.00613366	0.00449421
cg26209058	EIF5A2	0.00625676	0.0374288	0.0143971	0.46601	-0.451613	1	95	TRUE	0.0211556	0.0338471	0.0220025	0.0355494	0.0238685	0.0203771	0.0147351	0.0103451	0.0140704	0.0176278	0.0156716	0.0166268	0.0124003	0.0153173	0.011732	0.012513	0.0130758	0.0239478	0.46601	0.0261826	0.0319954	0.0211268	0.0166648	0.0200817	0.0187952	0.0145527	0.0180117	0.0152715	0.0145574	0.0119103	0.0110848	0.012925	0.0122143	0.0130157	0.0233742	0.0138517	0.0172384	0.0129544	0.0105965
cg26537639	CYBA	0.00758655	0.0415067	0.0169696	0.44786	-0.430891	1	83	TRUE	0.0329268	0.0177263	0.0216187	0.0545746	0.0213728	0.0232385	0.0184314	0.0344116	0.0344981	0.0305414	0.0186405	0.0410016	0.0183399	0.0287799	0.0173845	0.0136573	0.0146141	0.0198379	0.0128102	0.44786	0.0217435	0.00895522	0.065663	0.00851281	0.0105263	0.00681466	0.0143624	0.0194695	0.0168962	0.0150449	0.00879007	0.0166592	0.017157	0.0101719	0.0556258	0.0169095	0.01154	0.0137606	0.0143728
cg26196700	SORD	0.000771332	0.0293548	0.00839025	0.433625	-0.425235	1	78	TRUE	0.0205966	0.00920346	0.0135571	0.0232654	0.0103633	0.0110836	0.0108983	0.0135231	0.0183044	0.0160294	0.0161986	0.0208657	0.433625	0.0117951	0.0122898	0.00967653	0.0121879	0.0150106	0.0071333	0.00891131	0.0101147	0.0100874	0.00384468	0.00731654	0.00798809	0.00693319	0.00704803	0.0076598	0.0147624	0.00381403	0.00648317	0.00892029	0.0090049	0.00512056	0.0169654	0.00715607	0.00773663	0.00696837	0.00889052
cg12815841	LHPP	0.0109974	0.104223	0.0615739	0.475705	-0.414131	1	410	TRUE	0.0445464	0.0785378	0.037849	0.045011	0.0772012	0.0802993	0.096804	0.107674	0.197791	0.0304526	0.119845	0.117043	0.08636	0.101534	0.111193	0.0822124	0.058363	0.0619291	0.0831562	0.0946755	0.0519675	0.172671	0.131764	0.475705	0.0609882	0.070657	0.0766223	0.0711583	0.0667501	0.0425487	0.0270497	0.0712837	0.0602565	0.0782442	0.0299431	0.0549484	0.0873307	0.0777934	0.0474488
cg07007400	KRT7	0.00157836	0.0878338	0.0409027	0.454293	-0.41339	1	123	TRUE	0.0476798	0.0440724	0.0329499	0.0454546	0.0552259	0.0962428	0.0466715	0.0362979	0.0322106	0.0944658	0.0376563	0.0729067	0.0923348	0.16381	0.0737165	0.0707678	0.0615516	0.0960821	0.0663047	0.119045	0.454293	0.183975	0.0612868	0.0699596	0.0408841	0.0534215	0.0468981	0.0434978	0.0572801	0.0275987	0.0175231	0.027633	0.0301416	0.066712	0.0400354	0.0822323	0.0210538	0.0405871	0.0180233
cg19070899	C11orf56	0.00625676	0.0990162	0.0647879	0.472788	-0.408	1	790	TRUE	0.0961786	0.0836165	0.090595	0.174207	0.110852	0.093009	0.0880789	0.0580823	0.0737031	0.0878224	0.0790505	0.0542426	0.0656099	0.0854492	0.0521505	0.0721305	0.0948385	0.0695755	0.0557699	0.140131	0.0625702	0.0779661	0.068091	0.0688966	0.472788	0.0623158	0.0520821	0.0467668	0.058529	0.0484105	0.0413667	0.0473176	0.0335858	0.107759	0.117867	0.0607509	0.112714	0.0663381	0.0512273
cg16334840	SCLY	0.0257415	0.0509309	0.0263453	0.434191	-0.407846	1	736	TRUE	0.0246943	0.0250528	0.0247478	0.0283425	0.0464322	0.02588	0.0272201	0.0461802	0.0437155	0.0363953	0.057587	0.434191	0.0381967	0.0469782	0.0353436	0.0350909	0.0236783	0.018882	0.0668956	0.0365035	0.0206946	0.0454202	0.0367873	0.0308489	0.0175149	0.0369701	0.0369396	0.0480963	0.024801	0.030217	0.0236969	0.0247565	0.0236174	0.0211108	0.0248227	0.0217833	0.0215855	0.0184301	0.0120064
cg11214889	CLUL1	0.00464328	0.0700735	0.0373721	0.429522	-0.39215	1	113	TRUE	0.0793628	0.0291854	0.0407966	0.0489825	0.0312611	0.0471561	0.0620907	0.0706533	0.0592135	0.0520791	0.0367163	0.0460304	0.0666304	0.0695793	0.0806038	0.0603943	0.040874	0.0365297	0.0367106	0.0754984	0.429522	0.0581052	0.0865701	0.0772507	0.0300406	0.0233424	0.0262298	0.0281006	0.0445963	0.0189835	0.0081835	0.0401758	0.0263117	0.0647572	0.0426587	0.101451	0.0157388	0.0696603	0.0130194
cg04490516	GBL	0.000355787	0.0710844	0.0381405	0.426992	-0.388851	1	326	TRUE	0.0360694	0.0996466	0.0656716	0.0709434	0.0312297	0.0449006	0.0339133	0.0642801	0.0485666	0.0801771	0.0602132	0.0832504	0.0583136	0.0679547	0.0633628	0.046408	0.0539695	0.0347737	0.104629	0.0277801	0.426992	0.0488502	0.0321964	0.0624187	0.0305982	0.0324686	0.0383082	0.029488	0.0215001	0.0223863	0.0201421	0.0603516	0.0273683	0.0280723	0.138235	0.0264454	0.0266815	0.0384992	0.0240194
cg05714219	GALNT14	0.000406491	0.0370622	0.0158174	0.400413	-0.384596	1	467	TRUE	0.0240371	0.0171055	0.0195004	0.0332259	0.0152302	0.0201074	0.0213664	0.0271455	0.0446107	0.0230206	0.0258856	0.0157769	0.0195768	0.0201754	0.0223814	0.0207043	0.0123645	0.0154741	0.0326888	0.0176901	0.0179121	0.0282774	0.0177162	0.400413	0.014167	0.0174803	0.0122224	0.0185228	0.0329459	0.0145019	0.0101518	0.0137855	0.0147988	0.0164796	0.015908	0.0139018	0.0130556	0.0169697	0.01072
cg21795497	FLJ23554	0.0257415	0.0546962	0.0317031	0.408859	-0.377156	1	147	TRUE	0.0351842	0.0315714	0.0408805	0.0646831	0.0346069	0.027408	0.0251233	0.0382818	0.0501216	0.0642458	0.408859	0.0553746	0.0200634	0.0469208	0.0409946	0.0435884	0.0302905	0.0516579	0.0556825	0.03125	0.0250088	0.0543205	0.0231159	0.047812	0.0203585	0.0375	0.0298701	0.0287053	0.0343241	0.0195971	0.0166667	0.0470076	0.0173325	0.0236443	0.0783379	0.0134359	0.0272727	0.051977	0.0181719
cg01561916	HAAO	0.000355787	0.0375959	0.0113741	0.371658	-0.360284	1	454	TRUE	0.0132713	0.0163415	0.0140753	0.0178462	0.0165062	0.0254727	0.16244	0.0132042	0.0109788	0.0172414	0.0156143	0.045071	0.0169603	0.0526316	0.00888781	0.0101048	0.0120239	0.0139144	0.0108581	0.0207081	0.0108667	0.371658	0.0165194	0.0132973	0.0134043	0.00888272	0.0233952	0.0121872	0.0115001	0.00889516	0.00777708	0.0135511	0.00826889	0.0127891	0.0108032	0.0129186	0.00989557	0.010084	0.00828999
cg01120898	IL1RAP	0.000235985	0.03863	0.0154126	0.374525	-0.359112	1	509	TRUE	0.0221127	0.0195671	0.0141807	0.0263468	0.0148033	0.0170983	0.024572	0.0160291	0.0223421	0.0380176	0.0320611	0.374525	0.0137326	0.0204857	0.0226751	0.0170637	0.0151043	0.0687779	0.0236586	0.0237958	0.0259012	0.019851	0.0204864	0.0230461	0.0495169	0.0204816	0.0146747	0.0209981	0.0123748	0.0102029	0.0138233	0.0152469	0.0109338	0.0137567	0.0167963	0.0140996	0.0228118	0.0177665	0.0118099
cg16433922	SFRP4	0.0378784	0.0722692	0.075133	0.43111	-0.355977	1	327	TRUE	0.0488728	0.04201	0.0324348	0.0607359	0.0355278	0.0411114	0.0413223	0.0520552	0.0479981	0.052329	0.0583441	0.0435094	0.0933391	0.076121	0.0523812	0.0723705	0.0525967	0.0616155	0.43111	0.0624322	0.063024	0.0712323	0.0850265	0.0763649	0.0528657	0.0907489	0.0767329	0.112436	0.0724574	0.0749932	0.0821511	0.0503079	0.0460174	0.0934713	0.0449353	0.0919	0.102853	0.0690363	0.0438215
cg11191210	VGLL2	0.0325524	0.0510156	0.0499805	0.400862	-0.350882	1	906	TRUE	0.0262274	0.0181457	0.0242922	0.0324951	0.0411452	0.0343475	0.0437989	0.0392611	0.0358437	0.0265345	0.0379126	0.0313786	0.0513755	0.0321123	0.0383858	0.0265871	0.400862	0.0298884	0.0499139	0.0437137	0.0326285	0.0614846	0.0504559	0.0434762	0.0231229	0.0593373	0.0643041	0.0752048	0.0799582	0.0375257	0.0371706	0.033402	0.0466814	0.0596781	0.0268835	0.0435087	0.0319886	0.0621927	0.0418919
cg03167763	UBXD3	0.00833902	0.0807913	0.0481316	0.39757	-0.349438	1	181	TRUE	0.073012	0.0563604	0.0644239	0.0509151	0.0458765	0.0543185	0.0546903	0.0799402	0.39757	0.0505801	0.099336	0.0492524	0.0898855	0.0593563	0.0810811	0.0573343	0.0446609	0.0441486	0.0809863	0.0632328	0.126897	0.0691023	0.0537643	0.106379	0.0666793	0.0577181	0.0518801	0.0481289	0.0539777	0.0331564	0.0294627	0.0322892	0.061198	0.0573814	0.0557705	0.0460935	0.0553474	0.0668248	0.0246136
cg09529667	SSBP4	0.0219008	0.0492779	0.0249961	0.369137	-0.344141	1	975	TRUE	0.0294424	0.0301613	0.0508534	0.0216574	0.0214044	0.0476942	0.0243288	0.0395765	0.0605331	0.0397785	0.0373398	0.0415604	0.0380417	0.0311208	0.0216771	0.0299611	0.0235312	0.0163304	0.0558004	0.369137	0.0191955	0.08444	0.0304175	0.0471874	0.0207765	0.0256876	0.0316987	0.0364586	0.0236218	0.0224024	0.0218574	0.02864	0.0242882	0.0262172	0.0208212	0.0208067	0.0225727	0.0280565	0.0168162
cg02335441	ASTE1	0.00111097	0.035035	0.014649	0.357649	-0.343	1	302	TRUE	0.0230844	0.0158151	0.0437439	0.0300231	0.0152435	0.0203084	0.0182292	0.0203002	0.01691	0.0229148	0.0206279	0.0233333	0.0196047	0.0141952	0.0302002	0.0141774	0.0221372	0.011611	0.0218982	0.0166199	0.0288599	0.0250351	0.0171613	0.0261927	0.357649	0.0205903	0.0177973	0.0131614	0.0149081	0.0160822	0.00860275	0.0109164	0.00736772	0.0123424	0.0212264	0.0142944	0.0135145	0.0275187	0.00676291
cg06974755	RALGDS	1.92128e-05	0.0885048	0.0288948	0.371852	-0.342957	1	370	TRUE	0.077889	0.0622639	0.134933	0.0595572	0.057587	0.140849	0.0685142	0.0394529	0.0796571	0.0585403	0.0774152	0.0264128	0.084324	0.0486358	0.118585	0.0446503	0.0602451	0.0654355	0.186679	0.119473	0.0411544	0.371852	0.0480653	0.0959905	0.0444587	0.0168539	0.0263404	0.0166138	0.0220925	0.0198195	0.0135582	0.0197952	0.0242	0.0677742	0.0629091	0.0206746	0.0141282	0.0700931	0.00967385
cg08785922	NXN	0.00247025	0.060171	0.0290072	0.371706	-0.342699	1	179	TRUE	0.091247	0.03933	0.0233693	0.0300881	0.0430697	0.0655047	0.0338814	0.0939007	0.0693855	0.0573582	0.09353	0.059842	0.0172043	0.0242421	0.0364546	0.0345169	0.0412744	0.0167402	0.049203	0.035644	0.371706	0.0471894	0.0383306	0.0628535	0.0284087	0.0284399	0.0283329	0.0307556	0.0328907	0.0234416	0.0226475	0.0262506	0.0240971	0.026329	0.0289122	0.0313694	0.0398698	0.0405077	0.0222569
cg15957394	AFAP	0.00464328	0.0911889	0.0524705	0.383968	-0.331497	1	237	TRUE	0.0765172	0.112096	0.0509411	0.104453	0.0807626	0.079948	0.0335022	0.0594301	0.0982405	0.0883206	0.134959	0.383968	0.053068	0.0942049	0.0670766	0.0478261	0.079965	0.0404103	0.154668	0.0617772	0.0451923	0.0640545	0.0867387	0.103361	0.0782422	0.0511101	0.0638347	0.052364	0.0676136	0.0279309	0.020933	0.0419301	0.070086	0.0482392	0.0937712	0.0656448	0.0350538	0.0620447	0.0340307
cg22920873	HSPC268	0.00275336	0.0409959	0.0151547	0.345343	-0.330188	1	922	TRUE	0.0205081	0.0287282	0.018909	0.0242194	0.0200768	0.0395389	0.0279229	0.0227405	0.0568458	0.0166874	0.0127778	0.0154145	0.0182776	0.0167972	0.090199	0.0107066	0.0261434	0.0210649	0.0765818	0.00929185	0.0213152	0.0436033	0.015822	0.345343	0.0253831	0.0124037	0.0316847	0.0327899	0.0126242	0.00955979	0.00639612	0.0118178	0.00814577	0.0139124	0.0101898	0.00911398	0.0261792	0.0190366	0.00831158
cg15873301	SYN2	0.0143558	0.0567985	0.0252017	0.345291	-0.32009	1	406	TRUE	0.0271519	0.0148416	0.0187262	0.104732	0.018659	0.0291728	0.0659556	0.0158444	0.0863864	0.0222047	0.0708874	0.0646844	0.0714158	0.0466783	0.0193826	0.036499	0.0461622	0.0518304	0.0123842	0.0380058	0.345291	0.0538538	0.0379517	0.0991651	0.0220966	0.00793194	0.0210105	0.0417016	0.0532171	0.00958964	0.0160027	0.00940129	0.0238881	0.027895	0.0164685	0.0618212	0.0250512	0.0254381	0.0134064
cg23186643	NPB	0.00915534	0.0304737	0.0148203	0.329121	-0.314301	1	206	TRUE	0.0203312	0.0170747	0.0171423	0.0192069	0.0132445	0.0129465	0.0123759	0.0137971	0.0148769	0.0179651	0.0202103	0.0190005	0.0144653	0.0147529	0.027324	0.0143659	0.0207968	0.0132103	0.0134987	0.329121	0.0137491	0.057776	0.0147245	0.0188705	0.0110144	0.0127434	0.0107358	0.0446625	0.0208021	0.0126791	0.0132359	0.0199177	0.00762667	0.0114411	0.00989504	0.0113097	0.0101966	0.0158784	0.0063596
cg05361373	PYCARD	0.00567169	0.0781068	0.0481719	0.361218	-0.313046	1	368	TRUE	0.0891812	0.0744489	0.0784463	0.12741	0.0491393	0.0843082	0.0558329	0.0530842	0.0550431	0.0690759	0.0524809	0.129734	0.04866	0.0507049	0.0446899	0.0462777	0.043118	0.0562097	0.0546022	0.361218	0.0712902	0.108889	0.0557481	0.0569685	0.036109	0.0597791	0.0756087	0.0449789	0.052078	0.0423884	0.0401275	0.0389672	0.0401298	0.0559553	0.056631	0.0452001	0.048462	0.0383297	0.0357703
cg21039631	CD58	9.85342e-05	0.0722779	0.0294562	0.342001	-0.312545	1	749	TRUE	0.0354724	0.342001	0.0373926	0.0287256	0.0345073	0.0511895	0.0455232	0.0878653	0.0670329	0.0430654	0.0680819	0.0365484	0.0707849	0.0441434	0.0554412	0.0612337	0.0253672	0.0211441	0.151443	0.0871983	0.150763	0.0918271	0.0654517	0.0654819	0.0392615	0.0262608	0.0277421	0.0375008	0.0266394	0.0344427	0.0180494	0.0243148	0.038725	0.0548578	0.0162665	0.0286021	0.022399	0.0453429	0.0112437
cg12180123	PAPOLG	0.000771332	0.026088	0.0100869	0.322318	-0.312231	1	189	TRUE	0.0139286	0.0164757	0.0208386	0.017875	0.0161826	0.0162264	0.0163354	0.0102123	0.0144884	0.0189794	0.0123812	0.0120737	0.0121113	0.0132016	0.00860564	0.00979879	0.00969686	0.00852641	0.0100725	0.00982229	0.0143185	0.322318	0.0151755	0.0161404	0.0164149	0.00822233	0.00632749	0.00887604	0.0155106	0.0084166	0.00775798	0.00690229	0.00806238	0.0120499	0.015885	0.00708329	0.0203416	0.00920859	0.00657297
cg10273210	TRIM59	0.000680835	0.0442003	0.0201888	0.33241	-0.312221	1	39	TRUE	0.0277607	0.0192254	0.0218924	0.0155528	0.019913	0.0256711	0.0476292	0.0503352	0.0224503	0.0310035	0.0224268	0.0232558	0.039677	0.0413558	0.060528	0.0235036	0.33241	0.0377834	0.0280754	0.0226888	0.0324884	0.03418	0.0323565	0.0744756	0.0183701	0.0159954	0.0193243	0.0239282	0.0223481	0.0276698	0.0194619	0.0202301	0.0166245	0.0275042	0.0147571	0.0234753	0.016222	0.0207684	0.0143342
cg13623690	COTL1	0.00247025	0.0482545	0.0233409	0.3292	-0.305859	1	131	TRUE	0.0593129	0.0482894	0.0486999	0.0971922	0.0307762	0.035721	0.0244668	0.3292	0.0298994	0.0386364	0.0308813	0.0387349	0.0239913	0.0219318	0.0691859	0.0247566	0.0239175	0.0245399	0.0205754	0.024123	0.0674938	0.0271011	0.022425	0.0281803	0.0163298	0.0195676	0.0199302	0.0216054	0.0307734	0.014512	0.0124688	0.0154874	0.0145926	0.021313	0.0555198	0.0294176	0.0285794	0.0271621	0.015843
cg16614500	TMEM80	0.0185557	0.0815058	0.0450316	0.349583	-0.304552	1	939	TRUE	0.0469498	0.0583255	0.0660455	0.0791311	0.139654	0.201089	0.0440357	0.0808081	0.349583	0.0925926	0.0645309	0.129962	0.0407977	0.0412816	0.103937	0.0916276	0.0473948	0.0482546	0.0437765	0.0410234	0.0314692	0.0752326	0.0307907	0.0524285	0.0369236	0.0543357	0.0418304	0.122287	0.0413518	0.0431225	0.022048	0.0296893	0.0114253	0.04213	0.0528615	0.034903	0.0226171	0.0633081	0.0485325
cg20483374	C1QTNF5	0.0325524	0.0755583	0.0846388	0.387889	-0.30325	1	65	TRUE	0.0264009	0.0215026	0.24561	0.0254769	0.109758	0.0375946	0.0244954	0.071663	0.0649666	0.0310555	0.0317583	0.0810828	0.0642655	0.066871	0.0262433	0.0420341	0.0190269	0.0513735	0.228444	0.0484272	0.0249139	0.387889	0.0874772	0.0369221	0.0337042	0.0825738	0.116868	0.0906972	0.121933	0.0406888	0.0305415	0.0896457	0.129821	0.0858028	0.0669989	0.142174	0.0294495	0.117691	0.0400583
cg05449607	C6orf51	0.00419333	0.0690038	0.0344045	0.335495	-0.301091	1	151	TRUE	0.0416569	0.0507786	0.0358093	0.0605904	0.0431472	0.12491	0.0357923	0.0228298	0.0600173	0.335495	0.0451701	0.15602	0.0485188	0.0547619	0.0570061	0.0422003	0.132716	0.0797872	0.0480759	0.0455619	0.0332713	0.0520237	0.0430549	0.0487907	0.0271073	0.0466762	0.0537661	0.0196155	0.0458346	0.0181996	0.016106	0.029692	0.0307891	0.0302748	0.0463749	0.0353638	0.0334934	0.0596832	0.0157937
cg06245154	ERCC2	0.0351318	0.0592741	0.038924	0.339875	-0.300951	1	516	TRUE	0.0630841	0.0507819	0.0295217	0.0506657	0.0535767	0.0510904	0.0325091	0.052169	0.062866	0.0425052	0.0523791	0.0629	0.0512701	0.0425503	0.058189	0.0392888	0.0395584	0.0567021	0.339875	0.046297	0.032065	0.0454193	0.0460746	0.0596778	0.0208365	0.0608143	0.0402083	0.0562979	0.0494606	0.0240828	0.0228876	0.0447443	0.0307453	0.0686728	0.0322626	0.0255444	0.0316755	0.0350027	0.0225374
cg18192417	NEBL	5.27516e-05	0.139694	0.0606417	0.361356	-0.300714	1	640	TRUE	0.186526	0.0551686	0.0816785	0.103198	0.0627858	0.135708	0.230045	0.17136	0.179651	0.0752401	0.0674076	0.0584746	0.187166	0.131521	0.187586	0.16766	0.140456	0.145558	0.0426187	0.151511	0.0585505	0.222594	0.140802	0.147716	0.361356	0.0471752	0.0326384	0.0503139	0.0508132	0.0382684	0.0166254	0.0426508	0.0411559	0.120378	0.100259	0.0875662	0.0628203	0.136085	0.0222349
cg17366294	MGC46496	0.0351318	0.0685671	0.07563	0.375188	-0.299558	1	513	TRUE	0.0508345	0.0429879	0.0280561	0.0629122	0.0435981	0.0438641	0.0179799	0.124234	0.0677861	0.0441511	0.0466363	0.0765149	0.0553382	0.20797	0.0465712	0.0580388	0.0180201	0.0245962	0.023384	0.0420218	0.0318662	0.0827284	0.0792117	0.375188	0.0196862	0.123232	0.104917	0.073576	0.0687449	0.0799082	0.0240246	0.0729449	0.0304064	0.104668	0.0887743	0.0527358	0.112945	0.0688309	0.0531126
cg22751696	C3orf14	0.000235985	0.060298	0.030645	0.329707	-0.299062	1	249	TRUE	0.0365106	0.0553829	0.0346177	0.07444	0.039299	0.05669	0.329707	0.0278673	0.0704871	0.100579	0.0383031	0.0959596	0.0393337	0.0439872	0.028169	0.036505	0.0291588	0.0207694	0.0389034	0.0473231	0.0377923	0.0340462	0.0287392	0.0378085	0.125071	0.0154985	0.0254112	0.0247656	0.0349435	0.0181956	0.0149919	0.0303073	0.0228324	0.0358626	0.0920688	0.0320523	0.0239586	0.0335423	0.0245999
cg01519742	JAKMIP1	1.34266e-05	0.0440004	0.0132071	0.311575	-0.298368	1	191	TRUE	0.0202448	0.0381674	0.0165609	0.0197724	0.0177382	0.0272903	0.02034	0.0261792	0.014997	0.108474	0.0114282	0.0240468	0.0209258	0.0230142	0.192165	0.0139696	0.0214067	0.0192244	0.311575	0.0486272	0.0271848	0.0213156	0.0140883	0.0307513	0.0105226	0.00990692	0.0197527	0.0182367	0.0156945	0.0093895	0.011493	0.00982465	0.00909148	0.017189	0.0140509	0.0133821	0.0103037	0.0128135	0.0137702
cg13836770	TNFRSF1B	0.00176915	0.0697481	0.0357864	0.331572	-0.295785	1	147	TRUE	0.331572	0.054971	0.0465665	0.144108	0.0524691	0.0829506	0.0617967	0.0532297	0.0707678	0.0819868	0.086535	0.0898401	0.027006	0.048273	0.0439592	0.0506676	0.0396947	0.0464112	0.0549987	0.0785142	0.0405677	0.0610531	0.0356425	0.0402835	0.019837	0.0182118	0.0222577	0.0646065	0.0271608	0.0224928	0.0221607	0.0446107	0.0172447	0.0263259	0.0732935	0.0281361	0.0526523	0.0379452	0.0439107
cg25821963	ABLIM3	0.0378784	0.0470178	0.0250033	0.320378	-0.295375	1	38	TRUE	0.0187588	0.0764889	0.0151251	0.0211274	0.0240533	0.0344762	0.0316808	0.0460663	0.0258943	0.0466622	0.0723882	0.0301679	0.0309508	0.0333024	0.320378	0.0211964	0.0159778	0.0244888	0.0884314	0.0472433	0.0327369	0.0233334	0.0215647	0.0484199	0.0245311	0.0300483	0.0253159	0.0238334	0.0208703	0.0226322	0.0145931	0.0160697	0.0211642	0.0251473	0.019121	0.053853	0.026529	0.031202	0.019667
cg24805239	DFNA5	0.0100399	0.0724794	0.0370023	0.331888	-0.294886	1	123	TRUE	0.0304888	0.048504	0.0576755	0.0391987	0.0317867	0.0498023	0.0775545	0.0915925	0.0642447	0.0397756	0.0461442	0.0556343	0.0505608	0.0498507	0.134533	0.0611496	0.331888	0.0386482	0.14261	0.0485656	0.0355783	0.0339969	0.0456749	0.172728	0.0337999	0.0575582	0.042855	0.0557271	0.0481212	0.0392463	0.0213176	0.047818	0.0193666	0.0309605	0.0215183	0.0574581	0.0333466	0.0324076	0.0103305
cg18253802	MYB	0.0219008	0.0868666	0.0501756	0.340187	-0.290012	1	673	TRUE	0.057869	0.0544164	0.227993	0.131148	0.340187	0.0818063	0.0993155	0.0861111	0.0670784	0.0419858	0.0584491	0.148212	0.0495702	0.0454887	0.091445	0.056456	0.0411602	0.0616131	0.0665813	0.051625	0.0323297	0.0867379	0.0486238	0.107444	0.0380201	0.0368697	0.0534552	0.0520994	0.0683219	0.0618272	0.0264057	0.0346708	0.022169	0.0887759	0.0584374	0.0387485	0.0898438	0.035185	0.0356484
cg27319898	FLJ32110	0.00378215	0.0494241	0.0597056	0.348443	-0.288737	1	250	TRUE	0.0275089	0.0243626	0.0193034	0.0173592	0.0318013	0.0385928	0.0317688	0.0372912	0.0558391	0.348443	0.0383942	0.030711	0.0454464	0.0270943	0.035256	0.0409892	0.0331847	0.0249818	0.0385889	0.0325895	0.0476062	0.0629538	0.0449141	0.0624915	0.0381315	0.0593365	0.0505113	0.139322	0.0284561	0.039923	0.038329	0.0422793	0.0756695	0.0568474	0.0741757	0.0502524	0.0630546	0.0845272	0.0331949
cg06812977	C10orf59	9.05565e-08	0.0529776	0.0205717	0.309166	-0.288594	1	28	TRUE	0.0271977	0.0416018	0.0277556	0.0340193	0.0287474	0.0312538	0.0804781	0.309166	0.14077	0.043776	0.0450374	0.0288075	0.0395921	0.0251405	0.0394382	0.0257711	0.032442	0.0216556	0.039804	0.034031	0.05081	0.0351814	0.0292724	0.0889122	0.0237795	0.0226931	0.0231891	0.0153301	0.0277019	0.0190448	0.0128017	0.024064	0.0128372	0.0237599	0.021488	0.0238934	0.0255591	0.019669	0.0159729
cg04515001	DCDC2	0.0156548	0.0814429	0.0478456	0.334888	-0.287042	1	44	TRUE	0.0815378	0.0718929	0.0679797	0.137657	0.0399116	0.334888	0.109067	0.0532432	0.105578	0.0540279	0.0559047	0.0481529	0.154045	0.0590886	0.0576187	0.0424899	0.0441797	0.073752	0.0337178	0.0476431	0.0445407	0.141201	0.0720632	0.0815967	0.0242962	0.0654073	0.0536534	0.0410137	0.0618807	0.0282062	0.0274376	0.039024	0.0386856	0.0515432	0.0871292	0.0762744	0.0403349	0.0357046	0.0235431
cg23357981	GRP	0.0120324	0.0685095	0.0814342	0.36735	-0.285916	1	385	TRUE	0.0482026	0.0342106	0.0485135	0.0338187	0.0622148	0.0507631	0.0399338	0.0959854	0.0705105	0.36735	0.0475588	0.0435192	0.0774509	0.0715437	0.057168	0.0310367	0.0299819	0.045191	0.0682096	0.0699593	0.045407	0.0488222	0.0641077	0.0602087	0.10107	0.102862	0.115442	0.0725151	0.133548	0.116081	0.0608522	0.0724377	0.0513486	0.0885269	0.0297324	0.0633649	0.0531109	0.0701255	0.110131
cg25729068	MTAC2D1	0.000205037	0.0541105	0.0243247	0.308865	-0.28454	1	552	TRUE	0.0348754	0.0243176	0.030783	0.0309785	0.0355916	0.0369307	0.053368	0.0548609	0.0227507	0.0291279	0.308865	0.062182	0.0388818	0.02948	0.0426706	0.0431262	0.0419888	0.0495746	0.0318968	0.091789	0.03025	0.0746743	0.0519608	0.086077	0.0157614	0.0234558	0.0362497	0.0112482	0.0281979	0.0169231	0.0330365	0.0224269	0.0176378	0.0300567	0.0236133	0.0267713	0.0427449	0.0188593	0.00932433
cg27286999	OLFM1	0.0237559	0.0445757	0.051406	0.335497	-0.284091	1	135	TRUE	0.0356174	0.0282022	0.022944	0.0443723	0.0396915	0.0186465	0.0318799	0.0307083	0.025	0.0220613	0.024576	0.335497	0.0436717	0.0467848	0.0213794	0.0303935	0.0205472	0.0250262	0.043023	0.0284682	0.0270945	0.0481039	0.0572207	0.0353533	0.0281304	0.0363959	0.0551644	0.0498613	0.107829	0.0329085	0.0186977	0.0230659	0.0609544	0.0725071	0.0196516	0.0643075	0.0488685	0.065635	0.063837
cg10081899	PPM1F	0.00306478	0.037706	0.0189649	0.301281	-0.282316	1	265	TRUE	0.0301016	0.301281	0.0216434	0.0432663	0.0291399	0.0343962	0.0280899	0.0239781	0.0290011	0.0436893	0.0234613	0.0241498	0.0225374	0.0195004	0.020021	0.019655	0.0130698	0.0237288	0.0255672	0.0300892	0.0158781	0.0449447	0.0334324	0.0291553	0.0128714	0.0138423	0.0173058	0.022215	0.0195543	0.0177285	0.00735693	0.022335	0.0177097	0.0237649	0.0333124	0.0121344	0.0118376	0.0266618	0.0197506
cg17475918	HLA-E	0.0378784	0.0599818	0.0361699	0.316302	-0.280132	1	34	TRUE	0.0274544	0.0695179	0.0203385	0.0545315	0.0585298	0.124318	0.0231303	0.0392301	0.04318	0.085629	0.0427807	0.0459413	0.0431394	0.0510147	0.0833578	0.0592352	0.0320016	0.0346011	0.0219523	0.316302	0.0347132	0.0717721	0.046019	0.0275991	0.043256	0.0423857	0.0345039	0.0194356	0.041831	0.0124319	0.0242334	0.0293025	0.0394475	0.0266691	0.0564736	0.0777706	0.0250658	0.0516518	0.0251768
cg15364537	MFSD4	0.000235985	0.0412679	0.0193872	0.29876	-0.279373	1	148	TRUE	0.0455944	0.0288617	0.0279761	0.0298992	0.028978	0.0345326	0.0220606	0.0358494	0.0475805	0.0398424	0.0276333	0.0316319	0.02785	0.0258998	0.0363516	0.0420749	0.0238196	0.0249713	0.0374762	0.0143118	0.0189358	0.0491361	0.0205057	0.29876	0.0111645	0.0135836	0.0202468	0.0119189	0.0271592	0.0146798	0.0108743	0.0194991	0.0145881	0.0278158	0.0286333	0.0203401	0.0210428	0.0170861	0.0239521
cg23391785	DNM3	2.28861e-05	0.0588899	0.0171641	0.293857	-0.276693	1	334	TRUE	0.0338649	0.0551559	0.106287	0.0426509	0.125156	0.0311268	0.035853	0.0276744	0.293857	0.0744122	0.0189864	0.0684932	0.0492894	0.0316717	0.0533722	0.0151007	0.0287755	0.018336	0.206306	0.0139263	0.0267713	0.0255662	0.0153408	0.0572247	0.01705	0.0120048	0.0130379	0.0175553	0.0251892	0.0140588	0.00907986	0.0127486	0.0137488	0.0138354	0.0250877	0.0155679	0.0140488	0.0194892	0.0348454
cg20724073	MLX	0.000235985	0.0354472	0.012992	0.289372	-0.27638	1	576	TRUE	0.0183509	0.0673352	0.0152122	0.0138581	0.0162176	0.021061	0.0170976	0.0610434	0.0405643	0.0300956	0.0227538	0.0156591	0.0146393	0.0144564	0.0188057	0.0155349	0.0120921	0.0197065	0.0574343	0.0110241	0.0190132	0.0215912	0.0193667	0.0338951	0.289372	0.0113413	0.0128321	0.0180507	0.0147891	0.00914691	0.00825173	0.0277846	0.00757045	0.0242132	0.00939706	0.0108499	0.00955044	0.011071	0.00704007
cg19570574	THBS1	0.0143558	0.0619331	0.0394735	0.315628	-0.276154	1	456	TRUE	0.0545499	0.039316	0.0312106	0.0430318	0.0447572	0.0482735	0.045169	0.0748378	0.315628	0.0562144	0.048876	0.0611789	0.0443107	0.0406103	0.0563124	0.0439731	0.0334395	0.0652055	0.0433043	0.0348907	0.142254	0.0483939	0.0450054	0.0607477	0.0268377	0.0312562	0.0376726	0.0457264	0.0444636	0.0430544	0.0278023	0.04314	0.0467597	0.0481395	0.040781	0.0435064	0.0348232	0.0394224	0.0260815
cg13301014	SPINT2	0.000132908	0.0929185	0.0407905	0.316126	-0.275335	1	434	TRUE	0.239071	0.047761	0.0336637	0.030517	0.062649	0.0693204	0.0696841	0.104068	0.065709	0.0556227	0.316126	0.129199	0.0934102	0.0803423	0.12923	0.048227	0.0845228	0.0630279	0.0875172	0.0654998	0.111871	0.0421284	0.122306	0.120861	0.0506272	0.0254789	0.0539151	0.0425136	0.0545067	0.0265289	0.0232883	0.0464442	0.020669	0.0668002	0.0271906	0.0710654	0.0264337	0.0652174	0.021015
cg11981631	ABCC8	0.00464328	0.0433839	0.0387355	0.312204	-0.273468	1	482	TRUE	0.0310047	0.0268453	0.0218992	0.0281505	0.0275728	0.0193101	0.0245996	0.0246177	0.0322193	0.105675	0.021805	0.0289563	0.0237226	0.0315435	0.0698346	0.0200926	0.0215491	0.0251915	0.0247171	0.0287762	0.043444	0.0305992	0.0315404	0.0287274	0.312204	0.0440889	0.047653	0.0391917	0.0468924	0.0273288	0.0212532	0.0349713	0.0383153	0.0472996	0.0334615	0.0403528	0.0387368	0.047451	0.035301
cg03766998	AFG3L2	0.000310848	0.0912783	0.0517902	0.322973	-0.271183	1	850	TRUE	0.107814	0.0532196	0.0737813	0.0724534	0.0846366	0.0745814	0.100187	0.0841744	0.1	0.0942298	0.113951	0.078993	0.322973	0.0726084	0.110555	0.0786268	0.0997323	0.0621566	0.0615368	0.0690278	0.0486381	0.0967257	0.082879	0.0907882	0.0476888	0.0230455	0.0564794	0.0486258	0.038151	0.0321011	0.0263915	0.0349225	0.0344478	0.0685955	0.133132	0.0457568	0.0320586	0.115282	0.0360732
cg03283842	FKBP7	8.45708e-05	0.0578464	0.0225215	0.291048	-0.268526	1	481	TRUE	0.0290655	0.144559	0.0306859	0.0514736	0.0310409	0.0422172	0.0308375	0.291048	0.0851917	0.0440044	0.0286713	0.0406147	0.0261607	0.0401041	0.0762306	0.0472928	0.0216834	0.0126335	0.11915	0.0467388	0.0585459	0.0272657	0.0331106	0.0481298	0.0397051	0.0176471	0.010688	0.0174775	0.0268969	0.0258103	0.00923594	0.0171399	0.018418	0.0284998	0.0588504	0.0409447	0.0153685	0.0184224	0.0099017
cg06250108	LOC92691	0.00513498	0.0520829	0.0681237	0.336413	-0.268289	1	244	TRUE	0.0515349	0.0560513	0.0299819	0.0407355	0.03507	0.0412764	0.0344012	0.0460938	0.0593072	0.336413	0.0600939	0.0483602	0.04758	0.0446753	0.0432144	0.0539331	0.0302033	0.0309179	0.032075	0.0246134	0.0320233	0.0280914	0.0234613	0.029633	0.0423337	0.112115	0.0657614	0.0661726	0.0704038	0.0826134	0.0577563	0.0708728	0.033291	0.0959176	0.0832005	0.0222358	0.0590752	0.114517	0.0198003
cg09882647	C20orf35	0.000599985	0.0919196	0.0494384	0.316982	-0.267543	1	355	TRUE	0.0704042	0.143936	0.0916168	0.0709715	0.0594363	0.0723809	0.0477716	0.316982	0.0755535	0.124217	0.0937566	0.0727352	0.0723016	0.0706692	0.136723	0.0617431	0.0865175	0.0713542	0.0987577	0.0341738	0.0720489	0.066206	0.0613009	0.080112	0.146319	0.0775122	0.0689461	0.0470515	0.049489	0.0211113	0.0161308	0.0450388	0.0246819	0.0366801	0.0892308	0.0460325	0.0604482	0.0763618	0.0334223
cg02128567	KCNK5	0.00111097	0.0602152	0.0218387	0.287517	-0.265678	1	228	TRUE	0.0415263	0.0514047	0.0465	0.034944	0.0221946	0.0513862	0.0273151	0.0699373	0.0927614	0.0124201	0.028888	0.0176326	0.0295912	0.0200231	0.0287052	0.287517	0.0535501	0.0184085	0.0867747	0.015083	0.12008	0.0612924	0.0212895	0.203189	0.0629663	0.0102722	0.0192022	0.03498	0.0118601	0.00902365	0.00588813	0.0129657	0.0495621	0.0164966	0.0223689	0.0722384	0.008405	0.026436	0.00604334
cg19996355	PBX4	1.20919e-07	0.118333	0.0351946	0.298735	-0.26354	1	64	TRUE	0.0811671	0.0420523	0.0431881	0.0497589	0.0806935	0.109676	0.1683	0.108576	0.160894	0.107595	0.133011	0.0909567	0.146847	0.158914	0.139588	0.104784	0.136116	0.0795577	0.154285	0.11379	0.0640446	0.177249	0.0734967	0.298735	0.135051	0.0324096	0.0912621	0.0313286	0.0558124	0.0329154	0.0227851	0.0216717	0.0260816	0.0703683	0.019976	0.020111	0.0284605	0.0230993	0.0164422
cg21515744	GUK1	0.00513498	0.0357177	0.0166818	0.278898	-0.262216	1	526	TRUE	0.030648	0.0289526	0.0287551	0.017321	0.0220484	0.0235264	0.0509737	0.278898	0.0228047	0.0224919	0.0136653	0.032924	0.0200884	0.0268851	0.0214003	0.0168864	0.0206096	0.0275418	0.0741796	0.00840975	0.0309804	0.015534	0.0176487	0.0255456	0.0142236	0.0228236	0.0132222	0.0186879	0.0191988	0.0155771	0.00882709	0.0126287	0.0102395	0.0131562	0.0326177	0.015441	0.0266628	0.0175028	0.00696044
cg23916158	MYBBP1A	0.00198016	0.0303056	0.0157842	0.274051	-0.258267	1	171	TRUE	0.0345727	0.0203768	0.0255552	0.0277951	0.021351	0.0200274	0.0139884	0.0185109	0.0161457	0.0299876	0.274051	0.0275805	0.0163296	0.020155	0.0160265	0.0137662	0.0192862	0.0147458	0.016855	0.0139071	0.0182913	0.0220455	0.0154399	0.0204233	0.0204268	0.017757	0.0156595	0.0157528	0.0248439	0.0104375	0.00832019	0.0127578	0.0136042	0.011763	0.0367082	0.0122527	0.0162305	0.0146953	0.010196
cg04557383	MT1H	0.00513498	0.0850294	0.0371634	0.292022	-0.254858	1	206	TRUE	0.0587455	0.0239092	0.0286174	0.0361256	0.0328535	0.1343	0.0978105	0.177708	0.0621825	0.0177152	0.0409235	0.0500491	0.0488257	0.0416566	0.13306	0.0666944	0.0894855	0.155736	0.292022	0.154476	0.0595141	0.0979962	0.0446097	0.145138	0.0355804	0.0178848	0.0335558	0.0737218	0.0405593	0.0222091	0.0159522	0.0184479	0.0399859	0.0516159	0.0209829	0.057438	0.0520463	0.0502276	0.0256602
cg19653161	RGS10	0.0301326	0.0551266	0.0357307	0.290179	-0.254448	1	270	TRUE	0.0356575	0.0377604	0.0461301	0.0351726	0.0316778	0.0475949	0.0416	0.0517949	0.045687	0.0480034	0.0382586	0.0478495	0.290179	0.0383965	0.061689	0.0627808	0.0267532	0.0295974	0.0873181	0.0303908	0.0364395	0.0425509	0.0383787	0.0914325	0.0350716	0.0351443	0.0415294	0.0472667	0.0518982	0.0380413	0.0290024	0.0300666	0.0264147	0.0368949	0.0290814	0.0306201	0.0392184	0.040581	0.0244711
cg16124337	UBE2J1	0.0012508	0.0497059	0.0247202	0.278493	-0.253773	1	260	TRUE	0.0230997	0.0258922	0.0390511	0.0393508	0.0362217	0.0516085	0.034189	0.0583329	0.0551035	0.0245896	0.0273179	0.041822	0.0337136	0.0291031	0.0738228	0.0283657	0.278493	0.0178697	0.079116	0.0263181	0.0325069	0.0471881	0.0347554	0.0777207	0.0270961	0.0325796	0.0215143	0.0268714	0.0263373	0.0171505	0.0161749	0.0180063	0.0205348	0.0299152	0.0274997	0.0306379	0.0362725	0.0271081	0.01548
cg20520725	HIST1H2AE	0.0068938	0.110792	0.0743711	0.325506	-0.251135	1	416	TRUE	0.0907202	0.0699438	0.0836089	0.0958789	0.325506	0.206517	0.0729624	0.113252	0.0900669	0.0642545	0.099956	0.144611	0.251526	0.100974	0.0642126	0.0942504	0.0654676	0.0930583	0.138658	0.0841251	0.136248	0.0668394	0.0803125	0.0799846	0.0568562	0.0562275	0.0507703	0.073001	0.0894574	0.0637555	0.0751054	0.0811175	0.027546	0.0615632	0.147727	0.0552823	0.0532193	0.074113	0.132309
cg06374075	ADAM11	0.0439046	0.0555835	0.0609565	0.308989	-0.248033	1	363	TRUE	0.0302974	0.036008	0.0267333	0.0170594	0.0342916	0.0610165	0.0873475	0.0442275	0.0476707	0.0651035	0.0386734	0.0276852	0.051996	0.0657959	0.0404156	0.0351959	0.0267914	0.0291745	0.0448277	0.0530065	0.0457328	0.308989	0.0696319	0.0709443	0.0309707	0.0384968	0.0569458	0.0506972	0.0728205	0.0551901	0.0497948	0.0378529	0.0882836	0.118056	0.0341454	0.0696303	0.0463383	0.072583	0.0625558
cg15425280	GRIA2	6.32066e-06	0.109917	0.0522116	0.300103	-0.247892	1	355	TRUE	0.0601377	0.228595	0.113895	0.0829384	0.0520403	0.101708	0.125301	0.0912527	0.0420857	0.121757	0.0487134	0.0987634	0.158085	0.145397	0.102804	0.0751748	0.300103	0.0985311	0.125448	0.107422	0.0891082	0.0805403	0.0807214	0.121855	0.0955361	0.0506371	0.0653486	0.0836141	0.0786338	0.0266542	0.040977	0.035123	0.0303915	0.0688194	0.0485528	0.0666568	0.0499608	0.0582052	0.0273879
cg01851208	C10orf58	2.7185e-05	0.0632297	0.0319992	0.279867	-0.247868	1	255	TRUE	0.0347782	0.0336265	0.0446903	0.0395587	0.0288748	0.0514562	0.0571207	0.0469549	0.0527799	0.066939	0.0414576	0.0316888	0.0754276	0.0466369	0.0765638	0.062003	0.279867	0.0395962	0.112186	0.0563846	0.0502022	0.0918897	0.0436997	0.0813488	0.0350107	0.0398394	0.0377504	0.0345249	0.0351116	0.029919	0.0211699	0.02691	0.0259212	0.0426792	0.0384947	0.0325109	0.0321243	0.0340902	0.016943
cg04863713	TSRC1	1.28609e-08	0.0934829	0.0285422	0.276185	-0.247643	1	685	TRUE	0.0369704	0.0484389	0.0452339	0.0611814	0.0983032	0.0444191	0.0624046	0.0491856	0.199549	0.169732	0.0708323	0.177416	0.0636202	0.0738789	0.100612	0.0598507	0.0717976	0.0310602	0.215622	0.0589411	0.276185	0.0509091	0.0652238	0.116078	0.0896259	0.0359281	0.0425111	0.035616	0.0294219	0.0219508	0.0152287	0.0275541	0.0168681	0.0352963	0.0356219	0.0389784	0.0192648	0.0320582	0.0132919
cg20424530	IRAK4	0.0120324	0.0366087	0.0205232	0.267589	-0.247066	1	271	TRUE	0.0338505	0.0278118	0.0252265	0.0642857	0.0194792	0.0263892	0.014166	0.267589	0.053967	0.0861223	0.0367335	0.0372461	0.015677	0.0262132	0.0154489	0.0204887	0.0164127	0.00948917	0.0129143	0.0144144	0.0235447	0.0312427	0.0109128	0.014007	0.0115851	0.0229622	0.00936817	0.0125434	0.0166881	0.0138291	0.0112812	0.0187452	0.00715509	0.0124559	0.108534	0.0158566	0.0110842	0.0168194	0.0100027
cg05395995	LOC221143	0.0219008	0.0339562	0.0197868	0.266435	-0.246648	1	126	TRUE	0.0314185	0.0281561	0.0226935	0.0511509	0.0222615	0.0232515	0.0160688	0.0243637	0.0357235	0.0456013	0.266435	0.0279921	0.0122676	0.0209916	0.0122162	0.0175532	0.0186608	0.0141926	0.0187728	0.0228938	0.0196151	0.0376696	0.0170594	0.0294809	0.0124149	0.0126716	0.0160718	0.0221347	0.020649	0.00875307	0.0103325	0.0150221	0.0125066	0.0169047	0.0634456	0.0159253	0.0292116	0.0166271	0.0167598
cg01346152	DHRS3	0.000235985	0.0952733	0.0433159	0.288975	-0.245659	1	941	TRUE	0.187106	0.0616403	0.0565439	0.0584875	0.0947745	0.0927541	0.13875	0.0676593	0.101568	0.0561449	0.0539683	0.0806112	0.169856	0.0541904	0.288975	0.136007	0.0566102	0.0667504	0.0349528	0.0365268	0.0632868	0.101583	0.0792347	0.173433	0.0704168	0.0536073	0.0689234	0.0669224	0.0395838	0.0308813	0.0224691	0.0585409	0.0166009	0.042564	0.0931967	0.0297278	0.0260097	0.0425719	0.0148229
cg10777851	CD200	0.0407999	0.0624061	0.0345623	0.279897	-0.245335	1	166	TRUE	0.192118	0.0589898	0.0477836	0.0507735	0.0334889	0.0499578	0.0352238	0.0352752	0.0444755	0.0509476	0.0322019	0.0418838	0.0390825	0.0625	0.0456585	0.0334608	0.0245854	0.0257031	0.0332036	0.279897	0.0368105	0.197803	0.0473851	0.0375146	0.0234287	0.031852	0.0336256	0.0248387	0.0291123	0.0176444	0.0156869	0.0390429	0.0174344	0.0696402	0.0513901	0.0325022	0.0417902	0.0607711	0.0185412
cg21303011	THRB	0.0014061	0.0801593	0.036728	0.281889	-0.245161	1	864	TRUE	0.0463564	0.0467548	0.0512659	0.0374108	0.044911	0.139944	0.100782	0.134131	0.0765821	0.0143985	0.0105231	0.023849	0.067841	0.0520851	0.281889	0.0954798	0.0800044	0.101982	0.0694007	0.0477263	0.070287	0.155369	0.0401693	0.141998	0.0728431	0.0122745	0.0377499	0.0405705	0.0667125	0.0486622	0.0333895	0.0646988	0.0374621	0.0496016	0.0381941	0.0223592	0.0125234	0.0345143	0.01548
cg12513481	SCAP1	0.000527853	0.111835	0.0597185	0.304135	-0.244416	1	278	TRUE	0.0827901	0.0514416	0.126686	0.0629349	0.0633598	0.0811473	0.129226	0.10811	0.209772	0.0759912	0.0526938	0.0554849	0.139822	0.119108	0.144049	0.120143	0.152144	0.140754	0.0810535	0.102521	0.058303	0.0801076	0.12174	0.304135	0.132359	0.101505	0.0740662	0.0362234	0.0493394	0.105193	0.0228038	0.0462431	0.0561932	0.0864136	0.0548944	0.111457	0.0183393	0.0560873	0.0173003
cg25416014	MCF2L2	0.00833902	0.057247	0.0312087	0.274942	-0.243733	1	954	TRUE	0.0404896	0.0355696	0.0422176	0.0505741	0.0299988	0.0490922	0.181091	0.0306796	0.0380074	0.034126	0.04051	0.0491765	0.0650549	0.047714	0.0514378	0.0518152	0.0365445	0.0237762	0.274942	0.0289537	0.0195393	0.102636	0.0434248	0.0328287	0.0309746	0.0730693	0.0297236	0.0481087	0.0247563	0.0509127	0.0242944	0.0208654	0.010987	0.0243482	0.03902	0.0230253	0.0333659	0.0184588	0.0159869
cg07479491	BMP6	0.0022132	0.0582566	0.0307738	0.274247	-0.243474	1	902	TRUE	0.108625	0.0433807	0.274247	0.0894246	0.0350395	0.0555165	0.0270664	0.0489392	0.0837321	0.0662116	0.0541945	0.0757435	0.0256072	0.040309	0.0368259	0.0370003	0.0279204	0.0342954	0.0347879	0.035289	0.0399885	0.0784596	0.0274308	0.0461539	0.0302263	0.0161471	0.0390035	0.0257582	0.0415335	0.0206992	0.0178969	0.0413489	0.0242549	0.0271221	0.0575251	0.0245251	0.0320352	0.0310816	0.0319018
cg12011267	PPP1R13B	0.0237559	0.0584838	0.0661005	0.30932	-0.24322	1	781	TRUE	0.0480041	0.0243498	0.0310818	0.0391005	0.0431191	0.11121	0.0548675	0.0381014	0.0425593	0.0376675	0.30932	0.0503933	0.0663112	0.0669214	0.0382719	0.0381876	0.035603	0.0762769	0.0334879	0.0430813	0.0481215	0.074648	0.0561201	0.028036	0.0272533	0.091258	0.0704518	0.0574045	0.054817	0.0429962	0.0281792	0.0495979	0.0400192	0.0733653	0.103431	0.101484	0.0716455	0.0819231	0.0588339
cg01031400	TNFRSF10D	0.0156548	0.0417558	0.023874	0.26586	-0.241986	1	27	TRUE	0.028206	0.0806151	0.0245174	0.0498997	0.0203269	0.0205846	0.0216123	0.198299	0.0173024	0.0197911	0.0216104	0.0445809	0.0182935	0.0189969	0.0140089	0.0126651	0.0196641	0.0130641	0.0120361	0.0287658	0.0184019	0.0127829	0.0142503	0.0477605	0.26586	0.015025	0.0161063	0.0156697	0.017959	0.0158916	0.0121145	0.0148107	0.0106117	0.0111472	0.0346221	0.0101319	0.0170527	0.0173202	0.125773
cg20234170	CAT	0.0257415	0.0604378	0.0395804	0.281068	-0.241488	1	371	TRUE	0.0539136	0.0498695	0.0384174	0.0581466	0.0522952	0.0362694	0.0314834	0.0457207	0.0465116	0.0468521	0.0481482	0.0421467	0.281068	0.0667461	0.0381406	0.0570048	0.0519339	0.0514076	0.0516047	0.0551304	0.0458802	0.066347	0.125875	0.0430173	0.0270141	0.0319111	0.0612485	0.0368693	0.0641574	0.0183634	0.0181194	0.0397862	0.0292956	0.0290751	0.0666391	0.0487847	0.0274775	0.045234	0.0371644
cg07190485	STOM	0.0237559	0.0255849	0.0153986	0.256802	-0.241403	1	386	TRUE	0.0177215	0.0269613	0.0141464	0.0251696	0.0168009	0.0123024	0.0148719	0.256802	0.0244099	0.019726	0.0148386	0.0209023	0.0129051	0.0139706	0.0126893	0.0119907	0.01192	0.00923018	0.0154823	0.0104304	0.0152485	0.0190641	0.0109248	0.0192672	0.0118464	0.0104151	0.00948188	0.017455	0.016242	0.00741032	0.0100072	0.0536769	0.00896478	0.010546	0.0263718	0.0117062	0.0116859	0.0133896	0.00822757
cg18587364	ZNF562	0.0014061	0.0440302	0.019592	0.260743	-0.241151	1	45	TRUE	0.0384391	0.0232474	0.028828	0.049781	0.0233527	0.0219931	0.260743	0.0219056	0.027629	0.0331567	0.0308471	0.0755058	0.0317797	0.0286315	0.0262612	0.0508323	0.0193943	0.0222449	0.129445	0.0549131	0.0167813	0.0325363	0.0278819	0.0135295	0.0110962	0.0213423	0.0185919	0.0176082	0.0277025	0.0159701	0.0151215	0.0279649	0.0140664	0.016495	0.0339847	0.0168483	0.0134737	0.0196292	0.01549
cg12727374	MAP6D1	0.0109974	0.0205455	0.00871116	0.249037	-0.240326	1	451	TRUE	0.0131028	0.0128205	0.00817953	0.0152319	0.0131552	0.011186	0.00987355	0.00896162	0.0154587	0.00881792	0.00850202	0.00921383	0.0087757	0.00908684	0.00953648	0.00718743	0.00641323	0.014334	0.00933448	0.249037	0.0112168	0.0197816	0.0101573	0.0122596	0.0120143	0.00975774	0.00941849	0.00716406	0.0163946	0.0055607	0.00684202	0.00972763	0.00604046	0.0108424	0.00708326	0.00780323	0.0107967	0.00764319	0.00688172
cg12073594	ARFGAP1	0.0407999	0.123653	0.0737745	0.31394	-0.240166	1	670	TRUE	0.0656759	0.0472253	0.0512119	0.043937	0.0578343	0.0729895	0.129135	0.247978	0.11523	0.149981	0.0572937	0.0821918	0.197109	0.106873	0.149275	0.135643	0.10933	0.175921	0.0710997	0.147203	0.0547559	0.31394	0.173882	0.272477	0.0631448	0.117431	0.123162	0.0461032	0.0773934	0.0301532	0.0254751	0.0888345	0.0331423	0.147246	0.070816	0.081705	0.0717751	0.0935072	0.0260983
cg13901526	GYPC	0.000680835	0.0631384	0.0299791	0.268581	-0.238602	1	771	TRUE	0.0462088	0.0501596	0.0242751	0.0600394	0.045533	0.034476	0.0291761	0.0688902	0.0399386	0.0600522	0.0370743	0.0577187	0.029936	0.0456208	0.0345119	0.15562	0.0316288	0.10768	0.0714179	0.121944	0.0188411	0.0279737	0.088845	0.022317	0.268581	0.0194515	0.0344318	0.0404247	0.0273442	0.0185915	0.0181284	0.0204552	0.0186177	0.0271869	0.084819	0.0289946	0.0368875	0.0250987	0.0192759
cg26908611	MFSD2	0.0351318	0.0530135	0.034092	0.272103	-0.238011	1	192	TRUE	0.0349975	0.0534851	0.036084	0.0535306	0.0400638	0.0510667	0.0427959	0.0359502	0.0308665	0.0315385	0.0464333	0.0445813	0.036365	0.0395296	0.0323779	0.023908	0.0368659	0.0202646	0.0524465	0.0418853	0.272103	0.0587487	0.122964	0.0538606	0.0326254	0.0299808	0.0354074	0.0380989	0.0319606	0.0349524	0.0294066	0.0249764	0.0183219	0.045395	0.0415938	0.0374041	0.0483428	0.0376246	0.0238221
cg18267374	NEF3	0.00625676	0.0787608	0.042437	0.279985	-0.237548	1	34	TRUE	0.0396763	0.0584195	0.046117	0.0487171	0.0448608	0.228811	0.0735294	0.0530025	0.116455	0.0329042	0.043711	0.0388905	0.162883	0.049183	0.123539	0.0240408	0.0415367	0.0390079	0.147897	0.0580725	0.0430909	0.279985	0.0405963	0.084686	0.0494068	0.0593177	0.0518266	0.121767	0.0299145	0.0290397	0.0142813	0.0319243	0.0330657	0.0313685	0.0789936	0.0352204	0.0199941	0.0405991	0.0168054
cg12999103	ATP13A2	2.81613e-06	0.0572402	0.0298567	0.266654	-0.236798	1	425	TRUE	0.0534157	0.0616097	0.0416495	0.0767494	0.0563447	0.0566038	0.0442495	0.0508804	0.0869981	0.0470709	0.266654	0.060117	0.0460805	0.0504142	0.0435477	0.0470464	0.0413203	0.0340715	0.0313341	0.0523793	0.029484	0.0452683	0.0324838	0.0427166	0.0325164	0.0326619	0.0249296	0.0346729	0.0291692	0.0304313	0.025675	0.0330865	0.0380137	0.0297658	0.044221	0.0261134	0.0224436	0.0250582	0.021752
cg18896687	MAFK	0.000271096	0.0398858	0.0173478	0.253084	-0.235737	1	757	TRUE	0.0230118	0.0648327	0.0257208	0.0328794	0.0178571	0.018774	0.108061	0.0211257	0.0239058	0.0384182	0.0283495	0.0221623	0.0237658	0.0245073	0.0242343	0.0182359	0.0162389	0.0370926	0.0316505	0.0228633	0.0167874	0.0359575	0.0523653	0.253084	0.0152642	0.013226	0.021298	0.0189164	0.0198322	0.0178281	0.0145112	0.0237162	0.0117149	0.0232303	0.0135032	0.014707	0.0238212	0.0168685	0.00969594
cg10764357	BCAT1	0.0109974	0.0713604	0.0340119	0.26746	-0.233448	1	160	TRUE	0.0202305	0.207628	0.0320222	0.0316205	0.0186916	0.035624	0.049617	0.0420642	0.0362397	0.0538088	0.0412533	0.0421079	0.0490336	0.0338678	0.087737	0.0509463	0.100326	0.0475899	0.200784	0.0982135	0.0713775	0.26746	0.0348867	0.0859977	0.0448816	0.0258929	0.0329971	0.0442774	0.0398703	0.0437725	0.0183139	0.0146365	0.0337507	0.0377188	0.0345219	0.0257017	0.0553534	0.054574	0.0147861
cg19402885	PTPRO	0.0131502	0.0774489	0.0507789	0.284016	-0.233237	1	251	TRUE	0.0634458	0.0713283	0.12302	0.0631404	0.0579689	0.069931	0.0517588	0.104688	0.0554894	0.051129	0.0495456	0.0436227	0.0731277	0.0659154	0.0827997	0.0424716	0.133282	0.0838017	0.0642654	0.0517804	0.284016	0.0678967	0.0427155	0.113769	0.0253125	0.0539077	0.070557	0.0487002	0.115325	0.0284768	0.0269437	0.0441381	0.0553571	0.0536951	0.0609395	0.0438132	0.0446723	0.0404918	0.0238868
cg15591678	ZNF365	0.0257415	0.0251042	0.0127561	0.244447	-0.231691	1	204	TRUE	0.0141445	0.0159641	0.01464	0.0105537	0.0123492	0.0153466	0.0174013	0.244447	0.0106338	0.0124956	0.0155698	0.0191636	0.0106639	0.012597	0.0136422	0.0203845	0.010893	0.0114823	0.0346166	0.010614	0.0339703	0.0197046	0.0143897	0.0206492	0.0112874	0.0108157	0.010087	0.0119948	0.0119692	0.0100549	0.0114623	0.0106647	0.0288665	0.0151366	0.008386	0.0164958	0.0136519	0.0117336	0.00726648
cg23909343	PPP2R5A	0.00464328	0.0982229	0.0600945	0.291399	-0.231304	1	964	TRUE	0.0864776	0.0323082	0.0778458	0.0847201	0.0394977	0.110232	0.0874225	0.0864407	0.0714286	0.0904646	0.0517016	0.0882022	0.191923	0.100756	0.132731	0.118037	0.188421	0.111741	0.0528713	0.0656323	0.0652143	0.291399	0.101461	0.0824301	0.0462152	0.0829787	0.0702182	0.0635598	0.082253	0.0547187	0.0279236	0.0536114	0.0315609	0.0720368	0.109213	0.0566038	0.0441083	0.0565718	0.0359659
cg24874111	ZNF562	0.0439046	0.0446223	0.0248763	0.256027	-0.231151	1	7	TRUE	0.0280578	0.0185427	0.0495758	0.0320982	0.0296628	0.0328189	0.256027	0.031402	0.0323252	0.0370077	0.0290824	0.052661	0.0395983	0.0363019	0.0316657	0.0367183	0.0195737	0.0149727	0.138928	0.0612642	0.0185646	0.0190644	0.0242659	0.0193463	0.0260323	0.0140147	0.0360434	0.027298	0.043859	0.0163361	0.0219588	0.0253631	0.0259297	0.0354906	0.0331765	0.0192419	0.0183969	0.0120496	0.0191103
cg16486059	C1orf135	7.6684e-06	0.0315869	0.0121266	0.241185	-0.229059	1	408	TRUE	0.0278046	0.0175943	0.0191198	0.0296195	0.0201214	0.0209299	0.0145261	0.0197316	0.0178994	0.0242903	0.0277225	0.0446372	0.0107947	0.0126874	0.0154261	0.0121822	0.0144604	0.031633	0.0339628	0.241185	0.0196706	0.0245366	0.0150978	0.0585103	0.0155294	0.00973599	0.0125863	0.0117116	0.0154466	0.011026	0.00948138	0.0127945	0.0100701	0.0127225	0.0208188	0.0116413	0.0110086	0.0115687	0.00916062
cg09916572	ZP3	0.00011456	0.0326676	0.0146195	0.243125	-0.228506	1	15	TRUE	0.0197585	0.0287843	0.0203247	0.0328322	0.0194093	0.0233863	0.0184518	0.034124	0.023112	0.0320809	0.0254432	0.032084	0.017207	0.0146525	0.0157449	0.0156842	0.0139788	0.0153819	0.0248119	0.0244138	0.0410914	0.0404705	0.0129343	0.0274023	0.243125	0.0159806	0.0157929	0.0136071	0.0183225	0.00879149	0.012373	0.0134065	0.0103868	0.0119535	0.0263194	0.0172084	0.0115707	0.0163967	0.0125633
cg02247582	ZNF512	6.18828e-05	0.0643895	0.0297805	0.258082	-0.228302	1	224	TRUE	0.0419708	0.0672112	0.0479734	0.0797782	0.024792	0.0630615	0.0307784	0.0740472	0.0407385	0.093307	0.258082	0.0583672	0.0381858	0.0404555	0.0584517	0.0455575	0.044757	0.142536	0.0966935	0.0293399	0.0581846	0.0513601	0.0301106	0.0481412	0.0458565	0.0269098	0.0260207	0.0294893	0.023159	0.0167425	0.0191602	0.0231302	0.021198	0.0261328	0.0683564	0.0291941	0.0340326	0.0584838	0.0149173
cg04677227	LOXL4	0.00464328	0.0376656	0.0228526	0.250456	-0.227604	1	313	TRUE	0.0298615	0.024047	0.0199507	0.0400334	0.0372013	0.0236339	0.0299244	0.0189385	0.0264208	0.0302131	0.0257757	0.0313208	0.0269951	0.0318956	0.0357843	0.0394444	0.0250136	0.0313395	0.024856	0.033552	0.0232246	0.250456	0.0363677	0.0247192	0.02067	0.0189537	0.0335855	0.0216102	0.0272114	0.0229458	0.0186108	0.0199671	0.0250814	0.0235978	0.0288502	0.0261986	0.0202062	0.0228428	0.0102745
cg14243026	HMP19	1.34266e-05	0.0413791	0.0135604	0.24055	-0.22699	1	26	TRUE	0.0287916	0.24055	0.0298507	0.0618001	0.0230864	0.0322981	0.038689	0.115143	0.047543	0.0249069	0.0791868	0.0295434	0.0171236	0.0160055	0.0189201	0.0176388	0.0170434	0.0293399	0.0375883	0.0108924	0.0208409	0.0111597	0.0175033	0.0323299	0.0367015	0.00843067	0.0152158	0.00744362	0.0131068	0.0100613	0.00707293	0.01131	0.0124626	0.0124922	0.0387633	0.0148883	0.00816803	0.0142275	0.0162026
cg19286604	MGC39545	0.0170528	0.0922818	0.0572993	0.283311	-0.226012	1	28	TRUE	0.0420716	0.283311	0.0616065	0.0376969	0.0716935	0.0571347	0.0646054	0.106882	0.202212	0.1204	0.16455	0.0764154	0.0830089	0.0730984	0.0691239	0.0661713	0.0447319	0.0722487	0.118697	0.0697427	0.071119	0.0661008	0.0631977	0.0508794	0.170344	0.0888098	0.0874811	0.0811118	0.100426	0.0530195	0.0490963	0.0553544	0.0398536	0.0502401	0.0280541	0.0501024	0.0578069	0.0363147	0.0245197
cg20612559	SKIP	0.00011456	0.0321008	0.0143243	0.240147	-0.225822	1	320	TRUE	0.0321668	0.0216243	0.0257547	0.0465718	0.0222888	0.0194568	0.0174019	0.0158673	0.0220297	0.0243196	0.0254149	0.0254787	0.0170196	0.0174187	0.0201415	0.0215995	0.0144079	0.0195165	0.240147	0.0139548	0.0153863	0.0578625	0.0136546	0.042237	0.0107978	0.0126809	0.0131492	0.0138429	0.0218988	0.0136708	0.011965	0.0173526	0.0102341	0.016709	0.0193798	0.0106361	0.0115267	0.0168743	0.0106199
cg01585703	FSIP1	8.45708e-05	0.0976183	0.04615	0.270888	-0.224737	1	385	TRUE	0.0900664	0.104667	0.066397	0.0829763	0.0449495	0.0684548	0.0873533	0.0538934	0.117385	0.167712	0.106513	0.0550793	0.175492	0.096277	0.0921282	0.0564948	0.063249	0.0839448	0.270888	0.0416545	0.135808	0.0530506	0.0466341	0.183171	0.0962195	0.0354801	0.0459032	0.0518325	0.0290679	0.0258911	0.0215115	0.0239373	0.0193004	0.0619349	0.133775	0.055564	0.0523129	0.0587882	0.0308007
cg26163537	GRB10	0.0325524	0.0516403	0.0683609	0.291176	-0.222815	1	434	TRUE	0.0244325	0.0194491	0.0209642	0.0220118	0.0534901	0.0321559	0.0269506	0.0305809	0.291176	0.0306203	0.0242897	0.0197584	0.0502922	0.0503941	0.0545048	0.031646	0.021512	0.0576572	0.0438125	0.0847078	0.0216296	0.116704	0.0816358	0.0567656	0.023868	0.0734667	0.067151	0.0965874	0.106549	0.0292005	0.0155646	0.0563506	0.111408	0.0690174	0.039539	0.0605817	0.109083	0.0992417	0.0233111
cg17814481	FBP1	7.39302e-07	0.114147	0.0346599	0.256607	-0.221947	1	363	TRUE	0.0599793	0.196678	0.129747	0.13452	0.0727041	0.0651591	0.176537	0.129478	0.108378	0.0998218	0.0864407	0.0824513	0.049955	0.0651629	0.0675883	0.256607	0.0396764	0.0317713	0.086155	0.225383	0.0438848	0.19424	0.0842852	0.153784	0.213277	0.0206228	0.0206097	0.0348526	0.0435093	0.0175753	0.0155392	0.0371253	0.0222549	0.0347743	0.102453	0.026176	0.0347622	0.0414841	0.0335003
cg16213655	PPL	0.0022132	0.0598785	0.0308294	0.252309	-0.221479	1	396	TRUE	0.0427114	0.0414035	0.0245367	0.0162741	0.0357024	0.0378949	0.167341	0.252309	0.0605828	0.0745665	0.064204	0.0530321	0.0671738	0.0665992	0.0541579	0.0472653	0.0398498	0.11287	0.0233256	0.0411363	0.0255166	0.0448257	0.0417398	0.0419657	0.01998	0.0402076	0.0286944	0.0322078	0.0519829	0.0164568	0.0146382	0.0379656	0.0383205	0.033056	0.0329601	0.0410047	0.0232316	0.0315379	0.00934778
cg25267732	MGC39633	0.00833902	0.0865248	0.0577192	0.278695	-0.220976	1	665	TRUE	0.0913079	0.0924617	0.0717847	0.0868683	0.0840429	0.0884946	0.0696449	0.189601	0.106504	0.128319	0.278695	0.0744322	0.0525967	0.0713392	0.0677862	0.0567077	0.039699	0.048408	0.0612472	0.0637997	0.0908393	0.0557286	0.0563398	0.0921197	0.0443525	0.0552436	0.0687051	0.0660303	0.0485437	0.0463102	0.0457684	0.0430334	0.0390417	0.0600861	0.0992733	0.0622738	0.0659519	0.0685319	0.0392756
cg04678793	LY6E	0.00275336	0.0348293	0.016293	0.236821	-0.220528	1	359	TRUE	0.0609013	0.0192518	0.0292302	0.0636846	0.0277452	0.0269482	0.0180808	0.0166391	0.0240964	0.036646	0.0258859	0.0224654	0.0129284	0.0213904	0.0109264	0.0114068	0.0191192	0.0552214	0.0346059	0.236821	0.0162347	0.0223687	0.0322266	0.0135413	0.0123663	0.016427	0.0127019	0.00728211	0.0146368	0.0114493	0.00891127	0.00988314	0.0170088	0.0153073	0.0469673	0.0165785	0.0224021	0.0165225	0.0120244
cg03447931	BMP6	0.0131502	0.025582	0.0130923	0.233561	-0.220469	1	365	TRUE	0.0310331	0.0182253	0.0159459	0.0234531	0.0191798	0.0217052	0.0142375	0.0157236	0.0117672	0.011024	0.0143958	0.0140668	0.0144987	0.0127122	0.0214814	0.00998768	0.0057209	0.0104432	0.0132139	0.0131227	0.0208317	0.0178013	0.0143797	0.0410377	0.233561	0.00925135	0.0127475	0.0106333	0.028177	0.0125869	0.0136083	0.0113678	0.0108411	0.0163046	0.0142222	0.0116784	0.0122001	0.012621	0.007053
cg18678421	LENG8	0.000235985	0.0657161	0.0355718	0.255452	-0.21988	1	973	TRUE	0.0446553	0.0555556	0.182222	0.0497175	0.0615238	0.0587265	0.0483168	0.0384707	0.0625	0.0778605	0.0603998	0.0593548	0.0488258	0.0542392	0.0432266	0.0531663	0.0311426	0.0289855	0.0504717	0.124701	0.041678	0.0385979	0.0401	0.255452	0.033011	0.043982	0.0294333	0.0323336	0.0515108	0.0367758	0.0308049	0.0469111	0.031489	0.0347024	0.0459205	0.0264242	0.0307241	0.0355086	0.0214849
cg24352530	ABCG2	0.000153881	0.0756329	0.0359179	0.254427	-0.218509	1	412	TRUE	0.254427	0.0496057	0.0452666	0.0368388	0.0479233	0.0778786	0.0819	0.0497403	0.0546401	0.0577416	0.0630281	0.034523	0.106668	0.090991	0.132992	0.089905	0.0547677	0.085113	0.0199411	0.0586966	0.0629472	0.118098	0.0841502	0.0833333	0.0497051	0.0209619	0.0200924	0.0171801	0.0486607	0.0286339	0.0221163	0.0663531	0.0275705	0.0812705	0.030262	0.0497261	0.0153043	0.04662	0.0280989
cg19005368	PRRG4	6.18828e-05	0.101986	0.040614	0.259089	-0.218475	1	461	TRUE	0.0779171	0.0409291	0.100909	0.0602428	0.0631192	0.130178	0.259089	0.117876	0.083165	0.0543775	0.0492191	0.0462008	0.189387	0.081075	0.191327	0.1084	0.0843676	0.14354	0.03111	0.0741427	0.0600066	0.139728	0.112715	0.145937	0.104689	0.0111922	0.0201541	0.0230556	0.0590289	0.0389418	0.0113827	0.0270677	0.0372633	0.128291	0.0438487	0.0616899	0.0138934	0.0835998	0.00918683
cg03588357	GPR68	0.0068938	0.0659049	0.0372606	0.254415	-0.217154	1	51	TRUE	0.0444205	0.0364202	0.0332192	0.0382559	0.0336798	0.0720895	0.0559924	0.0393284	0.0250125	0.0366313	0.0274891	0.0532889	0.0749497	0.0616746	0.0793069	0.0578721	0.0676837	0.0462984	0.254415	0.0735805	0.0473287	0.17528	0.065869	0.104319	0.0432171	0.0277098	0.0411325	0.0449625	0.034016	0.0280612	0.018563	0.024687	0.0395528	0.0581575	0.0204859	0.0358421	0.0523321	0.0666167	0.0295291
cg11857445	AATF	3.46687e-06	0.0806902	0.0289306	0.243777	-0.214846	1	270	TRUE	0.0423655	0.0427028	0.0411161	0.0393647	0.0392118	0.0627479	0.102262	0.0621845	0.243777	0.0950043	0.0477798	0.211061	0.133048	0.0427966	0.0790166	0.0494853	0.0876374	0.0302344	0.190815	0.0485653	0.0310365	0.0322385	0.0370452	0.183396	0.0423623	0.0395919	0.0340701	0.0592077	0.0280699	0.0303886	0.0341306	0.0328848	0.0200011	0.0243102	0.0252988	0.0187291	0.0218669	0.0222732	0.0142062
cg04940435	DNTTIP1	0.0439046	0.0812148	0.0441022	0.258947	-0.214845	1	285	TRUE	0.0372201	0.258947	0.033505	0.0600769	0.0273421	0.183689	0.0439489	0.0407881	0.098389	0.156597	0.0451707	0.180373	0.0743277	0.0687405	0.0832715	0.156124	0.031563	0.0514127	0.0372071	0.0537993	0.0473354	0.0620217	0.106582	0.057134	0.0348058	0.0380055	0.0404957	0.0266797	0.0426083	0.0280399	0.0168366	0.0643385	0.0400701	0.0588578	0.0352659	0.0722541	0.0761831	0.0678842	0.00991163
cg17820591	ENO3	1.47343e-06	0.0576229	0.0233661	0.238138	-0.214772	1	708	TRUE	0.238138	0.0434597	0.0394059	0.042718	0.029236	0.0334596	0.0671253	0.0601799	0.0638853	0.0338276	0.0459201	0.0387368	0.0561677	0.128068	0.0384417	0.0886658	0.0231988	0.0574506	0.0383939	0.025736	0.0311853	0.0647978	0.022561	0.0945224	0.0352915	0.0200682	0.0305239	0.0319529	0.0279902	0.0223703	0.0217776	0.0154142	0.0190286	0.026295	0.024484	0.0299099	0.0173246	0.0314248	0.0085619
cg13494498	TUBB3	0.0325524	0.0818125	0.054838	0.267879	-0.213041	1	469	TRUE	0.0407699	0.0672506	0.0332859	0.0302956	0.0535568	0.0699394	0.0661384	0.104723	0.0937525	0.0604441	0.067728	0.0576813	0.112635	0.0753055	0.102841	0.0789122	0.267879	0.0613031	0.0910859	0.0985574	0.0714136	0.081331	0.0905614	0.138735	0.0291861	0.0768531	0.0856868	0.0399465	0.0702392	0.0269496	0.0307795	0.0752186	0.0352626	0.0673473	0.0674834	0.0674173	0.0552763	0.0467553	0.0225171
cg09277365	FLJ90709	0.0131502	0.063376	0.0778558	0.290711	-0.212855	1	428	TRUE	0.0498743	0.0515848	0.0408163	0.0560773	0.0522083	0.0586175	0.0520953	0.0330366	0.036714	0.0575568	0.290711	0.0526779	0.0626165	0.045089	0.0699101	0.0579727	0.0351156	0.0430519	0.0733662	0.0570113	0.0500041	0.0623614	0.0607455	0.0934477	0.0417382	0.093943	0.0733952	0.0960693	0.107327	0.108315	0.0537833	0.0797277	0.084091	0.0763417	0.0603	0.051237	0.131073	0.0467349	0.027644
cg07270175	NOC3L	0.0325524	0.0951009	0.0590586	0.27038	-0.211322	1	366	TRUE	0.0853626	0.0770998	0.0538312	0.144708	0.0944261	0.0643564	0.0455154	0.116268	0.24413	0.204715	0.0641474	0.0773015	0.0514273	0.076598	0.0704371	0.1174	0.0339071	0.0507845	0.27038	0.0629602	0.189788	0.0558652	0.0253201	0.0628201	0.0379732	0.0890269	0.0605743	0.0537108	0.0416939	0.0566781	0.0350991	0.0472429	0.0404778	0.094841	0.143779	0.0463181	0.0534462	0.0374393	0.0264926
cg01242619	PLEC1	3.22085e-05	0.146439	0.0630809	0.27391	-0.210829	1	71	TRUE	0.255129	0.0705032	0.0814463	0.071304	0.0748469	0.156123	0.183667	0.0948258	0.140531	0.0658982	0.0871876	0.0440019	0.27391	0.136091	0.236744	0.197543	0.206005	0.225064	0.0919738	0.152513	0.0850668	0.242099	0.171249	0.207999	0.109265	0.0718768	0.0773196	0.0612263	0.0743128	0.0459131	0.0417904	0.0722872	0.0430113	0.128061	0.0289729	0.0848033	0.0401737	0.0849193	0.0284655
cg15444978	MARK3	6.18828e-05	0.0361453	0.0138085	0.224242	-0.210433	1	401	TRUE	0.0305895	0.0172429	0.224242	0.0367973	0.0280822	0.029702	0.0304129	0.023857	0.0461397	0.0222106	0.0249734	0.116667	0.0139446	0.0183578	0.0152855	0.0159374	0.0107045	0.0132408	0.0393514	0.0160497	0.025153	0.0199731	0.0156044	0.0465	0.022614	0.0105159	0.0109042	0.011495	0.0108441	0.0151848	0.0107089	0.0116177	0.0135196	0.0186283	0.0200284	0.01476	0.0216522	0.015482	0.00797742
cg17010112	GENX-3414	0.0120324	0.0715749	0.0459457	0.256228	-0.210282	1	676	TRUE	0.042634	0.0629371	0.256228	0.126332	0.0373791	0.0524715	0.0305219	0.0868357	0.0718458	0.126286	0.0883576	0.0579078	0.0399128	0.0756591	0.0482456	0.0510694	0.0906008	0.058038	0.117151	0.0413012	0.037483	0.0713486	0.0767351	0.0231811	0.0189091	0.0170845	0.0318049	0.0682526	0.0333498	0.0182542	0.0157702	0.0361384	0.0346021	0.0473235	0.148754	0.0521664	0.0367416	0.0632969	0.0397016
cg07986525	NFE2L3	1.28609e-08	0.0536307	0.0122215	0.222455	-0.210234	1	339	TRUE	0.0287727	0.0921571	0.0150817	0.0151032	0.0133459	0.0449727	0.0352421	0.194114	0.222455	0.0234469	0.0237624	0.0346824	0.0307329	0.0227875	0.0415141	0.0260481	0.150824	0.0317876	0.0822053	0.029718	0.0271006	0.0302304	0.0195006	0.0907183	0.014465	0.0131703	0.014759	0.0171694	0.0128416	0.00944261	0.0103949	0.0134746	0.00970759	0.0145001	0.0117979	0.0115739	0.0116835	0.0120995	0.00848583
cg12559031	DLX4	0.0219008	0.0865695	0.0533259	0.262984	-0.209658	1	187	TRUE	0.206142	0.0837628	0.0448742	0.0315804	0.0432888	0.0755259	0.0670764	0.071205	0.103274	0.152806	0.0479689	0.0519921	0.0779584	0.0641965	0.118733	0.0515857	0.0608452	0.0406117	0.128969	0.0833048	0.0591582	0.116192	0.0737989	0.262984	0.0464043	0.0441797	0.0708601	0.0598639	0.0596199	0.0438756	0.0290606	0.0349268	0.0333324	0.0799654	0.101082	0.0545622	0.0484559	0.0667353	0.0200427
cg25964007	WDRPUH	6.32066e-06	0.0449585	0.0153068	0.223916	-0.208609	1	77	TRUE	0.0200339	0.0196995	0.0173126	0.026995	0.0259374	0.0255128	0.0634283	0.0785176	0.0266618	0.0359157	0.0355277	0.0380838	0.0245501	0.020228	0.025635	0.0251087	0.0227301	0.223916	0.021451	0.0158519	0.200892	0.0429573	0.0201225	0.0500135	0.0168807	0.011006	0.0149031	0.0102091	0.0131172	0.0112973	0.00718822	0.02021	0.0164796	0.0116622	0.0399433	0.0105986	0.0156456	0.0112741	0.020761
cg00763679	SEPT2	0.0156548	0.0547146	0.0366822	0.244874	-0.208192	1	525	TRUE	0.038642	0.0323758	0.0366902	0.0545084	0.0346228	0.041497	0.0373308	0.244874	0.0443371	0.071922	0.059501	0.0496908	0.0439888	0.0632977	0.0529614	0.0321178	0.0291526	0.0199134	0.0529954	0.0262569	0.0388196	0.0384699	0.034306	0.0489491	0.140645	0.0261429	0.0329805	0.0324337	0.0262042	0.0266577	0.0297412	0.0279689	0.0199397	0.0435457	0.0954879	0.0340128	0.0525474	0.0463631	0.0195254
cg22349489	HIST1H2AH	0.0109974	0.0317514	0.0207872	0.228614	-0.207827	1	35	TRUE	0.0296209	0.0213684	0.0338179	0.0464684	0.0200364	0.0198689	0.0163748	0.0148973	0.0313901	0.0484676	0.228614	0.0233573	0.0146719	0.0247388	0.0143908	0.019992	0.020734	0.0224719	0.0221019	0.0173376	0.0172742	0.0391074	0.0142146	0.0181388	0.0143282	0.0141276	0.022106	0.0203492	0.0191521	0.00788732	0.00993834	0.0189729	0.0103347	0.0145188	0.09057	0.0142837	0.0159519	0.0143685	0.0184593
cg04640886	C19orf30	0.0014061	0.0859953	0.0470223	0.254769	-0.207747	1	440	TRUE	0.0767698	0.0553279	0.0475854	0.0648313	0.0774186	0.0776847	0.11227	0.0629688	0.163713	0.0944221	0.0567809	0.0637942	0.0975521	0.0576761	0.103474	0.0431243	0.118272	0.0479018	0.199429	0.0427992	0.0539236	0.0550876	0.090658	0.254769	0.0316501	0.038711	0.0906378	0.119623	0.0567976	0.0740307	0.028188	0.0334044	0.0292518	0.0492714	0.0225428	0.0334126	0.0386078	0.0252613	0.0185717
cg05662500	GPD1L	1.17644e-06	0.0834963	0.0375048	0.244908	-0.207403	1	267	TRUE	0.052124	0.100172	0.0559576	0.0764997	0.0549339	0.0905004	0.0869632	0.0898299	0.103476	0.0744681	0.0627758	0.0586155	0.0829714	0.244908	0.0477937	0.0423416	0.0462524	0.0442308	0.0833577	0.0498231	0.196698	0.0517876	0.0374756	0.174025	0.0794272	0.0386581	0.0396336	0.0390054	0.0400327	0.0218753	0.0264984	0.0293451	0.0268092	0.0355391	0.0684242	0.0432885	0.0421578	0.0506473	0.0231527
cg03538436	NOS1	0.0237559	0.0463491	0.0634652	0.270688	-0.207223	1	212	TRUE	0.0364121	0.0441113	0.0221276	0.0443869	0.0401309	0.0323708	0.0240329	0.0288647	0.0300021	0.0234824	0.0268717	0.0193949	0.0401377	0.0377032	0.0300403	0.270688	0.0292314	0.055251	0.0337252	0.0376271	0.0278349	0.133434	0.0401863	0.0361043	0.0145766	0.0447676	0.0392247	0.118909	0.0966931	0.0497181	0.0250996	0.0284164	0.0875165	0.0602369	0.0265527	0.0744615	0.0344783	0.0929257	0.109513
cg17940013	GPR157	0.0014061	0.0981361	0.0446147	0.251591	-0.206976	1	541	TRUE	0.0877414	0.0593826	0.0311121	0.0246356	0.0561629	0.0813985	0.0900018	0.111353	0.108837	0.0436554	0.056352	0.026067	0.161036	0.102824	0.136443	0.143571	0.0805582	0.0890727	0.0299791	0.0970783	0.19597	0.251591	0.156725	0.153353	0.0785016	0.0242145	0.0589893	0.0317443	0.0368318	0.0274989	0.0132734	0.0747778	0.0415551	0.123202	0.0104923	0.0619961	0.00700739	0.0902598	0.0227636
cg26873164	SNAI1	0.000355787	0.0732706	0.0344185	0.24113	-0.206712	1	552	TRUE	0.0301392	0.0343384	0.0286166	0.0207578	0.0402308	0.0824187	0.0814063	0.1017	0.0711351	0.128495	0.068672	0.24113	0.0848922	0.0309773	0.0995953	0.0760759	0.0471542	0.0453025	0.130385	0.0458703	0.0606181	0.0768945	0.0539031	0.121392	0.0296653	0.0231481	0.0414426	0.107706	0.0419181	0.029665	0.0185046	0.022698	0.0232625	0.0508366	0.023604	0.0341011	0.0232566	0.0223768	0.019339
cg08278554	C15orf48	2.28861e-05	0.0802828	0.0393596	0.2457	-0.206341	1	156	TRUE	0.102338	0.0723208	0.0498298	0.135359	0.0411204	0.0632832	0.0441976	0.0523696	0.0667216	0.2457	0.0555233	0.213666	0.102041	0.045718	0.0971681	0.0623979	0.0792193	0.0601118	0.043794	0.0278972	0.0519459	0.0927235	0.0505002	0.0567044	0.0944196	0.0219674	0.0255801	0.0303884	0.0317817	0.0233057	0.030467	0.0517036	0.0264959	0.0430945	0.0934855	0.0410334	0.0413009	0.0401198	0.0503111
cg25808906	DGKG	0.0257415	0.0440804	0.0273461	0.23345	-0.206103	1	20	TRUE	0.0331225	0.0462925	0.0356014	0.0446448	0.033299	0.0316926	0.0284727	0.102862	0.0300049	0.0253263	0.0440952	0.23345	0.0335756	0.0270398	0.0407943	0.0323843	0.0331909	0.026426	0.0467894	0.0233825	0.0439739	0.0168749	0.0239312	0.0406775	0.0241074	0.0226048	0.0413356	0.0285266	0.0374572	0.0190346	0.0161985	0.0232221	0.0169287	0.0332906	0.0272538	0.0435169	0.0300196	0.0259916	0.0174645
cg10663017	DUSP23	0.0278647	0.0617348	0.0374717	0.24341	-0.205938	1	454	TRUE	0.0914005	0.0548054	0.0666041	0.10259	0.0494929	0.0532688	0.0261888	0.0459063	0.24341	0.0914593	0.043251	0.124207	0.0375072	0.0697279	0.0343418	0.0534022	0.0365425	0.0426173	0.0241851	0.0315448	0.0353784	0.0865111	0.0262478	0.0444156	0.0283651	0.0414079	0.03767	0.0248139	0.0440841	0.0165634	0.0170683	0.0547251	0.0274976	0.0293892	0.0899598	0.0412641	0.0380679	0.0318246	0.0302683
cg11538128	ZNF354C	9.85342e-05	0.0561083	0.0244622	0.23026	-0.205798	1	126	TRUE	0.0325801	0.0398478	0.0287532	0.0286894	0.0215367	0.0479588	0.0373668	0.0995724	0.0600755	0.100689	0.0448304	0.0915097	0.0486911	0.0484862	0.105306	0.0619058	0.0334372	0.0244682	0.0615776	0.0135173	0.23026	0.0276409	0.0161748	0.0706782	0.0271556	0.0143849	0.0187459	0.114059	0.0131987	0.0111857	0.0135292	0.0112713	0.0155185	0.0201836	0.0278275	0.0314833	0.0144866	0.0153515	0.0212451
cg25764191	INA	0.0407999	0.0721889	0.0357613	0.240834	-0.205073	1	295	TRUE	0.0280885	0.0423568	0.0239438	0.0909926	0.0356918	0.0472032	0.240834	0.151061	0.0975867	0.0515503	0.0291813	0.0194986	0.0914174	0.0478281	0.0728269	0.0294743	0.0200438	0.023756	0.116478	0.212	0.0281371	0.0925562	0.0293821	0.107236	0.0755979	0.0338693	0.0259772	0.05175	0.0400501	0.0267947	0.0121557	0.0133518	0.0697995	0.0390583	0.0600344	0.0504384	0.0171429	0.0364343	0.0238012
cg16345226	TMEM38A	0.00340686	0.123252	0.0621279	0.267157	-0.205029	1	544	TRUE	0.0679031	0.0430925	0.0936423	0.0965784	0.0423363	0.0658401	0.191699	0.0820987	0.0566598	0.0794979	0.267157	0.0750702	0.083697	0.0775943	0.200225	0.0549518	0.20162	0.162481	0.247352	0.238567	0.247271	0.0669421	0.0737106	0.226873	0.0384306	0.145073	0.0650082	0.0445152	0.0620903	0.0420258	0.040409	0.0894917	0.0481519	0.060496	0.0960993	0.0533924	0.0398151	0.0572391	0.0259839
cg23074453	FRMD5	0.000599985	0.0608394	0.0319292	0.23674	-0.204811	1	495	TRUE	0.0934154	0.0391375	0.0387253	0.106501	0.0434291	0.052471	0.0439649	0.0379886	0.062277	0.23674	0.0486344	0.0423752	0.0825813	0.0352007	0.041429	0.0487318	0.0442584	0.0423519	0.0229251	0.0368035	0.027589	0.147764	0.059759	0.0591082	0.0268232	0.0362297	0.0423541	0.0256891	0.0471803	0.022872	0.0129502	0.0316101	0.0265369	0.0384615	0.0506771	0.0348253	0.0210385	0.0353667	0.0212166
cg09998519	HNRPU	0.0109974	0.0424483	0.0308853	0.235304	-0.204419	1	367	TRUE	0.0376569	0.0490524	0.235304	0.0410889	0.0218068	0.0277521	0.0227616	0.0445528	0.0312947	0.0318584	0.0370188	0.0628086	0.0595945	0.0401513	0.0487774	0.0336408	0.0211858	0.0262137	0.0290089	0.0271036	0.040166	0.0240099	0.0156836	0.0357004	0.0170159	0.0225977	0.0309057	0.0269627	0.0437325	0.0182515	0.0142392	0.0243042	0.0144169	0.0290182	0.131761	0.0199069	0.0204847	0.019205	0.0166081
cg20195812	STAT4	9.85342e-05	0.0576974	0.0319067	0.236256	-0.204349	1	248	TRUE	0.0569464	0.0609109	0.0472331	0.0880952	0.0337431	0.0436569	0.0363379	0.0371201	0.0673653	0.0996148	0.05	0.0767516	0.0388932	0.0468996	0.0492691	0.0352285	0.0386046	0.0359672	0.0434783	0.0311742	0.040104	0.0515584	0.0348309	0.0623948	0.236256	0.0219609	0.0325548	0.0179461	0.0316274	0.0212045	0.0236447	0.0393741	0.0245501	0.0345226	0.077322	0.0261205	0.0356592	0.0414634	0.018744
cg25211525	C6orf145	6.18828e-05	0.0253932	0.00628987	0.210005	-0.203715	1	197	TRUE	0.0102029	0.0105701	0.00922748	0.0112555	0.0209605	0.0160332	0.035001	0.210005	0.0123079	0.00739645	0.0117136	0.036103	0.0526895	0.00651225	0.0259222	0.00909162	0.0107901	0.00657718	0.00724716	0.00952066	0.0359416	0.00541476	0.00607197	0.0659877	0.0022862	0.0060904	0.00414875	0.00495632	0.00588134	0.00532877	0.00278955	0.00537887	0.00531418	0.00501018	0.0159931	0.00632755	0.00762451	0.00586968	0.00734495
cg21164303	TMED3	1.34266e-05	0.0363382	0.0131173	0.216583	-0.203466	1	214	TRUE	0.0692364	0.0199306	0.0215106	0.0383518	0.016636	0.0190297	0.0262739	0.0173652	0.216583	0.02388	0.0197477	0.0161569	0.0249167	0.016507	0.0203375	0.016455	0.10658	0.0161716	0.0435328	0.0240252	0.0201049	0.0206491	0.0179744	0.0616925	0.0148069	0.00955278	0.0335858	0.0109155	0.021732	0.0080418	0.0085059	0.00821245	0.0081647	0.0137187	0.016149	0.00753658	0.0152969	0.0159794	0.00625062
cg24809640	MED4	0.0378784	0.0559633	0.0371679	0.239926	-0.202759	1	210	TRUE	0.0414332	0.0486809	0.0373403	0.0313223	0.0333594	0.0327525	0.239926	0.0560259	0.0326139	0.039859	0.0651681	0.0257413	0.054255	0.0278241	0.0432311	0.0531136	0.0243737	0.0432862	0.131679	0.0426943	0.0417304	0.061411	0.0427295	0.0604675	0.0880641	0.0611324	0.0972566	0.0224063	0.0731906	0.0165226	0.0174201	0.0164295	0.0176758	0.0404096	0.0267311	0.0280723	0.034062	0.0549235	0.014118
cg06708560	DNAJC7	0.0131502	0.0627948	0.042677	0.245226	-0.202549	1	654	TRUE	0.0540842	0.0715751	0.0355374	0.12543	0.0488545	0.0483429	0.0275298	0.050382	0.0609229	0.0668605	0.0733191	0.0804679	0.0497032	0.0635294	0.0512944	0.034678	0.245226	0.0444578	0.0703023	0.0352063	0.0376632	0.0868519	0.034741	0.0478978	0.0250129	0.0412161	0.0414743	0.0200989	0.0327098	0.0389079	0.0164627	0.0555556	0.0279984	0.0422292	0.135226	0.0484357	0.0310087	0.0285367	0.0376181
cg08465510	SLC26A11	0.0351318	0.0672594	0.0489645	0.250607	-0.201642	1	389	TRUE	0.0744704	0.0684755	0.065811	0.105405	0.100317	0.0705379	0.0506561	0.0403782	0.0647948	0.074162	0.0538352	0.079629	0.0524252	0.250607	0.0639632	0.051889	0.0384792	0.0360034	0.0733957	0.0534608	0.0574769	0.0519625	0.0335535	0.0370994	0.0326982	0.0470053	0.0488722	0.0607536	0.0525633	0.108974	0.039471	0.0487901	0.0430413	0.0351846	0.0751919	0.0334271	0.0362582	0.0300807	0.0258894
cg18693704	CMTM4	4.48633e-05	0.102264	0.0491971	0.250038	-0.200841	1	703	TRUE	0.162695	0.0564962	0.102451	0.0838174	0.075252	0.0964447	0.183008	0.098029	0.068	0.0820385	0.0557668	0.0602273	0.165198	0.0693069	0.153673	0.151014	0.104813	0.124514	0.049227	0.058378	0.0707228	0.250038	0.0977162	0.0904119	0.0473547	0.0413208	0.0349054	0.0285198	0.0551053	0.0287853	0.0190418	0.0766429	0.0463317	0.0575892	0.119639	0.0476191	0.0360239	0.0739892	0.0232456
cg12689475	RPUSD1	0.0351318	0.058108	0.0301196	0.230564	-0.200444	1	541	TRUE	0.0234279	0.0255357	0.047234	0.0285262	0.067174	0.0469734	0.0427383	0.020027	0.105278	0.230564	0.0322916	0.0243006	0.0478529	0.03616	0.0251181	0.0284033	0.0141271	0.0723102	0.0139385	0.0499497	0.0189146	0.0548638	0.0572988	0.224375	0.115317	0.0611201	0.0429736	0.0273129	0.0247562	0.0225116	0.0196028	0.0462408	0.0139067	0.0469636	0.0187893	0.0437398	0.0239872	0.0206504	0.00911916
cg08831594	TSPAN15	0.00275336	0.0549355	0.031659	0.231973	-0.200314	1	220	TRUE	0.0355288	0.034622	0.0474057	0.0611796	0.038029	0.0705607	0.134406	0.0279039	0.0323249	0.0773056	0.0404883	0.0580475	0.0282172	0.0450189	0.0485498	0.0401152	0.0237739	0.0219231	0.0348897	0.231973	0.0656962	0.0522622	0.0449058	0.0549478	0.0233126	0.0150633	0.0228881	0.0190805	0.0263956	0.0198051	0.015671	0.0159151	0.0136176	0.0608332	0.101185	0.0364658	0.0250403	0.0476557	0.0236099
cg23502772	MGC42105	0.0219008	0.0514484	0.0303313	0.230553	-0.200221	1	352	TRUE	0.0178519	0.0670376	0.0215623	0.0252552	0.0309013	0.15431	0.0271655	0.0348112	0.0350113	0.0789583	0.0320236	0.0353794	0.0470091	0.0434536	0.0399345	0.0266629	0.0210354	0.0281702	0.0698239	0.0517746	0.0418656	0.230553	0.0430082	0.0485041	0.0341463	0.035284	0.0420889	0.0277093	0.0859613	0.013805	0.0146677	0.0168515	0.0235012	0.0317079	0.0322137	0.0346941	0.0219958	0.0314775	0.0126806
cg04809787	CHRNB1	1.34266e-05	0.111814	0.0461595	0.246328	-0.200169	1	67	TRUE	0.0682401	0.053103	0.0825204	0.0872334	0.246328	0.0850424	0.143593	0.0460666	0.0987842	0.135377	0.0426068	0.137962	0.177292	0.0826347	0.141421	0.127933	0.142006	0.0830205	0.057597	0.187454	0.0509341	0.10122	0.146025	0.20279	0.0681648	0.0246557	0.078477	0.0485605	0.0395986	0.0214385	0.025097	0.0323098	0.0345038	0.0996661	0.0369969	0.0383599	0.0866048	0.0565985	0.023366
cg24576735	MARVELD1	0.00157836	0.0339411	0.0162672	0.216273	-0.200005	1	278	TRUE	0.0260827	0.0311817	0.0622023	0.0211074	0.0166145	0.0234239	0.0253966	0.216273	0.0307209	0.0236005	0.0230029	0.016512	0.0151473	0.0160253	0.0223345	0.0109349	0.0117034	0.018632	0.0345663	0.0160541	0.0672384	0.0217345	0.0234401	0.0573196	0.017278	0.0219861	0.0172018	0.0124068	0.0252638	0.0158815	0.0123723	0.0152821	0.0120513	0.0160148	0.0226067	0.0131673	0.0157247	0.0147107	0.0130705

## Sheet: Onco vs chrRCC
TargetID	SYMBOL	Wilcoxon p-value	Mean b-value_Onco	Mean b-value_chrRCC	Mean b-value_meth	Delta b-value	# of tumors w/ hypermethylation	Distance to TSS (bp)	CpG island	onco	onco	onco	onco	onco	onco	onco	onco	onco	onco	onco	onco	onco	onco	onco	onco	onco	onco	onco	onco	onco	onco	onco	onco	onco	chrRCC	chrRCC	chrRCC	chrRCC	chrRCC	chrRCC	chrRCC	chrRCC	chrRCC	chrRCC
cg18265887	RAC2	0.00447129	0.191095	0.0828761	0.406967	-0.324091	6	55	TRUE	0.120841	0.110308	0.0904446	0.248393	0.318383	0.207779	0.11191	0.0770463	0.336531	0.628678	0.288821	0.0859593	0.0521323	0.225382	0.0954432	0.0637746	0.100743	0.0499351	0.156074	0.0820516	0.509735	0.112324	0.211224	0.133817	0.359653	0.0869502	0.109263	0.0775889	0.0703624	0.0890967	0.060479	0.0841842	0.0900267	0.0845892	0.07622
cg19180828	FLJ46380	0.0453043	0.126182	0.0593762	0.407126	-0.34775	3	315	TRUE	0.0790493	0.377987	0.0399444	0.0651618	0.36897	0.0867461	0.0427417	0.0553505	0.106872	0.0603086	0.0447083	0.0383916	0.0889427	0.0892805	0.0297888	0.0909798	0.0462822	0.250356	0.124669	0.0995875	0.474422	0.127233	0.11583	0.0468927	0.204056	0.0192015	0.0854432	0.0746728	0.0882989	0.0799019	0.0305839	0.0521839	0.0412943	0.0448649	0.0773167
cg24930915	RAB26	0.0413074	0.143533	0.082677	0.426591	-0.343914	3	469	TRUE	0.119744	0.0770533	0.131753	0.120803	0.0703487	0.250082	0.117742	0.50449	0.114358	0.0925789	0.451215	0.112284	0.0987718	0.0989613	0.109385	0.0730293	0.194609	0.0588015	0.104679	0.324068	0.0720322	0.0929356	0.0648278	0.100818	0.0329655	0.106983	0.102577	0.0703782	0.0900122	0.0876731	0.0793214	0.0773431	0.0765252	0.0700315	0.0659256
cg14175438	FAM3C	0.00509397	0.118566	0.0600564	0.307634	-0.247577	3	388	TRUE	0.169713	0.0476547	0.0662999	0.0809628	0.0924956	0.0664828	0.0843353	0.0982987	0.282357	0.155296	0.0717909	0.0685072	0.11275	0.0994295	0.0611012	0.191949	0.0451014	0.0750612	0.0513344	0.0910202	0.322109	0.122102	0.142661	0.318435	0.0469143	0.0630863	0.0482569	0.0663646	0.0509104	0.0713015	0.0371461	0.0524133	0.0384915	0.0612465	0.111347
cg24957240	MTERFD3	0.000323838	0.14171	0.0663851	0.302529	-0.236144	3	226	TRUE	0.0949094	0.142	0.138703	0.273486	0.126066	0.141026	0.0759816	0.113985	0.187175	0.357274	0.276827	0.2567	0.0600879	0.130824	0.0887332	0.0892061	0.148233	0.123123	0.115737	0.125118	0.0677966	0.212593	0.0491122	0.084317	0.0637402	0.0838548	0.0349985	0.0765456	0.0541057	0.0626866	0.0506488	0.0659186	0.0656688	0.0940702	0.0753532
cg19953406	KLK7	0.0119371	0.0965697	0.0420942	0.555008	-0.512913	2	210	TRUE	0.0448598	0.0357929	0.0262863	0.0362785	0.0389978	0.0464819	0.11749	0.0403204	0.0732779	0.0350651	0.153779	0.0637004	0.0494278	0.0612439	0.0720908	0.0412394	0.0831178	0.0311819	0.0501668	0.0681996	0.624729	0.0430297	0.0545486	0.0376515	0.485286	0.0373798	0.0365372	0.0428595	0.0442717	0.0354225	0.0287852	0.0298401	0.0267106	0.110516	0.0286191
cg09580336	ATP1A1	0.00012423	0.166619	0.0888501	0.480303	-0.391453	2	714	TRUE	0.170057	0.173357	0.101737	0.161253	0.135177	0.124342	0.0965023	0.123469	0.148185	0.172619	0.107285	0.169711	0.109706	0.169755	0.0967742	0.110911	0.289137	0.15994	0.0920709	0.148586	0.671468	0.109745	0.114731	0.122022	0.286929	0.0653989	0.0837779	0.0849571	0.0942268	0.120613	0.0519481	0.113306	0.0794322	0.0798923	0.114949
cg14261309	C1orf163	0.0185806	0.101177	0.0482385	0.377345	-0.329106	2	249	TRUE	0.0504569	0.0356328	0.443111	0.11426	0.0438293	0.0521229	0.197957	0.0825036	0.092114	0.0804521	0.0832804	0.09375	0.0649437	0.0888099	0.0451521	0.059733	0.0435182	0.0545723	0.311578	0.193411	0.026763	0.103492	0.0704207	0.0365642	0.0609987	0.0302844	0.0352452	0.0515846	0.0514154	0.0465609	0.035	0.0615179	0.058	0.0459102	0.0668663
cg01120165	HDAC10	0.0185806	0.0656668	0.0306023	0.329921	-0.299318	2	338	TRUE	0.0363522	0.0422653	0.389959	0.0397965	0.117162	0.0439815	0.024872	0.0260605	0.0389968	0.0277331	0.0205122	0.069755	0.0401968	0.0309015	0.0638017	0.036036	0.036198	0.0340343	0.0269412	0.0621862	0.0429336	0.0445164	0.0425232	0.0340722	0.269882	0.0379306	0.0401211	0.0321227	0.0219284	0.06429	0.0158466	0.0254383	0.0130883	0.0215255	0.0337314
cg26344532	IPF1	0.0253972	0.0665888	0.0286968	0.325528	-0.296831	2	3	TRUE	0.0488394	0.0397261	0.0270412	0.0314547	0.0352266	0.0325223	0.24937	0.035884	0.0261574	0.0684658	0.0372164	0.401686	0.0482056	0.0516214	0.0309642	0.0385359	0.0154342	0.0355578	0.0240969	0.141999	0.0357454	0.0858725	0.0532924	0.0492454	0.0205593	0.0237469	0.0375099	0.0399263	0.030559	0.0517919	0.0206565	0.0186932	0.0155792	0.0268008	0.0217048
cg04676561	HIST1H1B	0.0119371	0.077672	0.0384625	0.303911	-0.265448	2	234	TRUE	0.0596448	0.0507881	0.177421	0.0495583	0.0257473	0.0440291	0.0342282	0.0519078	0.0698344	0.307518	0.0456351	0.0368137	0.0498056	0.300304	0.0571472	0.0338038	0.0373633	0.0380627	0.0928822	0.0489405	0.102199	0.082634	0.0445313	0.0707413	0.0302599	0.0360775	0.0365308	0.0418875	0.0361861	0.0632708	0.0276234	0.0428404	0.0226175	0.0400668	0.0375245
cg06121469	KIAA1840	0.00945707	0.0904401	0.0465264	0.300629	-0.254102	2	252	TRUE	0.0682957	0.0785832	0.0645412	0.0277241	0.0296412	0.0468286	0.0741944	0.313506	0.232979	0.032367	0.0597349	0.0383427	0.0807895	0.0589673	0.0644498	0.066826	0.0643238	0.0712524	0.244605	0.0651964	0.0524286	0.0468869	0.0357646	0.287751	0.0550233	0.0236303	0.0502243	0.148074	0.0846259	0.0197335	0.0184113	0.0276905	0.0378897	0.0240875	0.0308972
cg00231644	TUBB2A	0.00224793	0.154507	0.0831941	0.327715	-0.244521	2	729	TRUE	0.271149	0.153803	0.159611	0.313131	0.144048	0.139353	0.0867631	0.135635	0.23917	0.342298	0.239079	0.282219	0.0832527	0.164098	0.126706	0.15265	0.0961888	0.10632	0.0743224	0.114885	0.0924159	0.132987	0.095614	0.0488959	0.0680684	0.0754717	0.0501193	0.0636029	0.0657796	0.103258	0.0795812	0.0941587	0.0909091	0.0613851	0.147675
cg12024292	ASTN2	0.0229252	0.0808198	0.0396845	0.260694	-0.22101	2	662	TRUE	0.0755438	0.0443325	0.0530471	0.0557291	0.0459156	0.0368004	0.0323904	0.0497238	0.182805	0.0370444	0.0564352	0.0376823	0.0573554	0.0626932	0.238272	0.0448733	0.0381766	0.0536199	0.112089	0.0491868	0.259283	0.262105	0.0840127	0.0293027	0.0220755	0.0432545	0.0611879	0.037253	0.0314775	0.0383698	0.0311855	0.0367032	0.027926	0.0499806	0.0395073
cg00340102	ERGIC3	0.0453043	0.153481	0.101977	0.307697	-0.20572	2	322	TRUE	0.253018	0.303453	0.300478	0.31194	0.188463	0.191895	0.123825	0.123089	0.15543	0.160461	0.155239	0.194183	0.0907081	0.166736	0.096043	0.107678	0.0699236	0.148074	0.103341	0.136611	0.177498	0.0824958	0.0821503	0.056139	0.0581411	0.0803817	0.0608757	0.0900786	0.0746518	0.126263	0.0925356	0.136838	0.108775	0.101918	0.147449
cg05520656	ZNF681	0.0106358	0.0632039	0.0231284	0.542997	-0.519868	1	48	TRUE	0.0451643	0.0423336	0.0347413	0.0440707	0.0387004	0.0255686	0.0306935	0.0375338	0.0168402	0.0293408	0.0275103	0.0331956	0.0254819	0.0275291	0.0288625	0.0188111	0.0102196	0.127545	0.121863	0.542997	0.0216126	0.0359828	0.165584	0.0284318	0.0194828	0.0192777	0.016303	0.0166074	0.0212574	0.0243598	0.0258576	0.0306453	0.0208475	0.0303159	0.0258121
cg24457521	ATP5E	2.64736e-05	0.0434315	0.0146884	0.496852	-0.482164	1	2	TRUE	0.038961	0.0293746	0.0361446	0.0485299	0.0231686	0.0320537	0.0174515	0.0211366	0.023458	0.0250504	0.0193962	0.0238323	0.0206203	0.0224302	0.0219638	0.0159721	0.0243229	0.496852	0.0137103	0.0182895	0.0280569	0.0325763	0.0179028	0.0158528	0.0186795	0.013089	0.0151795	0.010037	0.0167568	0.0114079	0.0127133	0.0215455	0.0129224	0.0150084	0.0182246
cg02622316	ZNF96	0.00224793	0.066635	0.0245164	0.488905	-0.464389	1	98	TRUE	0.0407669	0.0388827	0.0339538	0.0280095	0.0507805	0.0448663	0.0557082	0.0592125	0.0774688	0.0271392	0.142366	0.488905	0.0281894	0.0356584	0.0238649	0.0299814	0.0251642	0.01827	0.0636112	0.103302	0.0452341	0.0514032	0.0237944	0.105437	0.0239047	0.012031	0.0156136	0.0312695	0.0224945	0.0344002	0.0171753	0.0259682	0.0342609	0.0288299	0.0231209
cg26781150	GLOXD1	0.0106358	0.034324	0.0198183	0.479556	-0.459738	1	3	TRUE	0.0166327	0.0167223	0.0148931	0.0133047	0.014449	0.0218798	0.0163142	0.0159207	0.0197551	0.0136228	0.0130545	0.016166	0.0110487	0.0125386	0.0096429	0.0101373	0.0122375	0.0105954	0.0168175	0.0184636	0.479556	0.0254239	0.0209645	0.0253994	0.0125583	0.0178092	0.0217577	0.0202331	0.0230435	0.0238799	0.0180563	0.016459	0.0171459	0.02195	0.017848
cg26196700	SORD	0.00259218	0.0293548	0.00826068	0.433625	-0.425365	1	78	TRUE	0.0205966	0.00920346	0.0135571	0.0232654	0.0103633	0.0110836	0.0108983	0.0135231	0.0183044	0.0160294	0.0161986	0.0208657	0.433625	0.0117951	0.0122898	0.00967653	0.0121879	0.0150106	0.0071333	0.00891131	0.0101147	0.0100874	0.00384468	0.00731654	0.00798809	0.00960425	0.00588235	0.00656861	0.00917778	0.0100177	0.00557264	0.0089717	0.00733823	0.00838009	0.0110935
cg09548179	AMDHD2	0.0496086	0.0332669	0.021903	0.41559	-0.393687	1	65	TRUE	0.0305381	0.0163865	0.0128233	0.0160902	0.0195194	0.0205733	0.0122524	0.0186042	0.0174508	0.0189523	0.0181952	0.0242633	0.0222356	0.0155172	0.0139863	0.0151889	0.00936029	0.00989591	0.0221766	0.0159367	0.0156903	0.41559	0.0173929	0.0196941	0.0133574	0.0391645	0.0173573	0.0223363	0.0203373	0.0176626	0.0241145	0.0232132	0.0203209	0.0186667	0.0158572
cg04490516	GBL	0.0280863	0.0710844	0.0405197	0.426992	-0.386472	1	326	TRUE	0.0360694	0.0996466	0.0656716	0.0709434	0.0312297	0.0449006	0.0339133	0.0642801	0.0485666	0.0801771	0.0602132	0.0832504	0.0583136	0.0679547	0.0633628	0.046408	0.0539695	0.0347737	0.104629	0.0277801	0.426992	0.0488502	0.0321964	0.0624187	0.0305982	0.0520239	0.0308992	0.0448816	0.0385249	0.0437181	0.036165	0.0391705	0.0293719	0.045073	0.0453686
cg21795497	FLJ23554	0.0453043	0.0546962	0.030539	0.408859	-0.37832	1	147	TRUE	0.0351842	0.0315714	0.0408805	0.0646831	0.0346069	0.027408	0.0251233	0.0382818	0.0501216	0.0642458	0.408859	0.0553746	0.0200634	0.0469208	0.0409946	0.0435884	0.0302905	0.0516579	0.0556825	0.03125	0.0250088	0.0543205	0.0231159	0.047812	0.0203585	0.0233083	0.0235744	0.0456364	0.0283557	0.0191986	0.0330913	0.0375238	0.0236211	0.0271895	0.0438912
cg12249575	TITF1	0.0229252	0.0545241	0.0653756	0.442078	-0.376703	1	98	TRUE	0.0818938	0.0272609	0.0152106	0.0162078	0.0303512	0.0344557	0.0216672	0.025805	0.0160674	0.0296872	0.0221239	0.0283327	0.0542256	0.0533935	0.031344	0.0993669	0.0156111	0.0542522	0.442078	0.074626	0.021295	0.0372251	0.0518133	0.0610086	0.0178001	0.103851	0.0579296	0.0587815	0.0572566	0.102767	0.105674	0.028315	0.0218299	0.0756683	0.0416834
cg02282237	PRKCH	0.0453043	0.0364772	0.0449096	0.414663	-0.369754	1	347	TRUE	0.0121867	0.0170933	0.0151776	0.00970737	0.0113694	0.0177996	0.0197436	0.0249119	0.0211648	0.0164795	0.023512	0.0318985	0.0197275	0.0134991	0.0175512	0.0138202	0.0228415	0.0148392	0.0713682	0.0132038	0.0226853	0.0228781	0.0241204	0.019688	0.414663	0.0789573	0.0386888	0.0317629	0.0338615	0.0155254	0.0738084	0.0161507	0.123618	0.0197957	0.0169265
cg01939428	UBE3C	0.0496086	0.118715	0.0709043	0.438541	-0.367637	1	494	TRUE	0.0510449	0.438541	0.0566687	0.0928541	0.108592	0.080335	0.0990603	0.101325	0.116863	0.0516648	0.0507522	0.0576073	0.104997	0.0853638	0.181791	0.174784	0.063787	0.0719178	0.1209	0.166377	0.234828	0.0976001	0.120714	0.181649	0.0578521	0.0503101	0.101496	0.0684199	0.0531071	0.0752998	0.0293127	0.0686734	0.0633803	0.0809489	0.118095
cg00564163	STEAP4	0.0149494	0.0983261	0.0559861	0.412895	-0.356909	1	227	TRUE	0.0559477	0.185499	0.0527555	0.0769231	0.0436397	0.0718803	0.0600028	0.0539089	0.18561	0.105095	0.412895	0.078816	0.124411	0.0888291	0.0583627	0.0395823	0.0545647	0.0822168	0.0615076	0.071357	0.0309433	0.0975769	0.0965801	0.130598	0.13865	0.0475059	0.0535435	0.0625666	0.0509142	0.0709807	0.108924	0.029154	0.0343356	0.0436245	0.0583124
cg25923856	TMEM14A	0.037603	0.0456151	0.0386363	0.376202	-0.337565	1	154	TRUE	0.0262959	0.0216574	0.0218273	0.0360399	0.0339272	0.0308458	0.0207078	0.0258446	0.376202	0.0391312	0.0351842	0.0356329	0.0321456	0.034016	0.0352941	0.0320563	0.017339	0.0332444	0.029739	0.0350577	0.0400939	0.041787	0.0427766	0.0389801	0.0245518	0.0304532	0.0352935	0.0360206	0.0276306	0.0462691	0.0417915	0.044954	0.034177	0.0442797	0.0454942
cg22920873	HSPC268	0.00298172	0.0409959	0.0162376	0.345343	-0.329105	1	922	TRUE	0.0205081	0.0287282	0.018909	0.0242194	0.0200768	0.0395389	0.0279229	0.0227405	0.0568458	0.0166874	0.0127778	0.0154145	0.0182776	0.0167972	0.090199	0.0107066	0.0261434	0.0210649	0.0765818	0.00929185	0.0213152	0.0436033	0.015822	0.345343	0.0253831	0.00755281	0.0178383	0.0156149	0.0134228	0.00667319	0.00922839	0.0509717	0.012041	0.0175533	0.0114793
cg04339860	WWP2	0.0119371	0.0917161	0.057407	0.384221	-0.326814	1	199	TRUE	0.0881405	0.0725762	0.0695108	0.109901	0.0557069	0.0662778	0.154198	0.0863309	0.0918968	0.384221	0.110649	0.0711361	0.0634901	0.0722932	0.0782033	0.0538786	0.0531686	0.0491721	0.0884422	0.0697399	0.0582489	0.18861	0.0360744	0.0825819	0.0384546	0.0806248	0.06671	0.0526974	0.0540867	0.050735	0.0577279	0.0510039	0.0571541	0.0536969	0.0496336
cg22757447	IMPACT	0.0166821	0.0597085	0.0277375	0.334924	-0.307187	1	366	TRUE	0.025315	0.0211813	0.0172783	0.0427586	0.152746	0.0375705	0.0740689	0.0484021	0.0558659	0.0434607	0.050177	0.023904	0.0525812	0.0491056	0.0455877	0.0735168	0.0231654	0.0445217	0.022603	0.0228632	0.334924	0.0671435	0.0555758	0.0912444	0.0171522	0.014997	0.0265944	0.041325	0.0207816	0.0535902	0.0217194	0.0224935	0.0201517	0.0296373	0.0260853
cg21187265	SEPN1	0.0166821	0.0938255	0.0530059	0.357867	-0.304861	1	518	TRUE	0.064147	0.0482745	0.0636479	0.225324	0.0888563	0.0535925	0.136332	0.059025	0.0861574	0.0800866	0.121248	0.120952	0.0816546	0.0856891	0.0687445	0.0593306	0.0414607	0.128437	0.0380228	0.0952672	0.0364473	0.0886351	0.073386	0.357867	0.0430526	0.0251872	0.0669316	0.0676103	0.0829126	0.0533333	0.0542607	0.0681129	0.0219943	0.0363891	0.0533269
cg21039631	CD58	0.0413074	0.0722779	0.039404	0.342001	-0.302597	1	749	TRUE	0.0354724	0.342001	0.0373926	0.0287256	0.0345073	0.0511895	0.0455232	0.0878653	0.0670329	0.0430654	0.0680819	0.0365484	0.0707849	0.0441434	0.0554412	0.0612337	0.0253672	0.0211441	0.151443	0.0871983	0.150763	0.0918271	0.0654517	0.0654819	0.0392615	0.0530089	0.0510816	0.053706	0.0516441	0.0353015	0.0253298	0.0399948	0.0230278	0.0380364	0.0229087
cg08785922	NXN	0.0133717	0.060171	0.0816473	0.371706	-0.290059	1	179	TRUE	0.091247	0.03933	0.0233693	0.0300881	0.0430697	0.0655047	0.0338814	0.0939007	0.0693855	0.0573582	0.09353	0.059842	0.0172043	0.0242421	0.0364546	0.0345169	0.0412744	0.0167402	0.049203	0.035644	0.371706	0.0471894	0.0383306	0.0628535	0.0284087	0.121335	0.0708561	0.0994149	0.0920632	0.0357752	0.063917	0.0662215	0.101221	0.13658	0.029089
cg08977371	CDH13	0.0453043	0.0693498	0.0765188	0.365703	-0.289184	1	88	TRUE	0.0445434	0.0464221	0.0509516	0.0479685	0.0634946	0.0639306	0.0349537	0.0562187	0.0433786	0.0675924	0.0266918	0.0458169	0.082423	0.0924216	0.0496386	0.0514032	0.0448664	0.0605602	0.053419	0.0620919	0.0465688	0.0893111	0.0902783	0.0530981	0.365703	0.0964537	0.0617065	0.0563688	0.0704002	0.114844	0.120611	0.0576842	0.0465568	0.0558069	0.084755
cg18678185	KDELR1	0.0149494	0.088874	0.0530645	0.338171	-0.285106	1	220	TRUE	0.0439301	0.0968523	0.0572271	0.103685	0.0512042	0.236756	0.235663	0.055277	0.338171	0.0598477	0.0614594	0.0538686	0.077503	0.0780525	0.0578555	0.0696098	0.0444805	0.0525394	0.037602	0.108072	0.0401553	0.0978097	0.0899477	0.0417448	0.0325376	0.0498521	0.0536282	0.0398482	0.0602417	0.0503597	0.0303343	0.0378555	0.0313747	0.0311236	0.146027
cg23186643	NPB	0.0149494	0.0304737	0.045736	0.329121	-0.283385	1	206	TRUE	0.0203312	0.0170747	0.0171423	0.0192069	0.0132445	0.0129465	0.0123759	0.0137971	0.0148769	0.0179651	0.0202103	0.0190005	0.0144653	0.0147529	0.027324	0.0143659	0.0207968	0.0132103	0.0134987	0.329121	0.0137491	0.057776	0.0147245	0.0188705	0.0110144	0.0405431	0.0170705	0.0154952	0.123125	0.0692284	0.071637	0.0558058	0.0127651	0.0279238	0.0237658
cg06812977	C10orf59	0.00743128	0.0529776	0.0272794	0.309166	-0.281887	1	28	TRUE	0.0271977	0.0416018	0.0277556	0.0340193	0.0287474	0.0312538	0.0804781	0.309166	0.14077	0.043776	0.0450374	0.0288075	0.0395921	0.0251405	0.0394382	0.0257711	0.032442	0.0216556	0.039804	0.034031	0.05081	0.0351814	0.0292724	0.0889122	0.0237795	0.0180268	0.0339201	0.0269437	0.0464047	0.0250128	0.018377	0.0260499	0.0259626	0.0258737	0.026223
cg06856528	TMEFF2	0.0185806	0.0515562	0.0613914	0.343062	-0.28167	1	239	TRUE	0.0167775	0.0289037	0.154789	0.0143079	0.0201562	0.0399671	0.0294877	0.0311458	0.0247259	0.0379809	0.032963	0.0546367	0.0388427	0.0416528	0.0359488	0.0256952	0.0253431	0.0231338	0.0793869	0.0331179	0.343062	0.0565748	0.0387392	0.0373282	0.0242376	0.0876549	0.0555023	0.0402997	0.115622	0.0535004	0.0597965	0.0380501	0.100044	0.034431	0.0290143
cg11981631	ABCC8	0.0310076	0.0433839	0.0372748	0.312204	-0.274929	1	482	TRUE	0.0310047	0.0268453	0.0218992	0.0281505	0.0275728	0.0193101	0.0245996	0.0246177	0.0322193	0.105675	0.021805	0.0289563	0.0237226	0.0315435	0.0698346	0.0200926	0.0215491	0.0251915	0.0247171	0.0287762	0.043444	0.0305992	0.0315404	0.0287274	0.312204	0.0236329	0.0320178	0.0256653	0.0345448	0.0459761	0.0360479	0.0416645	0.0392824	0.0611972	0.0327189
cg15827031	NUP155	0.00391582	0.0370719	0.0169061	0.288372	-0.271466	1	431	TRUE	0.0163957	0.0333494	0.0756364	0.0242789	0.0183061	0.0160888	0.0237351	0.288372	0.0190106	0.0293081	0.0253512	0.0118696	0.0264453	0.0212572	0.017778	0.0147865	0.0155417	0.0212912	0.0192281	0.0354653	0.0870307	0.02277	0.0228391	0.0240112	0.0166501	0.0137295	0.0147571	0.0112124	0.0172113	0.0349272	0.0114675	0.0209924	0.0114278	0.0154812	0.0178544
cg17130791	PPT1	0.000548929	0.0332097	0.0164445	0.286098	-0.269653	1	404	TRUE	0.0290628	0.0184119	0.0173327	0.0220943	0.0200781	0.0217646	0.0240669	0.0191742	0.0306786	0.0218211	0.0313509	0.0255215	0.0190794	0.0239035	0.0238546	0.0230429	0.286098	0.0189143	0.0310331	0.0181114	0.034577	0.0150616	0.0254692	0.0224232	0.00731722	0.0146505	0.015746	0.0148267	0.0183304	0.0144467	0.0180644	0.0274394	0.0117595	0.015078	0.0141034
cg09497789	SPAG17	0.0119371	0.0707085	0.0461956	0.314139	-0.267944	1	378	TRUE	0.0577353	0.0502531	0.0495443	0.0686275	0.073496	0.0558659	0.0620547	0.0567756	0.0848133	0.0495534	0.0595513	0.10839	0.0676146	0.0935961	0.059125	0.0667856	0.0630072	0.0604396	0.0489148	0.0421044	0.314139	0.0642597	0.0449525	0.0370028	0.0291106	0.033565	0.0370926	0.0361044	0.0528205	0.0415358	0.0359184	0.0757009	0.0383652	0.0486754	0.0621778
cg08081725	NDE1	0.0453043	0.065601	0.0355916	0.2982	-0.262608	1	497	TRUE	0.0657051	0.0496017	0.156539	0.0753664	0.0509591	0.0363952	0.0357739	0.0371628	0.0658727	0.0635565	0.2982	0.0657507	0.0410111	0.0530973	0.0277608	0.0396226	0.0358155	0.191632	0.023807	0.0317133	0.0351253	0.0659262	0.0484153	0.0214711	0.0237462	0.0258262	0.0333748	0.0218254	0.0491803	0.0390426	0.0275471	0.0417122	0.0223355	0.0233032	0.0717687
cg03766998	AFG3L2	0.0453043	0.0912783	0.0661697	0.322973	-0.256803	1	850	TRUE	0.107814	0.0532196	0.0737813	0.0724534	0.0846366	0.0745814	0.100187	0.0841744	0.1	0.0942298	0.113951	0.078993	0.322973	0.0726084	0.110555	0.0786268	0.0997323	0.0621566	0.0615368	0.0690278	0.0486381	0.0967257	0.082879	0.0907882	0.0476888	0.0545582	0.0964023	0.094651	0.0636013	0.0407488	0.0520867	0.0494398	0.0518056	0.062598	0.0958055
cg12091944	BARD1	0.0166821	0.107773	0.0679244	0.322844	-0.254919	1	739	TRUE	0.0667587	0.0978895	0.0991903	0.322844	0.0932401	0.109596	0.0581669	0.0897556	0.124626	0.146342	0.16621	0.154514	0.0408022	0.0862485	0.207276	0.0695157	0.065667	0.0441486	0.0924939	0.0987277	0.0820624	0.141571	0.0562249	0.114444	0.0660154	0.0736982	0.0611859	0.0917182	0.071479	0.0622568	0.0564305	0.0671506	0.0629522	0.0483051	0.0840678
cg05395995	LOC221143	0.0453043	0.0339562	0.0169757	0.266435	-0.249459	1	126	TRUE	0.0314185	0.0281561	0.0226935	0.0511509	0.0222615	0.0232515	0.0160688	0.0243637	0.0357235	0.0456013	0.266435	0.0279921	0.0122676	0.0209916	0.0122162	0.0175532	0.0186608	0.0141926	0.0187728	0.0228938	0.0196151	0.0376696	0.0170594	0.0294809	0.0124149	0.0177768	0.00859644	0.0108294	0.0196644	0.0133883	0.0145867	0.0236819	0.0164971	0.02361	0.0211256
cg25615963	EIF4G1	0.0106358	0.0371225	0.0378619	0.286895	-0.249033	1	250	TRUE	0.286895	0.016632	0.0230737	0.0262964	0.0301212	0.0225147	0.024252	0.0428665	0.0274358	0.0280319	0.016739	0.0265321	0.0333644	0.036823	0.0321794	0.0197413	0.0157619	0.0231235	0.035845	0.0221929	0.0259406	0.0391731	0.0209255	0.0343416	0.0172596	0.0270099	0.0331314	0.025228	0.0285853	0.0529401	0.0317153	0.0403899	0.0398458	0.0462216	0.0535519
cg15786837	HOXB13	0.0310076	0.0418352	0.0450636	0.292198	-0.247135	1	847	TRUE	0.0222926	0.0478235	0.0256585	0.0162025	0.0293486	0.0250829	0.0419121	0.0267526	0.0309131	0.0322006	0.0170109	0.0267985	0.048455	0.0432546	0.0252002	0.0409777	0.018478	0.0252074	0.0219886	0.0435456	0.0304979	0.0442979	0.0389475	0.0308355	0.292198	0.0278415	0.0584383	0.0465741	0.0313714	0.0589703	0.0440103	0.0836971	0.0283075	0.0374119	0.0340136
cg20234170	CAT	0.000650029	0.0604378	0.0349269	0.281068	-0.246142	1	371	TRUE	0.0539136	0.0498695	0.0384174	0.0581466	0.0522952	0.0362694	0.0314834	0.0457207	0.0465116	0.0468521	0.0481482	0.0421467	0.281068	0.0667461	0.0381406	0.0570048	0.0519339	0.0514076	0.0516047	0.0551304	0.0458802	0.066347	0.125875	0.0430173	0.0270141	0.03041	0.0395413	0.0333733	0.0352308	0.0564127	0.0296985	0.0347359	0.0239114	0.0326982	0.0332569
cg04431054	LOC133619	0.000269551	0.0890315	0.0526222	0.298555	-0.245933	1	324	TRUE	0.064834	0.298555	0.0771365	0.0903614	0.0547192	0.0783599	0.147097	0.0638783	0.109399	0.0831746	0.0695131	0.0630042	0.071176	0.105438	0.10742	0.0479555	0.0664608	0.0622688	0.0845289	0.0672683	0.0551802	0.124125	0.064152	0.0964505	0.0733314	0.0321605	0.0574341	0.0684446	0.0570433	0.0522046	0.030896	0.0566397	0.0515779	0.0646154	0.0552065
cg02827112	SMARCAD1	0.0083921	0.0722919	0.0836175	0.327897	-0.244279	1	209	TRUE	0.0385852	0.0622187	0.0483135	0.0294874	0.0397932	0.0396847	0.0343542	0.0639362	0.0672739	0.0356265	0.083014	0.0361325	0.0531898	0.219508	0.0713444	0.0405575	0.327897	0.0410025	0.107438	0.0418528	0.0453622	0.0441773	0.0510009	0.129839	0.0557077	0.0627406	0.075569	0.0575722	0.079505	0.128559	0.134258	0.0743985	0.0689711	0.0670729	0.0875284
cg20924286	CLDN11	0.0206576	0.130176	0.0834729	0.326971	-0.243498	1	506	TRUE	0.097188	0.0704744	0.0769683	0.185792	0.120176	0.0967136	0.0571589	0.16693	0.0756646	0.233293	0.180815	0.326971	0.098412	0.144823	0.0958589	0.159172	0.167693	0.17507	0.0627262	0.106707	0.0443933	0.205144	0.122837	0.0907526	0.0926665	0.0915325	0.0904756	0.080054	0.0871619	0.0966967	0.0521092	0.0921243	0.0808213	0.052193	0.11156
cg06374075	ADAM11	0.0310076	0.0555835	0.0655307	0.308989	-0.243459	1	363	TRUE	0.0302974	0.036008	0.0267333	0.0170594	0.0342916	0.0610165	0.0873475	0.0442275	0.0476707	0.0651035	0.0386734	0.0276852	0.051996	0.0657959	0.0404156	0.0351959	0.0267914	0.0291745	0.0448277	0.0530065	0.0457328	0.308989	0.0696319	0.0709443	0.0309707	0.0410092	0.076603	0.0391677	0.0675739	0.120682	0.0783988	0.0527656	0.0355232	0.0658004	0.0777839
cg18587364	ZNF562	0.00298172	0.0440302	0.0199243	0.260743	-0.240819	1	45	TRUE	0.0384391	0.0232474	0.028828	0.049781	0.0233527	0.0219931	0.260743	0.0219056	0.027629	0.0331567	0.0308471	0.0755058	0.0317797	0.0286315	0.0262612	0.0508323	0.0193943	0.0222449	0.129445	0.0549131	0.0167813	0.0325363	0.0278819	0.0135295	0.0110962	0.0181397	0.0127443	0.0165333	0.0258352	0.0206643	0.0218408	0.0205139	0.0157751	0.0176721	0.0295244
cg25361844	SIPA1	0.0496086	0.0376247	0.0179554	0.249444	-0.231489	1	233	TRUE	0.0301124	0.0223827	0.0256864	0.0373747	0.0191534	0.024907	0.0155321	0.0172635	0.0221589	0.0363325	0.0145497	0.0240284	0.0168485	0.0610413	0.0164214	0.0173971	0.0153182	0.0176782	0.150075	0.249444	0.017199	0.0351961	0.0169125	0.0214847	0.0161205	0.0109974	0.0123042	0.0172025	0.0164034	0.0291026	0.0113535	0.019401	0.0143361	0.0184126	0.0300405
cg10217445	OLIG2	0.0310076	0.0769295	0.0822799	0.312748	-0.230468	1	455	TRUE	0.0603352	0.0587263	0.063864	0.0623104	0.0715324	0.0696397	0.0643657	0.0800864	0.0670035	0.0352091	0.0420787	0.0420968	0.111862	0.0648427	0.312748	0.0844857	0.063334	0.0907209	0.0771681	0.0476542	0.0659706	0.0660981	0.104563	0.0614056	0.0551364	0.0970071	0.0757327	0.10937	0.0729819	0.0947169	0.0947616	0.0791726	0.0516706	0.0726888	0.0746974
cg13854874	CHAF1B	0.0133717	0.120319	0.0714899	0.301321	-0.229831	1	164	TRUE	0.234883	0.113516	0.0206371	0.118889	0.0811189	0.241709	0.0870225	0.072511	0.0802634	0.0951009	0.0809416	0.0923965	0.14248	0.301321	0.0884847	0.054346	0.0564633	0.0779314	0.21696	0.155177	0.0808309	0.151498	0.0992987	0.199103	0.0650888	0.0663398	0.0736774	0.127627	0.0741767	0.100906	0.0386179	0.0653605	0.047575	0.0555288	0.0650905
cg13958614	FOXD1	0.0133717	0.0486718	0.0526096	0.280499	-0.227889	1	404	TRUE	0.0175316	0.0299422	0.0220152	0.0214373	0.0365207	0.0357885	0.0351001	0.0316608	0.0973448	0.0318029	0.0357403	0.0362143	0.0383908	0.099499	0.0287039	0.030062	0.0159151	0.0201151	0.0423511	0.280499	0.0339648	0.0711042	0.066096	0.0372561	0.0217403	0.038453	0.0478508	0.0652952	0.0514306	0.0943239	0.0574277	0.0432922	0.0322599	0.0531213	0.0426418
cg15287183	PPP1R9A	0.0253972	0.127489	0.0806205	0.307847	-0.227227	1	757	TRUE	0.15664	0.231864	0.148302	0.208138	0.127713	0.174623	0.0890999	0.11575	0.130099	0.307847	0.175862	0.137344	0.0328679	0.145916	0.0665443	0.0809171	0.0802274	0.0456933	0.113423	0.0995561	0.107067	0.187274	0.0487459	0.0774971	0.0982109	0.123847	0.0479157	0.0926752	0.0528169	0.0949416	0.057047	0.122182	0.0575599	0.0691205	0.0880996
cg20612559	SKIP	0.0229252	0.0321008	0.0159215	0.240147	-0.224225	1	320	TRUE	0.0321668	0.0216243	0.0257547	0.0465718	0.0222888	0.0194568	0.0174019	0.0158673	0.0220297	0.0243196	0.0254149	0.0254787	0.0170196	0.0174187	0.0201415	0.0215995	0.0144079	0.0195165	0.240147	0.0139548	0.0153863	0.0578625	0.0136546	0.042237	0.0107978	0.0174468	0.0113875	0.0124387	0.0187307	0.0154093	0.0120214	0.0159456	0.00972109	0.0221151	0.0239989
cg15979098	ZNF615	0.0280863	0.0500613	0.0272234	0.250956	-0.223733	1	88	TRUE	0.0334381	0.0250304	0.0357312	0.0474968	0.0561306	0.0275941	0.0397523	0.0172289	0.0282938	0.0576225	0.0376731	0.050679	0.0331822	0.0210331	0.0398184	0.0617779	0.0117018	0.0502256	0.018711	0.0225847	0.0283108	0.0621362	0.174019	0.250956	0.0204062	0.0171474	0.0223017	0.0132374	0.0172454	0.0201358	0.0153541	0.0683761	0.0161012	0.0354795	0.046855
cg16213655	PPL	0.0166821	0.0598785	0.0309848	0.252309	-0.221324	1	396	TRUE	0.0427114	0.0414035	0.0245367	0.0162741	0.0357024	0.0378949	0.167341	0.252309	0.0605828	0.0745665	0.064204	0.0530321	0.0671738	0.0665992	0.0541579	0.0472653	0.0398498	0.11287	0.0233256	0.0411363	0.0255166	0.0448257	0.0417398	0.0419657	0.01998	0.0187845	0.0526143	0.0484573	0.0249576	0.0354742	0.0195274	0.0315674	0.0253589	0.0274657	0.025641
cg10281002	TBX5	0.0453043	0.120892	0.0904534	0.311405	-0.220952	1	152	TRUE	0.311405	0.0750597	0.107784	0.110647	0.0601145	0.102955	0.110629	0.132674	0.153137	0.118084	0.0946256	0.148049	0.139228	0.115385	0.183818	0.0996337	0.117736	0.122544	0.0854093	0.106437	0.0541446	0.134879	0.0898427	0.172751	0.0753354	0.0691484	0.114672	0.125042	0.0714656	0.0773649	0.0657925	0.0856457	0.126421	0.0842912	0.0846906
cg07035740	SNCB	0.00447129	0.0418835	0.0515428	0.272482	-0.220939	1	183	TRUE	0.0135759	0.0251347	0.0225782	0.0117433	0.0228664	0.0313318	0.0324421	0.0242427	0.0433453	0.0414195	0.0364196	0.0389302	0.0375992	0.0363447	0.035701	0.0274119	0.0319599	0.0295474	0.0557976	0.272482	0.0308333	0.0428694	0.0324622	0.0557682	0.014281	0.0776618	0.0875505	0.0415982	0.0366055	0.0490409	0.0412824	0.0259606	0.052127	0.0575958	0.0460055
cg14243026	HMP19	0.037603	0.0413791	0.0197096	0.24055	-0.220841	1	26	TRUE	0.0287916	0.24055	0.0298507	0.0618001	0.0230864	0.0322981	0.038689	0.115143	0.047543	0.0249069	0.0791868	0.0295434	0.0171236	0.0160055	0.0189201	0.0176388	0.0170434	0.0293399	0.0375883	0.0108924	0.0208409	0.0111597	0.0175033	0.0323299	0.0367015	0.00733353	0.00880683	0.0406429	0.0392223	0.0160267	0.0164279	0.0196418	0.0173152	0.00926042	0.022419
cg02873524	PAPPA	0.0453043	0.0326597	0.0386887	0.258171	-0.219482	1	422	TRUE	0.020706	0.0200173	0.0375542	0.0233988	0.0369206	0.0206696	0.0258749	0.0189815	0.0169193	0.014174	0.0208298	0.0233641	0.0256301	0.016994	0.0180814	0.0205193	0.00992009	0.0303438	0.0437869	0.0168132	0.0245808	0.0280111	0.0304821	0.258171	0.0137475	0.0283134	0.0281379	0.0446925	0.0525763	0.0334996	0.110846	0.0226244	0.0226958	0.0237456	0.0197556
cg26908611	MFSD2	0.0341745	0.0530135	0.0550808	0.272103	-0.217022	1	192	TRUE	0.0349975	0.0534851	0.036084	0.0535306	0.0400638	0.0510667	0.0427959	0.0359502	0.0308665	0.0315385	0.0464333	0.0445813	0.036365	0.0395296	0.0323779	0.023908	0.0368659	0.0202646	0.0524465	0.0418853	0.272103	0.0587487	0.122964	0.0538606	0.0326254	0.0689813	0.0645062	0.0360345	0.0473273	0.064657	0.0690138	0.0431015	0.0487191	0.069906	0.0385611
cg08211091	FLJ37478	0.0229252	0.050345	0.0316179	0.247473	-0.215855	1	336	TRUE	0.0421566	0.0361859	0.0315591	0.0323642	0.0304583	0.0381597	0.0347258	0.0390424	0.116125	0.0404087	0.0259465	0.05514	0.0519363	0.0427973	0.0425903	0.0353041	0.045287	0.038548	0.0254419	0.0529248	0.0277588	0.247473	0.056896	0.046455	0.0229399	0.0327438	0.0302245	0.0339483	0.022073	0.0353118	0.0286512	0.0413864	0.0216326	0.0295583	0.0406492
cg00465284	LRRTM1	0.0229252	0.0451479	0.0300386	0.245774	-0.215736	1	43	TRUE	0.0356812	0.0345604	0.0298023	0.060832	0.0363456	0.0319385	0.0331936	0.0406847	0.0416974	0.0337653	0.0322538	0.0455864	0.0311135	0.0377215	0.0288743	0.245774	0.043582	0.0309926	0.0340107	0.0551886	0.0409669	0.0280456	0.022766	0.0565035	0.0168167	0.0256974	0.0326468	0.0322073	0.0421982	0.0262962	0.0344315	0.0282835	0.0279168	0.02	0.0307082
cg26640549	RAD18	0.0413074	0.0983869	0.0657979	0.278239	-0.212441	1	103	TRUE	0.162493	0.117218	0.130651	0.278239	0.10036	0.107318	0.06449	0.078452	0.131397	0.178491	0.109423	0.125915	0.0363726	0.080131	0.0549924	0.0536299	0.0786212	0.0489173	0.0703199	0.0869832	0.107473	0.0920779	0.0527795	0.0701467	0.0427792	0.0679891	0.0389843	0.0531291	0.0398944	0.0663984	0.0847707	0.0998325	0.0741884	0.0662041	0.0665883
cg26799802	PHLDA2	0.0149494	0.0688471	0.0720665	0.284356	-0.212289	1	703	TRUE	0.043045	0.0354891	0.0234973	0.0463576	0.0524062	0.0440305	0.0530441	0.0471289	0.156283	0.048947	0.0417597	0.227863	0.0644139	0.0516972	0.0752613	0.0619413	0.04237	0.0419771	0.0595783	0.0610397	0.0375641	0.284356	0.0515519	0.0425015	0.0270744	0.0734963	0.0577203	0.0516935	0.104416	0.0495058	0.0879849	0.0895522	0.0557967	0.0797267	0.0707723
cg19837131	PIK3C3	0.00391582	0.0872228	0.0442051	0.255462	-0.211257	1	138	TRUE	0.0804196	0.0751634	0.0927419	0.172414	0.0803922	0.075746	0.029896	0.0823743	0.155039	0.255462	0.211302	0.164401	0.0236643	0.0715835	0.0423191	0.0681445	0.0418527	0.0538695	0.0509709	0.0592802	0.0514178	0.0807388	0.0420992	0.0809565	0.038323	0.0401021	0.0349576	0.043	0.0492424	0.0347648	0.0313663	0.0394407	0.0488021	0.0509991	0.0693763
cg13927251	FLT4	0.000151793	0.0872559	0.0555272	0.265568	-0.210041	1	793	TRUE	0.103592	0.0613559	0.219828	0.0951178	0.0725063	0.0755985	0.043623	0.0699589	0.075456	0.0799766	0.0730081	0.0694259	0.066388	0.113796	0.0689466	0.0688766	0.0708429	0.0639247	0.0536785	0.0633931	0.0525483	0.11259	0.0731449	0.0682543	0.265568	0.0621164	0.0485363	0.0483165	0.0588871	0.0578122	0.056087	0.0582738	0.0413223	0.0564334	0.0674868
cg21051423	MTBP	0.0280863	0.0465024	0.0278674	0.237636	-0.209768	1	269	TRUE	0.0303131	0.0354106	0.031077	0.0635956	0.0452079	0.0310663	0.0287978	0.0396832	0.0529146	0.237636	0.0713244	0.0568995	0.0426961	0.0568295	0.036564	0.0553374	0.0195607	0.0306749	0.0227384	0.0444958	0.0188007	0.046746	0.0259545	0.023549	0.0146865	0.0177177	0.0222769	0.0229643	0.0334319	0.0203853	0.0210436	0.0502781	0.0185416	0.0276802	0.0443542
cg12914362	FZD8	0.0206576	0.0291239	0.0271629	0.235687	-0.208524	1	117	TRUE	0.01765	0.0188772	0.0128652	0.0186176	0.0219142	0.0313181	0.0220235	0.0257947	0.0341896	0.01515	0.0176045	0.0163512	0.0198822	0.0203316	0.024903	0.0156193	0.0122669	0.013493	0.0227983	0.0189904	0.0253759	0.0269569	0.0292295	0.235687	0.0102059	0.025592	0.0301538	0.0235369	0.0272291	0.0342802	0.0200777	0.0372153	0.0243383	0.0315695	0.0176366
cg18008766	SFRS7	2.64736e-05	0.123654	0.0564855	0.264693	-0.208207	1	395	TRUE	0.0971039	0.140364	0.138916	0.104429	0.193618	0.0667846	0.0825401	0.256232	0.136951	0.0864222	0.0645501	0.0953608	0.168122	0.186471	0.264693	0.039848	0.122745	0.110545	0.153613	0.0893606	0.0796718	0.0802049	0.069033	0.140946	0.122828	0.0427437	0.0633305	0.0892885	0.067674	0.0339033	0.0544975	0.0478426	0.0425359	0.0681554	0.0548837
cg24442290	C20orf111	0.0229252	0.062968	0.081873	0.288323	-0.20645	1	581	TRUE	0.0575357	0.0475101	0.037776	0.0428861	0.0323728	0.0530632	0.0753527	0.0609085	0.151531	0.0440992	0.040348	0.0424671	0.0669952	0.0287262	0.0909246	0.0662735	0.0228184	0.0630617	0.0400093	0.0355735	0.0438383	0.288323	0.0458309	0.0531415	0.0428337	0.0791702	0.0497863	0.134203	0.12839	0.0425285	0.0466043	0.116825	0.0609483	0.0886177	0.071657
cg25165880	ACOT7	0.037603	0.114871	0.080864	0.286622	-0.205758	1	500	TRUE	0.106246	0.1336	0.0847968	0.0964419	0.101307	0.0838527	0.0828402	0.0886228	0.119634	0.0934718	0.0795065	0.103994	0.104119	0.120912	0.0903569	0.0880474	0.110244	0.127902	0.0427063	0.241847	0.0541688	0.286622	0.0858451	0.086727	0.257956	0.0690589	0.0744473	0.0925836	0.0601299	0.0890173	0.052782	0.0977105	0.0817154	0.0921892	0.0990052
cg01555431	AKAP12	0.0496086	0.053078	0.0608561	0.261712	-0.200856	1	517	TRUE	0.031815	0.0352418	0.0319977	0.0245566	0.0363685	0.0315289	0.0267963	0.0478989	0.0499829	0.0394245	0.0374083	0.106841	0.0610579	0.0451418	0.0453465	0.0502552	0.0273656	0.0566193	0.0661021	0.261712	0.047623	0.0493228	0.0454754	0.0410609	0.0300069	0.0852346	0.0536884	0.11212	0.0627954	0.0456206	0.0440509	0.0648163	0.0616517	0.0449342	0.0336487
