# Supplementary material for: Genome-Wide Promoter Methylome of Small Renal Masses
Source: PLoS One. 2013 Oct 24;8(10):e77309. doi: 10.1371/journal.pone.0077309 (PMC3811999; doi:10.1371/journal.pone.0077309)
Supplement: Table S7 — Genes differentially hypermethylated in chrRCC. Column F Mean b-value_meth = mean of b-values from chrRCC tumors with hypermethylation only. Column G Delta b-value = difference between mean b-value of chrRCC tumors with hypermethylation only and mean b-value of comparison tumor type. (XLS) [file pone.0077309.s009.xls]

## Sheet: chrRCC vs ccRCC
TargetID	SYMBOL	Wilcoxon p-value	Mean b-value_chrRCC	Mean b-value_ccRCC	Mean b-value_meth	Delta b-value	# of tumors w/ hypermethylation	Distance to TSS (bp)	CpG island	chrRCC	chrRCC	chrRCC	chrRCC	chrRCC	chrRCC	chrRCC	chrRCC	chrRCC	chrRCC	ccRCC	ccRCC	ccRCC	ccRCC	ccRCC	ccRCC	ccRCC	ccRCC	ccRCC	ccRCC	ccRCC	ccRCC	ccRCC	ccRCC	ccRCC	ccRCC	ccRCC	ccRCC	ccRCC	ccRCC	ccRCC	ccRCC	ccRCC	ccRCC	ccRCC
cg02331561	ABCA3	2.17889e-08	0.351994	0.0428111	0.403601	-0.36079	8	487	TRUE	0.473689	0.435661	0.353606	0.431549	0.105261	0.371472	0.492881	0.371748	0.298202	0.185874	0.0738448	0.132543	0.0237209	0.0438221	0.0612604	0.057303	0.0163209	0.0139288	0.0251503	0.0162213	0.0352209	0.0465116	0.00874936	0.0267895	0.0461398	0.0110113	0.00750332	0.0201838	0.0501579	0.0285294	0.0262318	0.0992044	0.104639	0.0747914	0.0204979
cg23481748	UNQ9438	1.60911e-05	0.227787	0.0541325	0.354832	-0.3007	5	129	TRUE	0.118809	0.512792	0.310009	0.044951	0.279523	0.302129	0.140471	0.369708	0.105361	0.0941176	0.0919663	0.109685	0.0339171	0.0505822	0.0365481	0.0637267	0.0255016	0.037037	0.0534776	0.0582177	0.0414525	0.0438035	0.0578662	0.0359222	0.0404756	0.0660628	0.0527671	0.0520453	0.0552901	0.0506448	0.0970974	0.0439952	0.0458054	0.0726746	0.036751
cg01186777	TNFSF9	0.000223544	0.192344	0.0463446	0.451329	-0.404984	3	21	TRUE	0.0705565	0.278016	0.337046	0.137338	0.0360122	0.0480581	0.738924	0.0557069	0.138858	0.0829219	0.0681633	0.0455423	0.030003	0.0311696	0.0358376	0.0396597	0.029959	0.0243314	0.0582487	0.0545439	0.0365577	0.0484059	0.113735	0.0353403	0.0354727	0.0339626	0.0313634	0.134381	0.0560215	0.0595575	0.0269273	0.0434706	0.0206122	0.0307086	0.0346396
cg15565872	PTX3	0.00194417	0.160355	0.0325456	0.382613	-0.350067	3	595	TRUE	0.0284266	0.032177	0.546915	0.0412192	0.17511	0.0269628	0.0550472	0.349733	0.251191	0.0967645	0.0256904	0.0801094	0.0371725	0.0291071	0.0236653	0.022393	0.0188641	0.0165119	0.039121	0.0421826	0.0294981	0.0294347	0.0707008	0.0380238	0.0303605	0.0324254	0.0346889	0.0283581	0.0276053	0.022248	0.0265497	0.0395425	0.022614	0.0186685	0.0281041
cg04914105	PTPN9	1.51433e-06	0.138064	0.0385174	0.293798	-0.255281	3	418	TRUE	0.300799	0.285525	0.0536992	0.0904899	0.0433826	0.0675091	0.0960143	0.0760704	0.295071	0.0720796	0.0261903	0.0665605	0.0371049	0.0309427	0.0322516	0.0294064	0.0235546	0.0165439	0.0467791	0.0447873	0.0448244	0.0336617	0.0471545	0.0354385	0.0310704	0.060358	0.0521345	0.0398372	0.0370767	0.0437838	0.0375829	0.0365315	0.038519	0.0321043	0.0387356
cg23918047	ARHGDIA	7.16856e-06	0.182086	0.0389025	0.484334	-0.445432	2	882	TRUE	0.606019	0.0991872	0.0608579	0.0379242	0.171706	0.117433	0.221391	0.362649	0.0748581	0.068836	0.0435002	0.0612223	0.0283184	0.0458823	0.0369917	0.0344923	0.0304079	0.0230213	0.0312133	0.0369322	0.0259537	0.031468	0.0253359	0.0309631	0.0328495	0.0412703	0.0343327	0.039863	0.0829435	0.0407483	0.041901	0.0596927	0.0423982	0.0413483	0.0295117
cg23178308	C21orf124	8.2068e-05	0.132168	0.0243034	0.457164	-0.43286	2	4	TRUE	0.026414	0.0279831	0.397477	0.0305293	0.51685	0.0232952	0.166001	0.0238424	0.0304137	0.078878	0.0491788	0.0948427	0.0173544	0.0181751	0.0109013	0.0196574	0.0136309	0.0120457	0.0235876	0.0208809	0.0173229	0.0205332	0.0420717	0.0180114	0.0183207	0.0234612	0.0232581	0.0163122	0.0194055	0.0206417	0.0241957	0.0198861	0.0245129	0.0167246	0.0226732
cg07138512	RAP1GA1	1.60911e-05	0.133355	0.0294328	0.368468	-0.339035	2	518	TRUE	0.141439	0.051455	0.447781	0.0973493	0.122213	0.0376103	0.289155	0.02902	0.0400693	0.0774611	0.0549255	0.0345937	0.0231767	0.0215899	0.02827	0.0354058	0.0189992	0.0205422	0.0417915	0.0263898	0.0235991	0.0251193	0.0184463	0.0454796	0.0330609	0.0331587	0.0238042	0.0280298	0.0347229	0.0278091	0.0236593	0.0238738	0.0303221	0.0297144	0.0293359
cg13901526	GYPC	0.00224793	0.112549	0.0335474	0.275923	-0.242376	2	771	TRUE	0.0647966	0.0281652	0.282658	0.0346333	0.222022	0.0415861	0.269189	0.0300481	0.0554603	0.0969286	0.05836	0.0358644	0.029199	0.0261842	0.0174902	0.0267453	0.0324742	0.0179746	0.0491057	0.0428947	0.0345501	0.0287869	0.0791599	0.031894	0.0275243	0.04176	0.0273893	0.0291091	0.0292972	0.0327775	0.0186266	0.0419895	0.0185848	0.0280926	0.0328506
cg26488636	TALDO1	0.00194417	0.13529	0.0323449	0.766962	-0.734618	1	631	TRUE	0.766962	0.0692385	0.0478997	0.113408	0.0249764	0.0438675	0.138915	0.028422	0.0855008	0.0337124	0.0629833	0.096489	0.0415195	0.0201838	0.0170177	0.0212766	0.0212186	0.0124453	0.0280763	0.0243925	0.0168869	0.0205028	0.0315541	0.0269887	0.027492	0.0519981	0.0233194	0.0342298	0.0344751	0.0223799	0.0252659	0.0349884	0.0360253	0.0335441	0.0433702
cg24638647	TMEM101	9.47819e-06	0.12392	0.04248	0.605385	-0.562905	1	98	TRUE	0.0771158	0.0446423	0.0860374	0.0542436	0.605385	0.121712	0.066954	0.0662211	0.0499722	0.0669182	0.0322762	0.0652118	0.0366408	0.0369043	0.0408403	0.0413445	0.0352257	0.0253772	0.0475752	0.0395662	0.0384615	0.0411406	0.0545977	0.0435358	0.0479823	0.0361446	0.0305868	0.0366691	0.0522083	0.0404593	0.0372304	0.0538213	0.0586255	0.0436423	0.0459318
cg13320626	ST8SIA4	0.000101242	0.0798798	0.027893	0.400818	-0.372925	1	315	TRUE	0.0384645	0.0321451	0.0278146	0.400818	0.0710263	0.0534654	0.0377197	0.0480757	0.0442847	0.0449843	0.0259796	0.0504474	0.0272304	0.0246259	0.0244393	0.0255769	0.0211468	0.0132748	0.0315689	0.0240496	0.0260127	0.0237836	0.0492676	0.0211772	0.031148	0.0360808	0.0285434	0.0155838	0.0239448	0.0248254	0.0327691	0.0306608	0.0240243	0.0221588	0.0390041
cg17903544	PGAM5	0.000101242	0.0908528	0.0249085	0.37935	-0.354442	1	662	TRUE	0.37935	0.0342172	0.147153	0.0306697	0.030065	0.104217	0.0321673	0.0373175	0.0442627	0.0691096	0.0202213	0.0179227	0.0173104	0.0133903	0.0187654	0.0482405	0.00931025	0.0200865	0.0324382	0.0157174	0.0163352	0.0278019	0.085531	0.0403389	0.0203374	0.0283645	0.0204902	0.0150564	0.0203532	0.0209813	0.0146385	0.0404994	0.0221016	0.0194073	0.0170739
cg05362516	IRX5	0.00167708	0.0700553	0.025194	0.347598	-0.322404	1	22	TRUE	0.0375191	0.0356326	0.0867228	0.0345901	0.047483	0.0325466	0.347598	0.014053	0.0287451	0.0356627	0.029656	0.0216244	0.0202214	0.0181909	0.0280006	0.0305583	0.0339492	0.0266736	0.0204899	0.0225017	0.0166727	0.0264134	0.0369393	0.0546559	0.0272968	0.0183077	0.0191491	0.0219703	0.0257997	0.0167269	0.0206811	0.0199799	0.0292765	0.0197309	0.0243834
cg15752043	NANOS1	0.00167708	0.0660308	0.0211226	0.326925	-0.305802	1	727	TRUE	0.0751462	0.326925	0.030149	0.0319747	0.0173403	0.046608	0.039435	0.0193193	0.0378595	0.035551	0.0251196	0.0245244	0.0325312	0.0254509	0.0210503	0.0187453	0.0211592	0.0102287	0.0197131	0.0107715	0.0144303	0.0116648	0.0149039	0.0130423	0.0157977	0.0124368	0.00948087	0.0184562	0.0335844	0.0271347	0.0172294	0.0194776	0.0405947	0.0426099	0.0279274
cg18277508	SLC39A8	0.00076708	0.0779029	0.0324095	0.325893	-0.293484	1	3	TRUE	0.325893	0.0428465	0.0663252	0.0338756	0.0398513	0.0477684	0.0558445	0.0268781	0.0622906	0.077455	0.0201928	0.0334755	0.0237943	0.0222108	0.0242892	0.0560844	0.0336499	0.0292854	0.0323422	0.0160276	0.0389276	0.0541146	0.113445	0.0176186	0.0291312	0.0314186	0.0202066	0.0195324	0.0405181	0.0437078	0.0175328	0.0366098	0.0163891	0.0148725	0.0248594
cg10777851	CD200	0.000902443	0.0811838	0.0334128	0.326383	-0.29297	1	166	TRUE	0.0461859	0.0539301	0.0308707	0.326383	0.0666834	0.0528872	0.0604442	0.0297343	0.0706291	0.0740898	0.031644	0.0732802	0.0365928	0.0216675	0.0317313	0.0336135	0.0263798	0.023552	0.0335782	0.0224694	0.0264359	0.0263942	0.0387627	0.0270932	0.0366425	0.0309896	0.0240838	0.0301268	0.0284758	0.0341005	0.0575546	0.0486764	0.0207507	0.0466701	0.024056
cg16745616	ANGPTL4	6.62166e-05	0.102566	0.0551997	0.341256	-0.286056	1	155	TRUE	0.0768952	0.0573168	0.056398	0.0724676	0.0954317	0.0756719	0.341256	0.100387	0.0741151	0.0757238	0.0512562	0.0533007	0.0476434	0.0476135	0.0513396	0.0628071	0.0393439	0.0296999	0.0625121	0.058874	0.0555031	0.0628718	0.0637491	0.0575435	0.0492726	0.0590873	0.0646408	0.0550359	0.0535337	0.0614082	0.062651	0.0504705	0.0661557	0.0568883	0.0567906
cg01199721	GCN1L1	1.2387e-05	0.0967961	0.0281742	0.310809	-0.282635	1	251	TRUE	0.310809	0.118051	0.0449932	0.0670845	0.028397	0.200823	0.0627895	0.0395027	0.057923	0.0375879	0.0196095	0.0349126	0.0253071	0.0230656	0.0189574	0.0360212	0.0221031	0.0146624	0.0417386	0.0309232	0.0326296	0.0229912	0.0146679	0.0205322	0.0319837	0.0302471	0.0260131	0.0367881	0.0299679	0.0268374	0.023263	0.0223086	0.0357542	0.0501079	0.0329636
cg21259253	PHLDA2	0.00224793	0.0648348	0.0222901	0.299853	-0.277563	1	558	TRUE	0.111685	0.0319205	0.0190341	0.299853	0.0310112	0.0423008	0.026834	0.0407663	0.0206468	0.0242965	0.0176775	0.027895	0.0268507	0.0198637	0.021512	0.0254311	0.0171147	0.0151796	0.0190414	0.0194163	0.0180398	0.0218738	0.0551763	0.0180083	0.0145741	0.027394	0.0164645	0.0227178	0.02395	0.0217713	0.0212064	0.0302618	0.0183221	0.0213498	0.0161599
cg23034818	BTBD6	0.00224793	0.0825814	0.0408584	0.31318	-0.272321	1	419	TRUE	0.31318	0.0648834	0.044498	0.116813	0.042776	0.0573895	0.0528621	0.0428756	0.0519339	0.0386027	0.0512471	0.0413531	0.0324801	0.0411629	0.0327854	0.0380689	0.0238869	0.0235597	0.0747996	0.0387832	0.0452306	0.0405032	0.0260916	0.038506	0.0365817	0.0484739	0.0372238	0.0364454	0.0458501	0.0414575	0.039024	0.0364577	0.0482164	0.0491451	0.054126
cg10482024	AK3L1	5.38187e-06	0.104398	0.0450624	0.311642	-0.26658	1	190	TRUE	0.0588118	0.0785655	0.0817541	0.0819115	0.0662245	0.311642	0.0831311	0.103847	0.126016	0.0520768	0.0627848	0.040667	0.0319718	0.0450101	0.0540446	0.0363466	0.0305718	0.0211643	0.050533	0.0412213	0.0657848	0.0266657	0.0274216	0.0373486	0.0538726	0.0472832	0.0319518	0.07094	0.05403	0.053841	0.0560526	0.0613632	0.050776	0.0395102	0.0354024
cg13687831	MCM10	0.00259218	0.0454317	0.015559	0.279357	-0.263798	1	422	TRUE	0.0268428	0.0130435	0.00967403	0.0165003	0.0311807	0.0107407	0.279357	0.0223485	0.0222783	0.0223511	0.0841257	0.0164107	0.0102727	0.0121638	0.010461	0.00912219	0.011219	0.0064355	0.0106773	0.0501094	0.00935855	0.00870191	0.0217084	0.00745518	0.00931307	0.00816567	0.00805826	0.00694064	0.00915591	0.00843882	0.0149412	0.0148434	0.0082903	0.014822	0.0177856
cg12529801	PRO0149	0.00123745	0.0502326	0.0142417	0.272731	-0.25849	1	832	TRUE	0.0268433	0.0423613	0.0385336	0.0302157	0.013541	0.0150406	0.0165868	0.0316329	0.272731	0.01484	0.0171854	0.0158452	0.0181806	0.0131118	0.0135004	0.0205736	0.0148723	0.00779177	0.017105	0.0187283	0.0140258	0.0098902	0.022673	0.00804784	0.0132644	0.0105433	0.0109851	0.0116714	0.0156814	0.0132934	0.0184043	0.0119073	0.0105347	0.0160103	0.0122155
cg00763679	SEPT2	0.00144256	0.0687364	0.0360923	0.283676	-0.247584	1	525	TRUE	0.0460412	0.0483507	0.032971	0.0461741	0.0364742	0.0476418	0.0411967	0.283676	0.0419776	0.0628604	0.0347817	0.0359939	0.0290227	0.0341265	0.0302068	0.0403551	0.0319895	0.0182794	0.046873	0.0391482	0.0454331	0.0351171	0.0747126	0.03511	0.0464233	0.0322466	0.0340507	0.0291294	0.0255921	0.0434342	0.0335904	0.0313144	0.0288184	0.0323895	0.0341684
cg17009433	GLDC	1.60911e-05	0.0996298	0.0365917	0.282655	-0.246063	1	36	TRUE	0.0624137	0.199205	0.121504	0.0741511	0.0480414	0.0732001	0.0425432	0.282655	0.0453778	0.0472067	0.032957	0.032912	0.0243106	0.0324784	0.0423234	0.0360807	0.0284231	0.0200368	0.039428	0.0537943	0.0436335	0.0368294	0.0301963	0.0227605	0.048345	0.0267887	0.0294726	0.0259768	0.0565027	0.0611679	0.0445279	0.0343659	0.0392078	0.036073	0.0361993
cg22141781	NDUFA12	0.00447129	0.11678	0.0480155	0.285355	-0.237339	1	193	TRUE	0.0358675	0.0491934	0.227489	0.137162	0.0342807	0.0551738	0.0625823	0.164032	0.285355	0.116667	0.0422756	0.0846798	0.143116	0.0379564	0.0251877	0.0374546	0.0290989	0.0274098	0.0428701	0.0543194	0.0424474	0.0865715	0.0356875	0.026838	0.0499848	0.0454699	0.0262757	0.101289	0.0348828	0.0331955	0.0511411	0.0429527	0.0416305	0.0307742	0.0268784
cg15128849	HHLA3	0.00167708	0.0813973	0.0436271	0.279946	-0.236319	1	206	TRUE	0.0652401	0.046979	0.0448831	0.066409	0.0463498	0.0515617	0.117156	0.0470924	0.0483559	0.279946	0.0508629	0.0588127	0.0366632	0.0343665	0.0417655	0.0338606	0.0348298	0.0420796	0.0736415	0.0452856	0.0462218	0.0456048	0.113194	0.0307613	0.0443379	0.0538344	0.0394566	0.0330245	0.0338349	0.0642427	0.0202606	0.0400408	0.0272203	0.0234806	0.0229947
cg06318164	TMEM15	0.000902443	0.0708159	0.0330349	0.264588	-0.231553	1	707	TRUE	0.0467233	0.0315167	0.264588	0.0366775	0.0435176	0.0501258	0.0467361	0.0430809	0.0374102	0.107783	0.0208184	0.0283202	0.0432351	0.0312449	0.0204159	0.0299786	0.0212299	0.0288506	0.0493956	0.034424	0.0245205	0.0256679	0.0568562	0.0277366	0.0374292	0.024525	0.0315799	0.0247472	0.0413271	0.0295639	0.0365701	0.0648087	0.0328965	0.0262983	0.033432
cg20546002	COL23A1	0.000548929	0.0682848	0.0143233	0.241736	-0.227412	1	180	TRUE	0.241736	0.0391354	0.0272837	0.045621	0.0156545	0.202215	0.0446811	0.0160381	0.0395071	0.0109771	0.0100856	0.0123055	0.0155336	0.0122948	0.012959	0.0132923	0.0199596	0.00713458	0.0177584	0.0110537	0.012696	0.0155929	0.0122343	0.0150699	0.0120709	0.0134988	0.0125623	0.0212435	0.0202195	0.0143515	0.00958927	0.0155014	0.0178493	0.0158715	0.0173549
cg27638713	MCM3	0.00342104	0.0824704	0.052976	0.260551	-0.207576	1	423	TRUE	0.049893	0.062192	0.0482896	0.0533125	0.0700347	0.0725719	0.0627822	0.0696093	0.260551	0.0754676	0.0459092	0.0465409	0.0488997	0.0516875	0.0418325	0.0500227	0.0397869	0.109522	0.0671173	0.055273	0.0456277	0.0525796	0.0702762	0.0490478	0.0429761	0.052425	0.05306	0.0538049	0.0616425	0.0679472	0.0468121	0.0463771	0.0405982	0.0405605	0.0440722
cg12874092	VIM	2.93061e-06	0.0463476	0.00932858	0.215312	-0.205984	1	221	TRUE	0.215312	0.0177488	0.0228432	0.0316643	0.018968	0.0724442	0.0152192	0.0420255	0.0107474	0.0165033	0.0083113	0.00956074	0.00809609	0.00658952	0.00711433	0.012097	0.0099079	0.00483158	0.00753395	0.00862334	0.00940518	0.00647773	0.043863	0.00763973	0.00619675	0.0057645	0.00381956	0.00511006	0.00827684	0.00900206	0.00922728	0.0168624	0.00595182	0.00616988	0.00678187

## Sheet: chrRCC vs pRCC
TargetID	SYMBOL	Wilcoxon p-value	Mean b-value_chrRCC	Mean b-value_pRCC	Mean b-value_meth	Delta b-value	# of tumors w/ hypermethylation	Distance to TSS (bp)	CpG island	chrRCC	chrRCC	chrRCC	chrRCC	chrRCC	chrRCC	chrRCC	chrRCC	chrRCC	chrRCC	pRCC	pRCC	pRCC	pRCC	pRCC	pRCC	pRCC	pRCC	pRCC	pRCC	pRCC	pRCC	pRCC	pRCC
cg02331561	ABCA3	1.01975e-06	0.351994	0.019892	0.403601	-0.383709	8	487	TRUE	0.473689	0.435661	0.353606	0.431549	0.105261	0.371472	0.492881	0.371748	0.298202	0.185874	0.0073552	0.00674356	0.102411	0.0124692	0.00878016	0.00700801	0.00753984	0.00797267	0.0548243	0.00971134	0.00993201	0.00745779	0.0306419	0.00564156
cg11277126	TRPC4AP	0.00725148	0.255448	0.0645116	0.415284	-0.350773	5	327	TRUE	0.538823	0.268693	0.129566	0.510399	0.063243	0.276197	0.0584485	0.0488839	0.482311	0.177913	0.140577	0.0498407	0.105172	0.0640833	0.0215804	0.0371685	0.0455845	0.0183661	0.0825118	0.0615637	0.0684848	0.0638312	0.120209	0.0241891
cg05628549	PRKCDBP	4.07902e-06	0.244733	0.0482351	0.368876	-0.320641	5	155	TRUE	0.0652605	0.187707	0.413063	0.443627	0.126371	0.0921843	0.470933	0.264617	0.252137	0.131432	0.0616925	0.0503359	0.0440941	0.0518036	0.0306221	0.0534484	0.0376378	0.0375192	0.102766	0.0450596	0.0470203	0.043998	0.0436625	0.0256308
cg23696886	PDLIM2	4.5889e-05	0.228172	0.0284142	0.452624	-0.42421	4	550	TRUE	0.104464	0.0585559	0.527426	0.658876	0.026982	0.147554	0.373971	0.250224	0.051264	0.0824	0.0257314	0.0114249	0.0536295	0.0272815	0.0137253	0.0400308	0.0215755	0.0183882	0.0216891	0.0230656	0.0403135	0.0258418	0.051951	0.0231511
cg25524473	DUSP5	0.000197832	0.238917	0.0443403	0.455035	-0.410695	4	769	TRUE	0.368726	0.108652	0.349067	0.143959	0.366173	0.736176	0.0443344	0.0828382	0.0999845	0.0892648	0.048893	0.0638641	0.0204364	0.0492028	0.0256073	0.0492979	0.0493708	0.0183452	0.13124	0.0159718	0.0232341	0.0428163	0.0674238	0.0150607
cg00259755	PWWP2	2.03951e-06	0.187256	0.0415664	0.297965	-0.256399	4	941	TRUE	0.331994	0.107844	0.061873	0.1586	0.163751	0.304847	0.242771	0.31225	0.103009	0.0856207	0.0506817	0.0423531	0.0499082	0.0294056	0.0261031	0.0179329	0.0344154	0.0357395	0.0582481	0.0492544	0.0641068	0.038182	0.0528243	0.0327743
cg01186777	TNFSF9	0.010735	0.192344	0.0517809	0.451329	-0.399548	3	21	TRUE	0.0705565	0.278016	0.337046	0.137338	0.0360122	0.0480581	0.738924	0.0557069	0.138858	0.0829219	0.0631072	0.0455502	0.0408587	0.0638017	0.0308877	0.0417049	0.0376201	0.041256	0.06455	0.0946339	0.0563984	0.0542715	0.0581076	0.0321847
cg17904739	MGC4266	0.00191102	0.200077	0.0502009	0.408173	-0.357972	3	696	TRUE	0.130273	0.240242	0.0558541	0.608702	0.332793	0.0258702	0.0782557	0.283023	0.0947403	0.151013	0.0758069	0.0272597	0.0619938	0.0256325	0.0280997	0.0141228	0.0470361	0.0167506	0.0763014	0.131058	0.0453673	0.0423397	0.0605334	0.0505106
cg13042487	XRCC3	0.0014919	0.175732	0.0621332	0.345594	-0.283461	3	403	TRUE	0.456818	0.13898	0.0632718	0.13537	0.291477	0.151423	0.288489	0.0633387	0.0640646	0.104092	0.0448889	0.0931394	0.090652	0.0590922	0.0516174	0.0492282	0.0472448	0.0832886	0.0665573	0.0341243	0.0420362	0.044345	0.0669404	0.0967097
cg04914105	PTPN9	6.83236e-05	0.138064	0.0403098	0.293798	-0.253488	3	418	TRUE	0.300799	0.285525	0.0536992	0.0904899	0.0433826	0.0675091	0.0960143	0.0760704	0.295071	0.0720796	0.0452966	0.041725	0.0501333	0.0395148	0.032123	0.0251825	0.0241591	0.0321826	0.0569387	0.0657123	0.0314934	0.0560508	0.0421941	0.0216303
cg12998491	FAM78A	9.89162e-05	0.147658	0.00558624	0.479562	-0.473976	2	625	TRUE	0.201438	0.176882	0.0103434	0.0927886	0.00565119	0.548724	0.00699168	0.4104	0.016722	0.00664052	0.00417501	0.00391413	0.0188698	0.00272531	0.00293452	0.0038266	0.00484914	0.00302477	0.0137894	0.00548194	0.00272371	0.00439427	0.00363274	0.00386602
cg11932564	TNFRSF13C	2.03951e-06	0.177643	0.0184368	0.437486	-0.419049	2	636	TRUE	0.63645	0.198341	0.0900087	0.181139	0.238522	0.0756886	0.118187	0.0564683	0.139556	0.0420736	0.0139138	0.0197595	0.0429868	0.0125441	0.0118105	0.0115392	0.0214106	0.0246106	0.0181775	0.0222647	0.0196759	0.0105726	0.0195588	0.00929072
cg27033479	TMEM44	1.22371e-05	0.216338	0.0496201	0.435471	-0.385851	2	559	TRUE	0.183119	0.158111	0.191039	0.229094	0.26314	0.607803	0.107678	0.177984	0.076176	0.169239	0.0334264	0.0577523	0.111328	0.061099	0.0230159	0.0187937	0.02567	0.0428455	0.11026	0.0342492	0.059165	0.0265042	0.0682637	0.0223074
cg26668713	SIPA1	0.0220155	0.107696	0.0309182	0.406262	-0.375343	2	308	TRUE	0.0347668	0.0650794	0.334103	0.0304207	0.47842	0.0210195	0.0211985	0.0193528	0.0270719	0.0455252	0.018769	0.0188328	0.0234462	0.0165571	0.0157484	0.0149599	0.0241636	0.0150249	0.0820786	0.0245542	0.0167292	0.022089	0.116819	0.0230828
cg17558126	RASSF5	4.5889e-05	0.173378	0.0405029	0.404098	-0.363596	2	629	TRUE	0.271056	0.153603	0.162114	0.130041	0.0870477	0.180244	0.0499839	0.537141	0.100711	0.0618429	0.0425583	0.0398889	0.0271073	0.0902572	0.0536042	0.0167909	0.0220921	0.0188638	0.0980656	0.0175296	0.0397869	0.0359277	0.0411489	0.0234191
cg24194539	AIM1	0.0417171	0.0854663	0.015375	0.367648	-0.352273	2	335	TRUE	0.0136502	0.015659	0.293626	0.0146844	0.441669	0.010635	0.0119472	0.0139308	0.0131522	0.0257089	0.0159963	0.0102166	0.0113464	0.0124621	0.0111039	0.0112105	0.0113308	0.00795668	0.061762	0.0148459	0.011107	0.00921821	0.0188745	0.00781852
cg27196745	PTPRO	0.000197832	0.191157	0.0511239	0.396379	-0.345256	2	168	TRUE	0.454079	0.33868	0.0885731	0.204603	0.193775	0.168249	0.0708523	0.181102	0.167064	0.0445971	0.0492336	0.0879727	0.0631825	0.0725367	0.0350661	0.0345016	0.049745	0.0618501	0.0608319	0.0272894	0.0555556	0.0443785	0.0450896	0.0285011
cg07138512	RAP1GA1	0.000884127	0.133355	0.0299448	0.368468	-0.338523	2	518	TRUE	0.141439	0.051455	0.447781	0.0973493	0.122213	0.0376103	0.289155	0.02902	0.0400693	0.0774611	0.0212758	0.0363133	0.0453532	0.0255478	0.0168393	0.0116894	0.017531	0.0425653	0.046075	0.0231615	0.060872	0.0200284	0.0390058	0.0129698
cg05449607	C6orf51	0.0014919	0.147129	0.0344045	0.347947	-0.313542	2	151	TRUE	0.0641593	0.0395398	0.213463	0.0470199	0.120742	0.426622	0.0351887	0.0405559	0.269271	0.214729	0.0466762	0.0537661	0.0196155	0.0458346	0.0181996	0.016106	0.029692	0.0307891	0.0302748	0.0463749	0.0353638	0.0334934	0.0596832	0.0157937
cg06491116	LOC196264	0.00037323	0.159319	0.0556164	0.352742	-0.297125	2	296	TRUE	0.0582331	0.182806	0.16059	0.0791017	0.086526	0.278874	0.0876866	0.42661	0.107066	0.125701	0.0246323	0.060874	0.0474615	0.0387695	0.042571	0.0300456	0.119254	0.0237511	0.121516	0.0784817	0.0422253	0.0537378	0.0678579	0.0274518
cg16179125	CTSZ	0.000884127	0.13189	0.0269866	0.285574	-0.258587	2	186	TRUE	0.0269727	0.229167	0.341981	0.121766	0.01949	0.0395241	0.0216014	0.221128	0.107331	0.189935	0.0354178	0.0163476	0.0189005	0.0415836	0.103804	0.0276947	0.0131738	0.0116938	0.0269357	0.014507	0.0163854	0.0185059	0.0191331	0.0137303
cg25263140	AIM1	0.00191102	0.075487	0.0212596	0.277181	-0.255922	2	79	TRUE	0.0272947	0.0281178	0.308807	0.0269391	0.245556	0.0224415	0.0223282	0.0271036	0.0217368	0.0245457	0.025886	0.021092	0.0182496	0.0204554	0.0208964	0.0221098	0.0218964	0.0169991	0.0237881	0.0225799	0.0183938	0.0239116	0.024743	0.0166342
cg22874046	ICAM1	0.00037323	0.067123	0.0062251	0.261148	-0.254923	2	16	TRUE	0.00885769	0.0300907	0.060772	0.0152986	0.00616378	0.281698	0.0132044	0.00656351	0.00798349	0.240598	0.00692612	0.00485954	0.00876479	0.00577938	0.00488314	0.00444812	0.00525604	0.00549877	0.00455807	0.0115821	0.00699405	0.00697337	0.00613366	0.00449421
cg13901526	GYPC	0.000669979	0.112549	0.0299791	0.275923	-0.245944	2	771	TRUE	0.0647966	0.0281652	0.282658	0.0346333	0.222022	0.0415861	0.269189	0.0300481	0.0554603	0.0969286	0.0194515	0.0344318	0.0404247	0.0273442	0.0185915	0.0181284	0.0204552	0.0186177	0.0271869	0.084819	0.0289946	0.0368875	0.0250987	0.0192759
cg12373771	CECR6	0.0014919	0.14433	0.0560682	0.295392	-0.239324	2	762	TRUE	0.0399131	0.210669	0.311373	0.279411	0.0619492	0.0813402	0.128519	0.0903052	0.125833	0.113988	0.043603	0.0616867	0.0604961	0.0591119	0.0427968	0.0343545	0.0424965	0.0954034	0.0721723	0.0577339	0.0785657	0.043445	0.0757737	0.0173156
cg00338702	CHFR	0.0185453	0.10353	0.0386818	0.256276	-0.217594	2	490	TRUE	0.0680909	0.245107	0.0444418	0.267445	0.0465549	0.15884	0.0393751	0.0411147	0.0497956	0.0745365	0.0608296	0.0503191	0.0508805	0.0449879	0.018342	0.0248721	0.0320291	0.0255017	0.0430945	0.0296087	0.0546248	0.0514665	0.0336696	0.0213189
cg09533293	ANXA2	0.0014919	0.151539	0.0564962	0.258422	-0.201925	2	515	TRUE	0.0747915	0.258617	0.258226	0.0713672	0.0687391	0.0713895	0.175247	0.131579	0.230055	0.175382	0.0580134	0.0741732	0.0569119	0.0677966	0.0490073	0.0438339	0.0353603	0.0181766	0.0734608	0.0868778	0.0369544	0.0785086	0.0877329	0.0241398
cg26488636	TALDO1	0.0014919	0.13529	0.0276534	0.766962	-0.739309	1	631	TRUE	0.766962	0.0692385	0.0478997	0.113408	0.0249764	0.0438675	0.138915	0.028422	0.0855008	0.0337124	0.0281387	0.0240955	0.0397622	0.0264194	0.0314681	0.0202338	0.0251189	0.0148515	0.0293175	0.0340314	0.0184114	0.0330324	0.0201168	0.0421494
cg22751696	C3orf14	0.00725148	0.117854	0.030645	0.762577	-0.731932	1	249	TRUE	0.0416195	0.0283332	0.0955816	0.0371447	0.0241009	0.0436516	0.762577	0.0305051	0.0631709	0.0518583	0.0154985	0.0254112	0.0247656	0.0349435	0.0181956	0.0149919	0.0303073	0.0228324	0.0358626	0.0920688	0.0320523	0.0239586	0.0335423	0.0245999
cg12744185	PCTP	0.0185453	0.0941634	0.0291625	0.664663	-0.6355	1	63	TRUE	0.0282641	0.03575	0.0311236	0.0385279	0.664663	0.0270578	0.0266264	0.0223728	0.0255507	0.041698	0.0248447	0.0317746	0.0172171	0.0255394	0.0225424	0.0278834	0.0219152	0.0249176	0.0915563	0.0310969	0.0243399	0.0221339	0.0199958	0.0225178
cg24638647	TMEM101	9.89162e-05	0.12392	0.0409489	0.605385	-0.564436	1	98	TRUE	0.0771158	0.0446423	0.0860374	0.0542436	0.605385	0.121712	0.066954	0.0662211	0.0499722	0.0669182	0.0313133	0.0385869	0.0343172	0.043361	0.041602	0.0339036	0.0368529	0.0320787	0.0332869	0.0883887	0.0484481	0.0443248	0.0345732	0.0322475
cg15134628	MAPK12	0.000669979	0.113193	0.0242153	0.514457	-0.490242	1	440	TRUE	0.514457	0.109748	0.070306	0.090818	0.0282271	0.111387	0.0329076	0.078612	0.076422	0.0190423	0.0239416	0.028318	0.0367335	0.0280773	0.0195395	0.0163736	0.0195079	0.0160934	0.0237428	0.0507684	0.027359	0.0124294	0.0159501	0.0201796
cg23391785	DNM3	0.00243211	0.108481	0.0171641	0.504314	-0.48715	1	334	TRUE	0.150036	0.0462772	0.0320207	0.0249105	0.00929519	0.0964505	0.128116	0.504314	0.0685597	0.0248254	0.0120048	0.0130379	0.0175553	0.0251892	0.0140588	0.00907986	0.0127486	0.0137488	0.0138354	0.0250877	0.0155679	0.0140488	0.0194892	0.0348454
cg25764191	INA	0.00477959	0.11373	0.0357613	0.503707	-0.467946	1	295	TRUE	0.503707	0.0759449	0.055349	0.0605222	0.0795059	0.190574	0.0556624	0.0306189	0.0577661	0.0276506	0.0338693	0.0259772	0.05175	0.0400501	0.0267947	0.0121557	0.0133518	0.0697995	0.0390583	0.0600344	0.0504384	0.0171429	0.0364343	0.0238012
cg25176823	FSCN1	0.00384448	0.143747	0.0642426	0.498937	-0.434694	1	139	TRUE	0.171193	0.12041	0.079686	0.0964045	0.0607637	0.174923	0.0869888	0.498937	0.0889793	0.0591805	0.0333724	0.0584668	0.108735	0.0705923	0.0436925	0.0439294	0.0443605	0.063606	0.0708541	0.0709167	0.118685	0.0400491	0.057524	0.0746131
cg09382850	SYPL1	0.0220155	0.0909088	0.0418905	0.473103	-0.431213	1	90	TRUE	0.473103	0.0416116	0.0583071	0.0489245	0.0390435	0.0526968	0.064207	0.0458333	0.0427082	0.0426529	0.0386074	0.0493531	0.0401403	0.0602463	0.0331687	0.03295	0.0305949	0.0395559	0.0361778	0.0772741	0.040131	0.0358395	0.0464108	0.0260168
cg00393585	FLJ31659	0.026016	0.089661	0.0439384	0.4605	-0.416562	1	9	TRUE	0.0440213	0.0702387	0.0290634	0.4605	0.0546338	0.0358259	0.0467993	0.0360449	0.0453781	0.0741042	0.0249132	0.0322741	0.0167516	0.0324732	0.0212103	0.0199014	0.0294387	0.0343002	0.116713	0.139248	0.0325954	0.0382064	0.0316695	0.0454424
cg07625840	PRSS12	0.00725148	0.118863	0.0463635	0.448735	-0.402372	1	419	TRUE	0.448735	0.125869	0.130276	0.168986	0.0573889	0.0526155	0.0575476	0.0447258	0.065289	0.0371979	0.0409609	0.0398301	0.123926	0.0540686	0.0242008	0.0247855	0.034485	0.0437355	0.0498658	0.0312831	0.0636931	0.0604219	0.0404362	0.0173961
cg11538128	ZNF354C	0.00115232	0.106229	0.0244622	0.402178	-0.377716	1	126	TRUE	0.115326	0.0186484	0.0786723	0.402178	0.0199019	0.221497	0.101807	0.0317501	0.0446576	0.0278539	0.0143849	0.0187459	0.114059	0.0131987	0.0111857	0.0135292	0.0112713	0.0155185	0.0201836	0.0278275	0.0314833	0.0144866	0.0153515	0.0212451
cg16046465	FRMD5	0.00384448	0.0904099	0.0284016	0.403401	-0.374999	1	237	TRUE	0.161631	0.403401	0.0733708	0.057586	0.0320414	0.0458103	0.0350433	0.0335454	0.0343887	0.0272816	0.0242866	0.0257186	0.0438832	0.0421666	0.0188475	0.0204695	0.0224924	0.0499394	0.0249552	0.0461345	0.0233184	0.0179562	0.0213858	0.0160683
cg21179457	INSM2	0.015536	0.0538144	0.0128815	0.385091	-0.372209	1	450	TRUE	0.0154288	0.0201061	0.0217554	0.385091	0.0180967	0.0175748	0.0089146	0.0121463	0.0226998	0.0163304	0.0126115	0.0122038	0.00639636	0.0122549	0.0117884	0.0118963	0.0164001	0.0114	0.0141033	0.0169423	0.0133797	0.0198243	0.0108331	0.0103076
cg24499839	DISC1	0.026016	0.0662993	0.0462745	0.416586	-0.370312	1	323	TRUE	0.0238736	0.0180818	0.0329136	0.0236817	0.0340059	0.0269886	0.416586	0.0236413	0.0289747	0.0342453	0.0298415	0.0366168	0.0267229	0.0584368	0.069384	0.0426022	0.036903	0.0239774	0.0814528	0.039267	0.0249569	0.0540004	0.0691263	0.0545551
cg14323109	KDR	0.0484037	0.0740441	0.0609792	0.422634	-0.361655	1	181	TRUE	0.020804	0.0461431	0.0351794	0.0462537	0.0356989	0.422634	0.0435731	0.0264883	0.0314192	0.0322469	0.0622127	0.0727966	0.135134	0.0972881	0.0519944	0.0648713	0.0207738	0.0486686	0.0470313	0.0293948	0.0413417	0.0361177	0.0563862	0.0896972
cg00332153	BANK1	0.0417171	0.0659417	0.0231503	0.380795	-0.357644	1	114	TRUE	0.380795	0.0634197	0.0242358	0.035661	0.0224312	0.0238587	0.0186658	0.017801	0.0448537	0.0276954	0.0396927	0.0238176	0.0147908	0.0159356	0.0174277	0.010342	0.0210364	0.0209415	0.0323395	0.0468307	0.0130799	0.0159439	0.0380782	0.0138481
cg19042062	KCNJ2	0.00590846	0.102404	0.0237384	0.379328	-0.355589	1	892	TRUE	0.175061	0.0363719	0.0269667	0.0267988	0.0479637	0.188177	0.0818612	0.379328	0.0273756	0.034135	0.0309552	0.0270065	0.0162902	0.0373273	0.00918498	0.0118674	0.022443	0.0226217	0.0337381	0.0363831	0.0290251	0.0156753	0.0296373	0.010183
cg07017374	FLT3	0.00306742	0.0755346	0.0235648	0.375833	-0.352268	1	254	TRUE	0.0508867	0.0267907	0.0409794	0.0612546	0.0272104	0.0975366	0.375833	0.0292852	0.0212662	0.0243026	0.0211243	0.0265277	0.0386914	0.0257764	0.0210806	0.0173926	0.0269477	0.0145816	0.0264202	0.0232786	0.0233674	0.0161459	0.0336309	0.014942
cg04172348	SYN2	0.0129529	0.0798297	0.0228132	0.370022	-0.347209	1	139	TRUE	0.0229848	0.080957	0.0293163	0.0277149	0.0512793	0.0363453	0.370022	0.0230082	0.130724	0.0259458	0.0113832	0.0286951	0.0320999	0.0238474	0.0136117	0.0122545	0.0240218	0.0247651	0.0333333	0.0201673	0.0378151	0.0204185	0.0241108	0.0128607
cg14402472	HLA-F	0.0417171	0.0479578	0.0114547	0.357449	-0.345995	1	76	TRUE	0.0170699	0.00377834	0.0144155	0.0173219	0.0139351	0.357449	0.0185871	0.0124887	0.00743418	0.0170975	0.00756943	0.012981	0.00920229	0.00794585	0.00463343	0.0102419	0.0115185	0.00661564	0.0105878	0.0393443	0.00864469	0.0131213	0.00956164	0.00839759
cg01968178	REEP1	0.00725148	0.0946248	0.0441208	0.38881	-0.344689	1	261	TRUE	0.0394073	0.0504498	0.0604831	0.0612885	0.0608424	0.0934259	0.0683799	0.38881	0.0676912	0.0554696	0.0531041	0.0505638	0.052689	0.039769	0.0264988	0.0170252	0.0322393	0.0261606	0.065606	0.0477028	0.0620633	0.0567131	0.0545129	0.0330432
cg01777397	RSNL2	0.00384448	0.0931463	0.0396639	0.384018	-0.344354	1	372	TRUE	0.0765697	0.0781361	0.0555933	0.0473423	0.0652057	0.384018	0.0582039	0.0587871	0.0405885	0.0670182	0.032348	0.0262154	0.0213342	0.0505286	0.0478351	0.032812	0.0378586	0.0187185	0.0325683	0.08669	0.0269717	0.0345741	0.0272565	0.0795831
cg02029926	CXCL1	0.0129529	0.119465	0.0381197	0.381266	-0.343146	1	235	TRUE	0.0826317	0.0470182	0.0424775	0.0772753	0.187835	0.236563	0.038942	0.0412722	0.381266	0.0593659	0.0334109	0.0493557	0.0500715	0.0420952	0.0175865	0.0165933	0.0221369	0.0242326	0.0833251	0.0357143	0.0476593	0.0446337	0.0483606	0.0184998
cg06335889	CBFA2T2	0.010735	0.0611318	0.0207878	0.362494	-0.341706	1	409	TRUE	0.0342663	0.0315238	0.0305152	0.0315046	0.021875	0.021604	0.362494	0.0177255	0.030049	0.0297609	0.0219414	0.030368	0.0179313	0.0404837	0.0140252	0.0167848	0.0230595	0.0126141	0.0185235	0.0295647	0.0167045	0.019301	0.0194298	0.010297
cg18573383	KCNC2	0.0417171	0.12374	0.0571866	0.396473	-0.339286	1	110	TRUE	0.114928	0.245579	0.0598502	0.0869932	0.0783099	0.119899	0.396473	0.0435831	0.0507353	0.0410534	0.0572304	0.0795152	0.105195	0.140305	0.0417261	0.019524	0.0332967	0.0602242	0.0653302	0.0393776	0.0424161	0.0336489	0.0521987	0.0306241
cg14147105	LOC93343	0.00384448	0.0873442	0.0298755	0.365982	-0.336107	1	236	TRUE	0.0401458	0.166328	0.0659676	0.0384887	0.0476045	0.365982	0.0411752	0.027044	0.0580973	0.0226084	0.0381211	0.0365973	0.0467553	0.0364571	0.0268565	0.0353395	0.0291429	0.0231005	0.0314599	0.0284172	0.0234992	0.0204189	0.0207361	0.0213554
cg01593190	ADAMTS2	0.0305875	0.0863881	0.0383832	0.371089	-0.332706	1	464	TRUE	0.0601123	0.0299631	0.0378118	0.0582546	0.0335944	0.371089	0.0516723	0.0393082	0.0868367	0.0952381	0.0396825	0.0568878	0.0490263	0.0296451	0.0252565	0.0324434	0.0363067	0.0398609	0.0326343	0.0318836	0.0467919	0.03705	0.0481919	0.0317034
cg22336401	ENTPD8	0.0185453	0.0676853	0.0161818	0.339054	-0.322872	1	326	TRUE	0.339054	0.113292	0.0204834	0.0362517	0.0126237	0.0236306	0.0585273	0.0429855	0.0196307	0.0103744	0.0107972	0.018744	0.014837	0.0209896	0.00990786	0.00770985	0.0140666	0.025106	0.0136464	0.00925464	0.03908	0.00784394	0.0239787	0.0105829
cg24697184	TTC22	0.00590846	0.131983	0.0630666	0.385839	-0.322773	1	293	TRUE	0.19537	0.111888	0.0905176	0.164715	0.0542159	0.385839	0.0671314	0.0650815	0.12753	0.0575375	0.0439162	0.0522298	0.135779	0.0444955	0.0358134	0.027166	0.0225255	0.122842	0.052355	0.0380116	0.148809	0.0420788	0.0886408	0.0282695
cg20362772	PDLIM1	0.000884127	0.0460572	0.00890846	0.329736	-0.320828	1	91	TRUE	0.0129604	0.00984928	0.0109994	0.0337195	0.0104373	0.0125167	0.0141852	0.0122772	0.329736	0.0138914	0.00651933	0.00935515	0.00721068	0.0213815	0.00771888	0.00611963	0.00815038	0.00649048	0.00807651	0.0140453	0.00673366	0.0100895	0.00523165	0.00759579
cg13055001	PPP1CA	0.00477959	0.115689	0.0437402	0.362624	-0.318884	1	437	TRUE	0.161355	0.0997589	0.0789819	0.102261	0.0257852	0.16161	0.362624	0.0540541	0.0350058	0.0754505	0.0294921	0.0321128	0.119456	0.0323487	0.0258972	0.0245383	0.0238924	0.0171306	0.0537861	0.073954	0.0680936	0.0502227	0.0469345	0.0145039
cg10764357	BCAT1	0.00191102	0.112946	0.0340119	0.348714	-0.314702	1	160	TRUE	0.232558	0.0656072	0.0887913	0.108018	0.348714	0.045345	0.0603504	0.120238	0.0334269	0.0264078	0.0258929	0.0329971	0.0442774	0.0398703	0.0437725	0.0183139	0.0146365	0.0337507	0.0377188	0.0345219	0.0257017	0.0553534	0.054574	0.0147861
cg06346081	ZMYND12	0.015536	0.121663	0.0554231	0.367994	-0.312571	1	343	TRUE	0.0466349	0.175808	0.164498	0.0530037	0.367994	0.0510981	0.101578	0.0606924	0.121042	0.0742818	0.115377	0.0630924	0.0448283	0.0560928	0.0218657	0.0161048	0.0437563	0.0499121	0.0825218	0.0377465	0.115813	0.0375929	0.065113	0.0261056
cg15752043	NANOS1	0.000141746	0.0660308	0.0174688	0.326925	-0.309456	1	727	TRUE	0.0751462	0.326925	0.030149	0.0319747	0.0173403	0.046608	0.039435	0.0193193	0.0378595	0.035551	0.0137646	0.0182964	0.0187525	0.0228895	0.016897	0.0150998	0.0179137	0.0135778	0.0200844	0.0183705	0.015584	0.0254579	0.0160706	0.0118042
cg15957394	AFAP	0.0220155	0.128614	0.0524705	0.350206	-0.297735	1	237	TRUE	0.252089	0.149319	0.14893	0.0514911	0.350206	0.0514249	0.10492	0.0388725	0.0551275	0.0837639	0.0511101	0.0638347	0.052364	0.0676136	0.0279309	0.020933	0.0419301	0.070086	0.0482392	0.0937712	0.0656448	0.0350538	0.0620447	0.0340307
cg06148264	SERPINB1	0.000503759	0.150183	0.0522165	0.345518	-0.293301	1	613	TRUE	0.138099	0.0649591	0.0407349	0.142337	0.23074	0.236744	0.116111	0.345518	0.0744894	0.112102	0.0371688	0.0525799	0.0459027	0.0405904	0.099932	0.0386705	0.0326443	0.0199246	0.0969843	0.083066	0.0476267	0.0395036	0.0512863	0.0451508
cg27158867	LRRC56	0.00384448	0.134091	0.0546534	0.34777	-0.293117	1	111	TRUE	0.0428025	0.218105	0.34777	0.0521834	0.0810751	0.0874636	0.114363	0.139306	0.11204	0.145804	0.0990201	0.0657333	0.0606886	0.044847	0.0319031	0.0163599	0.0255971	0.0199593	0.08603	0.0192633	0.0796071	0.133143	0.0614541	0.021541
cg17469978	CAV1	0.0484037	0.103284	0.026173	0.318497	-0.292323	1	135	TRUE	0.0235209	0.0258291	0.196001	0.129317	0.163994	0.0167153	0.042546	0.0141519	0.318497	0.102269	0.0310653	0.024115	0.0170085	0.058028	0.0150761	0.0143704	0.0178337	0.0207257	0.0465737	0.0153344	0.0192217	0.0359649	0.0393087	0.0117965
cg10777851	CD200	0.00885147	0.0811838	0.0345623	0.326383	-0.291821	1	166	TRUE	0.0461859	0.0539301	0.0308707	0.326383	0.0666834	0.0528872	0.0604442	0.0297343	0.0706291	0.0740898	0.031852	0.0336256	0.0248387	0.0291123	0.0176444	0.0156869	0.0390429	0.0174344	0.0696402	0.0513901	0.0325022	0.0417902	0.0607711	0.0185412
cg06993413	DPP8	9.89162e-05	0.115607	0.0265712	0.31241	-0.285839	1	162	TRUE	0.132893	0.0558232	0.0775828	0.31241	0.0330646	0.0732989	0.149697	0.0295568	0.213108	0.0786399	0.0497767	0.0230834	0.0262473	0.024984	0.015871	0.0208287	0.0166497	0.0151679	0.042868	0.0147626	0.0560218	0.0228619	0.0333358	0.00953784
cg16745616	ANGPTL4	0.00191102	0.102566	0.0578374	0.341256	-0.283419	1	155	TRUE	0.0768952	0.0573168	0.056398	0.0724676	0.0954317	0.0756719	0.341256	0.100387	0.0741151	0.0757238	0.0648637	0.0504156	0.0600666	0.071517	0.0683278	0.0507869	0.0425958	0.0479968	0.0794642	0.0670466	0.0603392	0.0540749	0.0519359	0.0402922
cg03891319	ACY1	0.00384448	0.0729048	0.0252784	0.305938	-0.28066	1	725	TRUE	0.0989728	0.0596694	0.0260233	0.305938	0.0273173	0.0168189	0.0458024	0.0548337	0.0384704	0.0552016	0.0447239	0.0435258	0.0215211	0.0372315	0.0296575	0.0158796	0.0213264	0.0178302	0.0241032	0.0187503	0.0206656	0.0251729	0.0224068	0.0111025
cg10770529	ZNF274	0.00885147	0.0638175	0.0215578	0.30082	-0.279262	1	768	TRUE	0.041148	0.0448842	0.0806754	0.0330457	0.0233721	0.30082	0.0455939	0.0165028	0.0177549	0.0343779	0.0175067	0.019563	0.0307283	0.02256	0.0238602	0.0140794	0.0155882	0.0120075	0.0298562	0.0543922	0.0120998	0.022889	0.0178208	0.00885786
cg23034818	BTBD6	1.22371e-05	0.0825814	0.0339938	0.31318	-0.279186	1	419	TRUE	0.31318	0.0648834	0.044498	0.116813	0.042776	0.0573895	0.0528621	0.0428756	0.0519339	0.0386027	0.043106	0.0427365	0.038559	0.0382785	0.0335371	0.0265111	0.0371655	0.023597	0.0370792	0.0251421	0.0374174	0.0278871	0.0379063	0.0269905
cg05732530	DUSP2	0.0305875	0.043386	0.010582	0.288069	-0.277487	1	119	TRUE	0.0368947	0.019675	0.288069	0.0209422	0.00530579	0.0151991	0.0112633	0.00639313	0.0246095	0.00550814	0.00687852	0.00586097	0.0107079	0.00941238	0.00709271	0.00617436	0.00481418	0.00715286	0.00545856	0.00624597	0.0643901	0.00448567	0.00391202	0.00556183
cg01199721	GCN1L1	0.00590846	0.0967961	0.0336803	0.310809	-0.277129	1	251	TRUE	0.310809	0.118051	0.0449932	0.0670845	0.028397	0.200823	0.0627895	0.0395027	0.057923	0.0375879	0.0415354	0.0557347	0.0436002	0.0361032	0.0258482	0.01372	0.0177498	0.0179071	0.0789699	0.0201215	0.0226951	0.0378054	0.0469297	0.0128041
cg10482024	AK3L1	7.13828e-06	0.104398	0.0345383	0.311642	-0.277104	1	190	TRUE	0.0588118	0.0785655	0.0817541	0.0819115	0.0662245	0.311642	0.0831311	0.103847	0.126016	0.0520768	0.0281588	0.0303605	0.0310704	0.0502929	0.0298407	0.0221653	0.0195977	0.0258711	0.0498657	0.0691039	0.0348832	0.0292733	0.0416918	0.0213611
cg15059932	ZNF236	0.0484037	0.0925972	0.0280438	0.304018	-0.275974	1	883	TRUE	0.304018	0.0434488	0.219603	0.037229	0.170011	0.018817	0.0202877	0.0524131	0.0271259	0.0330194	0.0505174	0.0212262	0.0222523	0.0315934	0.0234747	0.0111451	0.0165263	0.0331157	0.0382957	0.0215192	0.018583	0.0188902	0.0253252	0.0601492
cg03920233	DOC2A	0.000503759	0.0480643	0.00724078	0.282661	-0.275421	1	298	TRUE	0.0472009	0.0239452	0.00829166	0.0217271	0.0148481	0.282661	0.00816121	0.00743063	0.0572865	0.00908987	0.006509	0.00642536	0.0057154	0.0104152	0.00696939	0.00504961	0.0061477	0.00571449	0.00863341	0.0115334	0.00649793	0.00672744	0.00898998	0.0060427
cg06974755	RALGDS	0.010735	0.0704016	0.0288948	0.303209	-0.274314	1	370	TRUE	0.0402624	0.0796379	0.0662096	0.0263791	0.0202349	0.0480396	0.303209	0.0343892	0.0454779	0.0401762	0.0168539	0.0263404	0.0166138	0.0220925	0.0198195	0.0135582	0.0197952	0.0242	0.0677742	0.0629091	0.0206746	0.0141282	0.0700931	0.00967385
cg22782492	VHL	0.00306742	0.0843997	0.0335715	0.305852	-0.272281	1	688	TRUE	0.0391257	0.0961281	0.0315977	0.0439969	0.0797917	0.0690853	0.102529	0.0363863	0.305852	0.0395042	0.0571748	0.0568177	0.0394861	0.0379364	0.0320971	0.0193008	0.0272357	0.0313683	0.036212	0.0286596	0.0209505	0.0418789	0.0252215	0.0156613
cg09126273	PTPRO	0.00384448	0.138529	0.0605803	0.331757	-0.271176	1	388	TRUE	0.199212	0.331757	0.0604543	0.115607	0.0810471	0.163954	0.0783788	0.134155	0.163655	0.0570732	0.0834392	0.0560957	0.0782754	0.0958357	0.0392821	0.0478089	0.0685676	0.0822844	0.0413931	0.0260304	0.114607	0.0312461	0.0667212	0.0165374
cg17814481	FBP1	0.00725148	0.0821259	0.0346599	0.305345	-0.270685	1	363	TRUE	0.0569566	0.0400175	0.0371693	0.0454984	0.0329038	0.172109	0.0362664	0.0351678	0.305345	0.0598253	0.0206228	0.0206097	0.0348526	0.0435093	0.0175753	0.0155392	0.0371253	0.0222549	0.0347743	0.102453	0.026176	0.0347622	0.0414841	0.0335003
cg02604290	CYP24A1	0.00115232	0.108725	0.035991	0.306495	-0.270504	1	65	TRUE	0.159032	0.167795	0.0618666	0.306495	0.0438302	0.12335	0.0596842	0.0837862	0.0530624	0.0283473	0.0318658	0.0567516	0.0345381	0.0407841	0.0202736	0.0195205	0.0244609	0.0280535	0.0546979	0.030222	0.0419074	0.063344	0.0401008	0.0173537
cg13687831	MCM10	0.00725148	0.0454317	0.0120693	0.279357	-0.267287	1	422	TRUE	0.0268428	0.0130435	0.00967403	0.0165003	0.0311807	0.0107407	0.279357	0.0223485	0.0222783	0.0223511	0.00603753	0.0108931	0.0116547	0.0209213	0.012803	0.0103593	0.00717138	0.00831202	0.0106768	0.0106449	0.00984153	0.00720985	0.0139328	0.0285119
cg10245048	TNFRSF10A	0.0305875	0.0606919	0.0244858	0.290889	-0.266403	1	70	TRUE	0.290889	0.0334388	0.0379424	0.0338983	0.0206126	0.0251892	0.0260379	0.0328669	0.0272326	0.0788111	0.015401	0.0181414	0.0269986	0.031869	0.0174202	0.0157827	0.0158006	0.0125555	0.0330918	0.0479728	0.0221523	0.046424	0.0278839	0.0113076
cg01519742	JAKMIP1	0.000503759	0.0593526	0.0132071	0.274392	-0.261185	1	191	TRUE	0.0869299	0.274392	0.0226654	0.0260902	0.0126773	0.0257381	0.0151445	0.0354433	0.076813	0.017633	0.00990692	0.0197527	0.0182367	0.0156945	0.0093895	0.011493	0.00982465	0.00909148	0.017189	0.0140509	0.0133821	0.0103037	0.0128135	0.0137702
cg12529801	PRO0149	6.83236e-05	0.0502326	0.0120088	0.272731	-0.260722	1	832	TRUE	0.0268433	0.0423613	0.0385336	0.0302157	0.013541	0.0150406	0.0165868	0.0316329	0.272731	0.01484	0.00801828	0.0089098	0.00939267	0.0120764	0.0115626	0.00908812	0.0127309	0.0101424	0.0133098	0.0248245	0.00892599	0.0128021	0.0177372	0.00860236
cg06607866	AIP	0.00306742	0.083588	0.0322216	0.292467	-0.260245	1	288	TRUE	0.0472348	0.0689986	0.0824734	0.0632536	0.0319925	0.0897108	0.292467	0.0259833	0.0815595	0.0522072	0.0324497	0.0226477	0.0197012	0.0274513	0.0192325	0.0225684	0.0336014	0.0369792	0.0340232	0.0700323	0.0254998	0.0380249	0.0537634	0.0151275
cg17009433	GLDC	2.03951e-06	0.0996298	0.023953	0.282655	-0.258702	1	36	TRUE	0.0624137	0.199205	0.121504	0.0741511	0.0480414	0.0732001	0.0425432	0.282655	0.0453778	0.0472067	0.0175671	0.0305661	0.0183158	0.0326142	0.0221178	0.0134177	0.0168179	0.0290939	0.032301	0.0426127	0.0207608	0.0175662	0.0241208	0.0174697
cg23391006	OXTR	0.000884127	0.0643708	0.0204648	0.276351	-0.255886	1	21	TRUE	0.0530755	0.0369213	0.276351	0.052169	0.0341873	0.0205009	0.0779923	0.0231028	0.0403992	0.0290094	0.02419	0.0249367	0.017007	0.0240098	0.0155609	0.0092841	0.0160827	0.0132181	0.0320574	0.0233796	0.01824	0.0341454	0.0249748	0.00942092
cg22395019	GALNT14	0.00191102	0.0843073	0.0395315	0.294414	-0.254882	1	121	TRUE	0.0534136	0.0507234	0.294414	0.0530682	0.0659202	0.0579606	0.046187	0.0592012	0.0951368	0.0670484	0.0301175	0.050893	0.0288729	0.0342594	0.030785	0.0266457	0.038372	0.0250379	0.0718941	0.0264026	0.029405	0.0955919	0.0452489	0.0199146
cg24662718	VAV3	0.0417171	0.0927759	0.0482301	0.301102	-0.252872	1	70	TRUE	0.138245	0.0994777	0.0460857	0.0828541	0.0451389	0.301102	0.0596209	0.055916	0.0771973	0.022121	0.0459126	0.0476313	0.106216	0.0515392	0.0643333	0.0337283	0.0368247	0.0290276	0.0559766	0.037549	0.0434086	0.0372735	0.0344197	0.051381
cg14046986	RCSD1	0.0358066	0.0448895	0.0149048	0.264435	-0.24953	1	41	TRUE	0.264435	0.0169208	0.0132448	0.0161545	0.0219154	0.0296254	0.023443	0.0207115	0.0116857	0.0307589	0.0170572	0.01398	0.0131798	0.0151614	0.0132684	0.0101188	0.00997382	0.00561046	0.0197197	0.0237672	0.0145214	0.0201469	0.0172216	0.0149412
cg00763679	SEPT2	0.015536	0.0687364	0.0366822	0.283676	-0.246994	1	525	TRUE	0.0460412	0.0483507	0.032971	0.0461741	0.0364742	0.0476418	0.0411967	0.283676	0.0419776	0.0628604	0.0261429	0.0329805	0.0324337	0.0262042	0.0266577	0.0297412	0.0279689	0.0199397	0.0435457	0.0954879	0.0340128	0.0525474	0.0463631	0.0195254
cg03379131	ADAM15	0.0417171	0.0741933	0.0230261	0.267864	-0.244838	1	519	TRUE	0.0404272	0.0238844	0.267864	0.181208	0.0920133	0.0144032	0.0406404	0.018974	0.024237	0.0382813	0.023946	0.0238478	0.0221888	0.0308623	0.0135694	0.0115872	0.0241363	0.0248942	0.041419	0.0157911	0.0183014	0.0297201	0.0304418	0.0116598
cg00679738	FAM89A	0.0185453	0.0684095	0.0209871	0.265346	-0.244359	1	739	TRUE	0.0247854	0.265346	0.0407859	0.0369925	0.0130908	0.143178	0.0833932	0.034892	0.0232296	0.0184025	0.028121	0.02405	0.0314277	0.0200441	0.0190504	0.0151413	0.016044	0.0174899	0.0159481	0.0208162	0.015181	0.0458822	0.0137607	0.0108622
cg22141781	NDUFA12	0.00725148	0.11678	0.0412456	0.285355	-0.244109	1	193	TRUE	0.0358675	0.0491934	0.227489	0.137162	0.0342807	0.0551738	0.0625823	0.164032	0.285355	0.116667	0.051142	0.0357798	0.0294781	0.026453	0.0197244	0.0208554	0.0379061	0.0747835	0.0719753	0.0786585	0.0366097	0.0317608	0.0439143	0.0183972
cg07448460	GGH	0.00243211	0.087959	0.0323722	0.273422	-0.241049	1	493	TRUE	0.144123	0.0496479	0.104088	0.0503512	0.0318747	0.273422	0.0750718	0.0295897	0.0804582	0.0409631	0.0580818	0.0473585	0.0367969	0.0409342	0.0264374	0.0266618	0.0223063	0.0165257	0.0519722	0.0238526	0.030982	0.0354743	0.0203616	0.015465
cg14534464	NFE2L3	0.000141746	0.0735786	0.0282544	0.262983	-0.234729	1	227	TRUE	0.0334262	0.0544545	0.0369527	0.262983	0.0775479	0.052759	0.0443193	0.0346284	0.0745226	0.0641917	0.0248549	0.0430748	0.025904	0.0250836	0.0267528	0.0335317	0.0213497	0.016942	0.0272565	0.0461911	0.0257098	0.0325198	0.0353602	0.0110305
cg14106085	FOXD2	0.0014919	0.0686945	0.0319556	0.264451	-0.232496	1	580	TRUE	0.0589431	0.0490992	0.0477806	0.264451	0.0681478	0.04	0.0459706	0.0349025	0.0415981	0.0360513	0.033944	0.0304464	0.045207	0.0515569	0.0263454	0.024749	0.033241	0.0197199	0.021725	0.0572214	0.0266349	0.02509	0.0263546	0.025143
cg07850604	INSM2	0.0185453	0.0610656	0.0373878	0.268918	-0.23153	1	195	TRUE	0.0285764	0.0422541	0.045149	0.0363785	0.0310534	0.0582789	0.0267425	0.268918	0.0398074	0.0334972	0.0981772	0.1318	0.0298886	0.0394705	0.0280996	0.0125946	0.0166675	0.0259565	0.0351629	0.0198394	0.0239214	0.0143645	0.0214814	0.0260046
cg00769520	ST8SIA1	0.0129529	0.0530738	0.0237265	0.253948	-0.230221	1	817	TRUE	0.0398914	0.0411201	0.0304139	0.253948	0.0192632	0.0299114	0.0311435	0.0240308	0.037079	0.023937	0.0220525	0.0312078	0.0490366	0.0216714	0.0292705	0.0180357	0.0222142	0.0152619	0.0238052	0.0157265	0.0158512	0.02476	0.0188272	0.02445
cg18192417	NEBL	0.0305875	0.123612	0.0606417	0.290005	-0.229363	1	640	TRUE	0.0546994	0.290005	0.258019	0.0472166	0.0402178	0.0599678	0.105344	0.0916272	0.164639	0.12439	0.0471752	0.0326384	0.0503139	0.0508132	0.0382684	0.0166254	0.0426508	0.0411559	0.120378	0.100259	0.0875662	0.0628203	0.136085	0.0222349
cg00164898	MAPK11	0.00243211	0.078641	0.0345905	0.261841	-0.227251	1	348	TRUE	0.261841	0.0438901	0.0679353	0.117342	0.0516758	0.0418529	0.0517513	0.0312996	0.0700412	0.0487805	0.0378637	0.0441102	0.0336313	0.0394379	0.0434159	0.0149926	0.0399057	0.0236464	0.0456083	0.0240027	0.0148675	0.0612218	0.0427932	0.0187697
cg24549507	C6orf145	0.00384448	0.0839214	0.0376126	0.262738	-0.225126	1	818	TRUE	0.0421266	0.051394	0.149188	0.060282	0.105637	0.0389498	0.053158	0.0333333	0.262738	0.0424066	0.0319214	0.0296277	0.0293019	0.0390551	0.0309753	0.0272329	0.0299061	0.0826524	0.0664037	0.0324319	0.0245285	0.0316706	0.0547065	0.0161619
cg15425280	GRIA2	0.00306742	0.114258	0.0522116	0.276213	-0.224002	1	355	TRUE	0.116145	0.276213	0.116997	0.168732	0.12184	0.0494282	0.108514	0.0609369	0.0715411	0.0522369	0.0506371	0.0653486	0.0836141	0.0786338	0.0266542	0.040977	0.035123	0.0303915	0.0688194	0.0485528	0.0666568	0.0499608	0.0582052	0.0273879
cg20546002	COL23A1	0.0129529	0.0682848	0.0177796	0.241736	-0.223956	1	180	TRUE	0.241736	0.0391354	0.0272837	0.045621	0.0156545	0.202215	0.0446811	0.0160381	0.0395071	0.0109771	0.020069	0.0201313	0.026114	0.0126386	0.0112787	0.00690776	0.0132737	0.0400226	0.0127778	0.0142805	0.0233496	0.0243453	0.0158736	0.00785219
cg13682722	C14orf102	0.0014919	0.123969	0.0478026	0.270898	-0.223095	1	289	TRUE	0.039053	0.0999916	0.270898	0.115192	0.0557561	0.090192	0.16965	0.0587838	0.199548	0.14063	0.0242662	0.0606436	0.0383293	0.0894052	0.0743971	0.0273758	0.024701	0.0137492	0.0555654	0.0353876	0.0909531	0.0781309	0.0468047	0.00952698
cg03928182	PTPRR	0.00885147	0.113391	0.0621403	0.285125	-0.222985	1	76	TRUE	0.0912831	0.101029	0.168646	0.0675721	0.0670474	0.285125	0.147827	0.0821903	0.0697274	0.0534579	0.0726804	0.0895231	0.0639084	0.0762312	0.0558561	0.0400911	0.039877	0.0500845	0.080037	0.052585	0.0567757	0.0753856	0.0620561	0.0548735
cg26081162	C6orf141	0.0358066	0.0832341	0.0503529	0.272411	-0.222058	1	61	TRUE	0.0430395	0.0740273	0.0558492	0.272411	0.058026	0.0668928	0.0721875	0.0797729	0.0475272	0.0626076	0.0402273	0.0728252	0.0533386	0.0937574	0.0344168	0.0348095	0.0293201	0.040957	0.0606896	0.0435946	0.0492901	0.0401588	0.0807075	0.0308474
cg04603184	RNF182	0.00725148	0.0611469	0.0335238	0.255225	-0.221701	1	274	TRUE	0.0345105	0.0401426	0.255225	0.0356551	0.0408904	0.0296623	0.0494646	0.0332916	0.0413104	0.0513163	0.0280505	0.0329844	0.0318837	0.0360833	0.0226849	0.0165773	0.0275019	0.0231406	0.0281827	0.0568227	0.0223422	0.0880299	0.0330426	0.022007
cg09630437	SLC39A3	0.000197832	0.150805	0.0724297	0.291604	-0.219174	1	227	TRUE	0.0613756	0.291604	0.115258	0.200314	0.0970945	0.206534	0.128112	0.105132	0.152427	0.150202	0.0867656	0.0734737	0.0853302	0.100649	0.0848517	0.0509035	0.0704687	0.0659936	0.0868085	0.0901065	0.0556795	0.0673183	0.0539665	0.0416995
cg00796728	FUT4	0.0358066	0.0533423	0.0137213	0.232445	-0.218723	1	229	TRUE	0.0139281	0.0137365	0.0138756	0.00886308	0.232445	0.0175898	0.0287595	0.0152598	0.119067	0.0698992	0.0127146	0.0126798	0.0183951	0.0172113	0.00988142	0.00755655	0.0113222	0.0077935	0.0129472	0.0257632	0.0104131	0.0169179	0.0161758	0.012327
cg09009111	EMILIN2	0.00590846	0.0983017	0.0505546	0.266948	-0.216394	1	281	TRUE	0.266948	0.104809	0.0497665	0.0938199	0.0564875	0.112941	0.0623708	0.0638353	0.126708	0.0453305	0.0293138	0.0441304	0.0527286	0.0705261	0.0443342	0.0533063	0.0437545	0.0351296	0.0560915	0.065971	0.0331515	0.0221884	0.0401637	0.116975
cg19357849	ELAVL1	0.0185453	0.0616287	0.0712402	0.287345	-0.216105	1	564	TRUE	0.0174728	0.0384445	0.287345	0.0576713	0.0382456	0.0221965	0.0249971	0.0223199	0.0378109	0.0697833	0.0920659	0.0666605	0.0618966	0.104577	0.0430329	0.0980827	0.0627129	0.034499	0.0923729	0.0396905	0.0648624	0.0623187	0.0492946	0.125296
cg16614500	TMEM80	0.0305875	0.0800706	0.0450316	0.257683	-0.212651	1	939	TRUE	0.0562291	0.0714706	0.0661754	0.257683	0.0424935	0.0279005	0.0477159	0.0509844	0.0611885	0.118865	0.0543357	0.0418304	0.122287	0.0413518	0.0431225	0.022048	0.0296893	0.0114253	0.04213	0.0528615	0.034903	0.0226171	0.0633081	0.0485325
cg13494498	TUBB3	0.000197832	0.139343	0.054838	0.266743	-0.211905	1	469	TRUE	0.170777	0.17363	0.266743	0.143071	0.106411	0.173498	0.0776629	0.0492659	0.155726	0.0766428	0.0768531	0.0856868	0.0399465	0.0702392	0.0269496	0.0307795	0.0752186	0.0352626	0.0673473	0.0674834	0.0674173	0.0552763	0.0467553	0.0225171
cg18896687	MAFK	0.000503759	0.060659	0.0173478	0.227488	-0.210141	1	757	TRUE	0.0378594	0.0500608	0.110648	0.0587289	0.0215999	0.0307169	0.0201563	0.0320831	0.227488	0.0172478	0.013226	0.021298	0.0189164	0.0198322	0.0178281	0.0145112	0.0237162	0.0117149	0.0232303	0.0135032	0.014707	0.0238212	0.0168685	0.00969594
cg16400825	ITPR3	0.00384448	0.0588574	0.021003	0.231106	-0.210103	1	74	TRUE	0.0403683	0.09908	0.0294464	0.0396426	0.0215085	0.0405043	0.0473253	0.0261347	0.231106	0.0134578	0.0248402	0.0301155	0.024835	0.0243756	0.0240979	0.0242562	0.0188735	0.0160504	0.0187691	0.0233055	0.0196216	0.0223745	0.013449	0.00907783
cg12874092	VIM	1.22371e-05	0.0463476	0.00800703	0.215312	-0.207305	1	221	TRUE	0.215312	0.0177488	0.0228432	0.0316643	0.018968	0.0724442	0.0152192	0.0420255	0.0107474	0.0165033	0.00485609	0.00814178	0.0114839	0.0117718	0.00421303	0.0101681	0.00636436	0.00507972	0.00641424	0.0153042	0.00687974	0.00796858	0.00646113	0.00699181
cg16124337	UBE2J1	0.015536	0.0655099	0.0247202	0.229858	-0.205138	1	260	TRUE	0.0263525	0.0647738	0.229858	0.0318682	0.0222144	0.103738	0.0620132	0.0296635	0.0596076	0.0250095	0.0325796	0.0215143	0.0268714	0.0263373	0.0171505	0.0161749	0.0180063	0.0205348	0.0299152	0.0274997	0.0306379	0.0362725	0.0271081	0.01548
cg04940435	DNTTIP1	0.0484037	0.0923223	0.0441022	0.247429	-0.203327	1	285	TRUE	0.048959	0.0554064	0.151433	0.0492396	0.126222	0.247429	0.040119	0.0324571	0.0638269	0.108131	0.0380055	0.0404957	0.0266797	0.0426083	0.0280399	0.0168366	0.0643385	0.0400701	0.0588578	0.0352659	0.0722541	0.0761831	0.0678842	0.00991163
cg06148175	ACY3	0.00477959	0.173444	0.092353	0.294752	-0.202399	1	18	TRUE	0.294752	0.16774	0.142063	0.250292	0.140737	0.0832128	0.288602	0.107285	0.116374	0.14338	0.147089	0.135749	0.0628927	0.136174	0.0438156	0.0396633	0.121152	0.0532229	0.140259	0.0656436	0.132782	0.0622858	0.111128	0.0410861
cg03462055	TUBB2B	0.0220155	0.0572465	0.0325598	0.234639	-0.202079	1	315	TRUE	0.0311487	0.0484342	0.0181491	0.234639	0.0317974	0.037874	0.0412892	0.0730168	0.025255	0.030861	0.0265528	0.0261452	0.0355229	0.03031	0.0265814	0.0212112	0.0186588	0.0229799	0.130905	0.019634	0.0230864	0.0288047	0.0220745	0.0233714
cg23137807	MEIS2	0.015536	0.10491	0.0591986	0.259729	-0.20053	1	78	TRUE	0.259729	0.0685193	0.108628	0.131689	0.0937592	0.0577281	0.0799551	0.0558683	0.135702	0.0575208	0.0702377	0.0761022	0.0693235	0.0765037	0.0447062	0.0432471	0.0623652	0.0502105	0.0681588	0.0518451	0.0688469	0.0438386	0.0611431	0.0422522

## Sheet: chrRCC vs Onco
TargetID	SYMBOL	Wilcoxon p-value	Mean b-value_chrRCC	Mean b-value_Onco	Mean b-value_meth	Delta b-value	# of tumors w/ hypermethylation	Distance to TSS (bp)	CpG island	chrRCC	chrRCC	chrRCC	chrRCC	chrRCC	chrRCC	chrRCC	chrRCC	chrRCC	chrRCC	onco	onco	onco	onco	onco	onco	onco	onco	onco	onco	onco	onco	onco	onco	onco	onco	onco	onco	onco	onco	onco	onco	onco	onco	onco
cg18001427	C21orf6	0.0083921	0.188554	0.0628532	0.578841	-0.515987	2	92	TRUE	0.0428774	0.145729	0.111018	0.0380462	0.363743	0.793939	0.103514	0.074995	0.112058	0.0996198	0.0825234	0.0398251	0.0724694	0.114821	0.0961862	0.0725556	0.0515572	0.0474914	0.0481311	0.0704441	0.0653465	0.0744361	0.0755721	0.0324135	0.0850957	0.0583629	0.0414817	0.0462098	0.0507877	0.0436665	0.0579801	0.0319655	0.0663219	0.0759699	0.0697162
cg04055049	GPR153	0.0106358	0.134063	0.0415555	0.460737	-0.419181	2	518	TRUE	0.0582254	0.085724	0.377917	0.543557	0.0282028	0.0636876	0.040824	0.0524401	0.0564564	0.0335998	0.0325538	0.0409001	0.0263888	0.0148566	0.0353958	0.0226876	0.0286164	0.0262009	0.0457317	0.041122	0.0131609	0.0261358	0.0408092	0.0343004	0.0303598	0.0466183	0.0197574	0.0140289	0.101169	0.131286	0.0371177	0.0483416	0.0473227	0.0446777	0.0893478
cg24698622	PPP2CB	0.0310076	0.115728	0.0323947	0.444036	-0.411641	2	245	TRUE	0.51223	0.0355745	0.375841	0.0307232	0.0329422	0.0391678	0.0333389	0.0290245	0.0383938	0.0300431	0.0252203	0.0220101	0.019339	0.0317093	0.0254121	0.0342718	0.0370781	0.0385996	0.022935	0.026231	0.0173745	0.0233581	0.0382632	0.0334937	0.0333382	0.0271932	0.0247582	0.0220281	0.029703	0.0751489	0.0242694	0.0724293	0.0547907	0.0334467	0.0174671
cg01350700	DCXR	0.0133717	0.137407	0.0355232	0.408658	-0.373135	2	235	TRUE	0.0159459	0.0971409	0.0808008	0.456634	0.0407195	0.360682	0.0554892	0.0230697	0.0643369	0.179254	0.0421179	0.0702656	0.0468325	0.0629496	0.0310089	0.0301763	0.0302803	0.0249633	0.0341207	0.0297372	0.0286214	0.0314263	0.0196443	0.0654261	0.044832	0.0348469	0.017148	0.023353	0.0129963	0.0118108	0.0698936	0.0375273	0.0164331	0.0443624	0.0273062
cg19576304	RAX	0.00123745	0.135073	0.0479037	0.417362	-0.369458	2	603	TRUE	0.0775112	0.0604121	0.0737377	0.079566	0.0711873	0.46758	0.367144	0.0591709	0.0510768	0.0433441	0.0481723	0.026559	0.03591	0.0173145	0.0418871	0.0500513	0.0382909	0.0415392	0.0437541	0.0309152	0.032856	0.0309795	0.0759361	0.0559744	0.0475586	0.047385	0.0452592	0.0507989	0.076521	0.0775712	0.0428846	0.0708928	0.0709113	0.0697626	0.0279071
cg20387341	FGF10	0.0280863	0.138291	0.0596181	0.412108	-0.35249	2	498	TRUE	0.0664811	0.112419	0.0730714	0.366619	0.0769168	0.0655091	0.457598	0.0672317	0.0506816	0.0463849	0.040745	0.0352941	0.0368355	0.0476071	0.0644371	0.0697411	0.0481635	0.0467481	0.0739574	0.0403925	0.0404826	0.0970193	0.0605214	0.0597733	0.0833813	0.0640302	0.062619	0.0497197	0.0476659	0.0649387	0.0524267	0.0633094	0.0712796	0.0826926	0.086671
cg10647513	HBA1	0.00743128	0.11209	0.0359254	0.318449	-0.282523	2	524	TRUE	0.0378053	0.0546799	0.0821603	0.036346	0.249964	0.14524	0.0418972	0.386933	0.052623	0.0332536	0.0184895	0.0304207	0.0343954	0.0158571	0.0370458	0.0486819	0.046006	0.0478028	0.0199269	0.00720488	0.00970914	0.0265329	0.0553953	0.043656	0.0183107	0.0445422	0.0343039	0.0285504	0.0350121	0.0645936	0.032182	0.0586214	0.0663704	0.046018	0.0285051
cg18555440	MYOD1	0.0341745	0.126861	0.0572841	0.307962	-0.250678	2	528	TRUE	0.344985	0.102878	0.068641	0.06726	0.175682	0.116146	0.032985	0.0507041	0.27094	0.038386	0.0542945	0.0267786	0.0195913	0.0182166	0.0726218	0.0343238	0.0356576	0.0438576	0.0887117	0.0299944	0.0137674	0.0164619	0.0943705	0.0647243	0.0385317	0.106068	0.0331639	0.0656327	0.0695463	0.114084	0.0267065	0.132243	0.0634035	0.125058	0.0442918
cg22881914	NID2	0.037603	0.0985129	0.0311936	0.280997	-0.249803	2	201	TRUE	0.25767	0.304324	0.140103	0.0372677	0.0470106	0.0740472	0.0107955	0.0294357	0.0138835	0.0705923	0.0172315	0.060613	0.0272785	0.0393968	0.0311504	0.0422691	0.0373648	0.036539	0.0509541	0.0424465	0.0149438	0.0114597	0.0163934	0.0122765	0.0114379	0.0108316	0.00944419	0.00961157	0.0395093	0.0662781	0.0222008	0.105962	0.0194958	0.0268833	0.0178695
cg08694544	RTBDN	0.00123745	0.106603	0.0277471	0.542731	-0.514983	1	2	TRUE	0.542731	0.0666112	0.0293086	0.0344286	0.037667	0.184326	0.0502969	0.0702577	0.0251041	0.0253033	0.0340397	0.023664	0.0232261	0.0233626	0.0146285	0.017803	0.0222604	0.0382041	0.0155791	0.0248785	0.0158955	0.0348806	0.0447626	0.0376979	0.0180407	0.0130675	0.0195003	0.0291451	0.0950968	0.0208719	0.0212236	0.032204	0.0319934	0.0287976	0.012854
cg23037403	ZNF454	0.00105828	0.170605	0.0767781	0.563978	-0.4872	1	41	TRUE	0.143365	0.155167	0.0613878	0.173747	0.0771022	0.563978	0.112184	0.0929491	0.103689	0.222485	0.0526596	0.139115	0.049011	0.0423274	0.0915651	0.102642	0.0705896	0.0751184	0.0694426	0.0456824	0.0416642	0.0872016	0.12426	0.0666308	0.08337	0.0847719	0.0418643	0.0710083	0.0967561	0.0554767	0.0619536	0.072662	0.13733	0.0853372	0.071012
cg02564733	ADAMTS15	0.00259218	0.114769	0.048065	0.485623	-0.437558	1	205	TRUE	0.0794003	0.0549419	0.0886626	0.0601265	0.111964	0.0444557	0.485623	0.0473792	0.117879	0.0572603	0.0445262	0.035477	0.0316504	0.0183732	0.0407281	0.0409692	0.0483753	0.0829626	0.0582748	0.0578337	0.0444571	0.0354172	0.0712307	0.0343297	0.0406012	0.041555	0.0284418	0.0467505	0.058448	0.0509737	0.0433139	0.0646636	0.0589954	0.0803286	0.0429483
cg16098981	C20orf39	0.00945707	0.0992522	0.0424157	0.406223	-0.363807	1	30	TRUE	0.117005	0.0732507	0.0261828	0.0446377	0.0490113	0.104842	0.406223	0.0774648	0.0513737	0.0425318	0.0245972	0.0479204	0.0334598	0.0522752	0.0360579	0.0362277	0.0288925	0.030322	0.0745217	0.0279091	0.0283855	0.022788	0.0583552	0.0429503	0.0486508	0.0251337	0.0371206	0.0377731	0.0557125	0.0342652	0.0342258	0.125059	0.0490721	0.0390266	0.0296913
cg23473904	COL6A2	0.00945707	0.0678592	0.024932	0.379741	-0.354809	1	352	TRUE	0.0604539	0.0453726	0.025671	0.0268928	0.0327703	0.379741	0.0249987	0.0302493	0.0340315	0.0184108	0.0241006	0.0140114	0.021076	0.0140286	0.0242482	0.0191416	0.0188496	0.0235085	0.0310717	0.0221792	0.0218332	0.0775761	0.0259164	0.0318396	0.0212515	0.0200399	0.0134593	0.009957	0.0250643	0.0400202	0.0184068	0.0298395	0.0386232	0.0259007	0.0113555
cg00625653	WNT7A	0.000902443	0.102511	0.0353988	0.383555	-0.348156	1	391	TRUE	0.214335	0.0698051	0.0329691	0.0475499	0.0485495	0.0972009	0.038612	0.383555	0.0366758	0.0558583	0.0342476	0.0397345	0.0269985	0.0347173	0.0256639	0.0342307	0.0291717	0.0412732	0.0422675	0.0375	0.0298192	0.0476438	0.0364619	0.0372755	0.0358659	0.0290811	0.0246223	0.0197376	0.0553938	0.0300112	0.0381899	0.0352798	0.0403452	0.0534911	0.0259474
cg09260089	NKX6-2	0.037603	0.0962108	0.0483524	0.392773	-0.344421	1	408	TRUE	0.392773	0.0979938	0.0657277	0.0619752	0.0534409	0.0985494	0.0439534	0.0652039	0.0479745	0.0345157	0.0451375	0.0387597	0.0336908	0.0228368	0.0463067	0.0521909	0.0463521	0.0914183	0.0692288	0.0422521	0.0524596	0.0527674	0.0665208	0.0719408	0.0486672	0.0468812	0.0539885	0.0334354	0.0492167	0.0522515	0.0255003	0.0545327	0.0485163	0.0379284	0.0260305
cg15156078	RASGRF1	0.0229252	0.10642	0.0587957	0.399322	-0.340526	1	573	TRUE	0.0575134	0.0747927	0.0852368	0.0417073	0.060813	0.052859	0.399322	0.0923146	0.112126	0.0875141	0.0810918	0.0654147	0.0540827	0.055607	0.126041	0.0804545	0.072103	0.0429369	0.0537605	0.0308908	0.0249643	0.0289289	0.0590858	0.0509727	0.0518424	0.0822397	0.0364495	0.0494167	0.0566193	0.0760066	0.0395516	0.0518996	0.102481	0.0568246	0.0402289
cg01968178	REEP1	0.00945707	0.0946248	0.0496632	0.38881	-0.339147	1	261	TRUE	0.0394073	0.0504498	0.0604831	0.0612885	0.0608424	0.0934259	0.0683799	0.38881	0.0676912	0.0554696	0.0665837	0.0510224	0.0372547	0.0719743	0.0423696	0.0389166	0.0516572	0.0431058	0.0504189	0.050832	0.0609795	0.0367353	0.0456929	0.113514	0.0528443	0.0415024	0.0238138	0.0386305	0.0649522	0.0539173	0.0521607	0.039758	0.0412384	0.05242	0.0192849
cg19883905	CIDEA	0.0133717	0.101331	0.0433828	0.376119	-0.332736	1	346	TRUE	0.088305	0.10049	0.0409866	0.0925273	0.0791694	0.125928	0.0294209	0.0402684	0.376119	0.0400917	0.0310789	0.0263963	0.0257831	0.0259118	0.0472646	0.0505566	0.0436858	0.0352995	0.0451171	0.0263212	0.0187204	0.0317113	0.0449353	0.0739567	0.0504905	0.0281518	0.0223869	0.0595082	0.0477644	0.0587193	0.0360234	0.090473	0.0613128	0.0770725	0.0259297
cg19657082	ZMPSTE24	0.0453043	0.0985418	0.0504161	0.38241	-0.331994	1	282	TRUE	0.0370381	0.0825353	0.0441613	0.0497026	0.38241	0.0457705	0.115868	0.0506122	0.0736804	0.103639	0.0504549	0.0374069	0.03484	0.0202773	0.0562478	0.0368278	0.0468629	0.0447081	0.0352074	0.0382816	0.0391995	0.0382504	0.0649385	0.030662	0.0783422	0.0731438	0.0310977	0.0782361	0.0847753	0.0479849	0.0470478	0.0778007	0.0541002	0.0767099	0.037
cg15439862	DSC3	0.0496086	0.137031	0.067022	0.39361	-0.326588	1	96	TRUE	0.39361	0.20099	0.136369	0.0690232	0.113219	0.230196	0.0477708	0.0665503	0.075151	0.037427	0.0341412	0.0290028	0.0385849	0.0318197	0.0588725	0.0602014	0.0705771	0.0935647	0.0808408	0.0447054	0.0455943	0.0847587	0.132577	0.132479	0.0899422	0.0666953	0.0878034	0.0578541	0.0446853	0.0447334	0.0419601	0.0879515	0.0992878	0.0814985	0.0354177
cg16263182	HBA2	0.00167708	0.0908935	0.0312257	0.347552	-0.316327	1	524	TRUE	0.0405417	0.0659301	0.0998921	0.0653613	0.347552	0.0690859	0.040832	0.12338	0.0307053	0.0256541	0.0199168	0.0322856	0.0198562	0.0103724	0.0349983	0.0495442	0.048076	0.046312	0.0237135	0.00824271	0.0113351	0.0106249	0.0246593	0.0263158	0.0152355	0.0188836	0.0388891	0.0248209	0.0494792	0.0778968	0.0250487	0.0354512	0.0526146	0.0308969	0.0451726
cg07273415	CYBASC3	0.00167708	0.077657	0.0307785	0.336819	-0.30604	1	338	TRUE	0.0263466	0.0541694	0.0357799	0.121435	0.0361995	0.0385127	0.336819	0.0315323	0.0467008	0.0490754	0.0267573	0.0243667	0.0203699	0.0231563	0.0372923	0.0285654	0.0344164	0.0461224	0.0189045	0.0222911	0.0257737	0.0245841	0.0351832	0.0261671	0.053219	0.0348096	0.016245	0.0258427	0.0355973	0.0217377	0.0334215	0.0353634	0.0468722	0.0413261	0.0310784
cg24916177	RGC32	0.0149494	0.058599	0.0229519	0.321505	-0.298553	1	49	TRUE	0.0362653	0.0296961	0.0344888	0.0389991	0.0202612	0.0253481	0.0274557	0.321505	0.0350377	0.0169337	0.0169303	0.0265669	0.0180708	0.0197048	0.0246712	0.0295203	0.0283589	0.0214262	0.0287809	0.0152342	0.0186658	0.0204451	0.0150155	0.0214502	0.0190294	0.0332233	0.0128983	0.0123632	0.0218498	0.0254444	0.0285202	0.040595	0.0285876	0.0280919	0.0183539
cg21296230	GREM1	0.0185806	0.144069	0.0670831	0.365227	-0.298144	1	331	TRUE	0.253195	0.196869	0.0629185	0.173336	0.113038	0.365227	0.0564545	0.0521054	0.123569	0.0439816	0.0521092	0.039469	0.0321664	0.0445519	0.0248786	0.0380035	0.0590841	0.130911	0.104317	0.0473737	0.139158	0.0430181	0.144564	0.0716548	0.035505	0.0963759	0.0637808	0.0367063	0.0516231	0.0766959	0.0595932	0.10156	0.0689258	0.0742263	0.0408251
cg15752043	NANOS1	0.0310076	0.0660308	0.0319024	0.326925	-0.295022	1	727	TRUE	0.0751462	0.326925	0.030149	0.0319747	0.0173403	0.046608	0.039435	0.0193193	0.0378595	0.035551	0.0186372	0.019225	0.0152737	0.015543	0.0281277	0.0979743	0.0352283	0.0220232	0.0225713	0.0185656	0.0292676	0.0285856	0.0172645	0.0132933	0.060284	0.0304629	0.0178476	0.00789352	0.0373467	0.0289316	0.0247589	0.0743683	0.0229909	0.0963788	0.0147164
cg21273125	ABHD2	0.0106358	0.109394	0.0450461	0.334883	-0.289837	1	166	TRUE	0.0212853	0.116707	0.0400887	0.334883	0.0473661	0.0990319	0.127199	0.0395283	0.0907049	0.177142	0.0536448	0.040304	0.0711819	0.0295934	0.0983556	0.0248232	0.0290153	0.0260898	0.0296455	0.0259371	0.0306256	0.030398	0.100606	0.036343	0.0887358	0.0529257	0.0792649	0.0206897	0.0370149	0.0324554	0.0241534	0.0352719	0.055205	0.0476312	0.0262411
cg19063972	SOX21	0.0453043	0.0694213	0.0189935	0.305306	-0.286313	1	519	TRUE	0.182819	0.0261679	0.0286569	0.0194512	0.0342297	0.0597314	0.305306	0.015838	0.0130862	0.00892593	0.00975945	0.0106517	0.00827123	0.029662	0.0233121	0.0184752	0.0468213	0.0138467	0.0209171	0.031484	0.00495016	0.00979026	0.0169506	0.0484133	0.00631038	0.00673917	0.0116576	0.0126488	0.0100591	0.0420736	0.00944009	0.02165	0.020061	0.028016	0.0128767
cg12717203	FLJ90036	0.0119371	0.0635482	0.0538475	0.332016	-0.278168	1	60	TRUE	0.0326521	0.0296966	0.0303072	0.0286187	0.332016	0.0332321	0.0448843	0.0286347	0.0339938	0.0414472	0.0824222	0.0420567	0.0353119	0.0806452	0.0863091	0.0358891	0.0375897	0.0328042	0.0534625	0.0686192	0.0495249	0.0559491	0.0701378	0.032079	0.049447	0.0557646	0.0358185	0.0641405	0.0467775	0.0665241	0.0463202	0.06974	0.094633	0.0321407	0.02208
cg14879013	DTWD1	0.0253972	0.119407	0.0612552	0.329329	-0.268074	1	378	TRUE	0.0196919	0.0933919	0.0912961	0.0827345	0.0450751	0.0633277	0.329329	0.116008	0.1595	0.193714	0.0812271	0.0589252	0.0499795	0.081128	0.0890283	0.107428	0.0784081	0.0351115	0.109479	0.0549712	0.0670746	0.0530429	0.063845	0.0438571	0.0482954	0.090816	0.0283194	0.0322877	0.0248017	0.0424303	0.0143622	0.031166	0.120139	0.0738606	0.0513969
cg24341944	RSRC1	0.0083921	0.117644	0.0547996	0.319753	-0.264953	1	101	TRUE	0.027668	0.080072	0.0602562	0.0485959	0.0747554	0.101881	0.319753	0.101218	0.168703	0.193535	0.0682581	0.0318337	0.0342996	0.0516181	0.0437566	0.0576716	0.047561	0.0323665	0.0985962	0.0586195	0.034693	0.0205069	0.123383	0.0732883	0.0924499	0.105516	0.0197707	0.0538295	0.0471846	0.0271499	0.0186267	0.0412908	0.0862734	0.0596535	0.0417929
cg13687831	MCM10	0.037603	0.0454317	0.0182461	0.279357	-0.261111	1	422	TRUE	0.0268428	0.0130435	0.00967403	0.0165003	0.0311807	0.0107407	0.279357	0.0223485	0.0222783	0.0223511	0.0238412	0.0379604	0.011589	0.0157753	0.0109712	0.0162203	0.00796618	0.00910747	0.0109115	0.0114448	0.0138994	0.0172438	0.009963	0.0121994	0.0093176	0.127783	0.00712486	0.0108764	0.0101228	0.0141633	0.0116548	0.0184946	0.011566	0.0141421	0.0118136
cg05472874	SULT4A1	0.0280863	0.0555192	0.020317	0.281303	-0.260986	1	177	TRUE	0.281303	0.0204571	0.0488624	0.0305832	0.0519369	0.0333401	0.0385515	0.0154378	0.0178073	0.0169136	0.0189164	0.0141072	0.0170553	0.0246434	0.0290407	0.0204814	0.0143489	0.0339888	0.0241945	0.022373	0.00898728	0.0178155	0.034452	0.0116682	0.0141777	0.0178854	0.0141112	0.0291033	0.0092573	0.0204522	0.0119071	0.0233468	0.0436475	0.0241401	0.00782332
cg17793621	ATP10A	0.0413074	0.0578918	0.0290332	0.283045	-0.254011	1	270	TRUE	0.283045	0.0263908	0.0293995	0.0499753	0.0293108	0.0505304	0.0243287	0.0273996	0.0367873	0.0217504	0.0206278	0.0330482	0.0191584	0.0223635	0.0244543	0.0189497	0.0311634	0.0311664	0.126068	0.0291825	0.0216363	0.0201913	0.0314703	0.0187831	0.0217361	0.0195529	0.0217845	0.0181116	0.0322612	0.0295864	0.0360242	0.0251335	0.0282636	0.0285626	0.0165509
cg19430430	COL5A3	0.0341745	0.0637298	0.0343958	0.280276	-0.245881	1	176	TRUE	0.059267	0.280276	0.0333712	0.0357199	0.0430885	0.050508	0.0261789	0.0366956	0.0431822	0.0290099	0.0275012	0.0271031	0.0267663	0.0204619	0.0288686	0.0220839	0.0272018	0.0363363	0.0296598	0.0375474	0.0418095	0.024649	0.027262	0.0290823	0.0860932	0.0357759	0.0328288	0.0364979	0.0260502	0.0246219	0.0633446	0.0563325	0.0403132	0.0326479	0.0190558
cg16444968	CPNE7	0.0453043	0.102583	0.0691042	0.308047	-0.238943	1	453	TRUE	0.0891175	0.0918068	0.0610535	0.308047	0.0782138	0.0720404	0.0834584	0.10801	0.058496	0.0755838	0.0782812	0.0563264	0.0636775	0.106101	0.0506556	0.132385	0.055033	0.0443141	0.0949708	0.0618339	0.0528907	0.0615855	0.0720097	0.0830527	0.05398	0.0498855	0.0529475	0.0535172	0.0849349	0.0684019	0.0916562	0.0652729	0.101433	0.0620369	0.0304221
cg15792688	FLJ90036	0.0119371	0.0455	0.0404132	0.277418	-0.237005	1	291	TRUE	0.0109213	0.0305285	0.0196615	0.032967	0.277418	0.0131808	0.0162838	0.0158675	0.0216607	0.0165107	0.0486126	0.0261787	0.026769	0.0706498	0.0813008	0.0236151	0.0173082	0.0202461	0.0366375	0.0334145	0.0237603	0.049108	0.0591124	0.0159039	0.0363036	0.0413856	0.030044	0.060244	0.0225289	0.0673077	0.0135176	0.0382807	0.0756489	0.0428753	0.0495767
cg25434223	ELAVL3	0.0496086	0.0775779	0.0417788	0.278036	-0.236257	1	312	TRUE	0.0256087	0.0534945	0.0497012	0.278036	0.0644503	0.0404229	0.0636152	0.027834	0.0897184	0.0828976	0.0317357	0.0177971	0.0269028	0.0387739	0.0419794	0.084333	0.0572675	0.0406612	0.0479775	0.0171605	0.0323862	0.016081	0.0676091	0.0739761	0.0787337	0.0516506	0.0228365	0.0477707	0.0177561	0.0286103	0.0164259	0.0487643	0.0756155	0.0377059	0.0239607
cg04457979	KCNQ1DN	0.0453043	0.102582	0.0496041	0.282081	-0.232477	1	646	TRUE	0.227265	0.0950754	0.110752	0.0413691	0.0572028	0.282081	0.0314822	0.0546626	0.0469124	0.0790223	0.0245729	0.0272118	0.0310802	0.0467257	0.0571429	0.0557644	0.0742197	0.0332392	0.0487106	0.0629198	0.0563747	0.0314445	0.0599548	0.0735092	0.0404754	0.0417469	0.0573581	0.0485039	0.0231294	0.0664076	0.0208731	0.0696054	0.117706	0.0529647	0.0184619
cg14809191	FOXQ1	0.0453043	0.0587094	0.030551	0.262808	-0.232257	1	850	TRUE	0.0310216	0.262808	0.0355034	0.0446839	0.0261698	0.0302905	0.0527783	0.0306941	0.0400067	0.033138	0.0308682	0.0263934	0.0222029	0.0221794	0.0296554	0.0376952	0.0379107	0.0266534	0.0277152	0.0213415	0.0189977	0.036184	0.0375101	0.0354256	0.0341591	0.0281669	0.0147291	0.0325046	0.0280118	0.0269939	0.0233916	0.0576786	0.0322984	0.0531148	0.0219933
cg06318164	TMEM15	0.0280863	0.0708159	0.037925	0.264588	-0.226663	1	707	TRUE	0.0467233	0.0315167	0.264588	0.0366775	0.0435176	0.0501258	0.0467361	0.0430809	0.0374102	0.107783	0.0383102	0.0314157	0.0348506	0.0411944	0.0273628	0.0336405	0.0206583	0.0345784	0.046739	0.0429761	0.0263998	0.0520572	0.0340105	0.0385965	0.0283277	0.0362569	0.0225571	0.0283526	0.0557443	0.0325231	0.0872244	0.0502647	0.0381893	0.0438784	0.0220169
cg15107670	WT1	0.0119371	0.0588713	0.0264419	0.251286	-0.224844	1	328	TRUE	0.251286	0.0357055	0.0506103	0.0377641	0.0565829	0.060619	0.0266509	0.0220254	0.0224021	0.025067	0.0216681	0.0174088	0.0157558	0.0210569	0.023238	0.0215013	0.0268448	0.0209368	0.0221908	0.0183865	0.0203148	0.0291132	0.039053	0.0284851	0.0165757	0.0279573	0.0138506	0.0166983	0.0579634	0.0360127	0.0180656	0.0397985	0.0549647	0.0423809	0.0108269
cg27187881	NAGA	0.0280863	0.0892886	0.0571945	0.281445	-0.224251	1	428	TRUE	0.0750894	0.063024	0.0435828	0.0491021	0.054778	0.068252	0.0773509	0.281445	0.121236	0.0590257	0.0419196	0.0474993	0.0444594	0.0626437	0.0564013	0.0481895	0.0482337	0.0375234	0.0482902	0.0422621	0.0460356	0.0476795	0.0544088	0.0942206	0.0545785	0.0620721	0.0360798	0.0399325	0.121906	0.0625045	0.0485736	0.064358	0.096607	0.0898319	0.033651
cg19222480	UBE2C	0.00945707	0.0469585	0.0221368	0.243422	-0.221285	1	191	TRUE	0.0251568	0.01803	0.0150461	0.0371912	0.0234428	0.243422	0.0217089	0.019692	0.0443375	0.021558	0.0184444	0.0105983	0.0152636	0.0157969	0.0175021	0.0176099	0.0166566	0.142054	0.0160798	0.0161429	0.0159512	0.0153083	0.0210736	0.0180548	0.0116872	0.0155584	0.0123298	0.0124779	0.0199059	0.0253941	0.0139973	0.0256822	0.0264176	0.0223081	0.0111255
cg03928182	PTPRR	0.00224793	0.113391	0.0638916	0.285125	-0.221233	1	76	TRUE	0.0912831	0.101029	0.168646	0.0675721	0.0670474	0.285125	0.147827	0.0821903	0.0697274	0.0534579	0.0545735	0.0587538	0.044783	0.0298075	0.0376818	0.0449249	0.0467031	0.0575169	0.0578272	0.0471411	0.0443279	0.0534377	0.0840959	0.0543069	0.139344	0.0532505	0.063208	0.0499	0.119483	0.127994	0.0491139	0.0692652	0.0644157	0.0706286	0.0748059
cg10413342	MRPL21	0.0253972	0.0859739	0.0395672	0.26035	-0.220783	1	394	TRUE	0.0128877	0.0458208	0.26035	0.0452081	0.029449	0.109129	0.109291	0.0878835	0.106562	0.0531564	0.0404393	0.0462759	0.0220088	0.0528723	0.0702805	0.0719667	0.0396567	0.0182614	0.0160671	0.0193584	0.065802	0.0180487	0.0651746	0.0889488	0.0676733	0.0266237	0.0354343	0.018435	0.0765868	0.0144983	0.0182198	0.0218589	0.0231805	0.0146246	0.0368825
cg16254309	CNTNAP2	0.00342104	0.1123	0.0562105	0.273999	-0.217788	1	323	TRUE	0.17276	0.105053	0.0689743	0.112216	0.103928	0.273999	0.0476191	0.117802	0.0751299	0.0455144	0.0536808	0.0446525	0.109898	0.0535882	0.0445051	0.0544353	0.0506578	0.0614318	0.040205	0.0705957	0.0353808	0.0460435	0.0542029	0.0433299	0.0474449	0.0403484	0.048646	0.0505278	0.0533742	0.0547336	0.0756163	0.0535284	0.0797175	0.0692238	0.0694947
cg16233911	THOC3	0.0206576	0.110761	0.0614172	0.275614	-0.214197	1	165	TRUE	0.061997	0.103738	0.141406	0.103373	0.0352145	0.0486733	0.275614	0.0596621	0.145637	0.132299	0.121298	0.0450425	0.0790258	0.0571531	0.0990663	0.101352	0.0895018	0.0504959	0.0924126	0.0469999	0.0346077	0.0390571	0.0813466	0.0510676	0.0691343	0.103743	0.038684	0.0376515	0.0230582	0.0570382	0.0200366	0.0356607	0.0664476	0.063468	0.0320797
cg19461621	COLEC12	0.0253972	0.0843504	0.0364497	0.250129	-0.213679	1	294	TRUE	0.23164	0.250129	0.0781295	0.0281695	0.0353486	0.0572732	0.039842	0.0557708	0.0433011	0.0239009	0.0238363	0.0313262	0.0195401	0.0209569	0.0453922	0.036655	0.0393693	0.0382593	0.111599	0.0178021	0.0189576	0.0579394	0.0466138	0.0290981	0.0336596	0.0251702	0.0258011	0.0319573	0.0401275	0.0371201	0.0330259	0.050433	0.0428067	0.0339822	0.0198142
cg21530890	SOX8	0.00447129	0.0639737	0.0288646	0.24076	-0.211896	1	452	TRUE	0.24076	0.0576047	0.0324277	0.0823216	0.0369296	0.044002	0.0167564	0.0646377	0.0283776	0.0359194	0.0212118	0.015681	0.0180515	0.129199	0.0160129	0.0184328	0.0177933	0.0490321	0.0161108	0.0213129	0.0135047	0.0256849	0.05459	0.0321834	0.0157326	0.0133555	0.0110142	0.0266337	0.019804	0.0210669	0.0150022	0.0613359	0.0386038	0.0407367	0.00952904
cg21435336	ANKRD41	0.0229252	0.0681943	0.0359548	0.247007	-0.211052	1	171	TRUE	0.0613619	0.083259	0.0577658	0.0416269	0.0309069	0.247007	0.0544007	0.0358354	0.0364599	0.0333194	0.0526239	0.0385042	0.0254681	0.0364132	0.0334418	0.0346002	0.0345186	0.0350831	0.0446738	0.0332485	0.0326985	0.0422025	0.030951	0.0419124	0.0350176	0.0283522	0.0317375	0.0334314	0.0472635	0.0290009	0.0315555	0.0381679	0.0381524	0.0567129	0.0131393
cg27638713	MCM3	0.00391582	0.0824704	0.05047	0.260551	-0.210081	1	423	TRUE	0.049893	0.062192	0.0482896	0.0533125	0.0700347	0.0725719	0.0627822	0.0696093	0.260551	0.0754676	0.0393464	0.0340658	0.0421905	0.0733823	0.0319067	0.0473034	0.0446642	0.0479398	0.0753907	0.0522517	0.0611749	0.0663887	0.0551306	0.0495437	0.0549919	0.0453881	0.0389034	0.0375485	0.0663806	0.0567935	0.0620595	0.0497011	0.0533483	0.0470877	0.0288684
cg26706070	BCKDK	0.00342104	0.0530174	0.0243906	0.23357	-0.20918	1	214	TRUE	0.0244791	0.0347128	0.0207213	0.0309382	0.0384776	0.23357	0.0471804	0.0250558	0.0425254	0.032513	0.0223573	0.0225586	0.0254078	0.0191759	0.0219603	0.0219416	0.0254744	0.0212218	0.02329	0.0188223	0.0225323	0.0237762	0.0314456	0.0222851	0.0228514	0.0378944	0.0156229	0.0146155	0.0258908	0.0205563	0.0280141	0.0433604	0.0348811	0.0194755	0.024353
cg19616230	SLC34A2	0.0166821	0.0563904	0.0220974	0.23126	-0.209163	1	44	TRUE	0.23126	0.0495406	0.0114077	0.0355242	0.0337204	0.0935416	0.0230545	0.0327324	0.00709399	0.0460284	0.0150817	0.0118599	0.0202865	0.0115667	0.029527	0.020762	0.0160112	0.0363531	0.0273204	0.00671992	0.00939271	0.00885137	0.0303249	0.0174385	0.0305723	0.00788404	0.0268801	0.0980805	0.0252227	0.0106822	0.0190631	0.0211111	0.0300876	0.0160533	0.00530126
cg09717545	KISS1R	0.0253972	0.0909772	0.055453	0.26425	-0.208797	1	349	TRUE	0.111217	0.0698875	0.26425	0.0748623	0.0690422	0.0958277	0.0539061	0.0619437	0.0653433	0.0434916	0.0331832	0.0501458	0.0366124	0.0305933	0.0495324	0.0474174	0.0481298	0.0423787	0.074656	0.0650826	0.0666801	0.0504846	0.0470103	0.052848	0.069169	0.0411204	0.0454433	0.0271115	0.0761647	0.0696161	0.078595	0.102236	0.0720812	0.069554	0.0404796
cg07703401	HBQ1	0.00298172	0.114056	0.0419668	0.247768	-0.205801	1	6	TRUE	0.184159	0.0723428	0.0544726	0.176009	0.0862093	0.0326027	0.211093	0.247768	0.0420493	0.0338545	0.0308664	0.0343935	0.021365	0.0574337	0.0321676	0.0331795	0.0272258	0.0364831	0.122182	0.0324117	0.0144056	0.0202476	0.0432359	0.0470855	0.0365365	0.0416331	0.026907	0.0458861	0.0543034	0.0693562	0.0294498	0.0567686	0.0443872	0.0701698	0.0210899
cg18438777	NPY5R	0.0496086	0.102724	0.0552591	0.259761	-0.204502	1	654	TRUE	0.0339749	0.219937	0.0451232	0.0390909	0.106277	0.259761	0.0706382	0.0858037	0.0839911	0.0826438	0.0452802	0.0438705	0.0442847	0.0830786	0.0532764	0.0430862	0.0384954	0.0374218	0.0614182	0.0504174	0.0386999	0.0489566	0.0617176	0.0636996	0.0527756	0.0419418	0.0925072	0.073691	0.130779	0.0417033	0.0581006	0.0538249	0.0572478	0.0379721	0.0272306
cg03913271	MICAL-L1	0.037603	0.109479	0.079795	0.283818	-0.204023	1	158	TRUE	0.0737968	0.0951567	0.283818	0.109554	0.104355	0.0826489	0.116007	0.0837347	0.0833418	0.0623805	0.112834	0.0803787	0.0802735	0.0528764	0.0786817	0.0809649	0.0908573	0.0712723	0.0861813	0.0814162	0.0852832	0.0645211	0.0729105	0.0750171	0.071394	0.0621776	0.0564897	0.0605137	0.102855	0.101033	0.07551	0.102166	0.106051	0.081478	0.061738
cg08572611	ACTL6B	0.00743128	0.0963495	0.0365257	0.23972	-0.203195	1	136	TRUE	0.234998	0.23972	0.0689167	0.102059	0.0527464	0.11551	0.0240995	0.0314317	0.0342048	0.0598083	0.0396601	0.029282	0.0269542	0.0353496	0.0742416	0.0479051	0.0308757	0.0371579	0.0303878	0.0322264	0.0177296	0.0335363	0.0483722	0.0414255	0.0246216	0.0176921	0.0204282	0.0320703	0.0248536	0.0388813	0.052212	0.0841324	0.0436879	0.0329018	0.0165563
cg26599006	GSCL	0.0413074	0.068781	0.0231318	0.225192	-0.20206	1	425	TRUE	0.134556	0.0789303	0.0210083	0.225192	0.0627593	0.0343373	0.0153084	0.0176853	0.0216338	0.0763991	0.024925	0.0227981	0.0202405	0.0178288	0.0181504	0.0228296	0.0208168	0.0157029	0.0266865	0.0206275	0.0726477	0.0136571	0.0165031	0.0321041	0.0228703	0.015536	0.0166355	0.0239261	0.0155673	0.021178	0.0233121	0.0351246	0.0231008	0.0249411	0.0105847
cg02956093	AKT1	0.037603	0.114801	0.0834487	0.283908	-0.200459	1	745	TRUE	0.0846043	0.0897775	0.283908	0.0948456	0.0935758	0.115791	0.124929	0.0892027	0.100957	0.0704167	0.0699642	0.0549862	0.0619335	0.0442532	0.0822417	0.0635688	0.0685433	0.0867436	0.107302	0.0791698	0.085996	0.0861619	0.122435	0.0923418	0.116941	0.0991567	0.0682815	0.0833452	0.0947833	0.0802963	0.0827682	0.101094	0.0950263	0.0951789	0.0637049
