# Supplementary material for: Genome-Wide Promoter Methylome of Small Renal Masses
Source: PLoS One. 2013 Oct 24;8(10):e77309. doi: 10.1371/journal.pone.0077309 (PMC3811999; doi:10.1371/journal.pone.0077309)
Supplement: Table S8 — Genes differentially hypermethylated in pRCC. Column F Mean b-value_meth = mean of b-values from pRCC tumors with hypermethylation only. Column G Delta b-value = difference between mean b-value of pRCC tumors with hypermethylation only and mean b-value of comparison tumor type. (XLS) [file pone.0077309.s010.xls]

## Sheet: pRCC vs ccRCC
TargetID	SYMBOL	Wilcoxon p-value	Mean b-value_pRCC	Mean b-value_ccRCC	Mean b-value_meth	Delta b-value	# of tumors w/ hypermethylation	Distance to TSS (bp)	CpG island	pRCC	pRCC	pRCC	pRCC	pRCC	pRCC	pRCC	pRCC	pRCC	pRCC	pRCC	pRCC	pRCC	pRCC	ccRCC	ccRCC	ccRCC	ccRCC	ccRCC	ccRCC	ccRCC	ccRCC	ccRCC	ccRCC	ccRCC	ccRCC	ccRCC	ccRCC	ccRCC	ccRCC	ccRCC	ccRCC	ccRCC	ccRCC	ccRCC	ccRCC	ccRCC	ccRCC	ccRCC
cg15443822	ATP2A3	9.35264e-07	0.355707	0.0329328	0.4823	-0.449367	9	722	TRUE	0.383388	0.58045	0.238386	0.550473	0.222934	0.302684	0.227889	0.353578	0.0405494	0.021501	0.291018	0.741705	0.12632	0.899017	0.0299134	0.0298652	0.0180302	0.0283053	0.0184344	0.02858	0.0257013	0.0141023	0.0342417	0.043869	0.02774	0.0251033	0.0710901	0.0629008	0.0283362	0.0474994	0.0382347	0.0720551	0.0390455	0.0158737	0.0274582	0.014239	0.0207032	0.0262497	0.0357486
cg13969584	AFG3L1	0.000527853	0.161625	0.0666475	0.301887	-0.235239	3	532	TRUE	0.289938	0.287965	0.0913634	0.137948	0.112398	0.120571	0.233961	0.0559047	0.0735772	0.0286122	0.0816642	0.261971	0.159123	0.327759	0.0876736	0.0659927	0.0964309	0.10034	0.0399509	0.0660261	0.044408	0.0338487	0.0822029	0.0614698	0.0633296	0.0625223	0.0477796	0.0857238	0.0736023	0.0597278	0.088526	0.0676275	0.0803172	0.0588052	0.0711597	0.0349447	0.0642712	0.0724656	0.0570414
cg05937453	SFRP5	0.0278647	0.0970247	0.0289504	0.510566	-0.481615	2	105	TRUE	0.0150595	0.673896	0.0465462	0.0284277	0.0215818	0.0121768	0.347235	0.0221138	0.0867013	0.0358496	0.022096	0.0147373	0.0150099	0.016914	0.0168544	0.0747369	0.015957	0.011547	0.0185308	0.0152616	0.137144	0.0117552	0.0105276	0.01423	0.0167387	0.0130511	0.0782233	0.0119682	0.0120065	0.0105002	0.0115175	0.0111631	0.107738	0.0189823	0.0195478	0.0365343	0.0181632	0.0170587	0.0140226
cg17787710	RAC3	0.0143558	0.0851463	0.0199485	0.790298	-0.770349	1	493	TRUE	0.0431736	0.0144482	0.790298	0.016477	0.0220849	0.0201209	0.0256001	0.0157171	0.0237658	0.0221364	0.0228505	0.102956	0.0228791	0.0495416	0.0216089	0.0353102	0.0163148	0.0178654	0.0167542	0.0202732	0.0134751	0.00978771	0.0150397	0.0247433	0.0193223	0.0208921	0.02236	0.0157574	0.0163677	0.0138593	0.0177856	0.0149908	0.042624	0.0229212	0.0188546	0.0200687	0.0209381	0.0187506	0.0220476
cg21912241	MGC32020	0.0257415	0.100276	0.0594619	0.47629	-0.416828	1	263	TRUE	0.0795502	0.0708065	0.0589785	0.0616167	0.0445243	0.0583451	0.0896629	0.0695711	0.0749434	0.47629	0.0990759	0.0802585	0.0598644	0.0803789	0.0752725	0.083197	0.0820639	0.0667863	0.0689344	0.0751841	0.0746381	0.0361517	0.0526884	0.0614977	0.0529101	0.0619054	0.131805	0.0420697	0.029316	0.0441446	0.037677	0.0560032	0.0645647	0.122696	0.0348159	0.0516118	0.0271985	0.0293859	0.0240286
cg24758027	PKIB	0.00157836	0.0951199	0.0472698	0.458242	-0.410972	1	100	TRUE	0.0492982	0.0744091	0.0930252	0.0480567	0.0381703	0.049085	0.057072	0.0400563	0.0762742	0.458242	0.0749335	0.0791587	0.0856949	0.108203	0.0389928	0.0407117	0.0319618	0.0304047	0.0296338	0.0503497	0.0346561	0.0390331	0.0688283	0.0558267	0.0555286	0.0443686	0.14255	0.0439561	0.042203	0.0342089	0.0434916	0.0661955	0.0708879	0.101554	0.0212196	0.0341902	0.0129554	0.0179528	0.0300827
cg11368946	GCAT	0.000599985	0.0822724	0.0310673	0.416745	-0.385678	1	436	TRUE	0.0621766	0.0300056	0.416745	0.031708	0.0270248	0.0576135	0.0692841	0.0622453	0.0283211	0.0569002	0.0433529	0.0552036	0.0989783	0.112255	0.0314519	0.0278528	0.0233611	0.0335185	0.0298377	0.0214021	0.0253745	0.0182934	0.0306215	0.0323971	0.0289362	0.0332454	0.0427632	0.0187105	0.0375127	0.0307443	0.033748	0.0361149	0.0399533	0.0322941	0.0315938	0.0304529	0.0276131	0.0548906	0.0239993
cg10457247	PRDM14	0.0378784	0.0769322	0.074178	0.390558	-0.31638	1	483	TRUE	0.090709	0.0564081	0.390558	0.0801934	0.0552672	0.0274878	0.0421268	0.042019	0.0696871	0.0272751	0.0510031	0.0399529	0.0783061	0.0260571	0.056285	0.0711342	0.0838736	0.0694828	0.0559164	0.0483471	0.0514787	0.0424578	0.0929362	0.0646322	0.0626177	0.0666667	0.0370913	0.113323	0.107235	0.0522609	0.056421	0.105074	0.0855553	0.0622371	0.0968485	0.089753	0.104499	0.103945	0.0743798
cg10494773	SRP54	0.0257415	0.100056	0.0649767	0.374572	-0.309595	1	210	TRUE	0.0523758	0.0859912	0.0838052	0.0525377	0.0656243	0.0597488	0.0813512	0.0567234	0.100286	0.374572	0.095756	0.0921618	0.109832	0.0900232	0.057875	0.0746238	0.0627476	0.0791735	0.0774621	0.0724638	0.0722298	0.0762937	0.0922996	0.0555287	0.0684389	0.0604373	0.0912882	0.0519593	0.0403061	0.0720356	0.0455245	0.070462	0.0835629	0.115002	0.0464441	0.0578231	0.0308512	0.0311036	0.0384815
cg21201659	SEC23IP	0.0378784	0.0953397	0.0546034	0.361498	-0.306895	1	65	TRUE	0.0743569	0.0663535	0.0653136	0.0486466	0.0561944	0.037082	0.0386453	0.0425508	0.10267	0.361498	0.119319	0.128524	0.101706	0.0918956	0.0513238	0.0446853	0.0532074	0.0451659	0.0520745	0.0467073	0.0496953	0.0456616	0.0563096	0.0692495	0.0481301	0.052873	0.0838362	0.0428433	0.0521382	0.0649456	0.0585366	0.061822	0.10858	0.0773075	0.0482728	0.0346653	0.0304912	0.0469936	0.0395681
cg11667754	CDH1	0.0109974	0.103927	0.0575662	0.361157	-0.303591	1	214	TRUE	0.0863344	0.228662	0.0624716	0.110601	0.0660302	0.027907	0.0801868	0.0711415	0.0808853	0.0461972	0.0589859	0.361157	0.0624176	0.112003	0.0330947	0.0366205	0.0571238	0.0421242	0.0658477	0.0711099	0.0364726	0.0394917	0.0543478	0.065726	0.0498571	0.0590636	0.0860626	0.140956	0.0561736	0.0739666	0.0873609	0.0521027	0.0817129	0.0468205	0.0483058	0.0339002	0.0422126	0.0339869	0.0447127
cg12370884	PAICS	0.0131502	0.0675422	0.0268899	0.326048	-0.299158	1	821	TRUE	0.0265812	0.0497639	0.0220754	0.0421838	0.149988	0.112772	0.0213413	0.0245672	0.0284263	0.0489146	0.0313387	0.025325	0.0362654	0.326048	0.024264	0.0235773	0.0254414	0.0304955	0.0263077	0.0245485	0.0270883	0.0212092	0.0337455	0.0373535	0.0251874	0.0354325	0.0474576	0.0192308	0.0395616	0.0268336	0.0277066	0.0166047	0.0179282	0.0322329	0.0265385	0.0211678	0.0234414	0.0174223	0.0214698
cg02917772	CTH	0.00513498	0.0958712	0.0607948	0.326065	-0.26527	1	332	TRUE	0.0852096	0.0660409	0.0771179	0.0715451	0.0624109	0.0462864	0.0501779	0.0574635	0.108299	0.326065	0.103593	0.0944886	0.111973	0.0815256	0.0590366	0.0639874	0.062597	0.0598795	0.0621688	0.0575882	0.0525174	0.0421227	0.0566346	0.0564511	0.0509321	0.0408358	0.0542689	0.0538462	0.0537866	0.0559578	0.0636496	0.0648992	0.112672	0.119256	0.0605613	0.0553787	0.0445783	0.0576212	0.0586438
cg25434223	ELAVL3	0.0156548	0.133385	0.0696705	0.329015	-0.259345	1	312	TRUE	0.165897	0.121466	0.174306	0.180906	0.043491	0.0579031	0.242643	0.124378	0.103293	0.0314437	0.143154	0.0358222	0.113671	0.329015	0.054328	0.0553001	0.0494887	0.0598033	0.0387432	0.0460164	0.0441012	0.0538855	0.0788321	0.0424751	0.0368774	0.0674229	0.0898204	0.105875	0.0715302	0.0709815	0.0617494	0.140922	0.0956198	0.0752291	0.0661325	0.0436397	0.109553	0.100107	0.0833298
cg23003881	FAM44B	0.0156548	0.0550533	0.0314117	0.288162	-0.25675	1	273	TRUE	0.048991	0.0353115	0.0341982	0.0254554	0.015607	0.0135229	0.0553951	0.0408003	0.030017	0.288162	0.0453082	0.0399727	0.0370551	0.0609497	0.0230159	0.0302824	0.0229822	0.0196821	0.02672	0.0301935	0.0253506	0.0311662	0.0397222	0.0256143	0.0256257	0.0302071	0.125819	0.0223005	0.0255555	0.036966	0.0249248	0.0216212	0.026345	0.0344986	0.0114179	0.073743	0.0123643	0.0135438	0.0256295
cg10850580	RBAF600	0.0012508	0.0587322	0.0291752	0.270624	-0.241448	1	373	TRUE	0.0528863	0.0599534	0.0661067	0.0268187	0.0237755	0.0271746	0.0537243	0.0235087	0.046618	0.270624	0.0433149	0.0458991	0.0480678	0.0337793	0.0191543	0.0271732	0.0207214	0.018273	0.0278724	0.0254812	0.0201922	0.0197425	0.0436342	0.0372957	0.034947	0.0321186	0.11424	0.0237044	0.0223018	0.0240721	0.0301318	0.0237643	0.0462436	0.0559056	0.00775365	0.0183295	0.00884239	0.0153293	0.0121566
cg03271651	POGZ	0.0170528	0.076075	0.0474419	0.283753	-0.236311	1	83	TRUE	0.0741807	0.0680894	0.0792822	0.0540627	0.0443064	0.0464789	0.121216	0.0457803	0.0481206	0.283753	0.0528852	0.0406397	0.0523506	0.0539043	0.0459815	0.0611855	0.0519392	0.0375997	0.0438839	0.048652	0.0312074	0.0403705	0.0601676	0.0496787	0.0357022	0.052847	0.129901	0.0302201	0.0469043	0.0412612	0.044032	0.0471952	0.0555191	0.0592881	0.0315912	0.0496737	0.0204471	0.0205856	0.0502137
cg25055477	NUDT3	4.48633e-05	0.130726	0.0543891	0.285294	-0.230905	1	475	TRUE	0.0897919	0.165077	0.0511774	0.170412	0.0977797	0.0568787	0.130381	0.129769	0.154731	0.0606455	0.285294	0.186029	0.206043	0.0461592	0.0491362	0.0497579	0.0925077	0.0768587	0.0418134	0.0401084	0.0344158	0.0221405	0.0584043	0.12495	0.0511157	0.0460291	0.0460691	0.0470541	0.062149	0.054755	0.0616179	0.0619219	0.0682115	0.0439831	0.0543245	0.0351926	0.0517533	0.0405651	0.044892
cg25163134	PSMC4	0.0170528	0.103851	0.0613607	0.288149	-0.226789	1	754	TRUE	0.128077	0.0635346	0.123769	0.0863492	0.0486163	0.0377395	0.083499	0.0559382	0.0628072	0.24679	0.0836702	0.0762595	0.0687175	0.288149	0.0551905	0.0659643	0.0379944	0.0457824	0.0461387	0.0712581	0.0583942	0.0503634	0.0901734	0.0481718	0.0865747	0.0454546	0.113413	0.0428016	0.0577334	0.0599385	0.0491153	0.0246769	0.0441775	0.144136	0.073378	0.13186	0.0426323	0.0181481	0.0305461
cg15753381	TAF13	0.000463616	0.0515616	0.0270024	0.252155	-0.225153	1	44	TRUE	0.0388852	0.0367185	0.039829	0.0293037	0.0268359	0.0247194	0.049612	0.0344017	0.0346107	0.252155	0.0440448	0.038067	0.0366153	0.0360645	0.019397	0.0246567	0.0269253	0.0186187	0.0236719	0.0272898	0.0297018	0.0270723	0.044467	0.0286103	0.0241684	0.0223111	0.0817996	0.0190697	0.0197543	0.02457	0.0225637	0.0197271	0.0438927	0.0621568	0.0173992	0.0104793	0.00777242	0.00801386	0.020971
cg14831838	CDK5R2	0.00833902	0.0353502	0.0352869	0.252161	-0.216874	1	90	TRUE	0.0163454	0.018537	0.0143066	0.252161	0.0203961	0.0130045	0.0219415	0.0127724	0.0418588	0.0189568	0.017634	0.0159779	0.0202051	0.0108058	0.100347	0.0404984	0.0266761	0.0300509	0.0197032	0.0314085	0.0162126	0.0112588	0.0254121	0.0404676	0.0282253	0.0390331	0.0189323	0.0189503	0.0296483	0.0198817	0.0196048	0.0185287	0.0285714	0.0494624	0.038434	0.0710035	0.0234348	0.0303807	0.106046
cg14358502	NAT6	0.0120324	0.0470251	0.0433937	0.259968	-0.216574	1	333	TRUE	0.0332808	0.0368424	0.0228582	0.0481549	0.024746	0.0240537	0.0335975	0.0272119	0.0334452	0.259968	0.0245516	0.0354232	0.0165537	0.0376642	0.0284396	0.0445821	0.0429281	0.0395665	0.0484908	0.0484892	0.045311	0.0328367	0.0570702	0.0388474	0.0397691	0.0433157	0.124872	0.0523971	0.0309704	0.0206757	0.0382249	0.0230278	0.0384926	0.0476678	0.0394576	0.0541225	0.0340521	0.0355708	0.0356637
cg13631913	MGC4399	8.45708e-05	0.0719273	0.0298924	0.243199	-0.213306	1	787	TRUE	0.243199	0.051346	0.0324245	0.0377241	0.0679411	0.121955	0.0385141	0.11478	0.0296851	0.0668874	0.0302089	0.0298937	0.0560581	0.0863657	0.0606496	0.0160109	0.0708782	0.032581	0.0289622	0.0203725	0.0116449	0.040425	0.023649	0.0213323	0.0194104	0.0221348	0.0331267	0.0227543	0.0687861	0.0225691	0.0244064	0.024453	0.0250825	0.0195833	0.0201649	0.0234655	0.0270512	0.0460107	0.0218052
cg17914753	CYP2S1	0.0120324	0.0937244	0.0442742	0.255799	-0.211524	1	194	TRUE	0.0528399	0.0381575	0.0241322	0.20056	0.0944198	0.033684	0.0567054	0.0914796	0.0439648	0.0698405	0.0456944	0.23322	0.0716445	0.255799	0.0273708	0.0475998	0.0281912	0.0281499	0.0282486	0.0806377	0.0355167	0.0438308	0.0559834	0.0726797	0.0246456	0.0455716	0.0945652	0.103375	0.0223642	0.0343348	0.0495589	0.0320667	0.0480584	0.0434703	0.0225547	0.0309412	0.0671156	0.0155376	0.0244869
cg24686542	SSX2IP	0.0109974	0.0657864	0.0419401	0.251265	-0.209325	1	574	TRUE	0.0515579	0.0615433	0.0645059	0.0455953	0.0277831	0.0261746	0.0523962	0.0188642	0.0518249	0.251265	0.0650466	0.0715825	0.0714412	0.0614288	0.0367328	0.0491368	0.0324451	0.0273198	0.0370077	0.0319937	0.0384937	0.0341864	0.0402041	0.0349123	0.0413907	0.0323339	0.148683	0.0423185	0.0258519	0.0486861	0.0348927	0.0501253	0.0511605	0.0599004	0.0227836	0.065607	0.0148255	0.0238541	0.0236567
cg20492933	MRPL22	0.0301326	0.0683048	0.0433296	0.250219	-0.20689	1	30	TRUE	0.0316874	0.0479229	0.0376402	0.0449438	0.0353162	0.032833	0.125514	0.0596781	0.0628877	0.250219	0.0545497	0.049884	0.0502551	0.0729367	0.0374216	0.0692124	0.0360934	0.0380539	0.0409314	0.0360556	0.0312164	0.0429993	0.0568427	0.0393051	0.0450354	0.0388693	0.111111	0.0273841	0.0321913	0.0388481	0.041446	0.0313776	0.0351628	0.079536	0.0170843	0.0902455	0.0255669	0.0175389	0.023712
cg09884077	NIPA1	0.0351318	0.039117	0.0222495	0.228607	-0.206357	1	262	TRUE	0.0260126	0.0294901	0.0234985	0.0303767	0.0245648	0.017569	0.0244554	0.0219774	0.228607	0.0259721	0.026717	0.0228319	0.0253189	0.0202468	0.0166751	0.0171261	0.0145515	0.0173622	0.0179338	0.0175942	0.0213438	0.00973725	0.0210262	0.0197393	0.0229588	0.0181365	0.010433	0.0192267	0.0185233	0.0200449	0.0222022	0.0284374	0.0342237	0.0326257	0.0301651	0.0264521	0.0256791	0.049868	0.0241703
cg12489819	FDPS	7.24229e-05	0.0667783	0.0340303	0.234165	-0.200135	1	108	TRUE	0.0465103	0.077776	0.0886635	0.0384768	0.0553936	0.0385287	0.0578067	0.0324648	0.0396934	0.234165	0.061565	0.0584218	0.0413631	0.0640679	0.0259067	0.033296	0.0239839	0.0278359	0.027425	0.0334694	0.028283	0.0344709	0.0645107	0.0315027	0.0407316	0.051419	0.130559	0.0180632	0.0200114	0.0320644	0.0320018	0.0406995	0.0379133	0.0456415	0.0115588	0.0182565	0.0166919	0.00797096	0.0164901

## Sheet: pRCC vs chrRCC
TargetID	SYMBOL	Wilcoxon p-value	Mean b-value_pRCC	Mean b-value_chrRCC	Mean b-value_meth	Delta b-value	# of tumors w/ hypermethylation	Distance to TSS (bp)	CpG island	pRCC	pRCC	pRCC	pRCC	pRCC	pRCC	pRCC	pRCC	pRCC	pRCC	pRCC	pRCC	pRCC	pRCC	chrRCC	chrRCC	chrRCC	chrRCC	chrRCC	chrRCC	chrRCC	chrRCC	chrRCC	chrRCC
cg08341874	VMO1	1.01975e-06	0.567834	0.0710434	0.567834	-0.496791	14	72	TRUE	0.408247	0.484309	0.425623	0.564678	0.69899	0.45748	0.505453	0.615265	0.481781	0.788078	0.688262	0.445409	0.628287	0.757815	0.0610515	0.0333357	0.0242414	0.122757	0.049317	0.0429683	0.14418	0.0452941	0.0640121	0.123277
cg21475402	BCAN	1.01975e-06	0.678208	0.052552	0.722654	-0.670102	13	400	TRUE	0.616103	0.659204	0.480268	0.694273	0.904228	0.933253	0.70944	0.654731	0.594371	0.899397	0.100404	0.849525	0.510062	0.88965	0.0287243	0.0927872	0.0691942	0.0409617	0.0579679	0.0324268	0.0700998	0.0509831	0.0389254	0.0434501
cg18674980	CA3	4.5889e-05	0.53095	0.0384802	0.569557	-0.531077	13	123	TRUE	0.345556	0.462228	0.0290577	0.466269	0.819239	0.8968	0.402154	0.442079	0.399459	0.725458	0.327852	0.793943	0.576086	0.747121	0.0356164	0.0444813	0.0588853	0.0415776	0.0263097	0.0454081	0.0247608	0.019148	0.0302203	0.0583942
cg08822227	SH3BP2	0.000274314	0.617567	0.0759651	0.709244	-0.633279	12	73	TRUE	0.585038	0.675068	0.0720133	0.698112	0.769877	0.573157	0.615266	0.752598	0.599899	0.940975	0.0629911	0.709639	0.721388	0.869912	0.107116	0.10018	0.0892976	0.0458897	0.0930313	0.0407545	0.0323396	0.0895946	0.0376798	0.123768
cg16326979	OXR1	4.07902e-06	0.54009	0.0241424	0.624402	-0.600259	12	67	TRUE	0.50822	0.346284	0.0279885	0.552889	0.785006	0.871781	0.518287	0.0404483	0.513766	0.612798	0.656766	0.771927	0.567398	0.787694	0.0100694	0.023518	0.0110977	0.0133893	0.00943111	0.00975032	0.0214887	0.0115083	0.0134039	0.117767
cg23002761	FBLIM1	7.13828e-06	0.552378	0.0393788	0.632633	-0.593254	12	387	TRUE	0.524507	0.555854	0.0729435	0.482276	0.768435	0.855407	0.51706	0.50037	0.528268	0.784716	0.068749	0.730404	0.593542	0.75076	0.0709675	0.0626615	0.0283181	0.0262879	0.028176	0.0126749	0.0105501	0.0147415	0.00992672	0.129484
cg17176732	OXR1	4.5889e-05	0.498127	0.0344553	0.574248	-0.539793	12	238	TRUE	0.419709	0.26665	0.0277021	0.552326	0.750934	0.878765	0.382651	0.055106	0.335301	0.672768	0.568662	0.713058	0.589827	0.760325	0.029791	0.0224087	0.0275624	0.0365372	0.022661	0.0307208	0.0381227	0.0268798	0.0307828	0.0790868
cg03623878	MCF2L	1.01975e-06	0.417161	0.0283514	0.468315	-0.439963	12	508	TRUE	0.383397	0.462045	0.0487913	0.432968	0.17169	0.722857	0.360988	0.64237	0.375867	0.407202	0.514196	0.499593	0.493618	0.324673	0.0301037	0.0259272	0.0480595	0.030715	0.036412	0.019405	0.0300303	0.0147161	0.0143438	0.0338019
cg27619475	SLC16A5	7.13828e-06	0.417623	0.0267025	0.508604	-0.481901	11	174	TRUE	0.655937	0.514509	0.0487296	0.641469	0.373734	0.3905	0.257647	0.0902879	0.59332	0.330516	0.113071	0.845969	0.421662	0.569376	0.0103004	0.0258548	0.0458986	0.0144627	0.0201603	0.00993409	0.00839673	0.00936637	0.00906269	0.113588
cg23887396	SARM1	0.000197832	0.480323	0.0504434	0.62912	-0.578677	10	425	TRUE	0.536179	0.591314	0.0352056	0.645917	0.847591	0.156321	0.595313	0.376535	0.538515	0.701452	0.0384671	0.787377	0.203321	0.671011	0.0319176	0.0409073	0.0552859	0.132138	0.052309	0.0267109	0.0369501	0.0277262	0.0238661	0.0766228
cg15443822	ATP2A3	1.93753e-05	0.355707	0.025388	0.456859	-0.431471	10	722	TRUE	0.383388	0.58045	0.238386	0.550473	0.222934	0.302684	0.227889	0.353578	0.0405494	0.021501	0.291018	0.741705	0.12632	0.899017	0.0189727	0.0206101	0.047738	0.0192293	0.0352116	0.0164432	0.0284771	0.0153921	0.0214497	0.0303564
cg01405107	HOXB5	1.01975e-06	0.416993	0.0712725	0.500311	-0.429039	10	517	TRUE	0.471899	0.474499	0.231135	0.61161	0.770437	0.188433	0.428256	0.165431	0.312842	0.312686	0.249791	0.284261	0.511021	0.8256	0.0364055	0.0920805	0.0675874	0.0690993	0.0785065	0.0566428	0.0574205	0.0649808	0.0598734	0.130128
cg22646710	SYT6	1.93753e-05	0.365963	0.0396091	0.465242	-0.425633	10	326	TRUE	0.384858	0.479116	0.0779491	0.41795	0.451334	0.287649	0.0304783	0.598664	0.276923	0.710012	0.206889	0.676516	0.155748	0.369398	0.0213219	0.0430334	0.0625201	0.0254175	0.0406785	0.0224425	0.0717792	0.0300427	0.026548	0.0523074
cg24901042	TMPRSS2	4.07902e-06	0.344836	0.0423019	0.44409	-0.401788	10	476	TRUE	0.557925	0.276599	0.0629531	0.544504	0.429571	0.490944	0.096736	0.341234	0.137777	0.0893382	0.372838	0.274201	0.402406	0.750678	0.0450366	0.0536498	0.0366169	0.0299073	0.0547307	0.0366915	0.0233271	0.0286638	0.0238003	0.0905952
cg09580336	ATP1A1	6.83236e-05	0.384347	0.0888501	0.468459	-0.379609	10	714	TRUE	0.442798	0.344005	0.0688073	0.50719	0.3947	0.540898	0.41108	0.222361	0.233875	0.570225	0.371791	0.171224	0.460964	0.64094	0.0653989	0.0837779	0.0849571	0.0942268	0.120613	0.0519481	0.113306	0.0794322	0.0798923	0.114949
cg00187380	HOXC5	6.83236e-05	0.445245	0.041962	0.63501	-0.593048	9	552	TRUE	0.692779	0.709282	0.0558459	0.677298	0.235437	0.577581	0.373702	0.0476721	0.612853	0.781164	0.0898849	0.827343	0.463085	0.0895004	0.0234592	0.0617762	0.0546637	0.0274039	0.0556357	0.0216335	0.0209556	0.0181393	0.0383267	0.097626
cg16983211	HOXC5	0.010735	0.400515	0.0520184	0.581631	-0.529613	9	804	TRUE	0.58104	0.661554	0.03518	0.689223	0.198766	0.443248	0.301736	0.0500957	0.507099	0.787578	0.032904	0.806076	0.457128	0.0555873	0.0431627	0.0615895	0.0458889	0.04079	0.0544922	0.0371643	0.0613065	0.0386156	0.0495374	0.0876365
cg20645065	ALPL	1.01975e-06	0.376944	0.0287646	0.48941	-0.460645	9	269	TRUE	0.45194	0.474431	0.220404	0.613202	0.229245	0.455639	0.379618	0.104896	0.200295	0.209008	0.446368	0.137924	0.439598	0.914648	0.0121365	0.0401775	0.0773164	0.0262542	0.028169	0.0151744	0.0194001	0.0229558	0.0165914	0.0294711
cg00634577	HIST1H4K	0.00725148	0.288597	0.0404073	0.423958	-0.38355	9	45	TRUE	0.456664	0.514551	0.0679281	0.352335	0.418142	0.373019	0.0124098	0.0141092	0.392653	0.09781	0.0324777	0.496155	0.248305	0.563795	0.0166272	0.032451	0.0398463	0.0322905	0.064762	0.018882	0.0635761	0.0280316	0.0588147	0.0487921
cg11037148	HIST1H4J	0.010735	0.271133	0.0338598	0.40089	-0.36703	9	44	TRUE	0.450224	0.445267	0.0664831	0.327837	0.402734	0.347084	0.0104433	0.011165	0.383851	0.0785268	0.0212289	0.461635	0.258455	0.53092	0.0142116	0.0237914	0.0307663	0.0253382	0.0642519	0.0166263	0.0418216	0.0152798	0.0553934	0.0511177
cg27090216	TNFRSF10C	0.00115232	0.267876	0.0226067	0.420112	-0.397505	8	27	TRUE	0.492658	0.358668	0.0191794	0.428185	0.138631	0.0125199	0.0648839	0.243761	0.110472	0.0436874	0.393687	0.771777	0.428964	0.243194	0.0130823	0.0298705	0.0214123	0.0249665	0.0144093	0.0231845	0.0294927	0.0149401	0.0213838	0.0333245
cg15760840	HOXA11	0.00115232	0.239072	0.0350196	0.344852	-0.309832	8	392	TRUE	0.295098	0.112563	0.0243347	0.297926	0.335454	0.193043	0.316185	0.386483	0.0478412	0.0277419	0.308003	0.423329	0.18267	0.396338	0.0244527	0.068187	0.0556034	0.0248641	0.0373946	0.0263675	0.0307679	0.0289385	0.0180359	0.0355847
cg21359747	ALDH1A3	0.000884127	0.326538	0.0568104	0.53755	-0.48074	7	575	TRUE	0.151584	0.492173	0.0443628	0.643775	0.533839	0.296799	0.235261	0.0478708	0.089693	0.0732563	0.166646	0.546174	0.366678	0.883415	0.0591382	0.0987331	0.0977032	0.0698338	0.0390498	0.0216634	0.035554	0.0296904	0.0563242	0.0604143
cg10722799	CLIC6	0.026016	0.265267	0.0236968	0.489527	-0.465831	7	11	TRUE	0.0188379	0.424517	0.653791	0.545655	0.26287	0.145128	0.0140079	0.39386	0.0258474	0.0155497	0.0231239	0.0445509	0.277542	0.868456	0.0498876	0.0196956	0.0204313	0.0186169	0.0260289	0.0295678	0.0140527	0.0138451	0.0291169	0.0157249
cg07384961	CLDN6	0.00306742	0.287397	0.0631892	0.478656	-0.415467	7	34	TRUE	0.469853	0.128472	0.523698	0.430286	0.209272	0.0356205	0.0656901	0.575771	0.0734823	0.0624248	0.0980058	0.35643	0.401135	0.593417	0.0412248	0.0832378	0.114519	0.0511155	0.0652313	0.0511955	0.0414757	0.0461091	0.0647982	0.072985
cg16340268	ITPKB	9.89162e-05	0.265908	0.0452067	0.45546	-0.410253	7	23	TRUE	0.288307	0.322093	0.107207	0.456304	0.419252	0.49491	0.0721353	0.114484	0.0753713	0.0413007	0.047079	0.585183	0.0769146	0.622172	0.0333826	0.0414116	0.0389202	0.0566593	0.0489364	0.0370908	0.0392433	0.0446971	0.0465442	0.065182
cg16029760	OSTbeta	4.5889e-05	0.273296	0.0199949	0.428261	-0.408266	7	411	TRUE	0.377181	0.029862	0.0179415	0.474704	0.337975	0.398614	0.19306	0.182941	0.207706	0.161261	0.356206	0.704712	0.348433	0.035546	0.0270671	0.0180556	0.0184095	0.0159027	0.0143628	0.0170924	0.0193422	0.0212113	0.017813	0.0306929
cg08995424	ATP5G2	0.00115232	0.230292	0.0442104	0.371588	-0.327378	7	462	TRUE	0.307824	0.268543	0.0224883	0.499246	0.271571	0.200569	0.0802003	0.0313234	0.0795475	0.0447761	0.251697	0.164072	0.329099	0.673138	0.0149063	0.0225359	0.0200988	0.0198735	0.0207005	0.123195	0.0411031	0.0257048	0.0849858	0.0690007
cg01344452	DGKE	0.0358066	0.237743	0.0152024	0.471536	-0.456333	6	590	TRUE	0.196216	0.212704	0.00754089	0.44379	0.463152	0.40926	0.00960165	0.00512514	0.0184997	0.0342635	0.0152432	0.344227	0.702801	0.465984	0.00926941	0.017323	0.0150254	0.0107788	0.0131073	0.0134847	0.0178201	0.0236292	0.00841767	0.0231683
cg26420196	GAS6	7.13828e-06	0.267535	0.0135703	0.466209	-0.452639	6	964	TRUE	0.500641	0.394757	0.0206034	0.112364	0.170656	0.0145124	0.178626	0.429507	0.15554	0.560571	0.111042	0.472812	0.184894	0.438967	0.00869244	0.0151109	0.00770941	0.0104687	0.0139434	0.011928	0.0121227	0.0117528	0.00833051	0.0356439
cg03633120	NDUFA7	0.000141746	0.28197	0.0727443	0.437999	-0.365255	6	996	TRUE	0.47792	0.264091	0.179235	0.310026	0.483273	0.0966691	0.196711	0.0559528	0.250682	0.156608	0.33869	0.388012	0.119638	0.630072	0.0279965	0.0806727	0.0522577	0.0809133	0.134231	0.0599794	0.0584977	0.0552834	0.0657703	0.111841
cg09225321	OTOP2	2.03951e-06	0.252757	0.0613867	0.399671	-0.338285	6	92	TRUE	0.442226	0.28884	0.158983	0.352477	0.40423	0.131331	0.166293	0.10971	0.221318	0.1307	0.0780757	0.485507	0.144153	0.424748	0.0478706	0.0544796	0.0552195	0.0630303	0.100971	0.0551772	0.0686937	0.057916	0.0519604	0.0585489
cg19965511	HCRT	7.13828e-06	0.220067	0.0449417	0.330065	-0.285123	6	995	TRUE	0.333082	0.125729	0.263267	0.313883	0.0898718	0.0745818	0.14186	0.319694	0.118956	0.194527	0.339626	0.410838	0.13172	0.223308	0.0382528	0.0407371	0.10574	0.033453	0.0473632	0.0300806	0.0263509	0.027929	0.0230964	0.0764145
cg15984661	CCDC8	0.0220155	0.220099	0.0474304	0.47029	-0.422859	5	321	TRUE	0.481192	0.361741	0.0539532	0.0452617	0.0684478	0.0393524	0.118056	0.0305942	0.201194	0.0530672	0.296793	0.712755	0.498966	0.120007	0.0298228	0.0544525	0.0414182	0.0505133	0.0517039	0.0414484	0.0549232	0.0457544	0.058256	0.046011
cg10978355	CKMT2	0.0129529	0.245336	0.0720016	0.438845	-0.366843	5	158	TRUE	0.543723	0.451141	0.0674262	0.372729	0.353935	0.059519	0.137813	0.247293	0.251897	0.0296392	0.171341	0.24416	0.472697	0.0313972	0.0282526	0.122422	0.0999935	0.0563196	0.128699	0.0436019	0.0410755	0.0762172	0.0537118	0.0697229
cg07328579	GLT8D2	9.89162e-05	0.190111	0.0299521	0.369611	-0.339659	5	145	TRUE	0.320392	0.0873678	0.0359015	0.140201	0.378562	0.111366	0.0563839	0.129982	0.119641	0.0994202	0.378412	0.0332379	0.229968	0.540719	0.0181022	0.0366466	0.034834	0.0336278	0.0374646	0.024896	0.0345242	0.0205398	0.0176355	0.0412508
cg00807586	DLEC1	0.00306742	0.164571	0.0338466	0.328523	-0.294677	5	94	TRUE	0.238017	0.0465904	0.0687943	0.349633	0.0830128	0.2726	0.0801823	0.026558	0.0587632	0.0395881	0.0242436	0.365158	0.233641	0.417208	0.0240818	0.0276661	0.0416741	0.0255581	0.0596491	0.0248941	0.0264301	0.0414323	0.0265928	0.0404881
cg18992688	AVPR1B	9.89162e-05	0.206201	0.0621741	0.351841	-0.289667	5	703	TRUE	0.0884734	0.336556	0.0729513	0.322761	0.305835	0.518071	0.134349	0.113271	0.275985	0.163406	0.0919809	0.223091	0.165013	0.0750701	0.0447162	0.114563	0.0796973	0.0684156	0.0349114	0.0337063	0.0591985	0.0405538	0.0682391	0.0777394
cg05778847	PPP1R14A	1.22371e-05	0.196528	0.054543	0.320013	-0.26547	5	634	TRUE	0.245598	0.126375	0.349496	0.279193	0.145784	0.114389	0.112546	0.275477	0.0826806	0.178326	0.075588	0.0700385	0.350998	0.344901	0.0467278	0.0462512	0.0339542	0.0820127	0.0547155	0.0692023	0.0761569	0.030798	0.049798	0.055814
cg05418487	KCNQ1	0.0484037	0.190515	0.0792393	0.312587	-0.233348	5	668	TRUE	0.283441	0.0652225	0.171604	0.258644	0.298639	0.0234989	0.0821166	0.0549728	0.28679	0.256593	0.311634	0.0374785	0.154148	0.382431	0.0724824	0.136907	0.101743	0.0815114	0.0331541	0.0883805	0.0357544	0.0271108	0.107189	0.10816
cg24528447	NR2F1	0.00243211	0.193005	0.0273677	0.538305	-0.510937	4	526	TRUE	0.0467172	0.0300053	0.0143523	0.0674064	0.595612	0.735313	0.201977	0.0362488	0.0412297	0.331713	0.030548	0.0289769	0.0513887	0.490579	0.0168388	0.014886	0.0268063	0.0255488	0.0291251	0.0283005	0.0295526	0.0300218	0.0120097	0.0605869
cg13496736	OVOL1	0.0417171	0.184768	0.0365507	0.506458	-0.469908	4	326	TRUE	0.529576	0.0810706	0.0580601	0.460314	0.0247186	0.0373174	0.0475868	0.389549	0.0454318	0.00902033	0.0220564	0.646395	0.0727191	0.16294	0.0128192	0.0345653	0.028728	0.021584	0.0272799	0.0327048	0.0630974	0.0330398	0.0691691	0.0425199
cg23881725	DLEC1	0.0129529	0.2083	0.0549525	0.471349	-0.416397	4	54	TRUE	0.229395	0.0480141	0.164313	0.634808	0.112997	0.182331	0.0554238	0.0414613	0.0709236	0.087463	0.0384826	0.316562	0.374811	0.559216	0.0431097	0.0455158	0.0736595	0.0461448	0.0874975	0.0570843	0.0404617	0.0297106	0.0276835	0.0986575
cg21604042	SCUBE3	1.01975e-06	0.202234	0.0291174	0.436976	-0.407859	4	789	TRUE	0.0714951	0.383581	0.210267	0.154362	0.180927	0.136093	0.0588035	0.0492484	0.0922593	0.0669584	0.289374	0.726545	0.0629615	0.348405	0.0195731	0.0435199	0.029332	0.0238403	0.0490289	0.0298526	0.0157824	0.0278865	0.0202832	0.0320748
cg00250430	DMRT2	0.000274314	0.20593	0.0624822	0.445692	-0.38321	4	35	TRUE	0.0710728	0.184371	0.713705	0.272263	0.0832331	0.310392	0.0795485	0.123458	0.112801	0.486408	0.100905	0.0504606	0.186813	0.107592	0.0398277	0.0753226	0.0692187	0.045591	0.0696363	0.0450629	0.0554279	0.0480845	0.0740242	0.102626
cg14785479	SCARF2	1.01975e-06	0.17896	0.0247407	0.398573	-0.373833	4	389	TRUE	0.629225	0.452636	0.0968753	0.171975	0.0427967	0.0875385	0.0504392	0.247608	0.100018	0.0844084	0.0613191	0.0426315	0.264824	0.173145	0.0316079	0.0324203	0.026405	0.0392639	0.023578	0.0193577	0.0190179	0.0193057	0.0121469	0.0243036
cg15526708	TGFBR1	0.0129529	0.196189	0.0575333	0.416484	-0.358951	4	979	TRUE	0.122379	0.364904	0.087818	0.355065	0.0404835	0.0434588	0.125305	0.243768	0.140668	0.0828006	0.450197	0.495771	0.169036	0.0249864	0.0269844	0.0559915	0.044074	0.0813586	0.0499554	0.0346735	0.0946636	0.0365876	0.0509644	0.10008
cg06781209	FADS2	0.000503759	0.195571	0.0441475	0.397128	-0.352981	4	716	TRUE	0.488703	0.23198	0.333671	0.190361	0.0766	0.0426738	0.126027	0.198013	0.0692033	0.419303	0.0457298	0.0663385	0.10256	0.346835	0.0485098	0.0672701	0.0316974	0.0300501	0.0985887	0.0457797	0.0295455	0.016561	0.0223907	0.0510817
cg05368341	SYT6	0.00306742	0.163717	0.0314287	0.376718	-0.345289	4	7	TRUE	0.37349	0.120738	0.0467645	0.372408	0.0624285	0.238541	0.0165201	0.12593	0.13046	0.522433	0.050823	0.167919	0.0265655	0.0370113	0.0275195	0.0296617	0.0359431	0.0326354	0.0206654	0.0311094	0.0552005	0.0171777	0.0332443	0.0311303
cg09936561	DRD5	0.000197832	0.218412	0.0812082	0.406546	-0.325338	4	20	TRUE	0.0803821	0.460536	0.162704	0.574507	0.285204	0.139636	0.0943336	0.207694	0.14242	0.169963	0.161037	0.305937	0.172823	0.100596	0.0693431	0.0691302	0.0964513	0.083639	0.0954683	0.0634908	0.130306	0.117882	0.0436283	0.0427433
cg04283938	SEPT3	6.83236e-05	0.178349	0.0427466	0.3671	-0.324353	4	302	TRUE	0.320096	0.204143	0.0823111	0.268174	0.272967	0.0407302	0.105389	0.10245	0.120323	0.0626312	0.0556306	0.11854	0.136336	0.607163	0.0574921	0.0728208	0.0596994	0.0373018	0.047285	0.0297515	0.0227031	0.0320151	0.0280994	0.0402974
cg12311132	RCN1	1.22371e-05	0.2095	0.0819159	0.318074	-0.236158	4	537	TRUE	0.155222	0.221603	0.310635	0.316861	0.134675	0.11891	0.151786	0.305031	0.184275	0.114324	0.222332	0.132186	0.339769	0.22539	0.0407878	0.0964561	0.0939652	0.0622844	0.147226	0.0575514	0.0760218	0.0452928	0.108549	0.091024
cg07601320	SLC38A4	0.026016	0.202312	0.0777544	0.520394	-0.44264	3	102	TRUE	0.162106	0.164246	0.0673443	0.0755495	0.860739	0.293457	0.406988	0.0594901	0.141728	0.108636	0.15403	0.125812	0.157055	0.0551809	0.0314787	0.0842528	0.0811213	0.0759357	0.100723	0.0774104	0.0701419	0.0438812	0.0663817	0.146218
cg05159188	HIST1H4F	0.00306742	0.178733	0.0505035	0.476302	-0.425798	3	75	TRUE	0.0845969	0.14506	0.0418927	0.163066	0.504608	0.288391	0.0950299	0.0923906	0.056196	0.18029	0.0341447	0.0672541	0.113434	0.635905	0.0358219	0.04438	0.073784	0.0526204	0.0661059	0.0405921	0.0432946	0.0300287	0.0425453	0.0758621
cg16797831	KIAA1324	0.015536	0.209808	0.0883405	0.493132	-0.404792	3	502	TRUE	0.158501	0.135337	0.0699387	0.213757	0.200561	0.311949	0.0896489	0.184616	0.119851	0.0549738	0.0717654	0.702689	0.158969	0.46476	0.0586496	0.133706	0.10068	0.0577153	0.0995061	0.0575047	0.127869	0.0600591	0.111011	0.0767052
cg25186143	FAM57A	0.015536	0.202391	0.0710359	0.46726	-0.396224	3	783	TRUE	0.251079	0.218301	0.143209	0.264394	0.296648	0.0545336	0.0478472	0.0748582	0.121717	0.119431	0.0593574	0.328754	0.076969	0.776378	0.131513	0.0482689	0.0708727	0.0636549	0.109673	0.0409246	0.0629321	0.0585144	0.0277124	0.0962931
cg01418124	ARHGAP24	0.00243211	0.163883	0.0408727	0.431041	-0.390168	3	208	TRUE	0.102502	0.104125	0.0338542	0.468048	0.214443	0.0817086	0.0402537	0.368077	0.100603	0.0631217	0.0460884	0.0401344	0.174403	0.456997	0.0256255	0.0623692	0.0680529	0.0281772	0.050195	0.0224117	0.0439589	0.0242508	0.0437859	0.0398996
cg17264618	ENTPD3	0.0014919	0.152307	0.0403398	0.42879	-0.38845	3	324	TRUE	0.0286954	0.0920804	0.0435155	0.0973716	0.451045	0.120902	0.069807	0.0820135	0.346772	0.0286942	0.0652232	0.488552	0.0800083	0.137619	0.0404505	0.0523653	0.0785714	0.055001	0.0521309	0.0255016	0.0288031	0.0216295	0.0229885	0.0259559
cg19363546	POU2F3	0.0185453	0.132806	0.0364162	0.398693	-0.362277	3	345	TRUE	0.438599	0.075621	0.0944304	0.322761	0.0778631	0.027866	0.0379352	0.129198	0.0636943	0.0268945	0.0266176	0.0420256	0.061065	0.434719	0.0291224	0.0512893	0.0278157	0.0663517	0.0515815	0.0181108	0.0307303	0.0185373	0.0493668	0.0212558
cg12045002	DPYSL5	0.0129529	0.140242	0.0334536	0.395474	-0.36202	3	990	TRUE	0.279541	0.0394225	0.501382	0.0424268	0.0620494	0.0211691	0.0435525	0.0299618	0.194551	0.081399	0.4055	0.0236403	0.102322	0.136464	0.0273496	0.0325568	0.0223303	0.02829	0.036605	0.0291715	0.0174278	0.04508	0.0254141	0.0703111
cg05443740	CSEN	0.0129529	0.122787	0.0300383	0.379128	-0.34909	3	39	TRUE	0.0336182	0.0339172	0.162097	0.0613788	0.0250244	0.37883	0.0238101	0.404155	0.0720034	0.0608757	0.0497022	0.0304143	0.3544	0.0287896	0.0223047	0.0299023	0.025953	0.0309212	0.032629	0.0254323	0.0295629	0.0272449	0.0286902	0.047743
cg27552599	DHX35	0.015536	0.171757	0.0587061	0.402645	-0.343939	3	529	TRUE	0.357086	0.0889152	0.0681987	0.143599	0.454877	0.0606911	0.0521194	0.229329	0.238353	0.0406398	0.0643275	0.110428	0.100064	0.395973	0.021847	0.0516243	0.117496	0.0408475	0.0948407	0.0200673	0.093158	0.0206662	0.0582055	0.0683085
cg21238818	GAL3ST3	0.000884127	0.159994	0.0473568	0.390429	-0.343072	3	9	TRUE	0.0591831	0.0990214	0.0823297	0.418111	0.122847	0.109243	0.0675516	0.463887	0.0876944	0.0146099	0.164751	0.0937764	0.289288	0.16762	0.0616548	0.0485866	0.0655906	0.0579346	0.0887938	0.0246007	0.0263022	0.0577805	0.0214005	0.0209237
cg04195127	WFDC1	0.00725148	0.117063	0.0255926	0.346701	-0.321108	3	318	TRUE	0.254471	0.106979	0.021357	0.174142	0.0420171	0.485352	0.0368688	0.0334003	0.057227	0.0500894	0.30028	0.019357	0.035545	0.0218006	0.0340282	0.0278276	0.0191995	0.0305728	0.0251483	0.0216858	0.0336364	0.0143971	0.0247659	0.024664
cg04600618	C6orf206	0.0305875	0.128277	0.0386469	0.359115	-0.320468	3	170	TRUE	0.0460342	0.150699	0.0316385	0.329378	0.174637	0.0363464	0.0381919	0.0220486	0.109302	0.0353189	0.0554698	0.444047	0.303921	0.018841	0.017604	0.0228345	0.0447305	0.0222587	0.0985425	0.0772785	0.0189658	0.0176734	0.0330224	0.0335586
cg20050826	K6IRS2	0.00037323	0.205004	0.0765823	0.384547	-0.307965	3	3	TRUE	0.224304	0.169707	0.14015	0.499234	0.312504	0.137987	0.156615	0.110755	0.131053	0.0577299	0.142037	0.252775	0.193304	0.341905	0.0590091	0.0696515	0.0902404	0.122197	0.141866	0.0635075	0.0698793	0.0373752	0.0454305	0.0666667
cg02161900	IRXL1	0.0220155	0.185543	0.0886712	0.387864	-0.299192	3	884	TRUE	0.364066	0.172175	0.168488	0.187917	0.200088	0.0561148	0.0760714	0.474121	0.16482	0.0654591	0.0963288	0.0940989	0.152449	0.325403	0.0519915	0.131948	0.0627006	0.0671743	0.0981584	0.0808327	0.104861	0.0535854	0.101787	0.133672
cg20550118	CRABP1	0.00725148	0.187399	0.0867829	0.379766	-0.292983	3	948	TRUE	0.388966	0.411734	0.168905	0.166532	0.189218	0.0643951	0.106445	0.140306	0.218747	0.0839617	0.178504	0.0494773	0.1178	0.338598	0.0956909	0.086627	0.0770693	0.09853	0.117319	0.0625728	0.0933136	0.0488055	0.114414	0.0734867
cg08141873	HRAS	1.22371e-05	0.191135	0.0553004	0.333899	-0.278599	3	918	TRUE	0.36203	0.0955622	0.245414	0.108393	0.11124	0.113946	0.204565	0.0592935	0.103781	0.355003	0.284665	0.192389	0.228452	0.211151	0.050978	0.0779066	0.0453063	0.0545969	0.08375	0.0801639	0.0291026	0.030937	0.03767	0.0625926
cg20570279	ZNF259	0.0358066	0.140249	0.0627886	0.32961	-0.266822	3	390	TRUE	0.122875	0.120845	0.13109	0.316537	0.174322	0.0259455	0.0725081	0.0626947	0.108698	0.0581249	0.270516	0.401778	0.0620489	0.0354961	0.0281327	0.108636	0.079432	0.0472724	0.0672601	0.0483571	0.0378826	0.0554949	0.0525865	0.102832
cg19751300	ST8SIA5	4.5889e-05	0.137078	0.0327166	0.291365	-0.258648	3	640	TRUE	0.266197	0.108997	0.0685016	0.139644	0.125641	0.0528224	0.0638111	0.110577	0.216387	0.0460017	0.0525097	0.269429	0.0601042	0.338468	0.0144178	0.0399191	0.0681429	0.0283704	0.0526072	0.0157233	0.0186024	0.028167	0.0189906	0.0422252
cg07773116	GDF10	0.00885147	0.120091	0.0410824	0.288039	-0.246956	3	666	TRUE	0.0615983	0.151339	0.0607056	0.168751	0.297104	0.0192743	0.0475547	0.0760338	0.247582	0.0300035	0.0742396	0.0489197	0.31943	0.0787358	0.0320015	0.047413	0.0661289	0.0554091	0.055808	0.0255808	0.022794	0.030313	0.0386133	0.0367623
cg12091944	BARD1	0.0484037	0.13999	0.0679244	0.301224	-0.233299	3	739	TRUE	0.0674338	0.0867275	0.313269	0.0535776	0.113622	0.0855782	0.128217	0.0591023	0.0678889	0.236776	0.292059	0.049954	0.107307	0.298343	0.0736982	0.0611859	0.0917182	0.071479	0.0622568	0.0564305	0.0671506	0.0629522	0.0483051	0.0840678
cg08977371	CDH13	4.5889e-05	0.190592	0.0765188	0.306585	-0.230066	3	88	TRUE	0.138376	0.22904	0.148729	0.231823	0.152234	0.0846119	0.133008	0.198697	0.13986	0.295954	0.0891084	0.312046	0.203039	0.311755	0.0964537	0.0617065	0.0563688	0.0704002	0.114844	0.120611	0.0576842	0.0465568	0.0558069	0.084755
cg03945800	ADCY9	0.0358066	0.120844	0.0546059	0.280524	-0.225918	3	671	TRUE	0.0805794	0.0710668	0.281758	0.0658441	0.0530757	0.0189331	0.0779766	0.0368486	0.064482	0.050863	0.140354	0.190217	0.261432	0.298382	0.0274896	0.0450317	0.0582387	0.0516639	0.0762997	0.0302269	0.119618	0.0376255	0.0488519	0.0510134
cg26453670	RNPC1	0.00243211	0.240716	0.093343	0.670311	-0.576968	2	410	TRUE	0.291963	0.246408	0.186908	0.284858	0.172154	0.131255	0.151438	0.178739	0.0886118	0.0595335	0.0860079	0.616508	0.151532	0.724114	0.10545	0.129919	0.119206	0.0541519	0.117301	0.0518138	0.0978941	0.0458522	0.123776	0.088066
cg16670497	GSTM2	0.0014919	0.124476	0.032151	0.529862	-0.497711	2	222	TRUE	0.213876	0.0389644	0.041516	0.05295	0.34418	0.0389991	0.0328712	0.0321983	0.0787126	0.037694	0.0520029	0.715544	0.0383512	0.0248094	0.0888966	0.021599	0.0250857	0.0279736	0.0172839	0.020035	0.031314	0.0371933	0.0240345	0.0280938
cg05937453	SFRP5	0.000669979	0.0970247	0.0132405	0.510566	-0.497325	2	105	TRUE	0.0150595	0.673896	0.0465462	0.0284277	0.0215818	0.0121768	0.347235	0.0221138	0.0867013	0.0358496	0.022096	0.0147373	0.0150099	0.016914	0.0149823	0.0127707	0.0101824	0.017109	0.00867853	0.014249	0.015822	0.0112821	0.0128044	0.0145249
cg19884262	FLJ46831	1.93753e-05	0.130668	0.0243959	0.496814	-0.472418	2	16	TRUE	0.0585493	0.0651403	0.0700779	0.235166	0.0709838	0.0437197	0.0942676	0.0973385	0.0841203	0.0374655	0.113912	0.0289719	0.0711746	0.758461	0.0203352	0.0308523	0.0315281	0.0266584	0.0444804	0.0136548	0.0206324	0.011385	0.0217728	0.0226597
cg18530716	SLC16A11	0.00590846	0.174923	0.074447	0.526241	-0.451794	2	161	TRUE	0.548278	0.146471	0.0752327	0.504204	0.1165	0.0774782	0.0687394	0.148373	0.140902	0.0845322	0.0940055	0.0904462	0.0999444	0.253812	0.0544417	0.0532609	0.061866	0.062152	0.0852018	0.0898118	0.0975222	0.0572137	0.0814306	0.101569
cg15201877	PTGER3	0.000669979	0.200778	0.0767751	0.498421	-0.421646	2	518	TRUE	0.102472	0.35967	0.637172	0.22139	0.151294	0.0675709	0.1109	0.19891	0.134638	0.10907	0.253129	0.0607209	0.147628	0.256333	0.0563693	0.0920297	0.128952	0.0808478	0.100712	0.056092	0.038676	0.0599062	0.0689122	0.0852531
cg08211091	FLJ37478	1.93753e-05	0.148184	0.0316179	0.448323	-0.416705	2	336	TRUE	0.0992233	0.0996701	0.147971	0.303281	0.131354	0.0906908	0.144626	0.0692346	0.0850911	0.0305286	0.149183	0.0667929	0.0635576	0.593365	0.0327438	0.0302245	0.0339483	0.022073	0.0353118	0.0286512	0.0413864	0.0216326	0.0295583	0.0406492
cg23303074	LRAT	0.0185453	0.159041	0.0693441	0.477729	-0.408385	2	462	TRUE	0.293555	0.131327	0.661904	0.136529	0.132641	0.059209	0.0793671	0.0438373	0.126518	0.112012	0.0608688	0.0984252	0.0635767	0.226809	0.0570016	0.0926547	0.0455716	0.102099	0.0522137	0.0361684	0.0854515	0.060066	0.0788524	0.0833626
cg14348532	CALCA	0.00037323	0.168108	0.06781	0.460699	-0.392889	2	337	TRUE	0.359903	0.132529	0.561496	0.125574	0.110438	0.101249	0.121205	0.160539	0.0794115	0.0841816	0.0688585	0.102143	0.135696	0.210293	0.105344	0.0923643	0.0695301	0.0939404	0.0740143	0.0500286	0.0543312	0.0461826	0.0544567	0.037907
cg06230736	GATA3	0.0129529	0.132241	0.0307941	0.421462	-0.390668	2	17	TRUE	0.0280476	0.14416	0.170857	0.11015	0.0187151	0.0105604	0.0152181	0.30214	0.113946	0.0590755	0.0767586	0.540783	0.109711	0.151249	0.0833445	0.0489766	0.0251477	0.0351286	0.0115677	0.00921624	0.0310995	0.0135705	0.0133863	0.0365033
cg09563216	C1orf51	0.0417171	0.163043	0.0835791	0.436759	-0.35318	2	12	TRUE	0.349037	0.213563	0.0838643	0.15309	0.0403116	0.0396738	0.1588	0.0885827	0.124121	0.160567	0.158597	0.110793	0.0771282	0.524481	0.0564516	0.0721989	0.120015	0.0855907	0.102856	0.0718326	0.0619469	0.0607153	0.11892	0.0852641
cg24364574	PREX1	0.0358066	0.175454	0.0915973	0.430866	-0.339268	2	726	TRUE	0.114675	0.107053	0.291652	0.197757	0.25118	0.114674	0.216822	0.100334	0.105981	0.0863309	0.0849136	0.0702347	0.14467	0.570079	0.0544066	0.0726869	0.0917503	0.0927553	0.116045	0.0768722	0.102967	0.0882293	0.0863337	0.133926
cg05592398	LIMK1	1.93753e-05	0.152837	0.0448555	0.377442	-0.332586	2	378	TRUE	0.102523	0.0930503	0.0549942	0.18144	0.105133	0.0662144	0.0900959	0.244332	0.110483	0.0602185	0.0957835	0.397859	0.180569	0.357024	0.0217566	0.0441379	0.0611427	0.0396184	0.0776635	0.0322471	0.0364714	0.0318211	0.0532013	0.0504955
cg23410627	CH25H	0.0484037	0.108342	0.0435308	0.355246	-0.311715	2	264	TRUE	0.0463486	0.053644	0.0779207	0.176004	0.0310441	0.0446042	0.0265797	0.0238147	0.03746	0.151536	0.0198824	0.465404	0.245087	0.117455	0.0299496	0.0980711	0.0130258	0.12189	0.0187091	0.0440291	0.0221061	0.0212982	0.0181	0.048129
cg14614211	IRXL1	0.00885147	0.133595	0.0527949	0.360451	-0.307657	2	500	TRUE	0.332034	0.17097	0.133571	0.150763	0.0678123	0.0322482	0.0770692	0.0973912	0.117266	0.0557374	0.0951385	0.0310184	0.120445	0.388869	0.0492712	0.0597042	0.0563863	0.0456328	0.0490439	0.0875292	0.058881	0.0445947	0.0343668	0.0425391
cg14963371	GPR3	0.00477959	0.173975	0.0969578	0.394482	-0.297524	2	311	TRUE	0.16861	0.150633	0.401853	0.141964	0.136393	0.0815154	0.0926355	0.18221	0.0945433	0.176471	0.129671	0.117533	0.174511	0.387111	0.085588	0.0976983	0.121047	0.0889013	0.0958657	0.146792	0.0859754	0.0809275	0.0680516	0.0987312
cg11262815	CACNA1G	0.00037323	0.132997	0.0362823	0.333317	-0.297034	2	254	TRUE	0.137143	0.095551	0.429499	0.0663218	0.152642	0.107927	0.133326	0.230619	0.102467	0.0477993	0.0389737	0.0341325	0.0484168	0.237135	0.0325596	0.0242213	0.0259279	0.0552373	0.0493909	0.0292039	0.0277276	0.0182828	0.0768419	0.0234299
cg05589246	HOXC12	0.00590846	0.148391	0.07676	0.370361	-0.293601	2	5	TRUE	0.115804	0.112162	0.165988	0.151546	0.120109	0.29822	0.0856117	0.113256	0.151213	0.046553	0.0834794	0.0622539	0.128772	0.442501	0.0872373	0.0820703	0.0617784	0.0566395	0.111943	0.0859816	0.0585165	0.0515205	0.074135	0.0977788
cg05768141	KCNJ10	0.00243211	0.116206	0.044106	0.334111	-0.290005	2	191	TRUE	0.065	0.0466583	0.382717	0.285504	0.0495667	0.0368621	0.0649402	0.0740273	0.238744	0.08731	0.0451868	0.0667155	0.0777349	0.105913	0.0379184	0.0443015	0.0505164	0.0448324	0.0287736	0.0420478	0.0446794	0.0299927	0.0507303	0.0672673
cg00263760	VAX1	0.000669979	0.118676	0.0482868	0.333104	-0.284817	2	446	TRUE	0.317507	0.104668	0.0798466	0.206871	0.0562609	0.0644241	0.0478521	0.0785963	0.0649859	0.0549954	0.0687209	0.348702	0.0550045	0.113024	0.119914	0.0479277	0.0504505	0.0486504	0.049512	0.0309563	0.0319669	0.0240513	0.0412863	0.0381521
cg09038676	GSTP1	0.0220155	0.0988569	0.0253843	0.306847	-0.281463	2	322	TRUE	0.369362	0.0224052	0.0346564	0.0571553	0.0242838	0.0229605	0.142343	0.0260351	0.115648	0.0553348	0.0220891	0.244333	0.0327479	0.214644	0.0355181	0.0279285	0.0300564	0.0307692	0.0169893	0.0186707	0.0210493	0.0206746	0.0275355	0.0246513
cg11504897	NRN1	0.0358066	0.171487	0.0958517	0.370479	-0.274627	2	221	TRUE	0.270341	0.116486	0.179946	0.108363	0.399381	0.0993253	0.124455	0.10292	0.0870724	0.179654	0.0813819	0.341577	0.0828266	0.227083	0.075312	0.107655	0.123928	0.0975124	0.0692226	0.0823091	0.122024	0.0897661	0.0616672	0.12912
cg22362636	TNIP2	1.22371e-05	0.138121	0.0447634	0.302149	-0.257385	2	386	TRUE	0.259992	0.204478	0.0598335	0.205242	0.0600949	0.0782565	0.145481	0.0757963	0.0595399	0.344306	0.0729894	0.058808	0.152404	0.156474	0.0336233	0.0580798	0.0435459	0.0690897	0.0443836	0.0346747	0.0507001	0.027083	0.0295317	0.0569219
cg03591238	ZNHIT2	0.00037323	0.183116	0.0774679	0.32978	-0.252312	2	388	TRUE	0.351491	0.224161	0.308069	0.245991	0.127804	0.0566619	0.0996874	0.197868	0.147314	0.0836718	0.120555	0.190101	0.229832	0.180418	0.0366622	0.077717	0.0685561	0.0684676	0.11962	0.109682	0.08712	0.0548845	0.0805927	0.0713775
cg07499072	FST	0.0358066	0.089324	0.0419073	0.289211	-0.247303	2	99	TRUE	0.249164	0.0899187	0.329257	0.0827405	0.047326	0.0341963	0.0310907	0.0563156	0.0570547	0.0312571	0.0633542	0.0389645	0.0568295	0.0830668	0.0398191	0.0447162	0.0553173	0.0559055	0.053256	0.0425725	0.0284154	0.0313495	0.0347406	0.0329812
cg08954856	BIK	0.00191102	0.114654	0.0436892	0.289926	-0.246237	2	451	TRUE	0.107997	0.0955334	0.0552161	0.164556	0.0623795	0.0458084	0.0936952	0.243864	0.0499523	0.107488	0.129192	0.0812624	0.335989	0.0322238	0.0379315	0.0336841	0.0405936	0.0477944	0.0547641	0.0393582	0.057063	0.0302709	0.0327798	0.0626522
cg21910663	MVD	0.000141746	0.116593	0.0409006	0.273432	-0.232532	2	945	TRUE	0.0750885	0.12176	0.0693438	0.166498	0.100044	0.121896	0.0684749	0.0615881	0.0688228	0.0307479	0.0881043	0.256866	0.289998	0.113073	0.0712804	0.0475876	0.0352663	0.0225176	0.0439697	0.0237854	0.0590103	0.0306116	0.0273655	0.0476118
cg01934790	FBXL16	0.00477959	0.112472	0.0508791	0.281854	-0.230975	2	592	TRUE	0.175393	0.123668	0.0713254	0.120055	0.111209	0.0612329	0.0691881	0.0678417	0.0708746	0.0362625	0.308541	0.0408185	0.0630261	0.255168	0.0935883	0.029815	0.0487798	0.0370191	0.0567419	0.0441679	0.0252052	0.0318968	0.0315601	0.110017
cg18454685	CACNA1G	0.00306742	0.138577	0.0498773	0.279983	-0.230105	2	790	TRUE	0.168137	0.0609709	0.205968	0.0976134	0.120356	0.0655742	0.0314072	0.21345	0.0775126	0.0256353	0.289166	0.2708	0.111807	0.201681	0.0722268	0.0491056	0.0268484	0.0396906	0.0636845	0.056148	0.0217331	0.0903815	0.0595122	0.0194428
cg00509616	Gcom1	0.000503759	0.125488	0.0367371	0.257379	-0.220642	2	301	TRUE	0.144954	0.191888	0.077928	0.266474	0.103148	0.0378466	0.248285	0.212682	0.0988699	0.0587372	0.0926898	0.0249462	0.0613555	0.137031	0.0199032	0.048113	0.0603819	0.0465262	0.069013	0.0185548	0.0254548	0.0183491	0.0275843	0.0334905
cg17317962	ACTG1	0.000669979	0.118768	0.0217651	0.658105	-0.63634	1	988	TRUE	0.0174002	0.0315265	0.0274134	0.0996633	0.0671904	0.053977	0.0599902	0.0152643	0.175759	0.658105	0.146262	0.174857	0.0993052	0.0360366	0.0261673	0.0187659	0.0124412	0.0275532	0.0159722	0.0145293	0.0127518	0.0254451	0.0142487	0.0497765
cg26578617	SNCA	0.0014919	0.151563	0.0476775	0.670984	-0.623307	1	600	TRUE	0.0737957	0.0831429	0.670984	0.140739	0.125753	0.125265	0.04286	0.0921834	0.0482288	0.167281	0.0362743	0.116943	0.242524	0.155912	0.0248564	0.0341396	0.0448762	0.0439141	0.0407578	0.0319195	0.0627287	0.0428041	0.0544313	0.0963473
cg10634217	MRPL18	0.0305875	0.0696785	0.0499425	0.655636	-0.605693	1	292	TRUE	0.0265621	0.0344038	0.655636	0.0275307	0.0231231	0.0182894	0.0183459	0.0168592	0.0504451	0.0201844	0.0140128	0.0257283	0.0302535	0.0141249	0.0310147	0.0497843	0.0532211	0.0690765	0.0178326	0.0230973	0.0557708	0.0334735	0.0431282	0.123026
cg22100821	SCRT2	0.00885147	0.0910122	0.0327621	0.591143	-0.55838	1	80	TRUE	0.0876605	0.0734716	0.0709223	0.0729182	0.0613723	0.0404369	0.0389309	0.591143	0.0402753	0.0490749	0.0267495	0.0753171	0.0230889	0.0228094	0.0214444	0.0376322	0.0725459	0.0256304	0.0327528	0.0283672	0.026121	0.021196	0.0396136	0.0223177
cg03586879	A2BP1	0.00306742	0.0829552	0.0369436	0.496302	-0.459358	1	301	TRUE	0.076194	0.0691547	0.0532349	0.062707	0.0418674	0.0307218	0.0444104	0.0572705	0.0400377	0.0300922	0.0340452	0.0791527	0.0461826	0.496302	0.0276047	0.0400126	0.111218	0.0383994	0.030734	0.0252705	0.0292345	0.0163913	0.0217331	0.028838
cg15337897	FGF3	0.0014919	0.0939904	0.0196564	0.460551	-0.440894	1	208	TRUE	0.0441429	0.0452575	0.0757367	0.077995	0.0411843	0.0134645	0.131213	0.0786923	0.0447659	0.460551	0.0743552	0.00940056	0.091193	0.127914	0.0284855	0.0162545	0.0228956	0.0228331	0.0325542	0.0128929	0.0145989	0.0188287	0.0120084	0.0152124
cg16739396	ATG4C	0.0484037	0.0929912	0.0905178	0.517204	-0.426687	1	33	TRUE	0.0267067	0.0318119	0.0473096	0.0554109	0.0268329	0.046765	0.125	0.0776699	0.05204	0.517204	0.0822785	0.0710195	0.0571126	0.0847156	0.124808	0.0318949	0.0747772	0.0794061	0.0875421	0.0923825	0.127787	0.0711183	0.0998081	0.115653
cg26200580	KIAA1838	0.00477959	0.155899	0.0777096	0.500473	-0.422763	1	571	TRUE	0.182841	0.277587	0.111717	0.136424	0.153333	0.0445469	0.112239	0.108401	0.171797	0.0710049	0.113724	0.106125	0.0923691	0.500473	0.0775418	0.0779317	0.120534	0.0832779	0.103988	0.0697459	0.090913	0.0538373	0.0506483	0.0486782
cg11354906	SFRP2	0.010735	0.1109	0.0504923	0.434251	-0.383759	1	100	TRUE	0.143798	0.0640949	0.233698	0.0747945	0.0480922	0.0300417	0.049047	0.112574	0.0688208	0.0527607	0.0801299	0.434251	0.0752524	0.0852385	0.0364508	0.0663403	0.0530689	0.0354998	0.0468739	0.0495599	0.0655289	0.0404343	0.0687003	0.0424662
cg12439899	TFAP2A	0.010735	0.0768991	0.0307202	0.397198	-0.366478	1	38	TRUE	0.0369842	0.06153	0.0472615	0.103581	0.035883	0.0239069	0.0279979	0.0466817	0.042084	0.0589781	0.397198	0.0264854	0.0998011	0.0682149	0.0255877	0.0334732	0.0218986	0.0280136	0.0420827	0.0250807	0.0460984	0.015046	0.0185599	0.0513607
cg09169283	GRIN2C	0.00725148	0.120574	0.0580987	0.401329	-0.343231	1	445	TRUE	0.0941628	0.159977	0.401329	0.138121	0.102292	0.0711535	0.0720015	0.0533176	0.139692	0.043649	0.0617361	0.153116	0.076684	0.120799	0.0288368	0.0657832	0.0658083	0.0425043	0.0691558	0.0542023	0.080845	0.0316756	0.0603558	0.0818199
cg07570421	PTER	0.00384448	0.0626725	0.0564488	0.398788	-0.34234	1	109	TRUE	0.0398766	0.0380294	0.0391965	0.0484571	0.0379212	0.0303551	0.0457931	0.0343106	0.0331025	0.398788	0.0398079	0.0335731	0.0293552	0.0288479	0.0545739	0.0848181	0.0354883	0.0438416	0.0445752	0.0465076	0.0619012	0.0512006	0.0546382	0.086943
cg14294758	LSAMP	0.0185453	0.106517	0.0581742	0.388045	-0.329871	1	684	TRUE	0.179939	0.110118	0.388045	0.110752	0.0636977	0.0560592	0.0759458	0.0716846	0.070922	0.0468811	0.0699673	0.0956948	0.0936114	0.0579144	0.0309992	0.0753703	0.0378295	0.092599	0.0661982	0.0410298	0.105936	0.0371003	0.0461358	0.0485437
cg10994430	PALM2-AKAP2	0.0305875	0.0940471	0.0499471	0.379157	-0.32921	1	509	TRUE	0.0624149	0.0805532	0.0729705	0.0859815	0.0374382	0.026075	0.0470139	0.103394	0.0694584	0.379157	0.0535809	0.0699667	0.0892009	0.139453	0.051621	0.0465549	0.0317545	0.039748	0.0741031	0.0472509	0.0577512	0.0299626	0.0644515	0.0562739
cg11667754	CDH1	6.83236e-05	0.103927	0.0338647	0.361157	-0.327292	1	214	TRUE	0.0863344	0.228662	0.0624716	0.110601	0.0660302	0.027907	0.0801868	0.0711415	0.0808853	0.0461972	0.0589859	0.361157	0.0624176	0.112003	0.0231446	0.0566065	0.0404605	0.0282261	0.0488892	0.0233687	0.0255123	0.0215378	0.0383949	0.0325065
cg16303453	CA7	0.00115232	0.0996699	0.039308	0.359023	-0.319715	1	734	TRUE	0.0661294	0.0718905	0.0508671	0.143207	0.0515556	0.121424	0.0417435	0.110523	0.0555712	0.0998276	0.0904255	0.359023	0.101569	0.0316236	0.0317475	0.0377515	0.0352615	0.0421107	0.0787903	0.0191052	0.0303807	0.0235401	0.029755	0.0646371
cg10486998	GALR1	0.00191102	0.0853846	0.0436012	0.361915	-0.318314	1	54	TRUE	0.0487072	0.0984819	0.086809	0.0709363	0.054321	0.361915	0.0785813	0.0712382	0.0528144	0.0550233	0.0570728	0.0365658	0.0698824	0.0530357	0.101494	0.0484564	0.037798	0.0408221	0.0358985	0.0491803	0.0321568	0.0242751	0.0264847	0.039446
cg15852891	OTP	0.0129529	0.0517491	0.0209961	0.338905	-0.317909	1	424	TRUE	0.0226933	0.0452332	0.338905	0.0353904	0.0261472	0.0139734	0.0201446	0.049373	0.0199031	0.0194897	0.0310967	0.0193739	0.0344548	0.0483092	0.0130261	0.0448245	0.0164745	0.0166148	0.0191221	0.0180402	0.0207409	0.0139595	0.0351974	0.011961
cg12024292	ASTN2	0.00037323	0.106114	0.0396845	0.35713	-0.317445	1	662	TRUE	0.0598114	0.0732344	0.0577405	0.106549	0.108134	0.0456468	0.0762208	0.0918159	0.0635552	0.35713	0.078185	0.0286423	0.152929	0.185999	0.0432545	0.0611879	0.037253	0.0314775	0.0383698	0.0311855	0.0367032	0.027926	0.0499806	0.0395073
cg21608192	XYLT1	4.07902e-06	0.128561	0.0365794	0.353459	-0.316879	1	911	TRUE	0.182485	0.0500357	0.21527	0.0971136	0.134439	0.147485	0.129882	0.0796236	0.0642658	0.0888325	0.0590177	0.353459	0.0613571	0.136583	0.0379987	0.0505161	0.0278354	0.036525	0.0365905	0.0537574	0.0306876	0.0260209	0.0303547	0.0355079
cg02836529	NEUROD1	0.00037323	0.115804	0.0552363	0.371739	-0.316502	1	841	TRUE	0.0827975	0.0853192	0.103553	0.140403	0.0918155	0.0464738	0.0570928	0.0902109	0.0795283	0.0743052	0.0670962	0.371739	0.0930456	0.237876	0.0601783	0.061409	0.0416839	0.045045	0.0698181	0.0410978	0.0538922	0.0508122	0.071697	0.0567299
cg11908570	KIAA0040	0.0417171	0.104213	0.0627862	0.375249	-0.312463	1	115	TRUE	0.0723445	0.0619394	0.0755457	0.0804335	0.0867102	0.114542	0.0598377	0.0710993	0.111368	0.375249	0.0951341	0.0681924	0.112732	0.0738535	0.114837	0.0903211	0.0545839	0.0439182	0.0478835	0.0362787	0.117165	0.0340859	0.0444015	0.0443876
cg10217445	OLIG2	0.015536	0.152733	0.0822799	0.388595	-0.306315	1	455	TRUE	0.162653	0.0962853	0.255948	0.194304	0.112027	0.0899541	0.0592852	0.150726	0.111445	0.0471104	0.388595	0.0904403	0.212244	0.167242	0.0970071	0.0757327	0.10937	0.0729819	0.0947169	0.0947616	0.0791726	0.0516706	0.0726888	0.0746974
cg13791131	IGF2AS	0.00384448	0.131755	0.0505662	0.356666	-0.306099	1	145	TRUE	0.107491	0.105433	0.0956423	0.247028	0.138626	0.0462604	0.122145	0.209247	0.112886	0.029224	0.0957002	0.0565065	0.121715	0.356666	0.0421957	0.0528457	0.146141	0.0320345	0.0609228	0.0278073	0.0370615	0.0368542	0.0363052	0.0334934
cg27567335	RAMP1	0.00477959	0.129299	0.0775771	0.371892	-0.294315	1	113	TRUE	0.371892	0.0966705	0.071154	0.0876843	0.10939	0.0776335	0.0759617	0.0873977	0.120739	0.134814	0.100294	0.101493	0.138159	0.236904	0.0667466	0.109809	0.0682932	0.0819622	0.0879763	0.057762	0.0765262	0.0732809	0.0711235	0.082291
cg25465406	GUCY2D	0.00477959	0.0973365	0.0405521	0.326768	-0.286216	1	110	TRUE	0.0514816	0.0429551	0.0854427	0.0912281	0.156003	0.0520446	0.0415779	0.0603352	0.0695635	0.0289665	0.0565587	0.326768	0.118779	0.181007	0.036419	0.036456	0.0425205	0.0208232	0.0585586	0.0695436	0.0343871	0.0239408	0.0278079	0.0550646
cg17191178	SHOX2	0.0185453	0.0912922	0.0336764	0.316605	-0.282929	1	378	TRUE	0.0268114	0.154366	0.051892	0.0641628	0.0417679	0.0230676	0.190369	0.0780062	0.136355	0.0770164	0.0276359	0.0486828	0.041351	0.316605	0.0322186	0.0443498	0.0371002	0.0243583	0.0331649	0.0320318	0.0344828	0.0231744	0.0277244	0.0481592
cg17328659	STUB1	0.015536	0.053594	0.0559424	0.330882	-0.274939	1	617	TRUE	0.0340233	0.0307119	0.330882	0.0287826	0.0214644	0.0196578	0.0202343	0.020619	0.0541132	0.044462	0.0358061	0.0345238	0.0503894	0.0246459	0.0405172	0.0566665	0.0982868	0.0313731	0.0992811	0.0384317	0.0526144	0.0433532	0.0565423	0.0423575
cg16902509	ITGA8	0.00306742	0.16755	0.0795914	0.353847	-0.274255	1	458	TRUE	0.185426	0.177198	0.216706	0.264953	0.159607	0.061844	0.124886	0.136065	0.167563	0.0939248	0.222676	0.0435851	0.137416	0.353847	0.0536803	0.122589	0.0957299	0.0685705	0.132126	0.0633239	0.0789107	0.0341448	0.0637349	0.0831034
cg03663715	FOXD1	0.000197832	0.103373	0.0367471	0.308377	-0.27163	1	304	TRUE	0.125112	0.106625	0.066978	0.124571	0.067531	0.0530185	0.057609	0.206319	0.0503354	0.0436866	0.308377	0.0393395	0.0661396	0.131578	0.0418693	0.0266162	0.0451606	0.0306843	0.0613885	0.0343685	0.0243982	0.0226798	0.0273158	0.0529902
cg19721889	HAND1	0.010735	0.103498	0.0475325	0.317329	-0.269796	1	35	TRUE	0.0690521	0.0984355	0.137403	0.0635963	0.0546884	0.202065	0.0413304	0.0894085	0.124301	0.0345275	0.0740506	0.317329	0.105323	0.0374622	0.0496489	0.0500637	0.0375355	0.036222	0.0555253	0.0397942	0.10165	0.0387	0.0372451	0.0289404
cg13492340	ITGA8	0.00590846	0.116315	0.0500673	0.317794	-0.267726	1	452	TRUE	0.195569	0.0808068	0.317794	0.150497	0.11159	0.0217238	0.0602951	0.111096	0.0569898	0.0490951	0.107421	0.124847	0.0686499	0.172031	0.0517389	0.0709783	0.0866304	0.0338866	0.0497126	0.0669527	0.0371395	0.0311171	0.0410127	0.0315046
cg19523029	TLE4	0.0417171	0.0494964	0.0435644	0.31114	-0.267575	1	6	TRUE	0.0116422	0.0227148	0.027992	0.0222141	0.0187619	0.0224318	0.0499452	0.0155495	0.0390244	0.31114	0.0476571	0.0309529	0.0446914	0.0282326	0.0526961	0.0233186	0.032983	0.0287642	0.0603026	0.0480683	0.0567544	0.0409292	0.0285611	0.0632663
cg10951619	FAM5C	0.0417171	0.145745	0.0840934	0.351331	-0.267237	1	473	TRUE	0.245438	0.0849862	0.0690193	0.258719	0.159423	0.0495215	0.128473	0.092859	0.101366	0.170325	0.351331	0.141933	0.074082	0.112947	0.0641785	0.0873996	0.0667019	0.0745468	0.0747304	0.0809696	0.114313	0.0705183	0.106692	0.100883
cg25050026	MFSD1	6.83236e-05	0.124639	0.0537023	0.318579	-0.264877	1	502	TRUE	0.170697	0.142903	0.0658067	0.121082	0.0945901	0.0820207	0.0959086	0.0947449	0.0736614	0.0917	0.13754	0.0857031	0.318579	0.170007	0.0249537	0.0724959	0.0786442	0.0483454	0.0916874	0.0347523	0.0437512	0.0310669	0.0429542	0.0683718
cg22339278	KIRREL2	0.0185453	0.0955247	0.0472841	0.311057	-0.263773	1	548	TRUE	0.311057	0.110044	0.126944	0.161185	0.110628	0.047232	0.0573485	0.0884138	0.0794075	0.0474098	0.0508158	0.0399324	0.0656285	0.0412995	0.0674209	0.0486726	0.06176	0.0492746	0.036154	0.0489517	0.0348837	0.0485047	0.0369225	0.040296
cg25852941	DNAJA5	0.0220155	0.0933252	0.0469357	0.308104	-0.261169	1	467	TRUE	0.0821127	0.112669	0.0863588	0.0718426	0.0340547	0.101408	0.0503602	0.308104	0.132027	0.0401786	0.0571364	0.0306837	0.0594954	0.140122	0.0899962	0.0540093	0.0308551	0.0407361	0.0382036	0.0303489	0.0291921	0.0583511	0.0513298	0.0463349
cg00892798	NGFR	0.0484037	0.0948487	0.0400506	0.292618	-0.252567	1	242	TRUE	0.0592791	0.292618	0.0391658	0.180455	0.184013	0.0313496	0.0507983	0.0267411	0.0589371	0.0162863	0.0284678	0.0260092	0.13458	0.199182	0.0198261	0.0292711	0.130616	0.0201123	0.0413875	0.0192381	0.0111809	0.0131568	0.0388433	0.0768741
cg04784672	LRFN5	0.015536	0.0684892	0.0341764	0.285874	-0.251697	1	334	TRUE	0.0399297	0.0546222	0.0667938	0.0543057	0.0389312	0.0174759	0.040732	0.0413165	0.11121	0.285874	0.0494642	0.0393696	0.0493893	0.069435	0.0311913	0.0366943	0.0409153	0.0417066	0.039576	0.012445	0.0436037	0.0168993	0.0326263	0.0461068
cg17945001	IGSF21	0.000141746	0.151644	0.0676895	0.319037	-0.251347	1	122	TRUE	0.19411	0.17151	0.151263	0.319037	0.12593	0.094965	0.138001	0.193486	0.100848	0.0513556	0.11612	0.221941	0.111118	0.133332	0.0869427	0.0961092	0.0992495	0.0757424	0.0770071	0.0581384	0.0563596	0.0439577	0.0525982	0.0307906
cg11877382	GLT1D1	0.0129529	0.117752	0.0630656	0.313119	-0.250053	1	858	TRUE	0.158028	0.137922	0.076195	0.313119	0.132174	0.0644977	0.0832524	0.136801	0.0907226	0.123699	0.0447432	0.0464621	0.0707624	0.170154	0.075008	0.0529615	0.105094	0.0460038	0.0508707	0.106039	0.055822	0.0375911	0.0463955	0.05487
cg21187265	SEPN1	0.00384448	0.114541	0.0530059	0.302365	-0.249359	1	518	TRUE	0.0981889	0.133606	0.302365	0.10518	0.108004	0.038568	0.0534674	0.0638883	0.115675	0.0794872	0.226786	0.138486	0.0775482	0.0623239	0.0251872	0.0669316	0.0676103	0.0829126	0.0533333	0.0542607	0.0681129	0.0219943	0.0363891	0.0533269
cg18641050	BLOC1S2	0.0358066	0.077185	0.0882871	0.333842	-0.245554	1	593	TRUE	0.0355902	0.0450075	0.0426447	0.0403771	0.0524934	0.036713	0.106721	0.0664495	0.0780742	0.333842	0.0430347	0.0524712	0.0748592	0.0723127	0.0827242	0.0499174	0.040417	0.0993548	0.0886767	0.0857143	0.1391	0.0959041	0.0779284	0.123134
cg04228573	MAP2K6	0.0305875	0.0709439	0.0801682	0.322264	-0.242096	1	40	TRUE	0.0461441	0.0468801	0.0402398	0.0550803	0.0316713	0.0280682	0.0698803	0.0444658	0.0600318	0.322264	0.0616915	0.0753057	0.0549207	0.0565708	0.0661522	0.0338806	0.0579566	0.0570567	0.0741165	0.0937779	0.115431	0.103617	0.0744904	0.125204
cg14045283	MADCAM1	0.0484037	0.0585241	0.0351442	0.274609	-0.239464	1	753	TRUE	0.024917	0.0916962	0.0547677	0.0431704	0.0407274	0.0150517	0.0417066	0.0302579	0.0469294	0.0417298	0.0330506	0.0443642	0.0363592	0.274609	0.0886205	0.0252545	0.0195255	0.0231844	0.0769727	0.0203068	0.0208457	0.0182236	0.0269223	0.0315864
cg15786837	HOXB13	0.00885147	0.125256	0.0450636	0.280709	-0.235645	1	847	TRUE	0.228474	0.0707376	0.130988	0.235179	0.127777	0.0670366	0.029304	0.183689	0.0636949	0.0319829	0.0548149	0.0415912	0.280709	0.207602	0.0278415	0.0584383	0.0465741	0.0313714	0.0589703	0.0440103	0.0836971	0.0283075	0.0374119	0.0340136
cg25055477	NUDT3	0.000669979	0.130726	0.0528043	0.285294	-0.232489	1	475	TRUE	0.0897919	0.165077	0.0511774	0.170412	0.0977797	0.0568787	0.130381	0.129769	0.154731	0.0606455	0.285294	0.186029	0.206043	0.0461592	0.0411588	0.0506043	0.0870552	0.0453534	0.0437086	0.0292958	0.0707752	0.0438096	0.0580203	0.0582617
cg10692870	FN1	1.93753e-05	0.118377	0.038883	0.268067	-0.229184	1	523	TRUE	0.173175	0.0756495	0.127683	0.196536	0.15265	0.059135	0.0577832	0.112203	0.0633352	0.0627236	0.0618225	0.167068	0.0794499	0.268067	0.0704693	0.0253328	0.0309333	0.0365262	0.0407833	0.0265724	0.0184064	0.0486644	0.0462781	0.0448635
cg09229912	CUTL2	0.010735	0.0791691	0.027527	0.25662	-0.229093	1	134	TRUE	0.0906401	0.05741	0.177187	0.0659997	0.0375808	0.0125985	0.0133067	0.25662	0.0441713	0.0624288	0.101535	0.034619	0.119776	0.034494	0.0187443	0.0317281	0.0257096	0.0183609	0.0132176	0.0569578	0.044238	0.0149467	0.028729	0.0226384
cg23129478	ST8SIA5	0.0305875	0.0491328	0.0215665	0.249614	-0.228047	1	883	TRUE	0.0740355	0.013741	0.0207113	0.04814	0.0342902	0.0187777	0.0420088	0.0262781	0.0291819	0.249614	0.0165841	0.0369632	0.0433907	0.0341426	0.0114395	0.0152951	0.00966373	0.0209141	0.0252865	0.0184318	0.0277989	0.0255896	0.0175197	0.0437262
cg16834431	ATPIF1	0.0484037	0.0579424	0.0535907	0.280714	-0.227124	1	243	TRUE	0.0301971	0.0477725	0.0814661	0.0356742	0.0324671	0.030708	0.0731707	0.036531	0.0271088	0.280714	0.0306779	0.0348872	0.0335106	0.0363082	0.0517068	0.0349174	0.0476504	0.0570527	0.0400283	0.0591664	0.0626737	0.0444973	0.044588	0.0936262
cg21257635	SYF2	0.00590846	0.0565103	0.0635772	0.290548	-0.226971	1	85	TRUE	0.0195495	0.04848	0.0535241	0.0246666	0.0349985	0.0395643	0.0672313	0.0288588	0.0416263	0.290548	0.0354387	0.0413817	0.0347952	0.0304804	0.0682731	0.0356602	0.080259	0.0467704	0.0600609	0.0483307	0.0746073	0.0614774	0.0735189	0.0868141
cg26833169	CALCA	0.026016	0.125637	0.0770893	0.302753	-0.225664	1	213	TRUE	0.153888	0.110096	0.302753	0.122889	0.0576993	0.0928114	0.0878621	0.0716824	0.084214	0.111803	0.22004	0.0591627	0.157942	0.126075	0.0705679	0.0685648	0.0785208	0.0716988	0.0714139	0.0689526	0.0676905	0.0538144	0.0932775	0.126392
cg05163057	LSM7	0.000141746	0.170008	0.0885416	0.313431	-0.22489	1	829	TRUE	0.313431	0.250159	0.106847	0.183313	0.146652	0.0897649	0.222966	0.100592	0.153829	0.198759	0.173823	0.120071	0.140254	0.179656	0.0487387	0.0900977	0.10773	0.0964114	0.135411	0.0759706	0.0895391	0.0681692	0.0775441	0.0958042
cg02628202	LGMN	0.0220155	0.0563563	0.027663	0.251557	-0.223895	1	195	TRUE	0.0842504	0.0531392	0.0294369	0.0496798	0.025664	0.013402	0.059334	0.0433115	0.0311818	0.0540964	0.251557	0.0350988	0.0324044	0.0264317	0.0163818	0.0212011	0.017306	0.0208137	0.059933	0.0189424	0.028333	0.0235562	0.0270677	0.0430948
cg13565723	FLJ32312	0.0358066	0.0525494	0.0523055	0.275	-0.222694	1	111	TRUE	0.0269216	0.0171565	0.0322581	0.0212278	0.0295452	0.029534	0.105603	0.0210445	0.0374394	0.275	0.0254692	0.0298399	0.0490734	0.0355784	0.0586387	0.0340679	0.028382	0.0394556	0.0475879	0.0477999	0.0631001	0.0655398	0.037803	0.10068
cg25446086	SYT11	0.000669979	0.0907348	0.0389266	0.259735	-0.220809	1	249	TRUE	0.0944822	0.0734184	0.0589574	0.0400329	0.0455298	0.0396371	0.0488772	0.0975031	0.0715536	0.226629	0.259735	0.061832	0.0388304	0.113269	0.022352	0.0230493	0.106933	0.0306142	0.0353995	0.0283388	0.0282275	0.0380731	0.0283879	0.047891
cg13631913	MGC4399	7.13828e-06	0.0719273	0.0230563	0.243199	-0.220142	1	787	TRUE	0.243199	0.051346	0.0324245	0.0377241	0.0679411	0.121955	0.0385141	0.11478	0.0296851	0.0668874	0.0302089	0.0298937	0.0560581	0.0863657	0.0228949	0.0195663	0.0239291	0.028613	0.019238	0.0246543	0.0198891	0.0323305	0.0242169	0.0152314
cg25423576	RFXDC1	0.00384448	0.0638	0.0269064	0.246473	-0.219567	1	424	TRUE	0.0689562	0.0474329	0.0419723	0.0704472	0.0369582	0.016446	0.0753712	0.0441852	0.0481094	0.246473	0.0325245	0.019197	0.0603958	0.0847309	0.0238095	0.0430516	0.0264831	0.0321446	0.0257264	0.0242139	0.0335437	0.0154607	0.0242354	0.0203947
cg11896271	PANX2	0.00590846	0.0768942	0.037925	0.253814	-0.215889	1	137	TRUE	0.0572491	0.0822333	0.0904759	0.253814	0.0512546	0.0311679	0.0669585	0.0700744	0.0965792	0.0482187	0.0440924	0.0235665	0.0650606	0.0957745	0.0607277	0.063415	0.0408689	0.0456205	0.0516227	0.0233876	0.0252056	0.0286841	0.0229813	0.0167364
cg24345247	HIST1H4A	0.0358066	0.0447067	0.0443608	0.259694	-0.215334	1	9	TRUE	0.020084	0.0259489	0.0215745	0.0293756	0.0281466	0.0316013	0.0288535	0.0128705	0.0277262	0.259694	0.0433348	0.0317033	0.0295318	0.0354488	0.0404319	0.0260174	0.0216754	0.0343614	0.042328	0.0367143	0.062786	0.0490548	0.0550092	0.0752294
cg14358502	NAT6	0.0305875	0.0470251	0.0456967	0.259968	-0.214271	1	333	TRUE	0.0332808	0.0368424	0.0228582	0.0481549	0.024746	0.0240537	0.0335975	0.0272119	0.0334452	0.259968	0.0245516	0.0354232	0.0165537	0.0376642	0.0399026	0.0364099	0.0470202	0.0375602	0.0453471	0.0531234	0.0478364	0.0290535	0.0285714	0.092142
cg10453365	RHCG	0.00306742	0.0617584	0.0246778	0.236274	-0.211596	1	110	TRUE	0.0295103	0.0388475	0.10042	0.0447327	0.0427337	0.0308029	0.0426336	0.0579301	0.0473178	0.0842471	0.236274	0.0129628	0.0702218	0.0259829	0.00999237	0.0248913	0.0280843	0.0185239	0.0485322	0.0246636	0.0228135	0.0160734	0.0203742	0.0328295
cg16907075	UBQLN4	0.0220155	0.0612902	0.0632206	0.2736	-0.210379	1	641	TRUE	0.0269767	0.0385772	0.0383126	0.0383642	0.0442661	0.0379464	0.135539	0.0400061	0.0335869	0.2736	0.0374977	0.0326569	0.0431556	0.0375783	0.0877576	0.0511698	0.0316359	0.0473312	0.0483354	0.0541591	0.0629297	0.0775249	0.0596382	0.111724
cg11320084	RNF2	7.13828e-06	0.109874	0.0470094	0.255923	-0.208914	1	370	TRUE	0.168443	0.0805768	0.132607	0.107683	0.0798944	0.0695194	0.059587	0.0883574	0.085683	0.0552742	0.139396	0.143471	0.255923	0.0718191	0.02492	0.058821	0.0416806	0.0486911	0.0607046	0.0437372	0.0502145	0.0356443	0.054391	0.0512897
cg24889366	GNG13	6.83236e-05	0.0889917	0.0318198	0.240022	-0.208202	1	53	TRUE	0.0937819	0.121578	0.126937	0.240022	0.10502	0.0492726	0.0611056	0.0394586	0.161614	0.0595854	0.0421863	0.0316845	0.0524973	0.0611414	0.0470636	0.0272396	0.0292848	0.0249103	0.0543456	0.0282383	0.0316164	0.0223955	0.0262383	0.0268653
cg14436761	RAMP2	0.000274314	0.0900309	0.0370232	0.244505	-0.207481	1	249	TRUE	0.0403012	0.0718784	0.0753125	0.0711101	0.0489564	0.0664055	0.0516796	0.0840951	0.0789315	0.244505	0.058633	0.210715	0.122317	0.0355927	0.027245	0.038645	0.0246068	0.0435441	0.0579472	0.0335408	0.0616473	0.0275518	0.0286662	0.0268378
cg26845300	SNX9	0.010735	0.0571151	0.0210815	0.228409	-0.207327	1	461	TRUE	0.0756437	0.0631562	0.0596429	0.228409	0.0157964	0.0286948	0.0250202	0.105717	0.0405812	0.0114621	0.0306844	0.0235809	0.0598201	0.0314031	0.0150547	0.0301568	0.022001	0.0392545	0.0252659	0.0125249	0.0153761	0.0299578	0.00908041	0.0121429
cg14831838	CDK5R2	0.000669979	0.0353502	0.0462306	0.252161	-0.20593	1	90	TRUE	0.0163454	0.018537	0.0143066	0.252161	0.0203961	0.0130045	0.0219415	0.0127724	0.0418588	0.0189568	0.017634	0.0159779	0.0202051	0.0108058	0.0316059	0.0480168	0.0500899	0.102345	0.0607346	0.035308	0.0269035	0.0305191	0.0490363	0.0277472
cg16786703	ADAM8	0.015536	0.0306022	0.0227138	0.223641	-0.200927	1	117	TRUE	0.00842353	0.0167903	0.0198592	0.223641	0.0116212	0.0113715	0.0132447	0.0183095	0.0304943	0.018842	0.0125518	0.0154799	0.0165372	0.011265	0.0196459	0.0190545	0.0227753	0.0274424	0.0232228	0.0159028	0.0286375	0.01831	0.0216829	0.0304643

## Sheet: pRCC vs Onco
TargetID	SYMBOL	Wilcoxon p-value	Mean b-value_pRCC	Mean b-value_Onco	Mean b-value_meth	Delta b-value	# of tumors w/ hypermethylation	Distance to TSS (bp)	CpG island	pRCC	pRCC	pRCC	pRCC	pRCC	pRCC	pRCC	pRCC	pRCC	pRCC	pRCC	pRCC	pRCC	pRCC	onco	onco	onco	onco	onco	onco	onco	onco	onco	onco	onco	onco	onco	onco	onco	onco	onco	onco	onco	onco	onco	onco	onco	onco	onco
cg16326979	OXR1	1.59104e-09	0.54009	0.0203137	0.624402	-0.604088	12	67	TRUE	0.50822	0.346284	0.0279885	0.552889	0.785006	0.871781	0.518287	0.0404483	0.513766	0.612798	0.656766	0.771927	0.567398	0.787694	0.0144404	0.0219479	0.0283088	0.0291636	0.0103918	0.0219374	0.0119794	0.00974096	0.011159	0.0108028	0.0141501	0.012611	0.016657	0.124672	0.0100575	0.018945	0.0137186	0.0140477	0.00860403	0.00889858	0.0187177	0.0152444	0.023543	0.0243787	0.0137257
cg17176732	OXR1	9.35264e-07	0.498127	0.0437541	0.574248	-0.530494	12	238	TRUE	0.419709	0.26665	0.0277021	0.552326	0.750934	0.878765	0.382651	0.055106	0.335301	0.672768	0.568662	0.713058	0.589827	0.760325	0.0565616	0.0460653	0.0426958	0.0728612	0.0332633	0.0324601	0.0260272	0.03053	0.0383578	0.0903196	0.046396	0.0716024	0.02022	0.143485	0.0254237	0.0355746	0.0219763	0.0208768	0.0355543	0.0259662	0.0309815	0.0605848	0.0358056	0.0306982	0.0195636
cg03623878	MCF2L	3.97759e-09	0.417161	0.0446818	0.468315	-0.423633	12	508	TRUE	0.383397	0.462045	0.0487913	0.432968	0.17169	0.722857	0.360988	0.64237	0.375867	0.407202	0.514196	0.499593	0.493618	0.324673	0.0384333	0.0361597	0.018779	0.0792	0.0434054	0.0333438	0.0348791	0.0341463	0.02739	0.0406108	0.039286	0.0557199	0.0553876	0.139723	0.0290628	0.0290276	0.0254614	0.0286853	0.024867	0.064548	0.0257175	0.044382	0.108864	0.0363662	0.0235993
cg01405107	HOXB5	1.32586e-10	0.416993	0.0678403	0.500311	-0.432471	10	517	TRUE	0.471899	0.474499	0.231135	0.61161	0.770437	0.188433	0.428256	0.165431	0.312842	0.312686	0.249791	0.284261	0.511021	0.8256	0.0618529	0.0365587	0.0485121	0.060423	0.101141	0.0629454	0.0544209	0.0522773	0.0773243	0.0888192	0.0460114	0.0563887	0.120808	0.0940913	0.058454	0.0497754	0.0381805	0.105937	0.0370813	0.0655611	0.0420044	0.10829	0.135997	0.0559509	0.0372022
cg22646710	SYT6	3.53873e-07	0.365963	0.0439891	0.465242	-0.421253	10	326	TRUE	0.384858	0.479116	0.0779491	0.41795	0.451334	0.287649	0.0304783	0.598664	0.276923	0.710012	0.206889	0.676516	0.155748	0.369398	0.035121	0.0213957	0.0291563	0.0412524	0.0369095	0.029253	0.0361592	0.0413392	0.0685971	0.0461886	0.0411395	0.122153	0.0562408	0.112085	0.0398164	0.0512724	0.0196598	0.0311804	0.0239701	0.0321631	0.0155233	0.021494	0.0951365	0.0409569	0.0115644
cg24901042	TMPRSS2	8.88329e-09	0.344836	0.0395805	0.44409	-0.40451	10	476	TRUE	0.557925	0.276599	0.0629531	0.544504	0.429571	0.490944	0.096736	0.341234	0.137777	0.0893382	0.372838	0.274201	0.402406	0.750678	0.0316613	0.0332177	0.0232028	0.0229065	0.0446725	0.0303304	0.0257041	0.0344348	0.0379256	0.0232101	0.0226734	0.0246621	0.0559916	0.10587	0.0237619	0.0237266	0.0175909	0.0367816	0.0266926	0.0640561	0.0319149	0.0991411	0.0870194	0.0400896	0.0222738
cg02126753	AEBP1	1.47343e-06	0.424752	0.0513473	0.590965	-0.539618	9	38	TRUE	0.564837	0.643688	0.0504289	0.0438822	0.371869	0.5216	0.154736	0.23111	0.505554	0.14768	0.563564	0.861988	0.519286	0.766298	0.0709702	0.0513651	0.0619335	0.117327	0.0600162	0.0488753	0.0414164	0.029265	0.0561644	0.0812075	0.0529961	0.0633025	0.0375925	0.0666667	0.0383244	0.0324284	0.0316699	0.03125	0.041046	0.0566568	0.0362173	0.0575253	0.0458943	0.0428944	0.0306772
cg15443822	ATP2A3	1.83619e-06	0.355707	0.0333059	0.4823	-0.448994	9	722	TRUE	0.383388	0.58045	0.238386	0.550473	0.222934	0.302684	0.227889	0.353578	0.0405494	0.021501	0.291018	0.741705	0.12632	0.899017	0.0313864	0.0666361	0.0237432	0.0268334	0.0301742	0.0308945	0.0228253	0.0275867	0.0265746	0.0274051	0.0595053	0.0314451	0.0401498	0.0372275	0.0357673	0.0272403	0.0275159	0.0288625	0.0259454	0.065634	0.0231693	0.0390668	0.0257851	0.0298054	0.0214688
cg00634577	HIST1H4K	0.000680835	0.288597	0.0360869	0.423958	-0.387871	9	45	TRUE	0.456664	0.514551	0.0679281	0.352335	0.418142	0.373019	0.0124098	0.0141092	0.392653	0.09781	0.0324777	0.496155	0.248305	0.563795	0.021516	0.0141613	0.0206973	0.0216047	0.022661	0.0188436	0.0422328	0.0458683	0.0377451	0.0207784	0.0125	0.0141768	0.0377359	0.0282972	0.0969963	0.0335998	0.0729328	0.0415888	0.0542263	0.0545869	0.0404539	0.0310472	0.0313269	0.0624585	0.0241378
cg11037148	HIST1H4J	0.00111097	0.271133	0.0325841	0.40089	-0.368306	9	44	TRUE	0.450224	0.445267	0.0664831	0.327837	0.402734	0.347084	0.0104433	0.011165	0.383851	0.0785268	0.0212289	0.461635	0.258455	0.53092	0.0158089	0.0128224	0.0196465	0.0258893	0.0242826	0.0186482	0.0394729	0.0417442	0.0367633	0.0158122	0.0139094	0.0105272	0.0348862	0.0273384	0.0823119	0.0325006	0.0554946	0.0384336	0.0492778	0.0563511	0.0401772	0.0172019	0.0286618	0.0584586	0.0181809
cg20645065	ALPL	1.32586e-10	0.376944	0.0312438	0.521931	-0.490687	8	269	TRUE	0.45194	0.474431	0.220404	0.613202	0.229245	0.455639	0.379618	0.104896	0.200295	0.209008	0.446368	0.137924	0.439598	0.914648	0.0240317	0.00957806	0.0163679	0.0524527	0.032899	0.103643	0.0243175	0.0198516	0.0530635	0.0128689	0.0281198	0.0321262	0.0274514	0.0850908	0.014859	0.029879	0.0132463	0.0424751	0.0112412	0.0294118	0.0102686	0.0438708	0.0374789	0.0171317	0.00937187
cg27090216	TNFRSF10C	9.85342e-05	0.267876	0.0310496	0.420112	-0.389062	8	27	TRUE	0.492658	0.358668	0.0191794	0.428185	0.138631	0.0125199	0.0648839	0.243761	0.110472	0.0436874	0.393687	0.771777	0.428964	0.243194	0.0374581	0.0196117	0.0202135	0.0192668	0.0148183	0.051271	0.0160712	0.0642374	0.0165684	0.015525	0.0150477	0.01788	0.0321384	0.0700535	0.0385733	0.0271808	0.0653932	0.0298975	0.0441528	0.0270815	0.0155393	0.0437278	0.0458112	0.0179218	0.0107982
cg15760840	HOXA11	2.28861e-05	0.239072	0.0394033	0.344852	-0.305448	8	392	TRUE	0.295098	0.112563	0.0243347	0.297926	0.335454	0.193043	0.316185	0.386483	0.0478412	0.0277419	0.308003	0.423329	0.18267	0.396338	0.0362017	0.0408618	0.0297883	0.0359432	0.0352227	0.0339396	0.0769997	0.108129	0.0276304	0.0267268	0.0228898	0.0269867	0.0777305	0.0466208	0.0297096	0.0232325	0.019119	0.022604	0.0321853	0.0398569	0.0198544	0.0278014	0.0474349	0.0717517	0.0258626
cg21359747	ALDH1A3	7.6684e-06	0.326538	0.0504847	0.53755	-0.487066	7	575	TRUE	0.151584	0.492173	0.0443628	0.643775	0.533839	0.296799	0.235261	0.0478708	0.089693	0.0732563	0.166646	0.546174	0.366678	0.883415	0.116008	0.0348445	0.0454946	0.0500634	0.041417	0.0885337	0.0726414	0.0547099	0.0473266	0.0502652	0.0318673	0.0480786	0.0517571	0.0502522	0.0753435	0.046765	0.0488565	0.051637	0.0268937	0.035299	0.0404724	0.0744897	0.0267033	0.0286038	0.0237944
cg10722799	CLIC6	0.00625676	0.265267	0.0284109	0.489527	-0.461117	7	11	TRUE	0.0188379	0.424517	0.653791	0.545655	0.26287	0.145128	0.0140079	0.39386	0.0258474	0.0155497	0.0231239	0.0445509	0.277542	0.868456	0.0263594	0.0190792	0.02143	0.033319	0.0213455	0.01814	0.0162958	0.0143467	0.0239991	0.0197304	0.0538824	0.0304912	0.0330998	0.0231753	0.0222014	0.0189121	0.0128729	0.0566062	0.109101	0.0242298	0.0104879	0.0594898	0.0165888	0.0166444	0.00844315
cg16340268	ITPKB	2.73261e-07	0.265908	0.0421489	0.45546	-0.413311	7	23	TRUE	0.288307	0.322093	0.107207	0.456304	0.419252	0.49491	0.0721353	0.114484	0.0753713	0.0413007	0.047079	0.585183	0.0769146	0.622172	0.0319138	0.037552	0.0228544	0.0336857	0.0343559	0.0326947	0.0313618	0.0404328	0.0419361	0.0337501	0.0446165	0.0555701	0.0391191	0.0400584	0.0337152	0.0372046	0.0286373	0.0374115	0.0543867	0.0470826	0.0551071	0.0589819	0.0448844	0.110321	0.0260885
cg16029760	OSTbeta	1.83619e-06	0.273296	0.0243791	0.428261	-0.403882	7	411	TRUE	0.377181	0.029862	0.0179415	0.474704	0.337975	0.398614	0.19306	0.182941	0.207706	0.161261	0.356206	0.704712	0.348433	0.035546	0.0194481	0.020228	0.0183881	0.026472	0.0180694	0.0213351	0.0210723	0.0173966	0.0255581	0.0264919	0.0310771	0.0230213	0.0274841	0.0474171	0.0182124	0.0179083	0.0111467	0.0133333	0.0336269	0.0194138	0.0137054	0.0669354	0.0378363	0.0202756	0.0136256
cg08995424	ATP5G2	6.73539e-08	0.230292	0.0223602	0.371588	-0.349228	7	462	TRUE	0.307824	0.268543	0.0224883	0.499246	0.271571	0.200569	0.0802003	0.0313234	0.0795475	0.0447761	0.251697	0.164072	0.329099	0.673138	0.0260027	0.0240179	0.0215417	0.0264735	0.0287056	0.0257666	0.0158393	0.0180099	0.0229826	0.0218657	0.0237167	0.0233151	0.0229062	0.0363422	0.0159981	0.025184	0.0184832	0.0170268	0.0206319	0.0231842	0.0181601	0.0217664	0.0217292	0.0275836	0.0117728
cg18952647	BNC1	0.000205037	0.26553	0.0411353	0.52577	-0.484634	6	276	TRUE	0.356005	0.200151	0.70979	0.461639	0.354766	0.0670592	0.0688921	0.0565853	0.0735971	0.0166142	0.0320497	0.426976	0.0478487	0.845441	0.0540151	0.0336477	0.0242831	0.0442853	0.0235393	0.0242612	0.0259697	0.0246937	0.0375114	0.0653661	0.0291559	0.0372507	0.0304465	0.0496161	0.0577512	0.0381621	0.031173	0.0295604	0.0198572	0.0799565	0.0167758	0.146898	0.0210072	0.0536987	0.0295005
cg01344452	DGKE	0.0131502	0.237743	0.018382	0.471536	-0.453154	6	590	TRUE	0.196216	0.212704	0.00754089	0.44379	0.463152	0.40926	0.00960165	0.00512514	0.0184997	0.0342635	0.0152432	0.344227	0.702801	0.465984	0.0205115	0.0164797	0.0148262	0.0203753	0.0150106	0.0182143	0.0331863	0.0546809	0.0192748	0.0175887	0.0154035	0.0126092	0.011411	0.0168629	0.0078125	0.0553922	0.00757246	0.0202596	0.00342624	0.00726544	0.00950923	0.0114196	0.0161936	0.0237993	0.0104642
cg26420196	GAS6	6.73539e-08	0.267535	0.0164908	0.466209	-0.449718	6	964	TRUE	0.500641	0.394757	0.0206034	0.112364	0.170656	0.0145124	0.178626	0.429507	0.15554	0.560571	0.111042	0.472812	0.184894	0.438967	0.0125887	0.0133518	0.018376	0.02594	0.0153073	0.0109559	0.0122315	0.0103255	0.0256881	0.0151668	0.013354	0.0116873	0.0139086	0.0354469	0.00842139	0.0103721	0.00855439	0.0121482	0.00734619	0.00825008	0.010484	0.0363765	0.0474988	0.0197891	0.00869988
cg08203715	ST3GAL4	1.92128e-05	0.257004	0.0339654	0.475272	-0.441306	6	58	TRUE	0.0323756	0.126055	0.628916	0.166007	0.0337698	0.0429147	0.252223	0.522323	0.214313	0.108716	0.600137	0.242472	0.605559	0.0222716	0.0329468	0.0224995	0.0470086	0.0289404	0.0325896	0.0211235	0.0286263	0.0277477	0.0275533	0.0149803	0.0262305	0.0245314	0.0659164	0.0683405	0.0237711	0.0292465	0.0188925	0.0336571	0.0138353	0.017132	0.0188794	0.07607	0.0828122	0.050159	0.0156458
cg06675478	SOX1	0.000680835	0.194931	0.0737083	0.318672	-0.244964	6	127	TRUE	0.111628	0.163689	0.28396	0.132417	0.0744284	0.0517951	0.0766266	0.289865	0.168361	0.0380495	0.289664	0.489962	0.280117	0.278465	0.0429058	0.0418598	0.0533151	0.0564206	0.071831	0.0494353	0.104886	0.0731062	0.0957785	0.103369	0.0497996	0.0429303	0.144088	0.0693686	0.0531782	0.0813047	0.0294902	0.121413	0.0757012	0.0547606	0.0615794	0.127687	0.128523	0.0736763	0.0362995
cg17810944	GDAP1L1	0.0351318	0.200841	0.0638648	0.447192	-0.383327	5	183	TRUE	0.0827984	0.0673872	0.0825846	0.620104	0.307375	0.640495	0.0873867	0.0727702	0.338859	0.0363579	0.0460648	0.329127	0.0680231	0.0324376	0.0395391	0.0496285	0.0677538	0.0486685	0.0542565	0.0742248	0.0459424	0.0674911	0.0936884	0.0612384	0.115513	0.063581	0.0525192	0.0754021	0.0655903	0.0689705	0.0472041	0.0540381	0.120328	0.0962118	0.0471155	0.0564148	0.0642095	0.0399162	0.0271752
cg02867079	KIAA1822	2.73261e-07	0.212272	0.0401655	0.388548	-0.348382	5	211	TRUE	0.482793	0.153809	0.0599042	0.339773	0.196774	0.0672943	0.0578201	0.414975	0.228916	0.0658298	0.0548287	0.27694	0.143895	0.428259	0.0401043	0.0645138	0.0358648	0.0434783	0.044934	0.0695717	0.0282604	0.0386082	0.0273058	0.0366872	0.0245629	0.0516181	0.0631622	0.052748	0.0175617	0.0176231	0.0248623	0.0300961	0.0359498	0.0328658	0.0317204	0.0621538	0.0717412	0.0269478	0.031195
cg26270746	GSH1	2.7185e-05	0.198903	0.0695398	0.33969	-0.27015	5	282	TRUE	0.346987	0.290606	0.0991938	0.212802	0.283678	0.0848207	0.108365	0.0770954	0.111472	0.0822202	0.0745348	0.495584	0.235692	0.281596	0.0423334	0.0384104	0.0413486	0.0279167	0.0408442	0.0541177	0.0592869	0.0803105	0.0682262	0.138713	0.0533403	0.0933787	0.0752697	0.0825717	0.0776883	0.0698334	0.042639	0.0529878	0.0887761	0.0607829	0.0595433	0.121614	0.111339	0.102971	0.0542529
cg24528447	NR2F1	0.0201696	0.193005	0.036531	0.538305	-0.501774	4	526	TRUE	0.0467172	0.0300053	0.0143523	0.0674064	0.595612	0.735313	0.201977	0.0362488	0.0412297	0.331713	0.030548	0.0289769	0.0513887	0.490579	0.0380756	0.0408267	0.0443881	0.0765583	0.037419	0.0313271	0.024116	0.0302682	0.0669516	0.0651828	0.0440468	0.0876461	0.021377	0.0333805	0.0301811	0.0277202	0.0220141	0.0223902	0.0151486	0.0357455	0.0161037	0.0580589	0.0211534	0.0158114	0.00738455
cg05899618	GDF7	1.92128e-05	0.221193	0.0435643	0.5178	-0.474236	4	577	TRUE	0.44865	0.0838859	0.0343531	0.51976	0.22523	0.121454	0.0436604	0.244903	0.0869541	0.0868921	0.170575	0.0414485	0.131041	0.857888	0.0381634	0.0647205	0.0344411	0.0526715	0.0293922	0.085442	0.0309434	0.0518261	0.0380411	0.0337922	0.037386	0.036252	0.033438	0.0473848	0.14271	0.0230651	0.0225096	0.0221547	0.0357936	0.0487448	0.0217199	0.04232	0.0408802	0.0560701	0.019246
cg21604042	SCUBE3	4.54904e-07	0.202234	0.0382781	0.436976	-0.398698	4	789	TRUE	0.0714951	0.383581	0.210267	0.154362	0.180927	0.136093	0.0588035	0.0492484	0.0922593	0.0669584	0.289374	0.726545	0.0629615	0.348405	0.0296165	0.014	0.0222242	0.0196312	0.0287571	0.0384129	0.0285357	0.0246353	0.073559	0.0340707	0.0153163	0.0174619	0.0755712	0.0438743	0.0354701	0.0184001	0.0284065	0.0518289	0.0176996	0.0298471	0.0644686	0.141544	0.0411301	0.0425034	0.0199866
cg07328579	GLT8D2	1.92128e-05	0.190111	0.0406719	0.404522	-0.36385	4	145	TRUE	0.320392	0.0873678	0.0359015	0.140201	0.378562	0.111366	0.0563839	0.129982	0.119641	0.0994202	0.378412	0.0332379	0.229968	0.540719	0.0360393	0.0503293	0.0402352	0.0581081	0.048267	0.0438189	0.0372256	0.0424944	0.0494832	0.0372671	0.0394209	0.0334984	0.0483917	0.0561902	0.0395329	0.0465587	0.0279337	0.0290025	0.027693	0.0370231	0.0294735	0.0733213	0.041632	0.0300286	0.0138292
cg14785479	SCARF2	2.27916e-06	0.17896	0.038197	0.398573	-0.360376	4	389	TRUE	0.629225	0.452636	0.0968753	0.171975	0.0427967	0.0875385	0.0504392	0.247608	0.100018	0.0844084	0.0613191	0.0426315	0.264824	0.173145	0.0205906	0.0246767	0.0255346	0.0283007	0.0289748	0.0345249	0.0209926	0.0272095	0.0318767	0.0592452	0.102417	0.0281557	0.0331082	0.0563703	0.0241215	0.0266649	0.0182843	0.0515588	0.0230505	0.058333	0.0176735	0.0737309	0.0780253	0.0364946	0.0250098
cg05368341	SYT6	0.000205037	0.163717	0.0346894	0.376718	-0.342029	4	7	TRUE	0.37349	0.120738	0.0467645	0.372408	0.0624285	0.238541	0.0165201	0.12593	0.13046	0.522433	0.050823	0.167919	0.0265655	0.0370113	0.0355563	0.0239163	0.0250606	0.0426699	0.023732	0.0327613	0.0242343	0.0347685	0.0380538	0.0599155	0.0290244	0.0320138	0.0315199	0.0570265	0.0334776	0.0207514	0.0177536	0.0245835	0.028088	0.0375289	0.029209	0.0208448	0.0356907	0.0215886	0.107466
cg09936561	DRD5	1.17644e-06	0.218412	0.067415	0.406546	-0.339131	4	20	TRUE	0.0803821	0.460536	0.162704	0.574507	0.285204	0.139636	0.0943336	0.207694	0.14242	0.169963	0.161037	0.305937	0.172823	0.100596	0.0404365	0.0316333	0.0369282	0.0348405	0.0629196	0.0345731	0.0849415	0.0552623	0.127848	0.0682212	0.0219003	0.0455604	0.145774	0.110378	0.0514784	0.0631592	0.0380478	0.142501	0.0242483	0.0399211	0.113853	0.0514419	0.0991701	0.124087	0.0362502
cg20716209	STAT3	0.0120324	0.157008	0.0558248	0.390983	-0.335158	4	757	TRUE	0.0488211	0.0697341	0.0306994	0.0918671	0.0804386	0.0538447	0.0695625	0.0736965	0.0948399	0.310295	0.465533	0.519055	0.269047	0.0206792	0.0536536	0.104061	0.042699	0.144434	0.0442363	0.0468673	0.0418245	0.029688	0.0386335	0.0853004	0.0814524	0.0466297	0.0419605	0.113277	0.0422447	0.0384799	0.0233794	0.021768	0.0681586	0.0368011	0.0414425	0.0695821	0.0656278	0.0446066	0.0288119
cg02919422	SOX17	1.60854e-05	0.220703	0.0742819	0.39819	-0.323908	4	49	TRUE	0.366453	0.2015	0.633844	0.281908	0.146134	0.0579342	0.0866538	0.246675	0.189399	0.0756594	0.166573	0.148214	0.178343	0.310556	0.0396938	0.0427124	0.0428924	0.0315469	0.0893629	0.0977438	0.0738201	0.0767562	0.100015	0.0368728	0.0627841	0.0331581	0.115465	0.0788083	0.0693204	0.068077	0.104158	0.12133	0.0707495	0.0958778	0.0591225	0.102483	0.136045	0.0684137	0.0398376
cg02409351	CART1	0.0014061	0.126439	0.0491098	0.282569	-0.233459	4	137	TRUE	0.308241	0.27524	0.0791093	0.0695214	0.0423792	0.0896928	0.0407732	0.0759923	0.0779138	0.289265	0.050105	0.0456808	0.0686959	0.257529	0.0359348	0.0302358	0.0231762	0.0411449	0.0484183	0.0497628	0.0585466	0.0840218	0.0365311	0.0353916	0.0306351	0.0824948	0.0606693	0.0542629	0.0598542	0.0537169	0.0281482	0.0291643	0.0709893	0.0318871	0.0292414	0.0636826	0.0603024	0.0964316	0.0331016
cg26189983	TNFRSF1B	1.59767e-07	0.186308	0.0247139	0.486708	-0.461994	3	640	TRUE	0.26582	0.079678	0.106916	0.0860222	0.464031	0.223025	0.0452027	0.18848	0.112278	0.124578	0.0281295	0.122727	0.0311536	0.730274	0.0382044	0.0110575	0.0229943	0.0138871	0.0215757	0.0122356	0.0136507	0.0206362	0.0210705	0.0130983	0.00892927	0.00909599	0.0214716	0.0293099	0.0209472	0.016435	0.0119997	0.0295831	0.0818456	0.0581996	0.00659841	0.0389599	0.0364183	0.043599	0.0160447
cg05159188	HIST1H4F	0.00198016	0.178733	0.0599877	0.476302	-0.416314	3	75	TRUE	0.0845969	0.14506	0.0418927	0.163066	0.504608	0.288391	0.0950299	0.0923906	0.056196	0.18029	0.0341447	0.0672541	0.113434	0.635905	0.0571551	0.0424559	0.0613672	0.0747158	0.0491275	0.0604152	0.0527553	0.0636591	0.10014	0.0753111	0.0741249	0.0678947	0.0747187	0.0631369	0.0616749	0.052496	0.05339	0.0326991	0.0609302	0.115732	0.0443674	0.0479376	0.0312911	0.0404091	0.0417883
cg00875272	TAL1	0.0143558	0.184271	0.081513	0.481544	-0.40003	3	122	TRUE	0.227888	0.106952	0.075856	0.343728	0.115145	0.0770541	0.0645824	0.0882561	0.102109	0.126272	0.0675791	0.31831	0.0834687	0.782593	0.0897359	0.0703172	0.0634602	0.104247	0.111834	0.0867684	0.0934909	0.0726622	0.133269	0.113428	0.0750257	0.11022	0.0746951	0.0967142	0.0771889	0.134372	0.0703827	0.0659405	0.0453316	0.0704391	0.0405213	0.0629076	0.0531178	0.0565476	0.0652085
cg19363546	POU2F3	0.000985281	0.132806	0.0323528	0.398693	-0.36634	3	345	TRUE	0.438599	0.075621	0.0944304	0.322761	0.0778631	0.027866	0.0379352	0.129198	0.0636943	0.0268945	0.0266176	0.0420256	0.061065	0.434719	0.0269394	0.0252214	0.0226835	0.0303719	0.027904	0.0311833	0.0347166	0.0275734	0.0317554	0.0412371	0.016971	0.0318656	0.0415172	0.0498988	0.0360252	0.0346852	0.0185385	0.0287118	0.0283936	0.0449809	0.0373906	0.0511717	0.0355184	0.0296281	0.0239367
cg05443740	CSEN	4.48633e-05	0.122787	0.0247444	0.379128	-0.354384	3	39	TRUE	0.0336182	0.0339172	0.162097	0.0613788	0.0250244	0.37883	0.0238101	0.404155	0.0720034	0.0608757	0.0497022	0.0304143	0.3544	0.0287896	0.0184757	0.0163969	0.0192987	0.0180398	0.0274572	0.0228367	0.0181185	0.017301	0.04236	0.0198358	0.0297298	0.0270688	0.0443239	0.0314906	0.0181916	0.015611	0.0134809	0.016245	0.0220981	0.02692	0.0296703	0.0360846	0.0326407	0.0361793	0.018754
cg21238818	GAL3ST3	8.45708e-05	0.159994	0.0501261	0.390429	-0.340303	3	9	TRUE	0.0591831	0.0990214	0.0823297	0.418111	0.122847	0.109243	0.0675516	0.463887	0.0876944	0.0146099	0.164751	0.0937764	0.289288	0.16762	0.0270622	0.0298215	0.0288715	0.0293987	0.0693013	0.044047	0.0380509	0.042851	0.0411557	0.0392279	0.101443	0.0307318	0.0910568	0.0643457	0.0316613	0.0557084	0.0345275	0.0635916	0.0336705	0.0462346	0.0208893	0.149444	0.0707713	0.0576579	0.0116308
cg27243140	OTOP3	0.0001778	0.178244	0.0635712	0.37603	-0.312459	3	233	TRUE	0.316985	0.146944	0.545291	0.265813	0.130348	0.0948669	0.0915463	0.155305	0.223323	0.0319295	0.0824853	0.0461835	0.143161	0.221234	0.0396092	0.0248526	0.0409412	0.0423327	0.0484233	0.069406	0.0437452	0.0817801	0.0834433	0.0514629	0.05416	0.0848242	0.088749	0.0854886	0.0728929	0.0493107	0.0533767	0.1023	0.0442412	0.100021	0.0223365	0.118739	0.0756004	0.0894418	0.0218
cg04195127	WFDC1	0.0301326	0.117063	0.0345069	0.346701	-0.312194	3	318	TRUE	0.254471	0.106979	0.021357	0.174142	0.0420171	0.485352	0.0368688	0.0334003	0.057227	0.0500894	0.30028	0.019357	0.035545	0.0218006	0.0590278	0.0510082	0.0605458	0.0924915	0.0423607	0.0552161	0.0439364	0.0406357	0.0314949	0.036959	0.0303466	0.0281914	0.0228521	0.0293929	0.0177789	0.0227934	0.0190798	0.0156992	0.0172924	0.042314	0.0287774	0.0220441	0.0210965	0.018606	0.0127309
cg10957151	HOXD9	0.000406491	0.139484	0.0444527	0.33446	-0.290007	3	132	TRUE	0.147987	0.338719	0.40689	0.188372	0.25777	0.0279383	0.0452037	0.0435297	0.0684034	0.0830389	0.0802718	0.0414207	0.0812331	0.142002	0.0469521	0.0266844	0.0295284	0.0383027	0.0543512	0.0544639	0.0374561	0.0625412	0.0936934	0.0360592	0.0486891	0.0370842	0.0803337	0.0720995	0.0401888	0.0336135	0.0248736	0.0628445	0.0183859	0.037914	0.0219849	0.0346562	0.0626137	0.0435694	0.0124348
cg18555440	MYOD1	0.0022132	0.147429	0.0572841	0.345365	-0.288081	3	528	TRUE	0.0847901	0.109373	0.184796	0.301374	0.405636	0.0392549	0.0470617	0.144913	0.102238	0.0350855	0.112506	0.0422086	0.125685	0.329086	0.0542945	0.0267786	0.0195913	0.0182166	0.0726218	0.0343238	0.0356576	0.0438576	0.0887117	0.0299944	0.0137674	0.0164619	0.0943705	0.0647243	0.0385317	0.106068	0.0331639	0.0656327	0.0695463	0.114084	0.0267065	0.132243	0.0634035	0.125058	0.0442918
cg04786857	SPDY1	0.00464328	0.122888	0.0453659	0.326913	-0.281547	3	180	TRUE	0.0394495	0.0784049	0.0591658	0.0653457	0.0438822	0.0281447	0.0151208	0.0878285	0.0518298	0.252612	0.085939	0.326234	0.184588	0.401893	0.0361289	0.0297898	0.0269298	0.0369539	0.025838	0.048521	0.0283535	0.0320575	0.0340821	0.0240729	0.0344487	0.0239424	0.0334924	0.0487086	0.0390579	0.0268107	0.0220519	0.0389176	0.109564	0.138366	0.101804	0.0646314	0.0703665	0.0323249	0.0269339
cg23695504	FLJ45717	0.00198016	0.107659	0.027931	0.305515	-0.277584	3	375	TRUE	0.0599674	0.0786785	0.142606	0.0413107	0.039541	0.0167631	0.0428642	0.311885	0.090935	0.0378559	0.28038	0.0168432	0.324279	0.0233171	0.0175098	0.0132248	0.0189972	0.0195788	0.0686235	0.0248977	0.026347	0.0278605	0.0188814	0.0146468	0.0129048	0.0273323	0.0827381	0.0135395	0.0439572	0.0200056	0.0284176	0.0379203	0.0152457	0.0182051	0.0180937	0.041706	0.0587512	0.0171659	0.0117253
cg19751300	ST8SIA5	4.54904e-07	0.137078	0.0368162	0.291365	-0.254548	3	640	TRUE	0.266197	0.108997	0.0685016	0.139644	0.125641	0.0528224	0.0638111	0.110577	0.216387	0.0460017	0.0525097	0.269429	0.0601042	0.338468	0.029728	0.0184812	0.0224636	0.0242256	0.0287583	0.030662	0.0375014	0.0247975	0.0386041	0.0269211	0.012547	0.0266667	0.0509745	0.0540654	0.0497985	0.0327688	0.0220828	0.0327784	0.020894	0.0542874	0.0201109	0.134403	0.063639	0.0418621	0.0213844
cg06817264	CTSF	3.80593e-05	0.205622	0.0754306	0.618255	-0.542824	2	398	TRUE	0.501696	0.252006	0.216252	0.0986948	0.152416	0.0807147	0.086798	0.143955	0.154175	0.054359	0.103556	0.143223	0.156054	0.734814	0.050264	0.0787637	0.0533409	0.0499164	0.0822701	0.0687951	0.0751115	0.0861789	0.0790397	0.0755512	0.048269	0.0802356	0.110967	0.0863822	0.113493	0.0986748	0.0294945	0.0897347	0.0944508	0.10537	0.0461826	0.108373	0.0731603	0.0661759	0.0355695
cg16670497	GSTM2	1.34266e-05	0.124476	0.0250224	0.529862	-0.50484	2	222	TRUE	0.213876	0.0389644	0.041516	0.05295	0.34418	0.0389991	0.0328712	0.0321983	0.0787126	0.037694	0.0520029	0.715544	0.0383512	0.0248094	0.0235857	0.0124528	0.0200452	0.0275084	0.0491489	0.0252286	0.0257766	0.0193193	0.0387553	0.0248841	0.0270682	0.0329541	0.0291126	0.0272961	0.0218175	0.0183335	0.0145753	0.033474	0.014784	0.0201307	0.0130864	0.0548579	0.0294737	0.0155144	0.00637681
cg03158400	FAM3B	0.0068938	0.119305	0.0228037	0.523188	-0.500384	2	225	TRUE	0.118121	0.0418495	0.0293204	0.483587	0.0135855	0.0200337	0.038814	0.131322	0.0439376	0.0130234	0.0414656	0.014958	0.117459	0.562789	0.11027	0.0185632	0.0233899	0.0164714	0.0154282	0.0215556	0.025051	0.0296984	0.0181034	0.00899968	0.0144005	0.0165094	0.0169778	0.0207115	0.0141056	0.0155265	0.0205203	0.0257687	0.0162541	0.0141971	0.012475	0.0450927	0.0213531	0.018776	0.00989334
cg05937453	SFRP5	0.0351318	0.0970247	0.0230445	0.510566	-0.487521	2	105	TRUE	0.0150595	0.673896	0.0465462	0.0284277	0.0215818	0.0121768	0.347235	0.0221138	0.0867013	0.0358496	0.022096	0.0147373	0.0150099	0.016914	0.0163139	0.0176777	0.027492	0.040252	0.0194574	0.0175343	0.0139708	0.0126622	0.0170975	0.0183949	0.0153226	0.0282912	0.0197446	0.0156485	0.0115338	0.0140829	0.0119194	0.0099889	0.0141054	0.103035	0.0107646	0.0738138	0.0131544	0.0188566	0.0149968
cg19884262	FLJ46831	3.60635e-08	0.130668	0.0231832	0.496814	-0.47363	2	16	TRUE	0.0585493	0.0651403	0.0700779	0.235166	0.0709838	0.0437197	0.0942676	0.0973385	0.0841203	0.0374655	0.113912	0.0289719	0.0711746	0.758461	0.0179998	0.0102845	0.0188238	0.01874	0.031226	0.0252396	0.0228509	0.0175656	0.024838	0.0143106	0.0124017	0.0197015	0.0441133	0.0330026	0.0184861	0.0223811	0.0101891	0.0231183	0.0110204	0.031677	0.0169836	0.036061	0.0437484	0.0384023	0.0164152
cg18530716	SLC16A11	0.000153881	0.174923	0.0744546	0.526241	-0.451786	2	161	TRUE	0.548278	0.146471	0.0752327	0.504204	0.1165	0.0774782	0.0687394	0.148373	0.140902	0.0845322	0.0940055	0.0904462	0.0999444	0.253812	0.0864677	0.0672396	0.0723634	0.0920907	0.0667946	0.0629775	0.053105	0.0572286	0.0736964	0.114339	0.0723098	0.0488382	0.0961557	0.0940225	0.0606593	0.0750438	0.0450535	0.0549777	0.0590094	0.132384	0.0558463	0.0701031	0.119374	0.081371	0.049912
cg19055231	STAC	0.000355787	0.145331	0.0419385	0.476987	-0.435048	2	300	TRUE	0.0903166	0.134559	0.0749004	0.0905352	0.310248	0.126031	0.0234282	0.0350828	0.169032	0.03145	0.0463187	0.171126	0.0878764	0.643725	0.0303703	0.0280317	0.0291726	0.0444291	0.0337379	0.0660768	0.0714005	0.0340546	0.0305542	0.0178047	0.0298734	0.0186805	0.0558886	0.0551754	0.0409803	0.0645851	0.0193347	0.0645236	0.0407482	0.0197507	0.0216725	0.0552903	0.109099	0.0386552	0.0285742
cg15201877	PTGER3	1.92128e-05	0.200778	0.0681242	0.498421	-0.430297	2	518	TRUE	0.102472	0.35967	0.637172	0.22139	0.151294	0.0675709	0.1109	0.19891	0.134638	0.10907	0.253129	0.0607209	0.147628	0.256333	0.0370638	0.0177478	0.0308739	0.0340024	0.0636183	0.0547505	0.114556	0.0503164	0.114747	0.050559	0.0290952	0.0895822	0.13943	0.0775291	0.0721187	0.104941	0.0486847	0.0670448	0.0395308	0.105101	0.0292234	0.0939372	0.122903	0.0878773	0.0278726
cg16444968	CPNE7	1.47343e-06	0.19676	0.0691042	0.457057	-0.387953	2	453	TRUE	0.523267	0.132846	0.0886901	0.258792	0.188728	0.0894428	0.110501	0.0861228	0.234048	0.214043	0.0665742	0.142695	0.228044	0.390847	0.0782812	0.0563264	0.0636775	0.106101	0.0506556	0.132385	0.055033	0.0443141	0.0949708	0.0618339	0.0528907	0.0615855	0.0720097	0.0830527	0.05398	0.0498855	0.0529475	0.0535172	0.0849349	0.0684019	0.0916562	0.0652729	0.101433	0.0620369	0.0304221
cg06230736	GATA3	0.0201696	0.132241	0.0423593	0.421462	-0.379102	2	17	TRUE	0.0280476	0.14416	0.170857	0.11015	0.0187151	0.0105604	0.0152181	0.30214	0.113946	0.0590755	0.0767586	0.540783	0.109711	0.151249	0.034407	0.0215959	0.0374567	0.0357143	0.0151371	0.0234098	0.0614366	0.0458156	0.0675046	0.0681199	0.0328722	0.0344745	0.0382252	0.0923331	0.0945919	0.0257772	0.0282247	0.0489145	0.0510825	0.0129077	0.0157175	0.0305462	0.0679329	0.0533804	0.0214041
cg19703610	DSCAML1	0.0143558	0.105873	0.0436405	0.403076	-0.359436	2	239	TRUE	0.340796	0.0406942	0.0552228	0.0819152	0.465356	0.0237141	0.101553	0.0573158	0.0690246	0.0162899	0.0706007	0.0417222	0.0395859	0.0784287	0.0386982	0.0299504	0.0243738	0.0234396	0.057671	0.0652874	0.0409875	0.0396939	0.0333413	0.0242989	0.0199723	0.0631028	0.0638792	0.0501733	0.0299618	0.0369894	0.0348165	0.0614715	0.0334963	0.0326082	0.0359446	0.137595	0.0393588	0.0552617	0.0186384
cg16232126	SLC5A7	0.00087245	0.145337	0.0569201	0.410435	-0.353515	2	10	TRUE	0.221249	0.0796283	0.454381	0.366488	0.0578275	0.056545	0.0447181	0.0839649	0.0834881	0.0706817	0.102738	0.0555735	0.157998	0.199433	0.0379857	0.132568	0.0369746	0.0474202	0.0606243	0.0677869	0.0325772	0.0471657	0.0786136	0.0391712	0.0402589	0.0224274	0.0963867	0.0486401	0.0235081	0.0473635	0.0372586	0.0727699	0.11334	0.0390686	0.0386443	0.0628007	0.0598608	0.105759	0.034028
cg07703401	HBQ1	0.00378215	0.120823	0.0419668	0.365416	-0.323449	2	6	TRUE	0.0555304	0.178214	0.464624	0.266208	0.0544349	0.0208188	0.0264448	0.117326	0.0809096	0.0305308	0.123443	0.065128	0.0796701	0.128235	0.0308664	0.0343935	0.021365	0.0574337	0.0321676	0.0331795	0.0272258	0.0364831	0.122182	0.0324117	0.0144056	0.0202476	0.0432359	0.0470855	0.0365365	0.0416331	0.026907	0.0458861	0.0543034	0.0693562	0.0294498	0.0567686	0.0443872	0.0701698	0.0210899
cg23410627	CH25H	0.00247025	0.108342	0.0320799	0.355246	-0.323166	2	264	TRUE	0.0463486	0.053644	0.0779207	0.176004	0.0310441	0.0446042	0.0265797	0.0238147	0.03746	0.151536	0.0198824	0.465404	0.245087	0.117455	0.0306419	0.0293367	0.0196677	0.0328928	0.0214277	0.0313552	0.0289621	0.0269084	0.0249254	0.0829572	0.0276914	0.0259892	0.0446631	0.1	0.0385258	0.0190678	0.0135024	0.0312618	0.0200214	0.0185384	0.0200021	0.0322867	0.0466978	0.0170044	0.0176694
cg14614211	IRXL1	6.32066e-06	0.133595	0.03929	0.360451	-0.321161	2	500	TRUE	0.332034	0.17097	0.133571	0.150763	0.0678123	0.0322482	0.0770692	0.0973912	0.117266	0.0557374	0.0951385	0.0310184	0.120445	0.388869	0.0218346	0.0208774	0.0253272	0.0324805	0.0331278	0.0291342	0.0274787	0.0308717	0.146963	0.0200219	0.0240385	0.0211856	0.0562054	0.0499235	0.0281456	0.0447911	0.0214805	0.0539762	0.0288552	0.0379221	0.0238463	0.065534	0.0604851	0.0553797	0.0223641
cg00930873	ALDH1A2	0.00340686	0.128552	0.053633	0.371377	-0.317744	2	67	TRUE	0.476903	0.265852	0.046284	0.175065	0.0459509	0.109613	0.0785117	0.0942739	0.133924	0.0769852	0.0553026	0.0527607	0.149265	0.0390351	0.049014	0.0235029	0.0230119	0.0373575	0.0419275	0.0569209	0.122569	0.0470283	0.0526136	0.0237924	0.0406047	0.0330039	0.0590725	0.0601694	0.109311	0.023588	0.0295665	0.0520537	0.0741177	0.0998913	0.018607	0.0493157	0.0516406	0.10855	0.0535958
cg00625653	WNT7A	0.00198016	0.0891111	0.0353988	0.338409	-0.303011	2	391	TRUE	0.0428766	0.0588088	0.246709	0.053108	0.0422304	0.0237262	0.0378742	0.0604694	0.0592822	0.430109	0.0730349	0.0387314	0.057914	0.0226798	0.0342476	0.0397345	0.0269985	0.0347173	0.0256639	0.0342307	0.0291717	0.0412732	0.0422675	0.0375	0.0298192	0.0476438	0.0364619	0.0372755	0.0358659	0.0290811	0.0246223	0.0197376	0.0553938	0.0300112	0.0381899	0.0352798	0.0403452	0.0534911	0.0259474
cg16652063	SLC13A5	0.00340686	0.125186	0.0574994	0.353439	-0.295939	2	11	TRUE	0.338773	0.0814681	0.0803903	0.0934903	0.219208	0.0284133	0.0437129	0.0695725	0.0923152	0.0661319	0.143051	0.368105	0.0695028	0.0584731	0.0449129	0.0673789	0.0592613	0.0557169	0.056308	0.0814982	0.052989	0.0524792	0.0532274	0.0479214	0.0286706	0.0424058	0.0802859	0.0529949	0.0548237	0.074523	0.0652794	0.0604702	0.0446274	0.0605517	0.0541444	0.0898638	0.0782536	0.0476678	0.0312291
cg24396745	HCN4	0.0278647	0.0954618	0.0277278	0.323182	-0.295455	2	563	TRUE	0.0265244	0.0622053	0.13377	0.0463727	0.0302906	0.0116785	0.0109394	0.311582	0.0662679	0.11657	0.334783	0.0120614	0.144034	0.0293853	0.011933	0.0181199	0.0157476	0.0160728	0.0396922	0.046014	0.0171974	0.0173372	0.0163018	0.00799081	0.0580578	0.035819	0.0468138	0.0266894	0.0486272	0.0425214	0.0169284	0.0460203	0.00995025	0.0185199	0.0531727	0.0182833	0.0375076	0.0176547	0.0102217
cg03116238	GNG8	0.0120324	0.0776	0.0266605	0.316113	-0.289453	2	9	TRUE	0.0922871	0.0408207	0.0291863	0.283549	0.0294685	0.0605796	0.0487513	0.0255779	0.0253045	0.0155327	0.0323982	0.01324	0.348678	0.041026	0.023626	0.0169624	0.0177209	0.0517537	0.0421769	0.0385757	0.0237573	0.0180273	0.0132567	0.0149095	0.0107733	0.00955141	0.0309359	0.0212634	0.0213492	0.0211054	0.0182246	0.0466638	0.0163875	0.0198543	0.0132143	0.0784675	0.0279343	0.00956215	0.0604604
cg03755123	UTF1	2.27916e-06	0.187954	0.0734588	0.352779	-0.27932	2	270	TRUE	0.366309	0.199065	0.239246	0.234004	0.155782	0.125315	0.10091	0.266046	0.14217	0.0547394	0.120127	0.101626	0.186765	0.33925	0.0354891	0.0618602	0.0531382	0.020146	0.0785905	0.0700354	0.0497701	0.0909206	0.0807918	0.059075	0.0393689	0.0697588	0.0818703	0.0858941	0.0787919	0.0470449	0.0536591	0.0680638	0.0789414	0.145585	0.107972	0.0997981	0.116962	0.118585	0.0443566
cg09038676	GSTP1	0.0257415	0.0988569	0.0286517	0.306847	-0.278196	2	322	TRUE	0.369362	0.0224052	0.0346564	0.0571553	0.0242838	0.0229605	0.142343	0.0260351	0.115648	0.0553348	0.0220891	0.244333	0.0327479	0.214644	0.037112	0.0288864	0.0203837	0.0317836	0.0259884	0.0350702	0.0444697	0.0225009	0.0351997	0.0192609	0.0292948	0.0309278	0.0173827	0.0337359	0.018969	0.023037	0.0177961	0.0252014	0.0514651	0.0317275	0.0277724	0.0235576	0.0365796	0.0290156	0.0191744
cg13577076	PRKAR1B	4.48633e-05	0.14206	0.0628688	0.337777	-0.274909	2	323	TRUE	0.21417	0.138359	0.0369458	0.27264	0.0691385	0.101302	0.137294	0.120881	0.0821577	0.135931	0.0885981	0.402915	0.0966275	0.0918742	0.0525094	0.0501064	0.06321	0.0607083	0.0493482	0.0725723	0.0569366	0.0465038	0.0593126	0.0431844	0.045128	0.0582579	0.0691032	0.0641675	0.0474547	0.0576656	0.0666794	0.06407	0.0554332	0.0984797	0.0469986	0.127016	0.0611955	0.0462234	0.109454
cg22471346	GAS7	1.60854e-05	0.0721302	0.0115856	0.282921	-0.271335	2	395	TRUE	0.0108553	0.0204313	0.352188	0.0304335	0.213654	0.00541636	0.0336709	0.0276902	0.0285884	0.0249122	0.0805636	0.0434702	0.0756219	0.0623277	0.0111052	0.0176214	0.00899873	0.0137486	0.0202113	0.0106633	0.0116846	0.00779347	0.0103528	0.0142241	0.00715108	0.00848085	0.0169437	0.0111268	0.00667614	0.00763636	0.00648663	0.012993	0.0174745	0.0101711	0.00609299	0.0142626	0.0112738	0.00897618	0.0174909
cg22359606	NEUROD1	3.22085e-05	0.15885	0.0618096	0.32324	-0.261431	2	238	TRUE	0.162714	0.104772	0.162885	0.336382	0.159414	0.0822385	0.105648	0.246394	0.108988	0.0444037	0.134326	0.0667194	0.198914	0.310099	0.0440408	0.036628	0.0469008	0.0459016	0.0681793	0.119934	0.0481642	0.109847	0.130987	0.0592242	0.0564784	0.0329332	0.06381	0.0654529	0.0517008	0.0336907	0.0435262	0.0273528	0.0546244	0.0539957	0.0447893	0.123753	0.0684183	0.0892407	0.0256663
cg07499072	FST	0.00464328	0.089324	0.0420809	0.289211	-0.24713	2	99	TRUE	0.249164	0.0899187	0.329257	0.0827405	0.047326	0.0341963	0.0310907	0.0563156	0.0570547	0.0312571	0.0633542	0.0389645	0.0568295	0.0830668	0.114934	0.0237427	0.0266565	0.0212959	0.0310508	0.0335554	0.0315872	0.0285757	0.048344	0.0470661	0.046181	0.0379113	0.0518207	0.0547817	0.0429666	0.0443265	0.0304866	0.0543365	0.0433892	0.037269	0.0246552	0.0681209	0.0448644	0.0490765	0.015027
cg01934790	FBXL16	3.46687e-06	0.112472	0.0364083	0.281854	-0.245446	2	592	TRUE	0.175393	0.123668	0.0713254	0.120055	0.111209	0.0612329	0.0691881	0.0678417	0.0708746	0.0362625	0.308541	0.0408185	0.0630261	0.255168	0.025057	0.0182802	0.0169326	0.0376533	0.0232261	0.028777	0.0207825	0.0395472	0.0373383	0.0286711	0.0252097	0.0335576	0.0618728	0.0436172	0.0287758	0.0247386	0.0230464	0.0300697	0.0673831	0.0443687	0.0339388	0.0823591	0.0492423	0.069951	0.0158108
cg25434223	ELAVL3	5.27516e-05	0.133385	0.0417788	0.285829	-0.24405	2	312	TRUE	0.165897	0.121466	0.174306	0.180906	0.043491	0.0579031	0.242643	0.124378	0.103293	0.0314437	0.143154	0.0358222	0.113671	0.329015	0.0317357	0.0177971	0.0269028	0.0387739	0.0419794	0.084333	0.0572675	0.0406612	0.0479775	0.0171605	0.0323862	0.016081	0.0676091	0.0739761	0.0787337	0.0516506	0.0228365	0.0477707	0.0177561	0.0286103	0.0164259	0.0487643	0.0756155	0.0377059	0.0239607
cg16638540	ZNF135	0.00625676	0.113359	0.0460718	0.278579	-0.232508	2	144	TRUE	0.055658	0.112967	0.294596	0.0995873	0.0222366	0.0149226	0.120726	0.19367	0.115654	0.0700355	0.262563	0.0451253	0.151151	0.0281345	0.0314448	0.0175728	0.0185958	0.0215677	0.075353	0.0397131	0.030648	0.025863	0.146971	0.0350632	0.0335972	0.0235827	0.0918246	0.108489	0.0317044	0.0444824	0.0401148	0.0935239	0.0112381	0.01921	0.0416076	0.0651409	0.0623555	0.0255496	0.0165805
cg21910663	MVD	4.25032e-06	0.116593	0.0411215	0.273432	-0.232311	2	945	TRUE	0.0750885	0.12176	0.0693438	0.166498	0.100044	0.121896	0.0684749	0.0615881	0.0688228	0.0307479	0.0881043	0.256866	0.289998	0.113073	0.0282807	0.0716247	0.0259067	0.027693	0.0324926	0.0529374	0.0393939	0.0507394	0.030593	0.0290352	0.0289869	0.105386	0.048843	0.0204082	0.0484134	0.0318261	0.019537	0.040404	0.0365644	0.030736	0.0262136	0.0634823	0.0763928	0.0349242	0.0272227
cg00775197	MGC33600	0.0014061	0.0788215	0.0366333	0.258884	-0.22225	2	373	TRUE	0.0351996	0.0594738	0.0735752	0.0676115	0.243227	0.0278077	0.0341559	0.0449408	0.0557344	0.0385884	0.27454	0.0517402	0.058375	0.0385311	0.0320094	0.0328947	0.0265159	0.0448457	0.0310665	0.0341154	0.0323921	0.027974	0.0505423	0.0288597	0.0443823	0.0292377	0.0434315	0.0940171	0.0362094	0.0297072	0.0175995	0.0314594	0.0349768	0.0355102	0.0245537	0.0529263	0.0452846	0.0404453	0.014877
cg21790626	ZNF154	0.00419333	0.0697045	0.0284698	0.24899	-0.220521	2	68	TRUE	0.0358917	0.0474982	0.250613	0.0459829	0.0158659	0.0153413	0.0457568	0.0371846	0.0259342	0.0855509	0.0237139	0.247368	0.0426535	0.056509	0.028207	0.0252189	0.0160825	0.0839637	0.0250342	0.0323638	0.0202846	0.0219075	0.0508863	0.0208223	0.0208737	0.0358398	0.0243382	0.0233349	0.0138428	0.0119614	0.0184874	0.0248247	0.0183497	0.0132371	0.0178123	0.115519	0.0165075	0.016991	0.0150541
cg11428724	PAX7	0.0100399	0.115377	0.0432329	0.81101	-0.767777	1	132	TRUE	0.0576733	0.0972945	0.81101	0.0602825	0.0740798	0.0411666	0.0240744	0.128321	0.0724597	0.0445069	0.0804909	0.032317	0.0634535	0.0281421	0.040835	0.0229226	0.0392337	0.0375039	0.0864758	0.0571015	0.0420504	0.0226666	0.0353241	0.0242337	0.0235687	0.0226817	0.0446273	0.0313516	0.028031	0.0273356	0.14101	0.0424896	0.0434827	0.0565587	0.0455574	0.0349104	0.0430181	0.0393336	0.0485189
cg18081881	PGM2	0.0439046	0.0712772	0.0114224	0.699124	-0.687702	1	294	TRUE	0.0113688	0.033337	0.0327453	0.0631194	0.0272959	0.00506149	0.0134964	0.00404796	0.0411872	0.699124	0.0080679	0.0250097	0.0274238	0.00659612	0.0102033	0.0180658	0.0133089	0.00685293	0.0152768	0.00567031	0.00627779	0.00984886	0.0107829	0.0114585	0.00950185	0.0132382	0.0132496	0.00976094	0.0136509	0.00790609	0.0133464	0.00619106	0.0230585	0.00611027	0.00721501	0.0150857	0.0190767	0.00993613	0.010487
cg08118311	SALL3	0.00198016	0.10341	0.0301485	0.667698	-0.63755	1	126	TRUE	0.0451664	0.103628	0.667698	0.0467992	0.0339529	0.0300741	0.0314116	0.0826969	0.142916	0.0229573	0.0923659	0.0167434	0.0519977	0.0793376	0.0265149	0.0225464	0.0305011	0.0294644	0.0393285	0.0335067	0.0242978	0.025233	0.0690345	0.0241347	0.0165379	0.0177647	0.0430905	0.0364354	0.0246986	0.0279608	0.0217562	0.0229826	0.0317069	0.0227427	0.0158522	0.0502261	0.0536074	0.0303979	0.0133905
cg17317962	ACTG1	2.28861e-05	0.118768	0.0239045	0.658105	-0.6342	1	988	TRUE	0.0174002	0.0315265	0.0274134	0.0996633	0.0671904	0.053977	0.0599902	0.0152643	0.175759	0.658105	0.146262	0.174857	0.0993052	0.0360366	0.0129648	0.0149268	0.00962499	0.00909605	0.0123457	0.0176666	0.0160891	0.0253824	0.0149516	0.0133774	0.018012	0.0337319	0.0133428	0.0514403	0.132927	0.017014	0.0122744	0.00784802	0.0194157	0.0163979	0.0144881	0.0217802	0.064881	0.0173492	0.0102844
cg26578617	SNCA	0.0131502	0.151563	0.0698387	0.670984	-0.601146	1	600	TRUE	0.0737957	0.0831429	0.670984	0.140739	0.125753	0.125265	0.04286	0.0921834	0.0482288	0.167281	0.0362743	0.116943	0.242524	0.155912	0.0720027	0.042043	0.0680628	0.0850547	0.0492792	0.0491998	0.0705621	0.0473558	0.0904685	0.126661	0.107397	0.0920177	0.0595794	0.0867457	0.0546697	0.0639252	0.0619694	0.0798289	0.116788	0.054498	0.0353089	0.0885337	0.0482469	0.0455347	0.0502336
cg21663580	PTK7	0.0237559	0.0588264	0.0120123	0.600159	-0.588147	1	742	TRUE	0.0118849	0.0158802	0.0175131	0.0253766	0.00985819	0.00911763	0.0108634	0.0150893	0.0218514	0.0227236	0.022359	0.600159	0.0300731	0.0108209	0.0122234	0.0115946	0.011729	0.0167793	0.012695	0.0102928	0.00994174	0.00942299	0.0119987	0.0147318	0.0109828	0.012769	0.0137875	0.0166724	0.0130502	0.0085339	0.00592271	0.0077615	0.0170261	0.0133831	0.0112537	0.0130301	0.0151655	0.0119345	0.00762463
cg22100821	SCRT2	0.0156548	0.0910122	0.0369771	0.591143	-0.554165	1	80	TRUE	0.0876605	0.0734716	0.0709223	0.0729182	0.0613723	0.0404369	0.0389309	0.591143	0.0402753	0.0490749	0.0267495	0.0753171	0.0230889	0.0228094	0.0366561	0.0151376	0.0316932	0.0304254	0.0593899	0.026514	0.0274665	0.0422121	0.0363032	0.0329437	0.0354085	0.0400076	0.0498261	0.0340529	0.0363011	0.0392536	0.0222689	0.0276438	0.102556	0.0277063	0.0214983	0.0513883	0.0603192	0.0267952	0.0106602
cg16254309	CNTNAP2	0.0257415	0.112997	0.0562105	0.576163	-0.519952	1	323	TRUE	0.068538	0.0677404	0.576163	0.146156	0.132681	0.0382252	0.0505019	0.0578128	0.0875801	0.0697824	0.0601896	0.0302566	0.073537	0.122797	0.0536808	0.0446525	0.109898	0.0535882	0.0445051	0.0544353	0.0506578	0.0614318	0.040205	0.0705957	0.0353808	0.0460435	0.0542029	0.0433299	0.0474449	0.0403484	0.048646	0.0505278	0.0533742	0.0547336	0.0756163	0.0535284	0.0797175	0.0692238	0.0694947
cg19774122	LAMA2	0.0351318	0.106152	0.0593085	0.5538	-0.494492	1	280	TRUE	0.0509891	0.0745551	0.5538	0.102966	0.0404688	0.0508475	0.0508692	0.0893545	0.0674028	0.0707846	0.0866833	0.0537992	0.124675	0.068927	0.069691	0.0297303	0.0590504	0.0982547	0.0407398	0.042394	0.0368144	0.0425671	0.0581257	0.0813397	0.125358	0.0528684	0.0382136	0.116071	0.0264208	0.0522538	0.0498277	0.0501014	0.0620282	0.0416813	0.0332258	0.134077	0.0833	0.0385366	0.0200416
cg09874752	SFRP5	0.00198016	0.0711928	0.0247975	0.51613	-0.491333	1	461	TRUE	0.0217761	0.51613	0.0295215	0.0445932	0.0342971	0.0202553	0.073794	0.0476833	0.0489832	0.0198699	0.0465654	0.0307286	0.0365842	0.0259171	0.0206094	0.0166984	0.0215608	0.0160566	0.0236352	0.0216203	0.039159	0.0253821	0.0362657	0.0234064	0.018507	0.018986	0.0217497	0.0130637	0.0180481	0.0231302	0.0233931	0.0123359	0.0242282	0.0241346	0.0345824	0.0342043	0.0239829	0.0726165	0.0125819
cg13398291	SFRP1	0.0170528	0.105436	0.0396158	0.525119	-0.485504	1	846	TRUE	0.141109	0.0901298	0.525119	0.232795	0.0471352	0.0245417	0.0306881	0.0593007	0.0460271	0.0190515	0.0485643	0.0431044	0.0736408	0.0949023	0.0415991	0.0658586	0.0295917	0.0477822	0.0477829	0.0346262	0.0323244	0.0374191	0.0650449	0.0426254	0.0285282	0.0265717	0.043822	0.0343451	0.0300852	0.0265093	0.0233405	0.0640924	0.0750363	0.0442717	0.029575	0.0234414	0.0281438	0.0564874	0.0114911
cg07076342	MEA1	0.0278647	0.0712413	0.049922	0.533564	-0.483642	1	183	TRUE	0.019762	0.0250303	0.0338672	0.0331219	0.0241965	0.0240801	0.533564	0.0217723	0.0344828	0.122118	0.0360944	0.0363906	0.027027	0.0258708	0.0723632	0.0507821	0.031746	0.0891429	0.0588353	0.0441476	0.0331359	0.0509813	0.0506168	0.113906	0.068147	0.085953	0.0494066	0.0488815	0.031294	0.0289231	0.0259386	0.0220626	0.0371963	0.0394962	0.0444849	0.0749794	0.0233807	0.0449977	0.0272521
cg03586879	A2BP1	3.80593e-05	0.0829552	0.0313909	0.496302	-0.464911	1	301	TRUE	0.076194	0.0691547	0.0532349	0.062707	0.0418674	0.0307218	0.0444104	0.0572705	0.0400377	0.0300922	0.0340452	0.0791527	0.0461826	0.496302	0.036331	0.0246052	0.0522955	0.0343846	0.0295053	0.0241842	0.0334043	0.0503838	0.0288709	0.0306617	0.0608163	0.0283213	0.0450859	0.0252112	0.0249251	0.0380435	0.0156955	0.0250552	0.0268677	0.0293887	0.0238646	0.0246499	0.0309731	0.0228982	0.0183493
cg04624659	SPAG17	0.0143558	0.0551598	0.0315445	0.491208	-0.459664	1	17	TRUE	0.00889373	0.0206013	0.0261033	0.0386481	0.0147732	0.012051	0.0186538	0.0226631	0.0266773	0.491208	0.0322543	0.0189671	0.0245201	0.0162228	0.0367119	0.0301547	0.0331189	0.0513834	0.0371437	0.0290758	0.0287494	0.0312835	0.0264716	0.0333802	0.0329285	0.0623107	0.0376068	0.0383594	0.020714	0.0271267	0.0236938	0.0303427	0.0361719	0.0201005	0.0211221	0.0371724	0.0259467	0.0263483	0.0111956
cg15337897	FGF3	9.27124e-06	0.0939904	0.0163643	0.460551	-0.444186	1	208	TRUE	0.0441429	0.0452575	0.0757367	0.077995	0.0411843	0.0134645	0.131213	0.0786923	0.0447659	0.460551	0.0743552	0.00940056	0.091193	0.127914	0.0253527	0.0114168	0.0152096	0.0104303	0.0242116	0.0182535	0.0213445	0.0225278	0.0162681	0.00937988	0.0106443	0.0105911	0.0222656	0.017565	0.012166	0.0252997	0.00793697	0.0148939	0.00960467	0.0198657	0.00876695	0.0290332	0.0260669	0.0111951	0.00881694
cg10647513	HBA1	1.92128e-05	0.122136	0.0359254	0.47289	-0.436965	1	524	TRUE	0.11039	0.0918136	0.0827631	0.138434	0.11779	0.0257867	0.0321226	0.141978	0.0822132	0.0485104	0.121716	0.47289	0.118798	0.124705	0.0184895	0.0304207	0.0343954	0.0158571	0.0370458	0.0486819	0.046006	0.0478028	0.0199269	0.00720488	0.00970914	0.0265329	0.0553953	0.043656	0.0183107	0.0445422	0.0343039	0.0285504	0.0350121	0.0645936	0.032182	0.0586214	0.0663704	0.046018	0.0285051
cg15536490	TFAP2C	0.000406491	0.136781	0.0641171	0.480778	-0.416661	1	509	TRUE	0.0952403	0.1595	0.480778	0.180267	0.119745	0.0627255	0.082698	0.136573	0.107036	0.0449738	0.126565	0.133227	0.134098	0.0515034	0.0474181	0.0469011	0.104146	0.0353255	0.0479531	0.0494311	0.0512884	0.0515326	0.0934818	0.0693966	0.027729	0.0263999	0.0733582	0.0895963	0.101283	0.0689115	0.0478261	0.0608542	0.0989552	0.0725364	0.0541532	0.0985882	0.0891429	0.064012	0.0327057
cg18592174	CHAT	0.000406491	0.104968	0.034061	0.44944	-0.415379	1	165	TRUE	0.0562518	0.0547071	0.19546	0.105462	0.154011	0.0175972	0.0273667	0.0571021	0.0637846	0.027167	0.105458	0.44944	0.0981775	0.0575652	0.0229079	0.0162633	0.0134775	0.0186473	0.0320942	0.0194305	0.020707	0.0272277	0.0392834	0.0264661	0.037667	0.01624	0.0585468	0.0512629	0.0213956	0.0291099	0.0185086	0.129658	0.0398322	0.0304352	0.0366095	0.0495125	0.0528541	0.023023	0.020365
cg03963198	IRX4	0.0014061	0.118902	0.0443681	0.452978	-0.40861	1	9	TRUE	0.452978	0.0602396	0.0941494	0.188027	0.0332989	0.019293	0.0569054	0.200932	0.0701541	0.034663	0.150933	0.0927166	0.114532	0.0958089	0.0355658	0.0239067	0.023399	0.0345471	0.111906	0.0414674	0.101198	0.0293725	0.0420944	0.0181015	0.0161439	0.0178155	0.0437424	0.0896456	0.0242805	0.0282587	0.0191588	0.0405464	0.0288481	0.107359	0.0267395	0.0532719	0.0531429	0.0696908	0.0290008
cg11354906	SFRP2	0.000310848	0.1109	0.0454713	0.434251	-0.38878	1	100	TRUE	0.143798	0.0640949	0.233698	0.0747945	0.0480922	0.0300417	0.049047	0.112574	0.0688208	0.0527607	0.0801299	0.434251	0.0752524	0.0852385	0.0575836	0.0418313	0.0490408	0.0570009	0.0543864	0.0360441	0.0340241	0.0400204	0.0321298	0.035837	0.04255	0.0405527	0.0802292	0.049522	0.070099	0.0745517	0.0311756	0.0310898	0.025796	0.0475348	0.0348971	0.0454681	0.0530619	0.0394675	0.0328893
cg08572611	ACTL6B	0.000271096	0.105314	0.0365257	0.411299	-0.374774	1	136	TRUE	0.411299	0.0660072	0.0803598	0.10767	0.0737851	0.0194775	0.0420942	0.108616	0.0491342	0.0251195	0.161179	0.0817023	0.0862955	0.161658	0.0396601	0.029282	0.0269542	0.0353496	0.0742416	0.0479051	0.0308757	0.0371579	0.0303878	0.0322264	0.0177296	0.0335363	0.0483722	0.0414255	0.0246216	0.0176921	0.0204282	0.0320703	0.0248536	0.0388813	0.052212	0.0841324	0.0436879	0.0329018	0.0165563
cg16530429	LIN28	0.00833902	0.130924	0.0844198	0.458774	-0.374354	1	201	TRUE	0.12921	0.104737	0.119277	0.0990471	0.0859841	0.0579222	0.0971726	0.0843591	0.0940817	0.153227	0.0852221	0.116134	0.458774	0.147782	0.0978495	0.0839416	0.0748256	0.0971332	0.090796	0.118507	0.0737473	0.072574	0.111827	0.0829171	0.101192	0.111772	0.0891793	0.104895	0.0655226	0.0552701	0.0610273	0.0698672	0.123413	0.0665528	0.0804267	0.084861	0.0636343	0.0895242	0.0392393
cg26599006	GSCL	0.000680835	0.0753428	0.0231318	0.391524	-0.368392	1	425	TRUE	0.0495938	0.0367393	0.391524	0.0725345	0.0340609	0.0128395	0.0445055	0.111303	0.0420862	0.0149652	0.137119	0.026408	0.0263945	0.0547266	0.024925	0.0227981	0.0202405	0.0178288	0.0181504	0.0228296	0.0208168	0.0157029	0.0266865	0.0206275	0.0726477	0.0136571	0.0165031	0.0321041	0.0228703	0.015536	0.0166355	0.0239261	0.0155673	0.021178	0.0233121	0.0351246	0.0231008	0.0249411	0.0105847
cg19576304	RAX	5.19288e-06	0.132491	0.0479037	0.415151	-0.367247	1	603	TRUE	0.115711	0.169847	0.137778	0.119814	0.0888043	0.0444923	0.068681	0.0932788	0.088221	0.043824	0.124211	0.415151	0.134939	0.210118	0.0481723	0.026559	0.03591	0.0173145	0.0418871	0.0500513	0.0382909	0.0415392	0.0437541	0.0309152	0.032856	0.0309795	0.0759361	0.0559744	0.0475586	0.047385	0.0452592	0.0507989	0.076521	0.0775712	0.0428846	0.0708928	0.0709113	0.0697626	0.0279071
cg12439899	TFAP2A	0.0325524	0.0768991	0.0361886	0.397198	-0.36101	1	38	TRUE	0.0369842	0.06153	0.0472615	0.103581	0.035883	0.0239069	0.0279979	0.0466817	0.042084	0.0589781	0.397198	0.0264854	0.0998011	0.0682149	0.0557258	0.0321862	0.0332927	0.0613718	0.0283505	0.0379172	0.0240187	0.028075	0.0477844	0.0671433	0.0297713	0.0498034	0.0511437	0.044224	0.0352026	0.0259108	0.0188864	0.0573123	0.0189892	0.0439044	0.0196552	0.0302612	0.0294184	0.0223362	0.0120299
cg13749822	HHIP	0.000463616	0.156137	0.0729156	0.424607	-0.351691	1	510	TRUE	0.206132	0.205751	0.0879045	0.260735	0.149378	0.0734946	0.0940717	0.0903217	0.0842741	0.0583974	0.108375	0.219522	0.122947	0.424607	0.0609105	0.0617466	0.0407489	0.104329	0.0718576	0.0845597	0.0720165	0.0664374	0.10801	0.0614421	0.0969001	0.0477719	0.103891	0.111265	0.0737871	0.0595867	0.0544892	0.0694172	0.0526837	0.101197	0.0276814	0.104548	0.0816808	0.074135	0.0317985
cg06295856	CALCA	7.6684e-06	0.123839	0.0417202	0.390728	-0.349008	1	190	TRUE	0.150902	0.221867	0.390728	0.109707	0.0668432	0.058196	0.0653276	0.206651	0.072721	0.0516802	0.0579109	0.0418293	0.0610426	0.178341	0.0358328	0.0194619	0.0203724	0.0245753	0.0630648	0.0353902	0.0395507	0.0489682	0.0472456	0.0328922	0.046963	0.037536	0.0604317	0.0660666	0.047349	0.0335627	0.0428692	0.0470095	0.0425262	0.0452909	0.0217937	0.0643437	0.0612992	0.0418692	0.0167407
cg13959523	CHST8	0.0278647	0.0614005	0.030797	0.361697	-0.3309	1	47	TRUE	0.0563728	0.039569	0.361697	0.0372483	0.0316637	0.014559	0.0349904	0.0362813	0.0585893	0.0262542	0.0426595	0.0443548	0.0512468	0.0241207	0.026507	0.0170814	0.0261427	0.0329055	0.027043	0.0235819	0.0214688	0.0238251	0.0392429	0.0192926	0.057044	0.0226175	0.0406669	0.0550213	0.0362576	0.0274793	0.0160516	0.0332958	0.0232998	0.0352779	0.0239417	0.0430933	0.0478943	0.0342111	0.016682
cg10486998	GALR1	2.81613e-06	0.0853846	0.0370359	0.361915	-0.324879	1	54	TRUE	0.0487072	0.0984819	0.086809	0.0709363	0.054321	0.361915	0.0785813	0.0712382	0.0528144	0.0550233	0.0570728	0.0365658	0.0698824	0.0530357	0.0325434	0.045506	0.0312824	0.0349356	0.0298601	0.0255595	0.0289322	0.0358389	0.0462766	0.021692	0.0309337	0.0229051	0.0457747	0.0824153	0.027394	0.0402773	0.0202523	0.0401477	0.0350738	0.0261537	0.0290279	0.0906076	0.0457386	0.0284043	0.0283653
cg20025656	ACTA1	7.6684e-06	0.129606	0.0538606	0.374894	-0.321033	1	387	TRUE	0.154618	0.0966787	0.13933	0.123612	0.115948	0.0808184	0.0571397	0.133016	0.106376	0.374894	0.0924312	0.0543059	0.10406	0.18126	0.0247051	0.0276033	0.0254378	0.0289671	0.0657504	0.0375976	0.0358325	0.0901836	0.0636172	0.122119	0.0363647	0.018812	0.0816849	0.0452342	0.0359738	0.030276	0.0496248	0.0504139	0.0552866	0.045544	0.0387691	0.0853943	0.137525	0.040414	0.0733843
cg10994430	PALM2-AKAP2	0.0439046	0.0940471	0.05832	0.379157	-0.320837	1	509	TRUE	0.0624149	0.0805532	0.0729705	0.0859815	0.0374382	0.026075	0.0470139	0.103394	0.0694584	0.379157	0.0535809	0.0699667	0.0892009	0.139453	0.0603031	0.0625987	0.0516793	0.0590909	0.0598162	0.0623851	0.0398317	0.0419598	0.0722878	0.034298	0.0614231	0.0495808	0.0726666	0.0747569	0.0692683	0.0457137	0.0479772	0.044982	0.118038	0.0514062	0.0457766	0.08044	0.0701404	0.0567729	0.0248056
cg02545192	TERT	0.0237559	0.0706373	0.0252271	0.344732	-0.319504	1	430	TRUE	0.0625071	0.0309066	0.174957	0.0431732	0.0265098	0.0144196	0.0774982	0.0870903	0.0325389	0.0162016	0.0291383	0.344732	0.0170669	0.0321829	0.0163985	0.0367423	0.026195	0.0131217	0.0252106	0.029577	0.0331997	0.0158221	0.0240862	0.0214508	0.0153742	0.0223378	0.0423972	0.0289392	0.0207101	0.0298539	0.0214256	0.0240704	0.0185463	0.021382	0.0198731	0.0461145	0.0369305	0.0205199	0.020398
cg15852891	OTP	0.0257415	0.0517491	0.02168	0.338905	-0.317225	1	424	TRUE	0.0226933	0.0452332	0.338905	0.0353904	0.0261472	0.0139734	0.0201446	0.049373	0.0199031	0.0194897	0.0310967	0.0193739	0.0344548	0.0483092	0.0177017	0.0210714	0.0171222	0.0287524	0.0300435	0.0167467	0.014725	0.0196121	0.0370612	0.0224735	0.0204282	0.0228814	0.0244574	0.0267176	0.017683	0.0165752	0.0187306	0.0207377	0.0114796	0.0186164	0.0165591	0.0356207	0.0271353	0.0239108	0.015158
cg26141626	GPR37	0.0301326	0.116676	0.0710854	0.387577	-0.316491	1	507	TRUE	0.387577	0.102809	0.115787	0.175694	0.0803314	0.0561938	0.0546045	0.0642049	0.127442	0.0624342	0.0759189	0.084353	0.0894699	0.15665	0.0399007	0.0485505	0.0351218	0.0375113	0.0669476	0.0689268	0.0817119	0.124748	0.127004	0.0705279	0.0679808	0.0654873	0.0802451	0.0670064	0.0694614	0.0667244	0.0559131	0.0490309	0.0723218	0.08375	0.0687406	0.0874149	0.0916965	0.100751	0.0496622
cg22560190	CNTN1	0.0439046	0.0685695	0.0565661	0.371741	-0.315175	1	160	TRUE	0.0404722	0.0558701	0.0452134	0.0391746	0.0465899	0.0362103	0.0413657	0.0345446	0.0379728	0.0752325	0.0488613	0.0403427	0.0463815	0.371741	0.0576923	0.0386565	0.0533268	0.0700169	0.0576602	0.0439224	0.0369741	0.0668824	0.0661588	0.0855746	0.0414121	0.0576721	0.0794496	0.0838253	0.0472191	0.0517677	0.0371444	0.049487	0.0836766	0.0521235	0.0478127	0.065912	0.0463354	0.0533076	0.0401415
cg01195053	LOC124216	0.00567169	0.0620223	0.0597727	0.37095	-0.311178	1	77	TRUE	0.0139912	0.0139353	0.0167618	0.0292849	0.0194827	0.012984	0.0303838	0.026398	0.0315618	0.171564	0.0487348	0.37095	0.0341989	0.0480802	0.0756036	0.0546875	0.0790514	0.118584	0.0487692	0.0640394	0.0942285	0.0394122	0.0513134	0.133394	0.0884235	0.0713033	0.0327262	0.0543989	0.0369084	0.0491018	0.0446474	0.0713765	0.035243	0.0443889	0.0802829	0.0478274	0.0169837	0.0208984	0.040724
cg21838334	NES	0.00157836	0.0765071	0.0329054	0.34373	-0.310825	1	536	TRUE	0.0345723	0.0320332	0.112938	0.0545555	0.0594302	0.0220348	0.0291337	0.0882289	0.044821	0.0288707	0.0890566	0.0650307	0.0666634	0.34373	0.0509135	0.0387122	0.0276221	0.0485564	0.0305393	0.0357102	0.0217407	0.0228398	0.0253858	0.0206065	0.0533064	0.0357902	0.0304246	0.0414389	0.0219968	0.0264634	0.0205433	0.0263778	0.0249	0.0598662	0.0271591	0.0585501	0.0309985	0.0281721	0.0140207
cg16303453	CA7	0.0301326	0.0996699	0.057118	0.359023	-0.301905	1	734	TRUE	0.0661294	0.0718905	0.0508671	0.143207	0.0515556	0.121424	0.0417435	0.110523	0.0555712	0.0998276	0.0904255	0.359023	0.101569	0.0316236	0.0747339	0.0684462	0.0789516	0.0671698	0.0578788	0.0457196	0.0930233	0.0636632	0.0542824	0.0265583	0.0464333	0.0302923	0.0475945	0.0823835	0.0374875	0.0229549	0.0251935	0.0476627	0.0818047	0.0652548	0.0633721	0.116006	0.0614167	0.0530481	0.0166172
cg23037403	ZNF454	0.00419333	0.127627	0.0767781	0.372143	-0.295365	1	41	TRUE	0.372143	0.190697	0.155189	0.101156	0.120135	0.0485296	0.108696	0.097389	0.107993	0.0445665	0.150123	0.0783265	0.125267	0.0865697	0.0526596	0.139115	0.049011	0.0423274	0.0915651	0.102642	0.0705896	0.0751184	0.0694426	0.0456824	0.0416642	0.0872016	0.12426	0.0666308	0.08337	0.0847719	0.0418643	0.0710083	0.0967561	0.0554767	0.0619536	0.072662	0.13733	0.0853372	0.071012
cg27567335	RAMP1	0.000599985	0.129299	0.0769612	0.371892	-0.294931	1	113	TRUE	0.371892	0.0966705	0.071154	0.0876843	0.10939	0.0776335	0.0759617	0.0873977	0.120739	0.134814	0.100294	0.101493	0.138159	0.236904	0.0618243	0.067292	0.0556283	0.0465904	0.0514802	0.0678962	0.0685279	0.0839667	0.0835586	0.0803103	0.081745	0.0851451	0.0921747	0.089719	0.0924047	0.0928781	0.0756321	0.0573593	0.067243	0.0813691	0.0674411	0.0919228	0.113818	0.109808	0.0582952
cg19905251	SLIT3	0.0185557	0.0976096	0.0543408	0.348175	-0.293834	1	519	TRUE	0.102833	0.092921	0.107381	0.0923899	0.0919808	0.0670581	0.02601	0.0537284	0.1369	0.348175	0.0230464	0.0842354	0.120733	0.0191431	0.0617109	0.0657811	0.0428842	0.0454965	0.0774179	0.0548505	0.144706	0.0374019	0.0421766	0.0277585	0.0301529	0.0484824	0.0598851	0.0409134	0.0618673	0.0678939	0.0569678	0.0629866	0.0655249	0.0544751	0.0133291	0.0438762	0.0603098	0.0736523	0.0180191
cg06043042	NEUROG3	0.000680835	0.0729183	0.0341705	0.326303	-0.292133	1	80	TRUE	0.0585533	0.0613111	0.326303	0.0686982	0.0278399	0.0482791	0.0601149	0.0378827	0.0894406	0.0527213	0.033407	0.081786	0.0326178	0.0419009	0.0210292	0.0172214	0.0164882	0.0182358	0.0206759	0.0391608	0.0243486	0.032375	0.025912	0.0295879	0.0339886	0.0184193	0.0393681	0.0330204	0.0427227	0.0245886	0.0210582	0.0153534	0.044858	0.101635	0.0346707	0.0873626	0.0452302	0.0389668	0.0279845
cg12790134	VCPIP1	0.0278647	0.090841	0.0422672	0.333977	-0.29171	1	665	TRUE	0.0644903	0.182466	0.0680282	0.11279	0.0977276	0.0668756	0.0275418	0.0339814	0.151781	0.0220766	0.0334226	0.333977	0.063547	0.0130694	0.0453402	0.0720021	0.0465024	0.0498537	0.0828061	0.0861419	0.0517563	0.0220719	0.0174202	0.0202896	0.017995	0.0241396	0.0455064	0.0197217	0.0586009	0.0270756	0.015771	0.0332441	0.0231239	0.0189706	0.0257077	0.0638298	0.0473782	0.0796947	0.0617364
cg16598810	DEPDC1	0.00419333	0.0762862	0.0270884	0.312602	-0.285513	1	531	TRUE	0.0827651	0.0222094	0.0134699	0.100465	0.312602	0.0489081	0.0392403	0.0213924	0.163125	0.0466636	0.0202131	0.0258085	0.0639229	0.107221	0.0225317	0.0144827	0.0184536	0.0338563	0.0246068	0.0222461	0.0184629	0.0188388	0.0284498	0.0234346	0.0738581	0.107086	0.017733	0.0365347	0.0167782	0.0233448	0.0111304	0.0206734	0.0191008	0.0332394	0.0162007	0.0235454	0.0228094	0.0169885	0.0128226
cg19674669	LOC112937	0.0185557	0.0814174	0.0397899	0.324586	-0.284796	1	635	TRUE	0.0542638	0.11989	0.324586	0.0619361	0.0477477	0.037751	0.0339154	0.128044	0.0552577	0.0391162	0.106796	0.0367293	0.0753745	0.0184365	0.0254392	0.0325704	0.0280339	0.0256946	0.0437479	0.032592	0.0378778	0.0467378	0.0763131	0.0410827	0.0487628	0.0425431	0.0532812	0.0376642	0.0442394	0.040853	0.0162033	0.0295165	0.0539744	0.0524744	0.0290366	0.0529986	0.0395288	0.0421705	0.0214106
cg22116290	SMPD3	0.0120324	0.0972802	0.0557199	0.340001	-0.284281	1	436	TRUE	0.106481	0.133258	0.0632275	0.340001	0.132966	0.0711029	0.0786641	0.107081	0.0580115	0.0316233	0.0534474	0.0468721	0.0592444	0.0799429	0.0587623	0.0746504	0.0351839	0.0526478	0.0670344	0.112455	0.0440957	0.0578689	0.0755021	0.0496458	0.0518488	0.056773	0.0685451	0.0654773	0.0596078	0.0509348	0.0372992	0.0369372	0.0745798	0.0788664	0.0395504	0.0557877	0.0452643	0.0303061	0.0133738
cg07536847	PAX7	4.48633e-05	0.149622	0.0661073	0.346116	-0.280009	1	268	TRUE	0.123094	0.346116	0.108006	0.168071	0.107752	0.134656	0.045994	0.0803196	0.130351	0.0635556	0.21795	0.159853	0.21771	0.191287	0.101585	0.05176	0.0606823	0.0498258	0.117378	0.08335	0.0511344	0.0460837	0.112247	0.0383233	0.0253081	0.0327869	0.0780676	0.0523172	0.107875	0.048961	0.0324898	0.0457844	0.0831196	0.0473988	0.0870577	0.0733369	0.103148	0.0846935	0.0379674
cg15784332	COMP	0.00011456	0.134257	0.0506577	0.326764	-0.276106	1	58	TRUE	0.0948875	0.108185	0.181582	0.326764	0.147012	0.113501	0.0547171	0.0436007	0.169188	0.0302414	0.104281	0.239145	0.0795842	0.186913	0.0257069	0.0392882	0.0290646	0.0315229	0.0411569	0.0472521	0.0641145	0.05927	0.0504859	0.0519254	0.0600766	0.0321066	0.0795838	0.0568495	0.0567891	0.0380944	0.0448343	0.0515152	0.0499686	0.0777889	0.0240057	0.126007	0.0682576	0.0393755	0.0214025
cg08954856	BIK	0.0143558	0.114654	0.0601944	0.335989	-0.275794	1	451	TRUE	0.107997	0.0955334	0.0552161	0.164556	0.0623795	0.0458084	0.0936952	0.243864	0.0499523	0.107488	0.129192	0.0812624	0.335989	0.0322238	0.0470914	0.0381531	0.0549451	0.113482	0.0492418	0.0538518	0.0605268	0.0496901	0.0537222	0.0704459	0.0597727	0.0547945	0.0550121	0.0585096	0.0526086	0.0520217	0.0473072	0.0447939	0.116393	0.0629573	0.0306931	0.129665	0.0723228	0.0538618	0.0229964
cg19839588	TRERF1	0.0170528	0.0819901	0.0369308	0.308184	-0.271253	1	317	TRUE	0.0846156	0.0553232	0.0378114	0.175567	0.050164	0.0299572	0.0338218	0.0315826	0.308184	0.0421413	0.0386838	0.153834	0.0760979	0.0300774	0.0230766	0.0299493	0.0261526	0.0166521	0.0377401	0.0274996	0.0279524	0.0282571	0.0369195	0.0444627	0.0596221	0.0398531	0.0343472	0.0457424	0.0431666	0.0368759	0.0217391	0.0142658	0.0651838	0.0419812	0.0338904	0.0664248	0.0489655	0.0426719	0.0298771
cg05951646	RYK	0.00625676	0.123257	0.064418	0.332633	-0.268215	1	515	TRUE	0.105068	0.169229	0.0968313	0.163361	0.163444	0.095209	0.0406392	0.061103	0.201226	0.111111	0.0547945	0.332633	0.109365	0.0215807	0.0942279	0.0459022	0.0645161	0.0816864	0.0728895	0.0691616	0.0850026	0.0406724	0.0896746	0.0577708	0.0472925	0.12514	0.061941	0.0628988	0.0772597	0.0756509	0.0181437	0.0443063	0.0241388	0.0814954	0.028292	0.057732	0.0908667	0.0697062	0.0440815
cg21296230	GREM1	0.0201696	0.109641	0.0670831	0.331099	-0.264016	1	331	TRUE	0.331099	0.100147	0.106711	0.109623	0.0837063	0.042196	0.0693383	0.0747891	0.129718	0.063542	0.15541	0.0296252	0.0751477	0.163915	0.0521092	0.039469	0.0321664	0.0445519	0.0248786	0.0380035	0.0590841	0.130911	0.104317	0.0473737	0.139158	0.0430181	0.144564	0.0716548	0.035505	0.0963759	0.0637808	0.0367063	0.0516231	0.0766959	0.0595932	0.10156	0.0689258	0.0742263	0.0408251
cg13722123	GRM1	0.0351318	0.118402	0.0820854	0.345877	-0.263792	1	73	TRUE	0.345877	0.0954577	0.172917	0.0882255	0.0757614	0.120811	0.046549	0.0704022	0.103752	0.121124	0.140402	0.0784241	0.0930078	0.104915	0.0776699	0.0728225	0.050131	0.0462807	0.0530089	0.0638317	0.0715007	0.067147	0.0930205	0.08679	0.0499279	0.0441917	0.112912	0.094597	0.134081	0.0573953	0.0550061	0.051384	0.140367	0.0705449	0.138182	0.139181	0.116196	0.102419	0.0635465
cg11304734	PRAF1	0.0407999	0.0661858	0.0385262	0.29789	-0.259364	1	353	TRUE	0.101369	0.0488749	0.0553677	0.055081	0.0411164	0.0148301	0.0629503	0.29789	0.0472601	0.0294883	0.0686228	0.0235581	0.0372088	0.0429843	0.03449	0.0146352	0.0231528	0.0427751	0.0363499	0.0435479	0.0275206	0.0586237	0.0685574	0.031819	0.0260919	0.0394525	0.0998243	0.0343434	0.0405534	0.0237288	0.0310568	0.0210981	0.0360629	0.0426583	0.0281295	0.0471463	0.0436541	0.0438163	0.0240675
cg01009664	TRH	0.00087245	0.0825544	0.0392929	0.297766	-0.258473	1	50	TRUE	0.297766	0.0480995	0.102558	0.0800521	0.0575374	0.023098	0.0348435	0.0949425	0.0551499	0.0434555	0.0469987	0.0664749	0.0606933	0.144093	0.0355575	0.0490995	0.0446263	0.0342231	0.026563	0.0377838	0.0741306	0.0515428	0.0492724	0.0361943	0.0213196	0.0286544	0.0411889	0.0417689	0.0393255	0.026843	0.0223385	0.0418589	0.0241086	0.0292836	0.0661411	0.0358653	0.0373235	0.0472486	0.0400597
cg14603345	BTBD3	0.0257415	0.0958786	0.0464793	0.300143	-0.253664	1	102	TRUE	0.0209912	0.157544	0.104292	0.0841594	0.0279366	0.0173043	0.083797	0.148898	0.106998	0.110762	0.300143	0.0125361	0.131063	0.0358754	0.0186613	0.0105352	0.0328741	0.0438247	0.0605355	0.0337133	0.0319098	0.0672298	0.108029	0.0110565	0.0117237	0.0455349	0.130404	0.136898	0.0100521	0.0434751	0.0409006	0.108164	0.00737418	0.0139058	0.0115717	0.0495717	0.102711	0.0225816	0.00874279
cg26256793	COL11A1	0.0351318	0.111014	0.0655991	0.318423	-0.252824	1	417	TRUE	0.227973	0.144379	0.109286	0.111877	0.0416905	0.0658965	0.13521	0.0596263	0.0587153	0.0655401	0.0905494	0.0387214	0.0863044	0.318423	0.0814851	0.0479899	0.0403814	0.0595718	0.0652142	0.0632272	0.053962	0.0742786	0.0623644	0.0410907	0.0501605	0.0617543	0.11082	0.0880147	0.0565204	0.0675201	0.0620953	0.0922407	0.0568613	0.0828407	0.0286693	0.134352	0.0607128	0.0756091	0.0222419
cg19523029	TLE4	0.00513498	0.0494964	0.060512	0.31114	-0.250628	1	6	TRUE	0.0116422	0.0227148	0.027992	0.0222141	0.0187619	0.0224318	0.0499452	0.0155495	0.0390244	0.31114	0.0476571	0.0309529	0.0446914	0.0282326	0.0654381	0.0601609	0.0873518	0.133574	0.0635945	0.0461373	0.0308299	0.0556222	0.0748724	0.131757	0.0824598	0.125578	0.0181339	0.0550964	0.0336718	0.0451099	0.0526782	0.032269	0.0376325	0.0310651	0.123141	0.0457399	0.0253858	0.0232339	0.0322663
cg14045283	MADCAM1	0.00011456	0.0585241	0.026722	0.274609	-0.247887	1	753	TRUE	0.024917	0.0916962	0.0547677	0.0431704	0.0407274	0.0150517	0.0417066	0.0302579	0.0469294	0.0417298	0.0330506	0.0443642	0.0363592	0.274609	0.0278884	0.0254827	0.0172982	0.0148531	0.022306	0.0259702	0.0206349	0.0217707	0.0439086	0.0193332	0.015352	0.0241694	0.0208983	0.0254293	0.0177352	0.0220406	0.121616	0.0208189	0.0247159	0.0183857	0.0139379	0.0274126	0.0279169	0.0286369	0.0195379
cg01425405	DLX3	0.00567169	0.0992362	0.0466327	0.293374	-0.246741	1	117	TRUE	0.080038	0.144423	0.064894	0.146921	0.0463949	0.177484	0.111893	0.042389	0.0935106	0.0406698	0.0664218	0.293374	0.0546553	0.0262375	0.0360634	0.0224045	0.0281239	0.0190628	0.0564983	0.0410205	0.0303582	0.0640511	0.0388585	0.0497966	0.046969	0.0443827	0.0673226	0.0582044	0.0481281	0.0697252	0.0294358	0.062978	0.0590579	0.0522452	0.0367882	0.0510149	0.0765015	0.0492458	0.0275807
cg19430430	COL5A3	0.00625676	0.0587547	0.0343958	0.279601	-0.245205	1	176	TRUE	0.0560216	0.0433199	0.0493248	0.0609797	0.0343127	0.0320459	0.0382234	0.03071	0.0469967	0.0358755	0.279601	0.0289497	0.0530842	0.033121	0.0275012	0.0271031	0.0267663	0.0204619	0.0288686	0.0220839	0.0272018	0.0363363	0.0296598	0.0375474	0.0418095	0.024649	0.027262	0.0290823	0.0860932	0.0357759	0.0328288	0.0364979	0.0260502	0.0246219	0.0633446	0.0563325	0.0403132	0.0326479	0.0190558
cg23271318	ZSWIM1	0.00464328	0.0529	0.0538926	0.294268	-0.240375	1	260	TRUE	0.0296466	0.044081	0.0378077	0.0418103	0.035905	0.024388	0.0351404	0.0253535	0.037079	0.294268	0.0359662	0.0306837	0.0469194	0.0215509	0.0435905	0.054409	0.0417919	0.0684262	0.0475532	0.0472462	0.0392647	0.0436491	0.10989	0.112217	0.0837696	0.0859803	0.0362159	0.0561572	0.0483286	0.0503669	0.0361798	0.0358209	0.0443257	0.0496521	0.0605348	0.0611913	0.0284228	0.0266466	0.0356842
cg20804555	GSC	1.11752e-05	0.118557	0.0554137	0.294187	-0.238773	1	630	TRUE	0.0621779	0.0746432	0.0970835	0.118405	0.0604863	0.0860137	0.0554883	0.137931	0.105236	0.149135	0.0605682	0.294187	0.104596	0.253842	0.11449	0.0542246	0.041093	0.041376	0.0235096	0.0399434	0.125329	0.0392736	0.0598116	0.0421699	0.0445853	0.0440796	0.0507121	0.0524839	0.0354995	0.0509766	0.0566906	0.0530293	0.0462513	0.0715408	0.0481905	0.0584065	0.0639284	0.0903004	0.0374469
cg14277848	GPATC4	0.0278647	0.0572936	0.064183	0.302064	-0.237881	1	445	TRUE	0.0251601	0.0258461	0.0362515	0.0305116	0.022045	0.0318479	0.0509504	0.0266974	0.0466174	0.302064	0.0428513	0.042286	0.0591608	0.0598209	0.0634505	0.0532092	0.0436264	0.10865	0.0516892	0.0715172	0.0287601	0.0610796	0.136079	0.13851	0.0896665	0.136	0.0217628	0.0805369	0.0303519	0.0544007	0.0467836	0.0401499	0.0294212	0.0519964	0.0617577	0.0743224	0.0384295	0.052573	0.0398508
cg09229912	CUTL2	2.7185e-05	0.0791691	0.0196877	0.25662	-0.236932	1	134	TRUE	0.0906401	0.05741	0.177187	0.0659997	0.0375808	0.0125985	0.0133067	0.25662	0.0441713	0.0624288	0.101535	0.034619	0.119776	0.034494	0.0160861	0.00921183	0.0114849	0.0111585	0.039015	0.0131912	0.0266069	0.014714	0.0124198	0.0151148	0.0128985	0.0111077	0.0265406	0.019942	0.0199477	0.0491386	0.00882625	0.0124913	0.0280719	0.0115686	0.0241277	0.0193061	0.0172097	0.0507333	0.0112789
cg10692870	FN1	5.96639e-09	0.118377	0.0336129	0.268067	-0.234454	1	523	TRUE	0.173175	0.0756495	0.127683	0.196536	0.15265	0.059135	0.0577832	0.112203	0.0633352	0.0627236	0.0618225	0.167068	0.0794499	0.268067	0.024911	0.0192584	0.0240035	0.0246142	0.0254355	0.0228991	0.0284807	0.0334269	0.0461399	0.0190071	0.0225275	0.0384377	0.0496742	0.0419968	0.0254941	0.0303743	0.0187191	0.0292221	0.0298138	0.0527092	0.0242276	0.0841919	0.0511969	0.0360403	0.0375217
cg08535373	SLC32A1	0.0278647	0.0940428	0.0533846	0.286874	-0.233489	1	493	TRUE	0.216955	0.0875873	0.0860172	0.0649726	0.0574778	0.0299757	0.0417481	0.0542666	0.0694664	0.0398568	0.064225	0.286874	0.0699659	0.14721	0.0590452	0.0389749	0.0382452	0.0515464	0.0392878	0.0552932	0.0427662	0.0556837	0.0701679	0.0625958	0.0488822	0.0483265	0.0651214	0.0688922	0.0566654	0.0475874	0.0663717	0.0572805	0.0502235	0.0699251	0.0468388	0.0504654	0.0460409	0.0411165	0.0572719
cg00885506	WDR31	0.0378784	0.0496511	0.0488044	0.282051	-0.233247	1	225	TRUE	0.0375093	0.0351419	0.0221657	0.0447314	0.0224501	0.0253227	0.0281825	0.0225852	0.0265604	0.282051	0.0393523	0.039716	0.0365124	0.0328346	0.0438917	0.041791	0.0446999	0.0979938	0.0486618	0.0396313	0.0325454	0.0376121	0.0746888	0.0965147	0.061619	0.112245	0.039495	0.0700269	0.0428129	0.0504957	0.0355286	0.0476359	0.0273936	0.0220143	0.0445111	0.0309895	0.0225529	0.0278567	0.0269018
cg23182299	LHX5	1.17644e-06	0.0701024	0.0269714	0.25816	-0.231189	1	133	TRUE	0.0377674	0.0444388	0.0531847	0.0588097	0.0427999	0.037416	0.0287498	0.0770895	0.0358251	0.0547835	0.0513933	0.25816	0.0719218	0.129094	0.0157682	0.0196401	0.0157169	0.025781	0.0315376	0.0207263	0.0177268	0.0264687	0.0419886	0.0254645	0.0206332	0.0166467	0.03851	0.0915109	0.0152804	0.0213554	0.0175343	0.0210461	0.0298517	0.0243415	0.0212274	0.0301241	0.0324095	0.0334854	0.019511
cg09350274	GFRA3	0.00176915	0.0856228	0.0484521	0.276981	-0.228529	1	143	TRUE	0.140452	0.0474164	0.0588575	0.0523226	0.0640931	0.0460993	0.0784983	0.0544437	0.135836	0.0630078	0.0348708	0.276981	0.0767159	0.0691244	0.0445908	0.0381634	0.0378449	0.0758738	0.0455453	0.051325	0.0449224	0.0487733	0.0436444	0.0538175	0.0365531	0.0480179	0.0446682	0.058429	0.0466259	0.0293834	0.0339694	0.0566251	0.0355763	0.0625696	0.044653	0.0825643	0.0443755	0.0675922	0.0351986
cg21605986	KIAA1191	0.0407999	0.103844	0.0562664	0.283191	-0.226925	1	42	TRUE	0.139991	0.184469	0.141191	0.14029	0.0887809	0.133026	0.0111145	0.0723443	0.283191	0.0163024	0.0561203	0.103959	0.0708119	0.0122234	0.0722964	0.0564407	0.0456176	0.0433782	0.113497	0.0461799	0.0583152	0.036349	0.107832	0.0123813	0.0485594	0.0108906	0.129646	0.030636	0.134233	0.113102	0.0132743	0.0624294	0.0387733	0.0125456	0.0127082	0.0259815	0.0797892	0.0737995	0.0280066
cg19799744	ENPP5	0.0351318	0.0513497	0.0452357	0.271573	-0.226337	1	246	TRUE	0.0276173	0.0310148	0.0207913	0.0351017	0.0289776	0.0272153	0.271573	0.0177587	0.031162	0.0970246	0.0492395	0.0422094	0.0216639	0.0175475	0.0476101	0.0367571	0.0458932	0.0817547	0.0319014	0.0458572	0.0319917	0.0328514	0.107967	0.0637691	0.0396606	0.0501185	0.0430464	0.0707907	0.0532483	0.0434025	0.0162377	0.0400694	0.0301378	0.0361933	0.0323712	0.0522785	0.0366922	0.037489	0.022803
cg26005082	C19orf30	0.0022132	0.0478736	0.0526011	0.276749	-0.224148	1	508	TRUE	0.0204385	0.0289441	0.276749	0.0241536	0.0371983	0.0168217	0.0223838	0.0152561	0.095063	0.049375	0.0278422	0.0180979	0.0234619	0.0144448	0.0378647	0.0318692	0.036512	0.0333246	0.0450267	0.059125	0.0940273	0.0855005	0.0482711	0.0431931	0.0539726	0.0381265	0.0535771	0.0431665	0.0553976	0.0980796	0.0429515	0.0335669	0.119515	0.0283484	0.0285107	0.0285347	0.0430894	0.078361	0.0551154
cg13631913	MGC4399	2.73261e-07	0.0719273	0.0236018	0.243199	-0.219597	1	787	TRUE	0.243199	0.051346	0.0324245	0.0377241	0.0679411	0.121955	0.0385141	0.11478	0.0296851	0.0668874	0.0302089	0.0298937	0.0560581	0.0863657	0.0510558	0.0260184	0.037452	0.0181087	0.022254	0.0247185	0.0206061	0.0197465	0.0226661	0.0144509	0.0258206	0.0246835	0.0173291	0.0215478	0.0176934	0.0207837	0.0158853	0.0197635	0.0152138	0.0153475	0.0197368	0.0448833	0.0303488	0.0292379	0.0146932
cg05675373	KCNC4	0.00915534	0.0788578	0.0292452	0.247832	-0.218587	1	280	TRUE	0.247832	0.0711113	0.0154974	0.195786	0.0338471	0.021573	0.0293863	0.0155548	0.0548464	0.0990362	0.0646269	0.0705711	0.0198521	0.164488	0.0179617	0.0109294	0.0176167	0.0229002	0.0288445	0.0382946	0.0360586	0.0381658	0.0125414	0.010996	0.0181893	0.0118637	0.0563688	0.0491844	0.0168291	0.0243902	0.0295634	0.0262858	0.00846119	0.0598548	0.0137877	0.0504176	0.0688474	0.0534986	0.00927915
cg26656135	EYA4	0.0278647	0.0890538	0.0512757	0.269602	-0.218326	1	261	TRUE	0.0679773	0.0961083	0.269602	0.0703082	0.0654677	0.0633974	0.0357394	0.0832939	0.112526	0.0137624	0.0699897	0.143418	0.137477	0.0176869	0.0673001	0.0496157	0.0509894	0.0333333	0.0809391	0.0615259	0.0462223	0.022672	0.0369551	0.0479096	0.010291	0.0126779	0.085021	0.127763	0.0718351	0.0565238	0.0127374	0.026164	0.0548824	0.0469618	0.0213326	0.0477576	0.08577	0.0881258	0.036585
cg02631906	PRDX1	0.0237559	0.0609366	0.0641153	0.282421	-0.218306	1	255	TRUE	0.0393479	0.117667	0.036551	0.0481992	0.0202536	0.030722	0.0334294	0.032773	0.0392879	0.282421	0.0378493	0.0611591	0.0481334	0.0253189	0.0659126	0.05258	0.045961	0.082637	0.079256	0.0634608	0.0385527	0.0669923	0.0880682	0.132736	0.114729	0.0957361	0.0446398	0.060319	0.0578778	0.0481557	0.0357283	0.0546157	0.03824	0.043148	0.0645762	0.0978028	0.0293594	0.0681249	0.0336728
cg06377278	RUNX3	0.0278647	0.0242051	0.0146257	0.232607	-0.217981	1	2	TRUE	0.00724291	0.0112937	0.232607	0.0121932	0.00625284	0.00546608	0.00641506	0.00495209	0.0108663	0.0123603	0.00769943	0.0110304	0.00583806	0.00465432	0.0117798	0.011141	0.00992572	0.0146576	0.0176025	0.0115982	0.0118129	0.0211394	0.0127558	0.00969668	0.0102521	0.0694213	0.0113578	0.0143137	0.0308224	0.00708028	0.0147873	0.00558602	0.0123126	0.0204515	0.00717904	0.00754279	0.00765633	0.00796291	0.00680738
cg17914753	CYP2S1	0.000680835	0.0937244	0.0380565	0.255799	-0.217742	1	194	TRUE	0.0528399	0.0381575	0.0241322	0.20056	0.0944198	0.033684	0.0567054	0.0914796	0.0439648	0.0698405	0.0456944	0.23322	0.0716445	0.255799	0.0512556	0.0257069	0.0308902	0.0958904	0.0401193	0.0360322	0.0231224	0.0254265	0.0353961	0.0343395	0.0216701	0.0820661	0.0277303	0.0409091	0.0361272	0.0371582	0.094751	0.0315267	0.0200179	0.0239024	0.0245164	0.0482704	0.0231792	0.018863	0.0225446
cg13121699	C2orf10	0.0257415	0.0707574	0.0392704	0.256802	-0.217531	1	696	TRUE	0.0601687	0.0378196	0.0356178	0.124981	0.0768539	0.0494805	0.0385162	0.0648909	0.0666259	0.0159473	0.0423817	0.0282773	0.0922407	0.256802	0.0545989	0.027923	0.0227089	0.0335857	0.0370404	0.0318962	0.0459373	0.0217424	0.0207637	0.0462803	0.0254099	0.0187824	0.0429294	0.0582125	0.0522693	0.0589973	0.0415652	0.0326552	0.0573092	0.0437367	0.0339345	0.0364543	0.045634	0.0590788	0.0323135
cg23162441	STK35	0.00758655	0.0530968	0.0292051	0.246587	-0.217382	1	331	TRUE	0.0395085	0.0323146	0.08396	0.0318585	0.0318252	0.032072	0.246587	0.0241196	0.031859	0.0365381	0.0362431	0.04367	0.0476575	0.0251427	0.0241674	0.0452337	0.0215432	0.0244742	0.0206564	0.023373	0.0190418	0.0398587	0.0313609	0.0256934	0.0292043	0.0349802	0.0248394	0.0293457	0.0330434	0.0290217	0.0192934	0.0228518	0.0356439	0.0278716	0.0343319	0.052108	0.0345307	0.0270687	0.0205906
cg00509616	Gcom1	0.000355787	0.125488	0.0491222	0.266474	-0.217352	1	301	TRUE	0.144954	0.191888	0.077928	0.266474	0.103148	0.0378466	0.248285	0.212682	0.0988699	0.0587372	0.0926898	0.0249462	0.0613555	0.137031	0.0282288	0.0231674	0.0264672	0.0386256	0.0875883	0.0577731	0.0376512	0.044742	0.0747734	0.0478528	0.0282985	0.0616956	0.0584337	0.0942836	0.033703	0.0523515	0.029047	0.0671173	0.0273194	0.0438799	0.0217349	0.119231	0.078484	0.0278863	0.01772
cg03549127	GCA	0.0472004	0.0433168	0.0393903	0.256487	-0.217097	1	68	TRUE	0.0207299	0.0225899	0.0286497	0.0289996	0.0187813	0.0207009	0.0282339	0.0200015	0.0212895	0.256487	0.0457584	0.0274467	0.0375967	0.0291703	0.0403252	0.0257812	0.0523329	0.0675487	0.0428046	0.0437919	0.0325674	0.0277121	0.0548098	0.0726052	0.0431928	0.068576	0.0252949	0.0341055	0.0296059	0.0443645	0.0338565	0.0276733	0.0233172	0.0301164	0.0670103	0.0417051	0.0170566	0.0119921	0.0266121
cg11896271	PANX2	0.000406491	0.0768942	0.0383647	0.253814	-0.215449	1	137	TRUE	0.0572491	0.0822333	0.0904759	0.253814	0.0512546	0.0311679	0.0669585	0.0700744	0.0965792	0.0482187	0.0440924	0.0235665	0.0650606	0.0957745	0.0206713	0.0305381	0.0189043	0.0201122	0.0478882	0.0424468	0.0326227	0.0427825	0.0489358	0.0408263	0.0867655	0.0386702	0.0590611	0.044084	0.0502714	0.0368468	0.0248683	0.0555206	0.0413683	0.0362023	0.0259273	0.0360458	0.034988	0.0324581	0.0103115
cg05661838	MOS	0.000132908	0.0701489	0.0304372	0.245411	-0.214974	1	27	TRUE	0.0548259	0.0732696	0.180837	0.067473	0.0472543	0.0134109	0.0370778	0.0451933	0.0454273	0.0279246	0.0504605	0.0440802	0.245411	0.0494397	0.0266681	0.0210685	0.038417	0.0286329	0.0354707	0.0443189	0.0287118	0.0282685	0.0247304	0.0200619	0.0287546	0.029547	0.0433119	0.0275411	0.0348492	0.0275312	0.0299482	0.0305382	0.0149404	0.0407312	0.0209867	0.0427888	0.0475583	0.0324192	0.0131353
cg15427448	BACE1	0.0472004	0.0517054	0.0140412	0.228087	-0.214045	1	76	TRUE	0.0155649	0.0133932	0.0514764	0.0166485	0.0100235	0.0126806	0.0172601	0.207522	0.0244154	0.0159885	0.228087	0.0141668	0.0867984	0.00985012	0.0103943	0.0174263	0.012693	0.0106175	0.0145881	0.0168384	0.0193067	0.0126471	0.017952	0.0117779	0.0126526	0.0145921	0.02406	0.0119842	0.0110524	0.00942824	0.00714092	0.00842711	0.0125335	0.0123272	0.0167681	0.0218627	0.0148951	0.0167707	0.0122941
cg10321208	CPT2	0.0100399	0.0526845	0.0620759	0.275654	-0.213578	1	142	TRUE	0.0246267	0.0314152	0.0328556	0.0369437	0.0296192	0.0114377	0.0319614	0.0192616	0.0502835	0.275654	0.0348086	0.0442945	0.0720453	0.0423762	0.0901348	0.0922108	0.042292	0.136223	0.0690209	0.0648508	0.0377169	0.0657258	0.0627334	0.109565	0.0850394	0.123502	0.0333333	0.0526316	0.0628729	0.060319	0.0412698	0.06	0.0389307	0.0353913	0.0487515	0.0479616	0.0196038	0.0282761	0.0435418
cg15156078	RASGRF1	0.0001778	0.120196	0.0587957	0.27048	-0.211684	1	573	TRUE	0.0986983	0.116835	0.0765459	0.150989	0.15858	0.0946838	0.0690131	0.0784735	0.219197	0.0364136	0.0629192	0.137201	0.112715	0.27048	0.0810918	0.0654147	0.0540827	0.055607	0.126041	0.0804545	0.072103	0.0429369	0.0537605	0.0308908	0.0249643	0.0289289	0.0590858	0.0509727	0.0518424	0.0822397	0.0364495	0.0494167	0.0566193	0.0760066	0.0395516	0.0518996	0.102481	0.0568246	0.0402289
cg25358938	TMEM66	0.0378784	0.0333237	0.0311447	0.242767	-0.211623	1	237	TRUE	0.00790678	0.00664837	0.0104119	0.0103634	0.0129104	0.0139639	0.0262649	0.0234554	0.0259407	0.242767	0.0198912	0.0232558	0.0225284	0.0202234	0.0384615	0.0270346	0.0374877	0.0927536	0.0255581	0.0346653	0.0187367	0.0218802	0.0463407	0.0568374	0.0479431	0.0489567	0.0133212	0.0292242	0.0221077	0.0251068	0.0263713	0.0231674	0.0140504	0.0121343	0.0528383	0.0184955	0.0082932	0.0217252	0.0151271
cg10453365	RHCG	0.000355787	0.0617584	0.0251888	0.236274	-0.211085	1	110	TRUE	0.0295103	0.0388475	0.10042	0.0447327	0.0427337	0.0308029	0.0426336	0.0579301	0.0473178	0.0842471	0.236274	0.0129628	0.0702218	0.0259829	0.0148618	0.0134912	0.0181839	0.019019	0.032081	0.0205066	0.0242684	0.0162775	0.0429942	0.013257	0.0116272	0.0113029	0.0421126	0.0339145	0.0272856	0.0248247	0.0211491	0.0406547	0.0138633	0.0211192	0.01577	0.0685377	0.0356881	0.0374197	0.00951033
cg19777470	CRABP1	0.00567169	0.0652995	0.0277686	0.238584	-0.210815	1	789	TRUE	0.238584	0.0389439	0.0301888	0.0581081	0.0418163	0.0182385	0.0270734	0.0377605	0.0327504	0.0247972	0.0520862	0.0419721	0.192524	0.07935	0.0207434	0.0526692	0.0284066	0.0223493	0.0304173	0.0274078	0.0461449	0.0443802	0.0325916	0.0163882	0.0194701	0.0226138	0.0260216	0.0452352	0.018326	0.0173913	0.0134698	0.0263777	0.0113925	0.0449032	0.026389	0.0331743	0.0366051	0.0188623	0.012484
cg25163476	IGF2AS	0.00247025	0.1009	0.0554458	0.264672	-0.209226	1	161	TRUE	0.0732325	0.0902293	0.101225	0.170321	0.102842	0.0369444	0.051079	0.264672	0.123113	0.0641235	0.0657422	0.0373972	0.0882862	0.143396	0.0597944	0.0407816	0.033852	0.0274413	0.0613093	0.0499846	0.0664329	0.138212	0.0408337	0.0271502	0.0319382	0.0301806	0.128993	0.0599078	0.0540307	0.0398632	0.034708	0.0402958	0.0529191	0.0764196	0.0730665	0.0759613	0.0585686	0.0466518	0.0368486
cg00658626	CCDC63	0.000771332	0.0562886	0.0679073	0.276965	-0.209057	1	168	TRUE	0.0439184	0.0408737	0.0338387	0.0272392	0.0294777	0.0317316	0.0350293	0.0244475	0.0402228	0.10016	0.040624	0.276965	0.042906	0.020608	0.0776282	0.106818	0.144045	0.126975	0.0763946	0.0666667	0.0647965	0.0549822	0.0543332	0.0970122	0.0705157	0.063893	0.0454639	0.0639535	0.0424346	0.0434594	0.0446529	0.120729	0.0457237	0.0379766	0.066132	0.0570108	0.039053	0.0370645	0.0499681
cg05670348	LARGE	0.0257415	0.045082	0.0205067	0.228855	-0.208348	1	94	TRUE	0.0248874	0.04404	0.0368219	0.0505219	0.0151681	0.0108792	0.0139291	0.0411848	0.0655541	0.228855	0.0257209	0.0347552	0.0239368	0.0148942	0.0159062	0.0152056	0.0131492	0.0220049	0.0290496	0.0148843	0.0267337	0.0210368	0.0159814	0.011744	0.0132937	0.0134817	0.0578431	0.0191409	0.0246664	0.0277936	0.00960799	0.0264112	0.012699	0.0140891	0.0134944	0.0264907	0.0396544	0.0131492	0.0151559
cg14436761	RAMP2	5.19288e-06	0.0900309	0.0364457	0.244505	-0.208059	1	249	TRUE	0.0403012	0.0718784	0.0753125	0.0711101	0.0489564	0.0664055	0.0516796	0.0840951	0.0789315	0.244505	0.058633	0.210715	0.122317	0.0355927	0.0441518	0.0327046	0.036954	0.05828	0.0421585	0.0428481	0.027637	0.0241902	0.0490631	0.0318011	0.02923	0.0339373	0.02786	0.0453042	0.0227176	0.0187273	0.013638	0.0281461	0.048318	0.0418736	0.0284964	0.0776945	0.0485997	0.0395581	0.017254
cg02608292	RPL28	0.0156548	0.0913682	0.0552015	0.262808	-0.207607	1	201	TRUE	0.0683647	0.131597	0.0999579	0.0704857	0.0820116	0.0579559	0.262808	0.0455276	0.0983727	0.03374	0.102605	0.1312	0.0668073	0.0277217	0.0474371	0.046031	0.0378725	0.0341455	0.0753523	0.0494242	0.0406208	0.0565326	0.0636276	0.0416506	0.0440824	0.0402815	0.0717145	0.0526826	0.0739901	0.0697621	0.0382808	0.0275506	0.0621173	0.0585537	0.0455711	0.0668751	0.0663336	0.125522	0.0440261
cg09884077	NIPA1	0.0351318	0.039117	0.0210232	0.228607	-0.207584	1	262	TRUE	0.0260126	0.0294901	0.0234985	0.0303767	0.0245648	0.017569	0.0244554	0.0219774	0.228607	0.0259721	0.026717	0.0228319	0.0253189	0.0202468	0.0126028	0.0191638	0.0170759	0.0105507	0.0149895	0.0162472	0.0192465	0.0213754	0.0187103	0.0248968	0.0290307	0.0334422	0.0177429	0.0167516	0.0205588	0.0224887	0.0126665	0.00829298	0.0298942	0.0326396	0.0305142	0.0345691	0.0239032	0.0240992	0.0141273
cg22578204	TIMP3	0.000463616	0.0758097	0.0276857	0.23497	-0.207284	1	265	TRUE	0.07168	0.0578127	0.159219	0.0494175	0.0329985	0.0205392	0.0383333	0.23497	0.093463	0.0415677	0.0964088	0.029856	0.117385	0.0176855	0.0208469	0.0197347	0.0146941	0.0169786	0.0488539	0.0250412	0.0337199	0.0281266	0.0261721	0.0195842	0.0507828	0.0324257	0.0332208	0.0254363	0.0253966	0.024814	0.0151811	0.0166444	0.0256937	0.0399914	0.0271971	0.0353179	0.0379774	0.0286339	0.0196775
cg16263182	HBA2	9.35264e-07	0.0935873	0.0312257	0.237802	-0.206577	1	524	TRUE	0.0920091	0.083152	0.0760301	0.119895	0.0960123	0.037332	0.0324442	0.110148	0.0494324	0.0546393	0.0929928	0.237802	0.107873	0.12046	0.0199168	0.0322856	0.0198562	0.0103724	0.0349983	0.0495442	0.048076	0.046312	0.0237135	0.00824271	0.0113351	0.0106249	0.0246593	0.0263158	0.0152355	0.0188836	0.0388891	0.0248209	0.0494792	0.0778968	0.0250487	0.0354512	0.0526146	0.0308969	0.0451726
cg09604203	MYBL2	0.00157836	0.0634017	0.0319144	0.238168	-0.206254	1	405	TRUE	0.0344254	0.0628078	0.0417144	0.07276	0.0383952	0.0199351	0.135162	0.0268423	0.041718	0.0333467	0.0256216	0.0290321	0.238168	0.0876957	0.0409357	0.0280147	0.0278279	0.129584	0.0190887	0.0288482	0.0270848	0.0199842	0.0202027	0.0315177	0.0530229	0.031371	0.0249534	0.0836538	0.020274	0.0196728	0.0167473	0.0145564	0.0250205	0.024104	0.0242631	0.028628	0.0237791	0.0172414	0.0174839
cg24889366	GNG13	6.32066e-06	0.0889917	0.0337756	0.240022	-0.206246	1	53	TRUE	0.0937819	0.121578	0.126937	0.240022	0.10502	0.0492726	0.0611056	0.0394586	0.161614	0.0595854	0.0421863	0.0316845	0.0524973	0.0611414	0.0205688	0.016381	0.0176391	0.0226369	0.0279322	0.0247396	0.0241217	0.0311435	0.0582992	0.0315938	0.0228395	0.0333815	0.0350687	0.0551047	0.0317539	0.0339093	0.018861	0.0265767	0.0183127	0.113529	0.0171609	0.0560577	0.0462752	0.0321798	0.0283242
cg18592307	WDR76	1.83619e-06	0.108689	0.0342738	0.240246	-0.205972	1	224	TRUE	0.162969	0.149304	0.0363249	0.183715	0.208607	0.0544519	0.0620716	0.100701	0.0478008	0.0361418	0.094616	0.0495705	0.095132	0.240246	0.0364487	0.0154383	0.0262391	0.0318761	0.0400128	0.0306302	0.0387209	0.0412847	0.0444975	0.0471616	0.0351782	0.0317748	0.0303367	0.0253092	0.036529	0.0538573	0.0214982	0.0154027	0.0333601	0.0200902	0.0207694	0.0617284	0.0371859	0.0355543	0.0459611
cg16907075	UBQLN4	0.0068938	0.0612902	0.0680382	0.2736	-0.205562	1	641	TRUE	0.0269767	0.0385772	0.0383126	0.0383642	0.0442661	0.0379464	0.135539	0.0400061	0.0335869	0.2736	0.0374977	0.0326569	0.0431556	0.0375783	0.0946291	0.0756567	0.0906433	0.141626	0.0538642	0.0669975	0.0619308	0.0496743	0.0926774	0.0969977	0.0759837	0.124722	0.0353686	0.0563654	0.0629076	0.0507246	0.0749263	0.0314029	0.0460425	0.0433679	0.0602864	0.078635	0.0249945	0.042204	0.0683264
cg07651242	ADCY1	3.22085e-05	0.107891	0.0274441	0.232822	-0.205378	1	599	TRUE	0.232822	0.115321	0.127824	0.171242	0.189359	0.0179188	0.0452204	0.0996664	0.100663	0.0177433	0.0544452	0.0609057	0.094213	0.18313	0.0219864	0.03445	0.0152342	0.0221245	0.0458843	0.0384759	0.0275606	0.0179089	0.0236936	0.0188124	0.0135796	0.0175284	0.0448703	0.0196567	0.0180736	0.0155951	0.0102256	0.0344894	0.0676722	0.0295217	0.018391	0.0372728	0.049877	0.0306702	0.012549
cg26780333	ACOT4	0.0439046	0.0610435	0.0300654	0.235093	-0.205027	1	562	TRUE	0.235093	0.0436577	0.100934	0.104745	0.0252298	0.0163808	0.0344909	0.0266347	0.0304304	0.0140661	0.0379516	0.0650598	0.0704337	0.0495019	0.0195711	0.0323864	0.020218	0.0334883	0.0320977	0.035015	0.0381421	0.0303314	0.0350615	0.0189007	0.0471778	0.016429	0.0381769	0.0182293	0.019783	0.0167171	0.014743	0.0186386	0.0217768	0.0307869	0.0171739	0.0471613	0.0490029	0.0912462	0.00938046
cg07102705	HTR4	0.0378784	0.0611645	0.0308287	0.234064	-0.203235	1	180	TRUE	0.0229559	0.0857918	0.149036	0.0486649	0.0278603	0.0152048	0.0220256	0.234064	0.0340132	0.0337508	0.0892841	0.0222489	0.0434098	0.027993	0.0202926	0.0218089	0.0160168	0.0242594	0.0297729	0.0200035	0.0220111	0.0420552	0.0219986	0.0211258	0.0181291	0.0248931	0.0465713	0.100052	0.022486	0.0370487	0.0142657	0.0207735	0.0274668	0.0359955	0.0236803	0.076425	0.0456284	0.0305841	0.00737308
cg25302370	C6orf165	0.0439046	0.054069	0.0609185	0.26254	-0.201621	1	191	TRUE	0.0354267	0.027427	0.0350188	0.0362104	0.0283529	0.0147135	0.0450747	0.0290379	0.0665468	0.26254	0.0394076	0.0523416	0.0435431	0.0413254	0.0729167	0.059863	0.0472906	0.0894231	0.103923	0.0434473	0.0331026	0.0516929	0.0731857	0.105473	0.11474	0.124569	0.0392819	0.0752637	0.0541692	0.0637322	0.0264629	0.0285111	0.0521921	0.0319748	0.0571429	0.0454668	0.0696489	0.0310978	0.0283912
