# Supplementary material for: Genome-Wide Promoter Methylome of Small Renal Masses
Source: PLoS One. 2013 Oct 24;8(10):e77309. doi: 10.1371/journal.pone.0077309 (PMC3811999; doi:10.1371/journal.pone.0077309)
Supplement: Table S9 — X-chromosome genes hypermethylated in renal tumors. Column F Mean b-value_meth = mean of b-values from tumors with hypermethylation only. Column G Delta b-value = difference between mean b-value of tumors with hypermethylation only and mean b-value of 4 NRP. (XLS) [file pone.0077309.s011.xls]

## Sheet: Male
TargetID	SYMBOL	Wilcoxon p-value	Mean b-value_all RCC	Mean b-value_NRP	Mean b-value_meth	Delta b-value	# of tumors w/ hypermethylation	Distance to TSS (bp)	CpG island	ccRCC	ccRCC	ccRCC	ccRCC	ccRCC	ccRCC	ccRCC	ccRCC	ccRCC	ccRCC	ccRCC	ccRCC	ccRCC	ccRCC	ccRCC	ccRCC	pRCC	pRCC	pRCC	pRCC	pRCC	pRCC	pRCC	pRCC	chrRCC	chrRCC	chrRCC	chrRCC	chrRCC	NRP	NRP
cg26399113	OGT	0.00860215	0.370407	0.0816147	0.41469	-0.333075	24	294	TRUE	0.39978	0.427183	0.441817	0.323899	0.41587	0.321232	0.341257	0.311071	0.219559	0.378435	0.187764	0.328083	0.600487	0.422808	0.428424	0.469397	0.433298	0.382501	0.372063	0.213043	0.465157	0.482389	0.288326	0.504684	0.052275	0.323743	0.116597	0.58877	0.501881	0.0483464	0.114883
cg13674559	WDR44	0.00860215	0.309127	0.086741	0.383472	-0.296731	16	290	TRUE	0.335052	0.270369	0.296939	0.19196	0.466678	0.324346	0.238173	0.183686	0.253373	0.309889	0.245456	0.189408	0.36068	0.346493	0.348584	0.380663	0.377661	0.281884	0.263654	0.263088	0.0830405	0.45514	0.553474	0.342705	0.123627	0.241422	0.289493	0.582566	0.36519	0.0623464	0.111136
cg09144786	WDR44	0.0387097	0.146454	0.0419595	0.340234	-0.298274	1	350	TRUE	0.176602	0.130441	0.152712	0.07255	0.240861	0.155767	0.111704	0.089618	0.0445137	0.156603	0.0995933	0.0807614	0.158184	0.196519	0.18325	0.219595	0.149835	0.128983	0.114682	0.101194	0.036808	0.216497	0.141942	0.21562	0.0376087	0.132412	0.124563	0.340234	0.237513	0.0427838	0.0411352
cg04967538	CXorf42	0.0387097	0.103869	0.0371504	0.304492	-0.267342	1	100	TRUE	0.0699667	0.0605698	0.0779684	0.0586088	0.148119	0.0726535	0.057685	0.0670218	0.0929558	0.113434	0.109624	0.0727715	0.0523695	0.138208	0.120082	0.116849	0.104663	0.144607	0.0856627	0.0334209	0.094626	0.172739	0.18673	0.182805	0.013925	0.0335854	0.0766122	0.304492	0.149435	0.0513418	0.0229589

## Sheet: Female
TargetID	SYMBOL	Wilcoxon p-value	Mean b-value_all RCC	Mean b-value_NRP	Meth.Mean	Delta b-value	# of tumors w/ hypermethylation	Distance to TSS (bp)	CpG island	ccRCC	ccRCC	ccRCC	ccRCC	ccRCC	ccRCC	ccRCC	ccRCC	ccRCC	pRCC	pRCC	pRCC	pRCC	pRCC	pRCC	chrRCC	chrRCC	chrRCC	chrRCC	chrRCC	NRP	NRP
cg05655041	ASB11	0.034632	0.824045	0.669274	0.881038	-0.211764	4	526	TRUE	0.741039	0.843412	0.804645	0.856152	0.86159	0.815987	0.587277	0.823146	0.838896	0.869406	0.871015	0.879262	0.86202	0.855766	0.784349	0.904472	0.859329	0.798465	0.856858	0.767822	0.618321	0.720228
