# Supplementary material for: Genome-Wide Promoter Methylome of Small Renal Masses
Source: PLoS One. 2013 Oct 24;8(10):e77309. doi: 10.1371/journal.pone.0077309 (PMC3811999; doi:10.1371/journal.pone.0077309)
Supplement: Table S10 — Genes hypomethylated in renal tumors compared to NRP. Column F Mean b-value_meth = mean of b-values from tumors with hypomethylation only. Column G Delta b-value = difference between mean b-value of tumors with hypomethylation only and mean b-value of 4 NRP. (XLS) [file pone.0077309.s012.xls]

## Sheet: All RCC vs NRP
TargetID	SYMBOL	Wilcoxon p-value	Mean b- value_all RCC	Mean b-value_NRP	Mean b-value_hypometh	Delta b-value	# of tumors w/ hypomethylation	Distance to TSS (bp)	CpG island	ccRCC	ccRCC	ccRCC	ccRCC	ccRCC	ccRCC	ccRCC	ccRCC	ccRCC	ccRCC	ccRCC	ccRCC	ccRCC	ccRCC	ccRCC	ccRCC	ccRCC	ccRCC	ccRCC	ccRCC	ccRCC	ccRCC	ccRCC	ccRCC	ccRCC	pRCC	pRCC	pRCC	pRCC	pRCC	pRCC	pRCC	pRCC	pRCC	pRCC	pRCC	pRCC	pRCC	pRCC	chrRCC
cg26608667	MGC11257	0.0383506	0.669486	0.883593	0.433863	0.44973	20	130	TRUE	0.624607	0.746479	0.583086	0.808629	0.735421	0.580374	0.354605	0.421082	0.791561	0.580382	0.262023	0.746245	0.296651	0.756214	0.803334	0.842861	0.829087	0.867992	0.19772	0.606619	0.797669	0.723895	0.573541	0.711492	0.230145	0.807083	0.876397	0.954724	0.842529	0.306374	0.151598	0.631893	0.149447	0.451068	0.821084	0.535012	0.683809	0.686228	0.557843	0.583187
cg16280667	CXCR5	0.0257765	0.738972	0.883308	0.51953	0.363778	14	26	TRUE	0.887705	0.902296	0.745087	0.859422	0.457597	0.45268	0.532458	0.78235	0.74099	0.815426	0.732241	0.705641	0.603889	0.521385	0.774424	0.842094	0.717933	0.864416	0.714792	0.658653	0.772748	0.847385	0.629655	0.838376	0.851453	0.850175	0.765311	0.535607	0.816005	0.569367	0.456208	0.476882	0.480775	0.698071	0.669964	0.853544	0.872594	0.763268	0.228298	0.909689
cg11599505	C20orf102	0.0383506	0.919177	0.907776	0.435075	0.472701	3	590	TRUE	0.959229	0.914246	0.928373	0.954473	0.956969	0.939861	0.947985	0.948256	0.942734	0.967809	0.958411	0.954025	0.835689	0.971755	0.954545	0.938314	0.974151	0.979182	0.966162	0.958918	0.916569	0.90991	0.977471	0.958558	0.97334	0.980154	0.962968	0.978629	0.970433	0.171301	0.490158	0.939929	0.984238	0.910398	0.860344	0.979019	0.980276	0.963173	0.948666	0.955666
cg18705067	FLJ37078	0.00415948	0.965345	0.95997	0.670477	0.289493	3	623	TRUE	0.981576	0.984684	0.980517	0.989914	0.983421	0.984709	0.983058	0.987997	0.981497	0.984643	0.981862	0.969455	0.950329	0.986687	0.985368	0.986525	0.988828	0.989996	0.983856	0.987249	0.986266	0.753464	0.738931	0.990712	0.960488	0.987419	0.988717	0.986367	0.983147	0.988629	0.991425	0.987191	0.989414	0.973413	0.985827	0.990517	0.989457	0.985496	0.991068	0.989982
cg24274272	DNAI2	0.00571673	0.958523	0.922934	0.502018	0.420916	1	372	TRUE	0.982281	0.978615	0.983592	0.983189	0.984895	0.972007	0.983798	0.984066	0.981517	0.982906	0.981036	0.984689	0.941462	0.986344	0.982915	0.984232	0.986518	0.98716	0.985141	0.987231	0.989385	0.975348	0.987747	0.989454	0.988289	0.985599	0.985116	0.864676	0.983427	0.98926	0.982571	0.982419	0.986613	0.963817	0.985537	0.985025	0.987044	0.982222	0.988091	0.982761
cg08245789	FLJ25421	0.00415948	0.950487	0.929836	0.527124	0.402712	1	256	TRUE	0.955448	0.95127	0.952952	0.945454	0.948861	0.924522	0.911423	0.972932	0.973833	0.965874	0.961889	0.977295	0.967719	0.979126	0.954847	0.943522	0.977066	0.960574	0.951881	0.972398	0.938429	0.946399	0.917779	0.958837	0.954538	0.972153	0.969333	0.982738	0.959278	0.974358	0.961204	0.953454	0.980582	0.957322	0.965479	0.973734	0.975493	0.964057	0.973565	0.527124
cg08315277	PKDREJ	0.0231947	0.943643	0.937653	0.55067	0.386984	1	179	TRUE	0.959435	0.953651	0.963906	0.952999	0.952055	0.958854	0.962402	0.970165	0.935605	0.948353	0.55067	0.957547	0.931795	0.943483	0.946065	0.958059	0.935298	0.950208	0.955695	0.955413	0.949741	0.930536	0.958555	0.953139	0.936103	0.946946	0.949916	0.948153	0.917936	0.955964	0.951805	0.943885	0.972345	0.962714	0.930418	0.960356	0.970635	0.959044	0.972025	0.9466
cg13314167	C9orf84	0.0315957	0.922966	0.902449	0.523519	0.37893	1	265	TRUE	0.940299	0.899051	0.791667	0.891647	0.947503	0.940354	0.915474	0.920195	0.947368	0.967169	0.945307	0.948603	0.755644	0.964375	0.956546	0.933051	0.954867	0.954065	0.960018	0.909091	0.958034	0.523519	0.966412	0.965141	0.917538	0.952182	0.926238	0.952674	0.942303	0.966848	0.972917	0.853439	0.955952	0.957939	0.842051	0.962107	0.954948	0.953657	0.932065	0.937979
cg04511195	FZR1	0.00164603	0.957149	0.935851	0.622515	0.313336	1	55	TRUE	0.968252	0.957926	0.970555	0.97029	0.965608	0.965701	0.97451	0.973022	0.964729	0.979989	0.963829	0.971237	0.893601	0.975572	0.978473	0.976837	0.984016	0.96988	0.96122	0.957331	0.977136	0.958307	0.977044	0.978348	0.981662	0.970711	0.96292	0.974595	0.962442	0.979242	0.954623	0.962448	0.982079	0.965448	0.940653	0.967318	0.959731	0.966514	0.963711	0.880847
cg18180783	MYOZ1	0.0130317	0.900989	0.882886	0.656428	0.226458	1	805	TRUE	0.891894	0.892601	0.903162	0.900179	0.897074	0.898207	0.909855	0.934531	0.87077	0.884133	0.897625	0.919174	0.806384	0.910613	0.895244	0.888834	0.909756	0.92284	0.92236	0.656428	0.897253	0.894555	0.898916	0.910991	0.90335	0.938204	0.910707	0.907007	0.931367	0.921684	0.918521	0.882683	0.933035	0.924588	0.863863	0.926079	0.921884	0.910853	0.947442	0.893907
cg07823492	HOXB1	0.0461299	0.964093	0.940271	0.728431	0.21184	1	173	TRUE	0.948098	0.969455	0.945298	0.95815	0.939061	0.972844	0.95549	0.983692	0.974893	0.951602	0.980503	0.979256	0.964786	0.982468	0.962477	0.933166	0.967162	0.970925	0.966161	0.978083	0.975293	0.947624	0.943357	0.966976	0.979443	0.983666	0.988004	0.984891	0.978573	0.987941	0.975416	0.979227	0.969485	0.984164	0.981823	0.980013	0.982973	0.986227	0.988698	0.984407
[truncated: 13 more columns]

## Sheet: ccRCC vs NRP
TargetID	SYMBOL	Wilcoxon p-value	Mean b- value_ccRCC	Mean b-value_NRP	Mean b-value_hypometh	Delta b-value	# of tumors w/ hypomethylation	Distance to TSS (bp)	CpG island	ccRCC	ccRCC	ccRCC	ccRCC	ccRCC	ccRCC	ccRCC	ccRCC	ccRCC	ccRCC	ccRCC	ccRCC	ccRCC	ccRCC	ccRCC	ccRCC	ccRCC	ccRCC	ccRCC	ccRCC	ccRCC	ccRCC	ccRCC	ccRCC	ccRCC	NRP	NRP	NRP	NRP
cg26608667	MGC11257	0.000168414	0.618869	0.883593	0.44257	0.441023	12	130	TRUE	0.624607	0.746479	0.583086	0.808629	0.735421	0.580374	0.354605	0.421082	0.791561	0.580382	0.262023	0.746245	0.296651	0.756214	0.803334	0.842861	0.829087	0.867992	0.19772	0.606619	0.797669	0.723895	0.573541	0.711492	0.230145	0.87677	0.853123	0.907718	0.896759
cg25087423	CXCR5	0.00791546	0.712364	0.929006	0.558329	0.370678	12	32	TRUE	0.962991	0.923781	0.820384	0.918737	0.470631	0.414474	0.466962	0.727543	0.618694	0.780169	0.683133	0.735598	0.535152	0.39544	0.812485	0.861166	0.547778	0.799044	0.651066	0.595711	0.731205	0.918505	0.593359	0.913882	0.931215	0.93759	0.916153	0.940266	0.922017
cg03602500	FLJ00060	0.00319987	0.744571	0.889008	0.601257	0.28775	8	449	TRUE	0.888479	0.66059	0.571283	0.812413	0.728629	0.660421	0.703439	0.807887	0.609076	0.614475	0.901252	0.825636	0.722969	0.81641	0.831894	0.766189	0.677514	0.886704	0.602105	0.414594	0.803081	0.811579	0.795759	0.844016	0.857878	0.869991	0.894922	0.909405	0.881713
cg16280667	BLR1	0.00319987	0.730044	0.883308	0.550902	0.332406	7	26	TRUE	0.887705	0.902296	0.745087	0.859422	0.457597	0.45268	0.532458	0.78235	0.74099	0.815426	0.732241	0.705641	0.603889	0.521385	0.774424	0.842094	0.717933	0.864416	0.714792	0.658653	0.772748	0.847385	0.629655	0.838376	0.851453	0.854424	0.889947	0.900897	0.887964
cg16413535	TKTL2	8.4207e-05	0.802849	0.931999	0.673965	0.258035	4	159	TRUE	0.888691	0.865246	0.793724	0.877239	0.817473	0.795678	0.785441	0.847493	0.81452	0.771932	0.786539	0.811752	0.671312	0.825456	0.803319	0.833971	0.680303	0.86236	0.785107	0.72817	0.857031	0.884719	0.880865	0.786807	0.616074	0.928938	0.92494	0.940765	0.933354
cg25943276	C11orf39	0.000589449	0.82247	0.902465	0.638178	0.264286	3	434	TRUE	0.887064	0.901699	0.834787	0.86748	0.872272	0.768521	0.851986	0.88786	0.77899	0.593983	0.895483	0.769146	0.8692	0.822575	0.864666	0.820073	0.851634	0.633251	0.846647	0.687301	0.866416	0.875	0.825866	0.820666	0.869186	0.895572	0.903797	0.892017	0.918473
cg15536230	H2BFS	0.00151573	0.828969	0.914515	0.631318	0.283197	2	28	TRUE	0.877574	0.884311	0.73487	0.807285	0.836305	0.705344	0.823729	0.868024	0.82253	0.867413	0.90113	0.85746	0.557292	0.740719	0.823256	0.883491	0.852587	0.905248	0.88946	0.885597	0.84197	0.809667	0.825327	0.865966	0.857683	0.885663	0.932374	0.939729	0.900292
cg17894008	NACAL	0.0163362	0.831513	0.899913	0.665547	0.234366	2	41	TRUE	0.864341	0.852915	0.874847	0.77179	0.879215	0.837581	0.657413	0.894707	0.81264	0.706441	0.90534	0.910862	0.807354	0.870224	0.863464	0.826207	0.89639	0.919438	0.715859	0.67368	0.886013	0.829388	0.859232	0.804432	0.868062	0.900221	0.881098	0.915548	0.902787
cg18705067	FLJ37078	0.0248411	0.963281	0.95997	0.746198	0.213773	2	623	TRUE	0.981576	0.984684	0.980517	0.989914	0.983421	0.984709	0.983058	0.987997	0.981497	0.984643	0.981862	0.969455	0.950329	0.986687	0.985368	0.986525	0.988828	0.989996	0.983856	0.987249	0.986266	0.753464	0.738931	0.990712	0.960488	0.94677	0.969776	0.962787	0.960548
cg02301815	KIAA1267	0.0163362	0.825872	0.904613	0.699977	0.204636	2	103	TRUE	0.882858	0.913767	0.774335	0.748182	0.69905	0.837706	0.814557	0.890012	0.918415	0.791353	0.852972	0.813252	0.768822	0.903765	0.85555	0.786595	0.879778	0.790646	0.905334	0.833926	0.860308	0.700904	0.844072	0.756202	0.824439	0.898858	0.889206	0.902526	0.927862
cg08315277	PKDREJ	0.0433666	0.934789	0.937653	0.55067	0.386984	1	179	TRUE	0.959435	0.953651	0.963906	0.952999	0.952055	0.958854	0.962402	0.970165	0.935605	0.948353	0.55067	0.957547	0.931795	0.943483	0.946065	0.958059	0.935298	0.950208	0.955695	0.955413	0.949741	0.930536	0.958555	0.953139	0.936103	0.946551	0.944188	0.930728	0.929147
cg10221501	CMTM1	0.0248411	0.859718	0.909037	0.698828	0.210208	1	98	TRUE	0.876301	0.879271	0.820106	0.88219	0.713829	0.83411	0.883819	0.870973	0.872923	0.887036	0.896906	0.731069	0.698828	0.896996	0.889931	0.889471	0.89749	0.878422	0.910969	0.912841	0.89613	0.887397	0.813288	0.863411	0.909254	0.877476	0.920308	0.925476	0.912886

## Sheet: pRCC vs NRP
TargetID	SYMBOL	Wilcoxon p-value	Mean b- value_pRCC	Mean b-value_NRP	Mean b-value_hypometh	Delta b-value	# of tumors w/ hypomethylation	Distance to TSS (bp)	CpG island	pRCC	pRCC	pRCC	pRCC	pRCC	pRCC	pRCC	pRCC	pRCC	pRCC	pRCC	pRCC	pRCC	pRCC	NRP	NRP	NRP	NRP
cg24775607	SSTR5	0.000653595	0.553678	0.933148	0.502382	0.430766	12	188	TRUE	0.607681	0.568492	0.843643	0.596688	0.362793	0.266334	0.538426	0.528609	0.60139	0.493536	0.879263	0.467081	0.634835	0.36272	0.93344	0.954434	0.943962	0.900755
cg25087423	CXCR5	0.00784314	0.6578	0.929006	0.485525	0.443481	8	32	TRUE	0.958533	0.806353	0.620578	0.912126	0.525963	0.283361	0.397069	0.503659	0.711352	0.618356	0.901531	0.914694	0.831757	0.22386	0.93759	0.916153	0.940266	0.922017
cg26608667	MGC11257	0.0117647	0.603935	0.883593	0.397605	0.485988	7	130	TRUE	0.807083	0.876397	0.954724	0.842529	0.306374	0.151598	0.631893	0.149447	0.451068	0.821084	0.535012	0.683809	0.686228	0.557843	0.87677	0.853123	0.907718	0.896759
cg16280667	CXCR5	0.00130719	0.645434	0.883308	0.488157	0.395151	7	26	TRUE	0.850175	0.765311	0.535607	0.816005	0.569367	0.456208	0.476882	0.480775	0.698071	0.669964	0.853544	0.872594	0.763268	0.228298	0.854424	0.889947	0.900897	0.887964

## Sheet: chrRCC vs NRP
TargetID	SYMBOL	Wilcoxon p-value	Mean b- value_chrRCC	Mean b-value_NRP	Mean b-value_hypometh	Delta b-value	# of tumors w/ hypomethylation	Distance to TSS (bp)	CpG island	chrRCC	chrRCC	chrRCC	chrRCC	chrRCC	chrRCC	chrRCC	chrRCC	chrRCC	chrRCC	NRP	NRP	NRP	NRP
cg18705067	FLJ37078	0.023976	0.94018	0.95997	0.519036	0.440935	1	623	TRUE	0.989982	0.989069	0.990318	0.99036	0.979885	0.990778	0.979219	0.990509	0.519036	0.982641	0.94677	0.969776	0.962787	0.960548
cg20837735	SERPINB5	0.023976	0.907606	0.90555	0.590087	0.315463	1	42	TRUE	0.953292	0.926156	0.946856	0.923077	0.919881	0.965121	0.954966	0.953106	0.590087	0.943517	0.904461	0.917464	0.902212	0.898062

## Sheet: Onco vs NRP
TargetID	SYMBOL	Wilcoxon p-value	Mean b- value_Onco	Mean b-value_NRP	Mean b-value_hypometh	Delta b-value	# of tumors w/ hypomethylation	Distance to TSS (bp)	CpG island	onco	onco	onco	onco	onco	onco	onco	onco	onco	onco	onco	onco	onco	onco	onco	onco	onco	onco	onco	onco	onco	onco	onco	onco	onco	NRP	NRP	NRP	NRP
cg07092725	KCNH5	0.00446297	0.845955	0.915187	0.648355	0.266833	2	212	TRUE	0.896203	0.905439	0.890445	0.742397	0.850989	0.870506	0.896682	0.894356	0.78604	0.68663	0.61008	0.818961	0.942906	0.881477	0.852993	0.739394	0.813294	0.898997	0.889592	0.878114	0.852418	0.894312	0.918195	0.867417	0.871034	0.939857	0.908559	0.911786	0.900548
cg01275830	C10orf95	0.00446297	0.924619	0.904063	0.611221	0.292842	1	449	TRUE	0.945008	0.938066	0.958624	0.926367	0.943656	0.941451	0.94035	0.925345	0.923933	0.611221	0.919115	0.944937	0.930263	0.921017	0.941357	0.934865	0.953571	0.943866	0.91918	0.922637	0.949147	0.946817	0.931241	0.944629	0.958821	0.865285	0.910612	0.920521	0.919836
cg04511195	FZR1	0.00446297	0.947254	0.935851	0.69123	0.244621	1	55	TRUE	0.944923	0.945716	0.957783	0.89148	0.961104	0.944435	0.970174	0.946234	0.957923	0.95371	0.953507	0.96365	0.972164	0.959759	0.966116	0.953686	0.981782	0.970171	0.69123	0.970528	0.968492	0.96663	0.954264	0.971336	0.964539	0.930785	0.940775	0.930562	0.941283
